# Supplementary material for: Systematic Analyses of the Differentially Expressed Alternative Splicing Events in Gastric Cancer and Its Clinical Significance
Source: Front Genet. 2020 Nov 17;11:522831. doi: 10.3389/fgene.2020.522831 (PMC7705250; doi:10.3389/fgene.2020.522831)
Supplement: Supplementary file 5 [file Table_1.XLSX]

## Sheet: 11_01_Clinic_Characteristics_ST
Supplementary Table S1: Clinical features for patients in the TCGA cohort.
Characteristics	Number of Cases (%)
	(n = 304)
Age (years)
< 60	87 (28.6%)
>=60	215 (70.7%)
Unknown	2 (0.7%)
Sex
FEMALE	105 (34.5%)
MALE	199 (65.5%)
Local invasion
T1	16 (5.3%)
T2	75 (24.7%)
T3	141 (46.4%)
T4	72 (23.7%)
Lymph node metastasis
N0	104 (34.2%)
N1	82 (27%)
N2	62 (20.4%)
N3	50 (16.4%)
NX	6 (2%)
Distant metastasis
M0	293 (96.4%)
MX	11 (3.6%)
TNM stage
Stage I	49 (16.1%)
Stage II	112 (36.8%)
Stage III	143 (47%)
Recurrence
No	216 (71.1%)
Yes	88 (28.9%)
Survival status
No	105 (34.5%)
Yes	199 (65.5%)
