# Supplementary material for: Systematic Analyses of the Differentially Expressed Alternative Splicing Events in Gastric Cancer and Its Clinical Significance
Source: Front Genet. 2020 Nov 17;11:522831. doi: 10.3389/fgene.2020.522831 (PMC7705250; doi:10.3389/fgene.2020.522831)
Supplement: Supplementary file 6 [file Table_2.XLSX]

## Sheet: DEAS_up
Supplementary Table S3： The detailed information of the detected differently expressed AS events.
Symbol	as_id	splice_type	exons	from_exon	to_exon	novel_splice	pct_with_values	psi_range	std_psi	logFC	AveExpr	t	P.Value	adj.P.Val	B	Change
HES4	4	AD	1.2:1.3	1.1	2	0	0.9823	0.487	0.0695	0.0640497	0.910255	4.65093	5.81667e-06	0.000118375	1.87666	Up
HES4	5	ES	1.3	1.1	2	0	0.9801	0.6683	0.0713	0.110806	0.912304	7.11695	1.68487e-11	2.54914e-09	14.3369	Up
C1orf159	8	AP	3	NA	NA	0	0.9093	0.9238	0.1448	0.0749588	0.215396	2.94437	0.0035976	0.0193348	-4.19874	Up
C1orf159	9	AP	4.1	NA	NA	0	0.9093	0.7609	0.1807	0.0885943	0.271609	2.62056	0.00941486	0.0405693	-5.07155	Up
C1orf159	12	RI	11.2	11.1	11.3	0	0.969	0.8518	0.145	0.162012	0.741016	5.72595	3.4948e-08	1.75071e-06	6.84087	Up
C1orf159	17	RI	5.2:5.3:5.4	5.1	5.5	0	0.8628	0.8431	0.1983	0.10309	0.82827	2.88941	0.00426125	0.0220698	-4.35352	Up
TNFRSF18	33	AP	2.1	NA	NA	0	0.9004	0.7154	0.1498	0.142544	0.189063	5.39486	1.82864e-07	6.96126e-06	5.22786	Up
SDF4	40	AA	8.1	7	8.2	0	0.9912	0.1308	0.0165	0.00986438	0.0380907	2.98841	0.00313576	0.0174215	-4.07279	Up
UBE2J2	47	ES	6.1:6.2	5	7	0	0.9912	0.1542	0.0269	0.0202858	0.0284409	4.26025	3.0722e-05	0.000451298	0.278718	Up
UBE2J2	48	ES	6.1	5	7	0	0.9912	0.3494	0.051	0.0444456	0.0716139	4.77134	3.40772e-06	7.77684e-05	2.39228	Up
UBE2J2	53	ES	2.2:3	2.1	5	0	0.9912	0.0822	0.0133	0.00793663	0.0091231	3.21028	0.00153243	0.0100029	-3.41222	Up
UBE2J2	55	AD	2.2	2.1	5	0	0.9912	0.2723	0.0313	0.0180483	0.0608057	2.78665	0.00580969	0.0280497	-4.63567	Up
UBE2J2	63	ES	2.1:2.2	1.1	5	0	0.9137	0.9422	0.1932	0.120761	0.583359	3.26305	0.001285	0.00874497	-3.24877	Up
UBE2J2	64	ES	1.2:2.1	1.1	5	0	0.9513	0.9458	0.1911	0.101572	0.681073	2.6662	0.00826383	0.0367914	-4.95428	Up
CPSF3L	80	AA	11.1	10	11.2	0	0.9912	0.2849	0.0553	0.0291055	0.101108	2.65152	0.00861923	0.0379822	-4.99219	Up
CPSF3L	98	AA	5.1	4	5.2	0	0.9912	0.3097	0.0547	0.042175	0.078845	3.99659	8.87257e-05	0.00105473	-0.732905	Up
DVL1	141	AD	11.2	11.1	12	0	0.9912	0.7071	0.1349	0.113078	0.706598	4.57262	8.19079e-06	0.000157153	1.54711	Up
AURKAIP1	147	RI	1.4	1.3	1.5	0	0.9889	0.7185	0.1131	0.0864402	0.300322	4.14057	5.00373e-05	0.00066677	-0.187298	Up
AURKAIP1	148	RI	1.3:1.4	1.2	1.5	0	0.9712	0.8478	0.1215	0.150134	0.808431	6.99398	3.4473e-11	4.70834e-09	13.6316	Up
AURKAIP1	149	AD	1.3	1.2	1.5	0	0.9912	0.2962	0.0409	0.0252805	0.932567	3.15555	0.00183514	0.0115042	-3.57915	Up
AURKAIP1	150	RI	1.2:1.3:1.4	1.1	1.5	0	0.9912	0.3663	0.0525	0.0327143	0.106002	3.59607	0.000402064	0.00348308	-2.16231	Up
CCNL2	160	ES	6.1:7.1	5	7.2	0	0.9912	1	0.243	0.13725	0.378021	2.89021	0.0042509	0.0220291	-4.3513	Up
CCNL2	161	ES	6.1:6.2	5	7.2	0	0.9757	0.518	0.1092	0.0558328	0.124675	2.84171	0.00492588	0.024745	-4.48566	Up
CCNL2	162	ES	6.1	5	7.2	0	0.9712	0.4514	0.0674	0.0539065	0.0600624	3.9796	9.48321e-05	0.00111261	-0.796185	Up
CCNL2	164	AD	1.2	1.1	2	0	0.9889	0.3132	0.0293	0.0223017	0.0335948	3.62225	0.00036562	0.00323536	-2.07292	Up
MIB2	182	AP	4	NA	NA	0	0.9845	0.5227	0.0723	0.0308007	0.0468456	2.70141	0.00746398	0.0340214	-4.86248	Up
MIB2	200	AA	5.1	3.2	5.2	0	0.9248	0.87	0.1136	0.060505	0.473227	2.91655	0.00392068	0.02069	-4.27742	Up
MMP23B	201	RI	3.6	3.5	3.7	0	0.9204	0.3667	0.0445	0.0249795	0.033013	3.35169	0.000951227	0.0068631	-2.96882	Up
SLC35E2B	207	ES	2	1	3	0	0.9889	0.7604	0.1414	0.136922	0.456944	5.27988	3.19676e-07	1.11286e-05	4.6847	Up
CDK11A	217	AA	6.1	5	6.2	0	0.9912	0.0853	0.012	0.00922201	0.0197933	4.07483	6.51187e-05	0.000825884	-0.438467	Up
CDK11A	219	RI	2.3	2.2	2.4	0	0.9381	0.8222	0.1238	0.0781023	0.217734	3.83428	0.000166103	0.00173054	-1.32799	Up
NADK	227	AP	2	NA	NA	0	0.9912	0.1417	0.0256	0.0208334	0.0307127	4.32869	2.3135e-05	0.000360054	0.550216	Up
NADK	229	ES	9.2:10.1	9.1	10.2	0	0.9912	0.3602	0.039	0.0286848	0.0416216	3.87686	0.000141177	0.00152679	-1.17393	Up
NADK	230	ES	06:07:00	5	9.1	0	0.9912	0.0912	0.0097	0.00610893	0.00920882	3.46607	0.000639395	0.0050132	-2.59764	Up
MORN1	252	AT	8	NA	NA	0	0.969	0.9855	0.2208	0.175308	0.379444	4.01618	8.21486e-05	0.000995509	-0.659646	Up
RER1	257	AP	2.1	NA	NA	0	0.9912	0.2873	0.0569	0.0476671	0.0809662	4.48659	1.18705e-05	0.000211415	1.19037	Up
RER1	261	ES	4	3	5	0	0.9912	0.0466	0.0066	0.00410658	0.994294	2.68242	0.00788623	0.0354852	-4.91213	Up
PEX10	266	AA	5.1	4.2	5.2	0	0.9801	0.2893	0.054	0.0536039	0.0792989	5.59652	6.72802e-08	3.03538e-06	6.20181	Up
PEX10	269	ES	2	1	3	0	0.9159	0.7144	0.101	0.073442	0.0818722	4.50385	1.10235e-05	0.000199412	1.2615	Up
PLCH2	273	AT	22.3	NA	NA	0	0.9646	0.7179	0.1794	0.108688	0.22519	3.49021	0.000587211	0.00470512	-2.5179	Up
PRDM16	303	ES	17	16	18.1	0	0.8584	0.5981	0.0973	0.0495688	0.910978	2.9448	0.00359288	0.019321	-4.19754	Up
ARHGEF16	308	AP	4.1	NA	NA	0	0.9735	0.4763	0.0893	0.0481101	0.0872812	3.22983	0.00143601	0.00953122	-3.35194	Up
ARHGEF16	309	AP	3.1	NA	NA	0	0.9735	0.56	0.0665	0.0355472	0.0397531	2.69075	0.00769846	0.034872	-4.8904	Up
WRAP73	320	RI	11.2	11.1	11.3	0	0.9912	0.5654	0.0972	0.0744694	0.326099	4.43917	1.4532e-05	0.000248063	0.996099	Up
DFFB	348	AA	4.1:4.2	2.1	4.3	0	0.8805	0.8273	0.1356	0.0662471	0.149207	2.58072	0.0105354	0.0442667	-5.17239	Up
AJAP1	352	AT	6	NA	NA	0	0.9226	0.9848	0.2821	0.148544	0.246345	2.80755	0.00545844	0.0267097	-4.57904	Up
KCNAB2	361	AP	3	NA	NA	0	0.9712	0.9777	0.1734	0.260575	0.68102	7.61642	8.55955e-13	1.8671e-10	17.2772	Up
KCNAB2	363	AP	4	NA	NA	0	0.9712	0.1766	0.027	0.0183274	0.0194946	3.4179	0.000756772	0.00572773	-2.75532	Up
ICMT	385	ES	03:04:00	2	5	0	0.9889	0.6242	0.1103	0.0828905	0.790762	3.70728	0.00026755	0.00253262	-1.77862	Up
ICMT	386	ES	4	2	5	0	0.9912	0.2128	0.0284	0.0272388	0.944826	4.86083	2.27554e-06	5.64612e-05	2.78234	Up
ACOT7	388	AP	3	NA	NA	0	0.9912	0.9692	0.3063	0.209524	0.429402	3.63095	0.000354208	0.00315613	-2.04308	Up
ACOT7	392	AT	10	NA	NA	0	0.9912	0.102	0.0099	0.00560894	0.00933475	4.61545	6.79606e-06	0.000134707	1.72678	Up
TNFRSF25	416	ES	6.2:6.3:6.4:6.5:7.1	5	7.2	0	0.9137	0.691	0.0762	0.0674748	0.962343	4.00033	8.74325e-05	0.00104267	-0.718942	Up
TNFRSF25	426	AA	6.2:6.3:6.4	5	6.5	0	0.9093	0.8293	0.1278	0.0964528	0.857939	4.13059	5.20897e-05	0.000688344	-0.225648	Up
PLEKHG5	465	AP	8	NA	NA	0	0.8496	1	0.2213	0.257676	0.380584	6.86316	7.32339e-11	8.86999e-09	12.8897	Up
PLEKHG5	468	AP	7	NA	NA	0	0.8496	0.4616	0.0942	0.0587354	0.0800856	3.35646	0.000935793	0.00677205	-2.95356	Up
KLHL21	481	RI	4.2	4.1	4.3	0	0.9889	0.6307	0.127	0.072727	0.87832	2.9591	0.00343657	0.0187088	-4.15679	Up
KLHL21	482	RI	4.2:4.3	4.1	4.4	0	0.9912	0.9594	0.12	0.0802707	0.196377	3.6328	0.00035182	0.00313796	-2.03671	Up
CAMTA1	501	AT	26	NA	NA	0	0.9912	0.118	0.0222	0.0117727	0.0263231	3.08263	0.00232478	0.0137979	-3.79755	Up
VAMP3	510	AP	2	NA	NA	0	0.9912	0.4891	0.0866	0.0693866	0.196209	4.13357	5.14683e-05	0.000681416	-0.214198	Up
ERRFI1	533	RI	3.3	3.2	3.4	0	0.9867	0.6904	0.1282	0.122433	0.209979	4.94994	1.51386e-06	4.06607e-05	3.1765	Up
ERRFI1	534	AA	3.1:3.2:3.3	2	3.4	0	0.885	0.9557	0.264	0.165	0.556643	3.24537	0.00136344	0.00914145	-3.3038	Up
ERRFI1	535	AA	3.2:3.3	2	3.4	0	0.9867	0.7261	0.1112	0.0705264	0.888497	3.41657	0.000760297	0.00574283	-2.75966	Up
RERE	544	AP	1	NA	NA	0	0.9912	0.8974	0.1789	0.174409	0.42774	5.11647	6.96801e-07	2.12565e-05	3.92823	Up
RERE	547	ES	2	1	3	0	0.8075	0.6346	0.1076	0.0530445	0.147941	2.61142	0.00966209	0.0413531	-5.09482	Up
SLC2A5	556	RI	6.2	6.1	6.3	0	0.8385	1	0.1778	0.0834182	0.158097	2.71372	0.00720149	0.0331225	-4.83015	Up
H6PD	560	AP	2	NA	NA	0	0.9889	0.4624	0.0717	0.0390505	0.100407	3.08258	0.00232512	0.0137981	-3.79768	Up
TMEM201	564	AT	11	NA	NA	0	0.9912	0.6373	0.0909	0.0566739	0.701641	3.23545	0.00140936	0.00937982	-3.33456	Up
PIK3CD	572	RI	17.2	17.1	17.3	0	0.8761	0.8057	0.1317	0.0680231	0.160103	2.85152	0.00478193	0.0241597	-4.45865	Up
CTNNBIP1	584	ES	3	1	5	0	0.9558	0.6866	0.0923	0.0507377	0.173771	3.1551	0.00183787	0.0115181	-3.58052	Up
LZIC	587	AP	2	NA	NA	0	0.9912	0.784	0.1221	0.0809496	0.748591	3.67227	0.000304473	0.00280992	-1.90055	Up
RBP7	592	ES	2	1	3	0	0.792	1	0.2356	0.153717	0.154318	4.7328	4.0482e-06	8.93446e-05	2.22609	Up
UBE4B	593	AT	3	NA	NA	0	0.9912	0.2865	0.0437	0.0278868	0.0628066	3.59622	0.000401834	0.00348243	-2.16178	Up
KIF1B	602	AT	52.2	NA	NA	0	0.9912	0.5667	0.1104	0.0965989	0.733881	4.46565	1.29822e-05	0.000227518	1.10438	Up
APITD1	614	AT	5	NA	NA	0	0.9912	0.2991	0.0529	0.0273026	0.896725	2.68994	0.00771662	0.03492	-4.89252	Up
DFFA	616	AT	5.3	NA	NA	0	0.9912	0.5067	0.0875	0.044129	0.343789	2.53727	0.0118924	0.048486	-5.28071	Up
MTOR	649	AP	39.1	NA	NA	0	0.9757	1	0.2031	0.162159	0.215505	5.21806	4.30149e-07	1.4181e-05	4.39636	Up
FBXO44	660	ES	3.1:3.2	2	4	0	0.9425	1	0.1637	0.0932149	0.316441	3.21046	0.00153151	0.00999828	-3.41166	Up
AGTRAP	670	AA	4.1	3	4.2	0	0.9159	0.9406	0.1788	0.142454	0.449751	4.07789	6.43279e-05	0.000819092	-0.426828	Up
AGTRAP	679	ES	3	1	5	0	0.9912	0.0867	0.0097	0.00543274	0.994341	2.63364	0.00907101	0.0394623	-5.03813	Up
CLCN6	688	AT	6	NA	NA	0	0.9912	0.8291	0.1297	0.0984843	0.220323	4.48748	1.18253e-05	0.000210777	1.19404	Up
KIAA2013	693	AT	2.2	NA	NA	0	0.9912	0.1735	0.0252	0.0150515	0.0472509	3.65457	0.000324911	0.00295484	-1.96177	Up
VPS13D	708	ES	40	39	41	0	0.8496	1	0.163	0.114624	0.309653	3.9681	9.91887e-05	0.00115467	-0.838874	Up
PDPN	710	AP	1.1	NA	NA	0	0.9867	0.5353	0.0523	0.0417515	0.974663	4.02179	8.03512e-05	0.000977053	-0.638598	Up
PRDM2	721	AT	11	NA	NA	0	0.9912	0.5107	0.0763	0.0496017	0.793218	3.11407	0.00210053	0.0127551	-3.70397	Up
CASP9	760	RI	9.2	9.1	9.3	0	0.9912	0.3903	0.0386	0.0169708	0.0231629	2.61102	0.00967301	0.0413917	-5.09583	Up
DNAJC16	763	AT	13.3	NA	NA	0	0.9912	0.3399	0.0705	0.0509989	0.139398	3.86461	0.000147959	0.00158185	-1.2184	Up
DNAJC16	764	AT	16	NA	NA	0	0.9912	0.1462	0.022	0.0215464	0.0353216	5.15787	5.72909e-07	1.80531e-05	4.11816	Up
FBLIM1	771	AP	1	NA	NA	0	0.9889	0.9971	0.2338	0.149101	0.746184	3.16786	0.00176258	0.0111489	-3.54183	Up
ZBTB17	779	RI	9.2	9.1	9.3	0	0.9867	0.6134	0.0887	0.0603719	0.146822	3.69459	0.000280418	0.0026327	-1.82294	Up
NECAP2	823	ES	9.2:9.4	9.1	9.5	0	0.9381	0.792	0.1407	0.0733424	0.833392	2.63532	0.00902772	0.0393082	-5.03383	Up
NBPF1	831	AP	3	NA	NA	0	0.9823	0.4319	0.0703	0.0435622	0.0803016	3.40356	0.000795428	0.00595114	-2.80187	Up
ATP13A2	841	ES	22	21	23	0	0.9912	0.2067	0.0171	0.0153141	0.986069	3.84865	0.000157257	0.0016576	-1.27615	Up
PADI2	843	AT	11.2	NA	NA	0	0.9912	0.2836	0.0397	0.0243179	0.0282228	2.93073	0.00375285	0.0199881	-4.23741	Up
PADI4	852	AT	4	NA	NA	0	0.8584	1	0.2579	0.164639	0.619439	3.4283	0.000729847	0.00555859	-2.72145	Up
RCC2	853	AP	2.1	NA	NA	0	0.9889	0.3947	0.0782	0.0791349	0.138915	5.46997	1.26384e-07	5.11167e-06	5.58746	Up
UBR4	875	AP	103.1	NA	NA	0	0.9889	0.9028	0.1685	0.094159	0.22166	3.07999	0.00234457	0.0138878	-3.80536	Up
UBR4	876	AP	86.1	NA	NA	0	0.9889	0.7051	0.1357	0.0682654	0.190683	2.65571	0.00851649	0.0376255	-4.9814	Up
UBR4	883	RI	78.4	78.3	78.5	0	0.9867	0.1199	0.0155	0.00844122	0.014982	2.76009	0.00628541	0.0298084	-4.70704	Up
CAPZB	909	ES	3	1	4.2	0	0.9912	0.0652	0.0058	0.00267353	0.00435684	3.09011	0.00226948	0.0135574	-3.77535	Up
HP1BP3	937	AP	7.1	NA	NA	0	0.9912	0.899	0.2025	0.236033	0.551614	6.26964	2.00213e-09	1.51713e-07	9.63916	Up
HP1BP3	939	AT	6	NA	NA	0	0.9912	0.3469	0.0502	0.0389266	0.0608166	4.21706	3.66799e-05	0.000519121	0.109244	Up
EIF4G3	949	AT	18.2	NA	NA	0	0.9912	0.0687	0.0119	0.00567826	0.00648664	2.65145	0.00862113	0.0379869	-4.99239	Up
EIF4G3	951	ES	23	22.1	24	0	0.9845	0.7021	0.1061	0.0613366	0.349006	2.94795	0.0035579	0.0191834	-4.18858	Up
ECE1	964	AP	4.1	NA	NA	0	0.9912	0.5366	0.0944	0.0474406	0.185032	2.68617	0.00780111	0.0352092	-4.90234	Up
USP48	994	AP	12.1	NA	NA	0	0.9912	0.8404	0.1594	0.145353	0.292241	4.82438	2.68411e-06	6.44975e-05	2.62278	Up
ZBTB40	1010	ES	2	1	3	0	0.7965	1	0.1054	0.047534	0.0898339	3.33995	0.000990241	0.0070843	-3.00629	Up
HNRNPR	1049	ES	2.2	1	3	0	0.9912	0.7587	0.1155	0.0589675	0.373417	3.12998	0.00199481	0.012274	-3.65627	Up
C1orf213	1054	RI	1.5	1.4	1.6	0	0.8075	0.8624	0.2333	0.220249	0.758113	5.19673	4.76265e-07	1.55192e-05	4.29748	Up
C1orf213	1055	RI	1.3	1.2	1.4	0	0.9867	0.7134	0.1458	0.138131	0.891186	4.73095	4.08171e-06	8.98195e-05	2.21814	Up
C1orf213	1056	RI	1.2:1.3	1.1	1.4	0	0.9889	0.7898	0.1637	0.257512	0.861965	8.20898	2.17367e-14	7.75189e-12	20.9099	Up
TCEA3	1059	AP	2.1	NA	NA	0	0.9735	0.6744	0.0537	0.0316496	0.0599485	2.53605	0.0119326	0.0486032	-5.28371	Up
ASAP3	1066	AD	21.2	21.1	22	0	0.8717	0.6488	0.0808	0.0425646	0.0947708	2.52864	0.0121798	0.0493373	-5.30201	Up
IFNLR1	1096	ES	7.1	6	8.1	0	0.8385	0.6578	0.0852	0.0387428	0.935456	2.54983	0.0114847	0.0472286	-5.24956	Up
STPG1	1105	AP	1	NA	NA	0	0.9115	0.4713	0.069	0.0332429	0.0571263	2.69366	0.00763387	0.0346458	-4.8828	Up
NIPAL3	1110	AT	9	NA	NA	0	0.9912	0.0778	0.0134	0.0106877	0.0187985	4.02276	8.00429e-05	0.000975345	-0.63494	Up
RCAN3	1122	ES	3	2	4.1	0	0.9889	0.2075	0.026	0.0162955	0.974159	3.21401	0.00151358	0.00990427	-3.40074	Up
MAN1C1	1192	AP	4	NA	NA	0	0.9912	0.9774	0.2143	0.139872	0.179791	3.89213	0.000133137	0.00145667	-1.11833	Up
MTFR1L	1196	AP	4.1	NA	NA	0	0.9912	0.7041	0.114	0.0849959	0.151326	4.45291	1.37067e-05	0.000236797	1.05223	Up
MTFR1L	1197	AP	3.1	NA	NA	0	0.9912	0.3185	0.0606	0.0329188	0.101772	2.66659	0.00825442	0.0367605	-4.95325	Up
MTFR1L	1212	AA	7.1	4.2	7.2	0	0.9889	0.3008	0.0429	0.0222988	0.0411168	2.73758	0.00671595	0.0313539	-4.76703	Up
MTFR1L	1216	AD	2.3	2.2	4.2	0	0.8695	0.6109	0.1308	0.104959	0.855369	4.52145	1.022e-05	0.000187715	1.33424	Up
PDIK1L	1229	ES	2	1	3	0	0.8142	1	0.1534	0.0874699	0.247106	2.74075	0.00665382	0.0311188	-4.75862	Up
CNKSR1	1231	AP	1.1	NA	NA	0	0.9447	0.8197	0.1084	0.0995794	0.912775	4.17768	4.30612e-05	0.000590646	-0.043981	Up
CNKSR1	1236	RI	10.2	10.1	10.3	0	0.9558	1	0.1111	0.0643324	0.166362	3.38882	0.000837092	0.00620808	-2.84955	Up
UBXN11	1249	AT	12.2	NA	NA	0	0.9912	0.6148	0.1331	0.0946008	0.318745	3.86565	0.000147372	0.00157746	-1.21464	Up
UBXN11	1254	ES	6	5	7	0	0.9735	1	0.1486	0.0973829	0.456576	3.44546	0.000687362	0.00531063	-2.66535	Up
UBXN11	1256	ES	4:5:6:7:8:9	2	10	0	0.9381	0.8019	0.1245	0.102104	0.89668	3.91424	0.000122265	0.00136361	-1.03751	Up
UBXN11	1262	ES	4	2	5	0	0.958	0.6117	0.1095	0.0541312	0.83033	2.53016	0.0121287	0.0491702	-5.29826	Up
DHDDS	1272	AT	6.2	NA	NA	0	0.9912	0.2473	0.0424	0.0299529	0.0935136	3.52636	0.00051646	0.00424806	-2.39751	Up
DHDDS	1278	AA	4.1	3	4.2	0	0.9867	0.3646	0.0446	0.0218231	0.0507675	2.60409	0.00986441	0.0419712	-5.11341	Up
ARID1A	1293	AP	2.1	NA	NA	0	0.9912	0.3784	0.0526	0.0275521	0.0322385	3.32988	0.00102488	0.00728401	-3.03833	Up
PIGV	1301	RI	4.2	4.1	4.3	0	0.9912	0.413	0.0498	0.0590049	0.970049	5.86486	1.711e-08	9.43804e-07	7.53856	Up
PIGV	1303	AD	2.2:2.3	2.1	3	0	0.9558	1	0.1607	0.0913367	0.275779	2.88586	0.00430774	0.0222559	-4.36342	Up
AHDC1	1331	ES	00:03:04.100000	2	4.2	0	0.958	1	0.2043	0.13287	0.456923	3.53127	0.000507497	0.00419121	-2.38108	Up
FGR	1336	ES	7.2:8	7.1	9	0	0.9735	0.1703	0.0083	0.00631948	0.998788	2.70654	0.00735353	0.0336399	-4.84902	Up
IFI6	1339	AD	2.2	2.1	3	0	0.9912	0.2079	0.0258	0.0166229	0.149372	3.07694	0.00236763	0.0140025	-3.81438	Up
FAM76A	1341	AT	9.2	NA	NA	0	0.9912	0.4315	0.0815	0.0414424	0.114908	2.85718	0.0047006	0.0238184	-4.44302	Up
PPP1R8	1347	AD	1.2:1.3	1.1	2	0	0.9867	0.5133	0.0627	0.0316893	0.0957561	3.28342	0.00119984	0.00828569	-3.18503	Up
RPA2	1357	RI	1.3	1.2	1.4	0	0.9889	0.397	0.0307	0.0115249	0.0205381	2.56478	0.0110163	0.0457714	-5.21233	Up
PTAFR	1376	AP	2.1	NA	NA	0	0.8894	1	0.2303	0.127838	0.268084	2.83489	0.00502835	0.0251613	-4.5044	Up
ATPIF1	1378	AT	3	NA	NA	0	0.9912	0.0314	0.0054	0.00415216	0.00954451	3.96673	9.97223e-05	0.00115998	-0.843972	Up
ATPIF1	1381	RI	2.2:2.3	2.1	2.4	0	0.9912	0.3592	0.0579	0.0287726	0.0965701	2.73303	0.00680621	0.0316883	-4.77911	Up
PHACTR4	1384	AP	1	NA	NA	0	0.9845	0.9459	0.155	0.113289	0.736299	3.25318	0.00132824	0.00896569	-3.27952	Up
RCC1	1387	AP	5	NA	NA	0	0.9912	0.6482	0.12	0.0927037	0.232621	4.04679	7.27917e-05	0.000905063	-0.544556	Up
TAF12	1389	AD	1.2	1.1	2	0	0.9912	0.3203	0.0393	0.0290988	0.0621651	4.54979	9.04315e-06	0.00016988	1.45188	Up
EPB41	1411	ES	16:18:00	15	19.1	0	0.9314	1	0.2807	0.175761	0.459179	3.25843	0.0013051	0.00883909	-3.26319	Up
EPB41	1412	ES	18	15	19.1	0	0.9712	0.9433	0.2125	0.101439	0.695924	2.58946	0.0102798	0.0433973	-5.15038	Up
SRSF4	1424	ES	6	5	7	0	0.9912	0.3006	0.0467	0.0250202	0.0500315	3.2774	0.00122444	0.00842703	-3.2039	Up
SRSF4	1425	ES	02:03:04	1	5	0	0.9889	0.6305	0.1164	0.0777222	0.202562	3.49359	0.000580213	0.00465735	-2.50666	Up
SDC3	1436	RI	2.2	2.1	2.3	0	0.9889	0.2818	0.0328	0.0265871	0.0365957	3.9719	9.77291e-05	0.00114123	-0.824785	Up
SNRNP40	1459	ES	10	9	11	0	0.9912	0.3854	0.0474	0.0171256	0.0412883	2.56257	0.0110845	0.045991	-5.21785	Up
ZCCHC17	1463	ES	02:03:00	1.1	4	0	0.9403	0.9134	0.149	0.0801246	0.832041	2.81726	0.00530197	0.0261626	-4.5526	Up
ZCCHC17	1464	ES	1.2:2	1.1	4	0	0.9204	0.9801	0.1784	0.133488	0.791504	4.00273	8.66105e-05	0.00103562	-0.709959	Up
ZCCHC17	1466	AD	1.2	1.1	2	0	0.9889	0.2982	0.0532	0.0453281	0.0966118	4.44862	1.39593e-05	0.000240053	1.0347	Up
TINAGL1	1473	AT	4	NA	NA	0	0.9912	0.0731	0.0119	0.00796855	0.0142532	3.77375	0.000208796	0.0020771	-1.54443	Up
TINAGL1	1476	RI	5.2	5.1	5.3	0	0.9912	0.4713	0.08	0.074372	0.129026	4.99168	1.24844e-06	3.44822e-05	3.36311	Up
COL16A1	1493	ES	44	43	45.1	0	0.8938	0.9305	0.1758	0.165119	0.614878	5.10428	7.37962e-07	2.22105e-05	3.87257	Up
PTP4A2	1530	ES	6	3	7	0	0.9912	0.0158	0.0024	0.00161884	0.998109	3.06772	0.00243863	0.0142961	-3.84161	Up
KPNA6	1557	AD	5.2	5.1	6	0	0.9779	0.1899	0.0228	0.011722	0.980944	2.63252	0.00910016	0.0395661	-5.04101	Up
TMEM234	1573	RI	5.2:5.3	5.1	5.4	0	0.9889	0.511	0.0934	0.0577349	0.180392	3.18982	0.0016397	0.0105619	-3.47492	Up
LCK	1579	AP	2	NA	NA	0	0.9049	1	0.2837	0.200145	0.180796	3.98188	9.39907e-05	0.0011068	-0.787713	Up
BSDC1	1591	RI	11.2	11.1	11.3	0	0.9912	0.7411	0.0966	0.0906687	0.15519	4.74302	3.86785e-06	8.59555e-05	2.27006	Up
ZBTB8OS	1614	ES	02:03:04	1	6	1	0.8119	0.3787	0.0662	0.0491964	0.883939	3.93413	0.000113203	0.0012827	-0.964404	Up
AK2	1649	AT	6	NA	NA	0	0.9912	0.2445	0.0158	0.00677125	0.0133115	2.98665	0.00315307	0.0174982	-4.07785	Up
ZSCAN20	1678	AT	6.2	NA	NA	0	0.9912	0.7124	0.1095	0.0526239	0.0956784	3.1258	0.00202208	0.0124175	-3.66881	Up
SMIM12	1702	AD	1.2:1.3	1.1	4.1	0	0.9912	0.5687	0.0743	0.0440816	0.19223	3.37449	0.000879547	0.00645791	-2.89573	Up
GJB3	1704	AP	1	NA	NA	0	0.9425	0.8236	0.0975	0.0965845	0.854026	4.8895	1.99704e-06	5.09987e-05	2.90855	Up
ZMYM6	1710	AT	18	NA	NA	0	0.9912	0.3579	0.0609	0.0314213	0.240057	2.63876	0.00893954	0.0390036	-5.02501	Up
KIAA0319L	1717	AP	12	NA	NA	0	0.9867	0.3003	0.0319	0.0137118	0.0157844	2.78378	0.00585933	0.0282412	-4.64339	Up
KIAA0319L	1725	ES	4	3	5	0	0.9912	0.3597	0.0356	0.0336192	0.960868	4.31091	2.49129e-05	0.000381418	0.479308	Up
CLSPN	1730	AT	25	NA	NA	0	0.9889	0.9473	0.1988	0.179649	0.664775	4.36608	1.97858e-05	0.000317982	0.700065	Up
AGO1	1734	AP	1	NA	NA	0	0.9757	0.8988	0.2448	0.142941	0.127143	3.22435	0.00146247	0.00965564	-3.36888	Up
AGO3	1737	AP	2.1	NA	NA	0	0.8451	0.4772	0.0715	0.0462707	0.934655	3.35316	0.000946452	0.00683523	-2.96412	Up
AGO3	1739	AT	7.2	NA	NA	0	0.9912	0.5835	0.103	0.0936585	0.247989	4.92761	1.67744e-06	4.41569e-05	3.07722	Up
TRAPPC3	1752	ES	4	3	5	0	0.9912	0.0865	0.0157	0.00869821	0.0143725	2.92244	0.00385014	0.0203872	-4.26082	Up
OSCP1	1777	AT	7	NA	NA	0	0.9889	0.8229	0.1649	0.16175	0.364377	5.70438	3.90081e-08	1.92196e-06	6.73359	Up
C1orf109	1814	AP	3.1	NA	NA	0	0.9712	0.6618	0.1125	0.146391	0.810879	7.03368	2.73815e-11	3.93095e-09	13.8584	Up
C1orf109	1816	AA	6.1	5	6.2	0	0.9602	0.333	0.0392	0.026907	0.0319113	3.08759	0.00228802	0.0136482	-3.78285	Up
C1orf109	1819	ES	3.3:4.1	3.2	4.2	0	0.8031	1	0.1889	0.167622	0.688148	4.87455	2.13783e-06	5.34888e-05	2.84268	Up
C1orf109	1820	AD	3.3	3.2	4.2	1	0.7876	0.4713	0.0902	0.0561519	0.865512	3.47654	0.000616234	0.0048768	-2.56309	Up
EPHA10	1825	AT	21	NA	NA	0	0.9912	0.579	0.1113	0.0809769	0.079355	3.95064	0.000106173	0.00121707	-0.903526	Up
C1orf122	1840	RI	1.3	1.2	1.4	0	0.9071	0.859	0.1571	0.140597	0.273145	4.93346	1.633e-06	4.32402e-05	3.1032	Up
INPP5B	1848	AT	7.3	NA	NA	0	0.9912	0.3453	0.0558	0.0249499	0.0455714	3.23829	0.00139605	0.00931423	-3.32574	Up
INPP5B	1850	AA	16.1	15	16.2	0	0.9336	1	0.1344	0.0897011	0.236496	3.61579	0.000374304	0.00329662	-2.09501	Up
MACF1	1870	AP	43.1	NA	NA	0	0.9115	0.907	0.2526	0.178985	0.299284	3.76284	0.000217518	0.00214628	-1.58312	Up
MACF1	1885	ES	77	76.1	79	0	0.9712	0.1233	0.0235	0.0201557	0.979515	4.44092	1.44239e-05	0.000246723	1.00326	Up
MACF1	1887	ES	59	58	60	0	0.958	0.6791	0.1222	0.137335	0.829615	5.65101	5.11302e-08	2.41658e-06	6.46952	Up
PABPC4	1893	ES	11	10.2	12	0	0.9912	0.2844	0.0448	0.025366	0.888805	3.06167	0.0024863	0.0145339	-3.85944	Up
PABPC4	1894	ES	10.2:11	10.1	12	0	0.9912	0.2114	0.0213	0.0175187	0.964323	4.08095	6.35497e-05	0.000811713	-0.41523	Up
PABPC4	1897	AD	10.2	10.1	11	0	0.9912	0.4773	0.0588	0.0362868	0.681293	3.28083	0.0012104	0.00834063	-3.19318	Up
PPIE	1901	AT	10	NA	NA	0	0.9912	0.5541	0.0868	0.104569	0.819936	5.97556	9.60489e-09	5.84026e-07	8.10321	Up
PPIE	1904	AD	7.2	7.1	8	0	0.9912	0.5259	0.08	0.0425753	0.0559889	2.70219	0.00744713	0.033956	-4.86044	Up
MYCL	1976	AT	1.4	NA	NA	0	0.9912	0.5805	0.0889	0.0508485	0.136057	2.9786	0.00323365	0.0178309	-4.101	Up
CAP1	1986	AD	1.2	1.1	2.2	0	0.9912	0.4403	0.0486	0.0227168	0.739312	2.58282	0.0104735	0.0440415	-5.16711	Up
NFYC	2012	AP	10	NA	NA	0	0.9912	0.3553	0.0296	0.0200208	0.0282278	3.21667	0.00150027	0.00984154	-3.39255	Up
CTPS1	2026	AP	1	NA	NA	0	0.9735	0.5812	0.0908	0.0737067	0.945281	3.93142	0.000114401	0.00129389	-0.974404	Up
SCMH1	2042	AP	4.1	NA	NA	0	0.969	0.2939	0.0566	0.0431271	0.0469021	3.8806	0.000139169	0.00150906	-1.16034	Up
SCMH1	2046	AP	3	NA	NA	0	0.969	0.754	0.1037	0.0852388	0.115957	4.74819	3.77962e-06	8.47915e-05	2.29232	Up
SCMH1	2051	ES	7	6	8	0	0.9757	0.6946	0.1097	0.0861543	0.792392	4.09288	6.05922e-05	0.000781928	-0.369816	Up
SCMH1	2057	ES	06:07:00	5	8	0	0.9867	0.8245	0.1386	0.102073	0.683602	3.64545	0.000335937	0.00302937	-1.99321	Up
FOXJ3	2065	AP	14.1	NA	NA	0	0.9867	0.5508	0.1056	0.066063	0.149283	3.32448	0.00104392	0.00739066	-3.05547	Up
PPCS	2074	AT	3.2	NA	NA	0	0.9912	0.1309	0.02	0.0110111	0.0426114	2.71785	0.00711511	0.0328117	-4.81924	Up
PPCS	2075	AD	2.2	2.1	3.1	0	0.9912	0.6713	0.1092	0.153017	0.719423	7.28582	6.23086e-12	1.07604e-09	15.3177	Up
PPIH	2103	AD	3.3	3.2	4	0	0.9912	0.1947	0.0253	0.0137566	0.0391919	2.60668	0.00979253	0.041762	-5.10685	Up
ERMAP	2122	AP	3.1	NA	NA	0	0.9624	0.8203	0.1474	0.0802248	0.195256	2.97381	0.00328245	0.0180513	-4.11473	Up
ERMAP	2124	RI	3.3	3.2	3.4	0	0.885	1	0.1439	0.0782432	0.156498	2.75674	0.00634794	0.0300416	-4.71601	Up
MED8	2170	RI	7.2	7.1	7.3	0	0.9912	0.1457	0.022	0.0180873	0.963125	4.16921	4.45661e-05	0.000607166	-0.076779	Up
SZT2	2176	AT	5	NA	NA	0	0.9912	0.3653	0.0603	0.0365721	0.0941023	3.41095	0.000775294	0.00582767	-2.77791	Up
HYI	2181	AT	8.3	NA	NA	0	0.9912	0.3925	0.0527	0.038949	0.0747391	3.99431	8.95206e-05	0.0010625	-0.741386	Up
HYI	2184	ES	3	2.1	4	1	0.9049	0.8004	0.1395	0.0746586	0.62481	2.79957	0.00559028	0.0272319	-4.60072	Up
PTPRF	2191	ES	12	11	13	0	0.9912	0.3786	0.0306	0.0294847	0.98219	3.94639	0.000107943	0.00123483	-0.919224	Up
ST3GAL3	2192	AP	1	NA	NA	0	0.8053	0.5749	0.0986	0.0588664	0.0704166	3.42558	0.000736804	0.00560208	-2.73032	Up
ST3GAL3	2197	AT	18	NA	NA	0	0.9912	0.3958	0.0496	0.0243129	0.0351311	2.95768	0.00345189	0.0187611	-4.16087	Up
ST3GAL3	2273	ES	10	9	13	0	0.8783	0.5606	0.0902	0.0630837	0.105146	3.44072	0.000698859	0.00538187	-2.68087	Up
ST3GAL3	2299	ES	7.1:7.2	6	9	0	0.8872	0.6062	0.1036	0.0735089	0.13589	3.91333	0.000122693	0.00136687	-1.04082	Up
IPO13	2491	AP	16.1	NA	NA	0	0.9912	0.4245	0.0483	0.0335776	0.0455493	3.06487	0.00246099	0.0144084	-3.85001	Up
ATP6V0B	2510	ES	2.1:2.2	1.1	3.2	0	0.9889	0.9317	0.1532	0.109218	0.270643	3.88718	0.000135697	0.00147876	-1.13639	Up
ATP6V0B	2511	ES	2.2	1.1	3.2	0	0.9912	0.3262	0.0439	0.039499	0.932856	4.42974	1.51253e-05	0.000255318	0.95769	Up
ATP6V0B	2512	AD	1.2	1.1	3.2	0	0.9646	0.5134	0.1032	0.0522409	0.118583	2.91797	0.00390362	0.0206179	-4.27343	Up
B4GALT2	2514	AP	2.1	NA	NA	0	0.9912	0.7615	0.0934	0.0665807	0.100343	4.60225	7.19953e-06	0.000141209	1.67126	Up
CCDC24	2524	RI	7.2	7.1	7.3	0	0.9668	0.3835	0.074	0.0432104	0.0947444	3.2014	0.00157818	0.0102553	-3.43948	Up
CCDC24	2532	AA	4.1	3.2	4.2	0	0.8584	0.8478	0.1743	0.137981	0.46318	4.15921	4.64078e-05	0.000626943	-0.115436	Up
DMAP1	2547	RI	1.2	1.1	1.3	0	0.9889	0.5394	0.0901	0.0534491	0.281977	3.04557	0.0026174	0.0151407	-3.90674	Up
ERI3	2550	AP	4	NA	NA	0	0.9912	0.2636	0.0267	0.00869799	0.0141817	2.53053	0.0121162	0.0491329	-5.29734	Up
RNF220	2554	AP	1.1	NA	NA	0	0.9912	0.3527	0.0482	0.0228885	0.0312541	2.58053	0.0105411	0.044276	-5.17287	Up
RNF220	2557	AT	10.2	NA	NA	0	0.9912	0.2658	0.0457	0.0252705	0.137479	2.7607	0.0062741	0.0297705	-4.70541	Up
RNF220	2559	AD	9.2	9.1	10.1	0	0.9912	0.5152	0.0811	0.0547716	0.49076	3.33558	0.00100514	0.00716694	-3.02021	Up
KIF2C	2575	ES	7	6	8	0	0.969	0.7887	0.0829	0.0615581	0.90538	3.39677	0.000814369	0.00606357	-2.82385	Up
MUTYH	2593	AP	3	NA	NA	0	0.9889	0.6901	0.1347	0.0827051	0.234185	3.22843	0.00144272	0.00956031	-3.35626	Up
MUTYH	2600	ES	11:12:13:14:15	10	16	0	0.9912	0.0954	0.0103	0.00878453	0.996206	4.65835	5.62965e-06	0.000115248	1.90815	Up
MUTYH	2603	ES	8	7	9	0	0.9867	0.2365	0.0237	0.0203559	0.989185	3.95822	0.000103088	0.00118921	-0.875507	Up
MUTYH	2651	ES	6.3:6.4:6.5:7:8:9	5	10	0	0.9071	0.7856	0.1008	0.0601096	0.947999	2.6378	0.00896405	0.039084	-5.02747	Up
MUTYH	2652	ES	6.4:6.5:7:8:9	5	10	0	0.9845	0.4008	0.0336	0.0277018	0.985767	3.66865	0.000308543	0.00283932	-1.91306	Up
PRDX1	2694	AD	1.2	1.1	2.1	0	0.9912	0.0251	0.0042	0.00256525	0.00829215	3.06806	0.00243599	0.0142881	-3.84061	Up
AKR1A1	2695	AT	5.2	NA	NA	0	0.9912	0.2231	0.0354	0.0271566	0.0571466	4.06275	6.83238e-05	0.000860463	-0.484236	Up
NASP	2709	AA	7.1	6	7.2	0	0.9912	0.0201	0.0025	0.00146627	0.00125975	2.88113	0.00437039	0.0225159	-4.3766	Up
PIK3R3	2776	AP	2.1	NA	NA	0	0.9889	0.5388	0.0562	0.0329164	0.0592273	3.13865	0.00193929	0.0120146	-3.63019	Up
POMGNT1	2781	AP	2	NA	NA	0	0.9889	0.8401	0.149	0.119228	0.819014	4.02351	7.98072e-05	0.000973752	-0.632134	Up
POMGNT1	2787	RI	12.2	12.1	12.3	0	0.9912	0.8109	0.0868	0.0591708	0.100963	3.25911	0.00130211	0.00882506	-3.26106	Up
NSUN4	2793	ES	4	3	5	0	0.9912	0.2949	0.0378	0.0256283	0.959045	3.19057	0.00163568	0.0105406	-3.47264	Up
MKNK1	2802	AT	9.2	NA	NA	0	0.9912	0.1737	0.0285	0.0152672	0.064283	2.77033	0.00609799	0.0291084	-4.67961	Up
MOB3C	2817	AP	2.1	NA	NA	0	0.9889	0.9889	0.1234	0.103691	0.206192	5.11933	6.87458e-07	2.10429e-05	3.94133	Up
EFCAB14	2824	AT	11	NA	NA	0	0.9912	0.29	0.0521	0.0364223	0.865941	3.52549	0.00051806	0.00425888	-2.40041	Up
OSBPL9	2970	ES	16	15	18	0	0.958	0.5169	0.0543	0.0274077	0.044133	3.16214	0.00179599	0.0113172	-3.5592	Up
OSBPL9	2979	ES	6.1	5	7	0	0.9823	0.5186	0.0768	0.0439148	0.879036	2.96742	0.00334859	0.018332	-4.13302	Up
TXNDC12	2989	AT	9	NA	NA	0	0.9912	0.081	0.0114	0.0174794	0.976985	7.74703	3.85637e-13	9.26663e-11	18.0651	Up
BTF3L4	2992	AT	6.2	NA	NA	0	0.9912	0.2205	0.0363	0.031345	0.0503888	4.81859	2.7552e-06	6.58888e-05	2.59752	Up
BTF3L4	2995	ES	3	2	4	0	0.9889	0.1167	0.0114	0.00422391	0.00941319	2.57113	0.0108224	0.0451411	-5.19645	Up
ECHDC2	3020	AT	5.2	NA	NA	0	0.9912	0.2278	0.0433	0.0260866	0.0935612	3.0222	0.00281894	0.0160315	-3.97497	Up
ECHDC2	3021	AT	9.2	NA	NA	0	0.9912	0.3385	0.0575	0.0470215	0.142634	4.27367	2.90678e-05	0.000431076	0.331668	Up
ECHDC2	3025	AA	6.1	5.1	6.2	0	0.9757	0.6365	0.12	0.134917	0.781325	5.76142	2.91545e-08	1.48298e-06	7.01785	Up
ECHDC2	3027	ES	4	2.1	5.1	0	0.8827	0.8987	0.187	0.118809	0.306461	3.42842	0.000729548	0.00555726	-2.72107	Up
ECHDC2	3030	ES	4:5.1:6.1	2.1	6.2	0	0.958	0.7786	0.1257	0.114843	0.156486	4.46145	1.32169e-05	0.000230732	1.08717	Up
ECHDC2	3032	ES	2.2:5.1:6.1	2.1	6.2	0	0.9447	0.6282	0.1127	0.0831496	0.14867	3.64065	0.000341882	0.00306942	-2.00973	Up
ECHDC2	3033	ES	5.1:6.1	2.1	6.2	0	0.969	1	0.1804	0.13887	0.338583	3.86835	0.000145857	0.00156534	-1.20484	Up
SCP2	3042	RI	16.2	16.1	16.3	0	0.9912	0.0498	0.0082	0.00430375	0.0122321	2.74749	0.00652315	0.0306737	-4.74067	Up
SCP2	3045	ES	12	11	13	0	0.9912	0.9231	0.1611	0.163259	0.284367	5.63349	5.58575e-08	2.59337e-06	6.38326	Up
TMEM59	3108	AP	4.1	NA	NA	0	0.9912	0.5625	0.0694	0.0295171	0.0383962	2.81354	0.00536144	0.0263696	-4.56274	Up
TMEM59	3109	AP	2.1	NA	NA	0	0.9912	0.4633	0.0596	0.0445621	0.0735293	3.93767	0.000111661	0.00127153	-0.951382	Up
SSBP3	3144	ES	7	6	8	0	0.9912	0.9016	0.1557	0.0875075	0.308128	2.83935	0.00496106	0.0248884	-4.49214	Up
TTC22	3175	AT	6	NA	NA	0	0.9889	0.3162	0.0378	0.0206812	0.0568818	3.14315	0.00191105	0.0118714	-3.61663	Up
TM2D1	3230	AT	5	NA	NA	0	0.9912	0.3261	0.0462	0.0257794	0.0561919	3.6102	0.000381979	0.0033465	-2.11411	Up
INADL	3238	AT	38.2	NA	NA	0	0.9912	0.2442	0.05	0.0246139	0.0814383	2.53048	0.0121179	0.0491353	-5.29747	Up
USP1	3251	AP	2	NA	NA	0	0.9912	0.5309	0.0812	0.054629	0.908438	3.98774	9.18579e-05	0.00108708	-0.765892	Up
ITGB3BP	3267	ES	2	1	3	0	0.9912	0.4301	0.0606	0.0433967	0.0650224	3.66486	0.000312879	0.00286806	-1.92621	Up
PGM1	3270	AP	2	NA	NA	0	0.9889	0.2712	0.0357	0.034534	0.0413635	4.57573	8.08069e-06	0.000155439	1.56013	Up
ROR1	3274	AT	8.2	NA	NA	0	0.9912	0.615	0.0848	0.0468029	0.106289	3.43348	0.00071678	0.00548697	-2.70455	Up
RAVER2	3278	AT	11.2	NA	NA	0	0.9912	0.085	0.0116	0.0103497	0.0178354	4.56337	8.52633e-06	0.000162344	1.50848	Up
RAVER2	3285	AA	7.1	6	7.2	0	0.9735	0.5366	0.0718	0.0346558	0.0941727	2.62773	0.00922508	0.0400047	-5.05326	Up
AK4	3287	AP	4.1	NA	NA	0	0.8695	0.8493	0.1617	0.139753	0.610275	5.03984	9.98054e-07	2.85653e-05	3.57992	Up
LEPR	3297	AT	21	NA	NA	0	0.9912	0.845	0.1863	0.21843	0.648532	6.45483	7.27593e-10	6.57835e-08	10.6324	Up
SGIP1	3307	AP	23.1	NA	NA	0	0.9668	1	0.2493	0.259056	0.4786	5.13771	6.30292e-07	1.95056e-05	4.02554	Up
DEPDC1	3369	ES	8	7	9	0	0.969	0.8358	0.1284	0.0979637	0.868774	4.3641	1.99506e-05	0.000319845	0.692116	Up
SRSF11	3373	AP	3.1	NA	NA	0	0.9912	0.5442	0.0955	0.0523927	0.728104	2.99013	0.00311881	0.0173531	-4.06782	Up
SRSF11	3382	ES	5:6.1:6.2	4.2	6.3	0	0.9735	1	0.1537	0.101691	0.78673	3.48083	0.000606998	0.00482239	-2.54895	Up
SRSF11	3386	ES	5	4.2	6.1	0	0.8673	1	0.2021	0.145958	0.564441	3.89916	0.000129585	0.00142579	-1.09268	Up
SRSF11	3387	ES	5:6.1:6.2:6.3:6.4	4.2	6.5	0	0.9912	0.5916	0.1023	0.0656039	0.111685	3.62333	0.00036418	0.00322578	-2.06921	Up
SRSF11	3392	ES	5:6.1:6.2:6.3	4.2	6.5	0	0.9912	0.6684	0.1171	0.0596752	0.142446	2.79092	0.00573626	0.0277712	-4.62413	Up
CTH	3411	ES	3	2	4	0	0.9624	0.5371	0.028	0.0210858	0.993217	2.83236	0.00506675	0.0253168	-4.51133	Up
PTGER3	3413	AT	12	NA	NA	0	0.9779	0.8843	0.1625	0.133851	0.453546	4.3515	2.10329e-05	0.000333608	0.641486	Up
FPGT-TNNI3K	3456	AT	5	NA	NA	0	0.854	0.9663	0.2629	0.163434	0.29832	3.50628	0.000554698	0.00448621	-2.4645	Up
CRYZ	3469	ES	02:03:00	1	4	0	0.9513	0.5607	0.0895	0.0475278	0.915413	2.59069	0.0102443	0.0432678	-5.14729	Up
ACADM	3486	AT	13.2	NA	NA	0	0.9912	0.0767	0.0146	0.00746018	0.0170823	2.54136	0.0117581	0.0480492	-5.27056	Up
RABGGTB	3512	AT	4.2	NA	NA	0	0.9912	0.2444	0.0429	0.0246522	0.0791887	3.06916	0.00242748	0.0142605	-3.83738	Up
RABGGTB	3514	ES	05:06:00	4.1	7	0	0.9912	0.6022	0.1027	0.088883	0.30109	4.57893	7.96905e-06	0.000153554	1.57352	Up
USP33	3534	ES	2	1	3	0	0.9912	0.6069	0.1232	0.13086	0.747464	5.88587	1.53428e-08	8.64656e-07	7.64513	Up
NEXN	3539	RI	14.2	14.1	14.3	0	0.9159	0.1217	0.0106	0.00875055	0.99705	4.50868	1.07971e-05	0.000196265	1.28144	Up
FUBP1	3543	AT	21.2	NA	NA	0	0.9912	0.1974	0.0372	0.0201836	0.939008	2.82829	0.00512914	0.0255179	-4.52246	Up
PRKACB	3588	AT	15.2	NA	NA	0	0.9912	0.3213	0.0571	0.0411921	0.106926	3.5883	0.000413514	0.00355826	-2.18872	Up
ODF2L	3668	AT	20.2	NA	NA	0	0.9912	0.8063	0.1273	0.146035	0.692716	5.88756	1.52087e-08	8.61192e-07	7.65371	Up
HS2ST1	3691	AT	8	NA	NA	0	0.9912	0.3437	0.0519	0.0367567	0.88056	3.89149	0.000133465	0.00145907	-1.12066	Up
LMO4	3694	AP	1	NA	NA	0	0.9912	0.5265	0.077	0.0420923	0.816785	2.71061	0.00726688	0.0333576	-4.83831	Up
PKN2	3700	RI	12.2	12.1	12.3	0	0.9845	0.6629	0.084	0.0573484	0.0833723	3.35968	0.00092551	0.00671204	-2.94326	Up
GBP2	3712	AP	1	NA	NA	0	0.9735	0.7565	0.0421	0.0129611	0.0114489	2.54656	0.0115896	0.0475595	-5.25767	Up
LRRC8D	3726	AP	2	NA	NA	0	0.9624	0.6913	0.1353	0.086932	0.190396	3.47156	0.00062715	0.00494577	-2.57954	Up
TGFBR3	3741	AP	4.1	NA	NA	0	0.9912	1	0.2165	0.240116	0.250468	5.69201	4.15398e-08	2.03111e-06	6.67221	Up
TGFBR3	3746	ES	5	4.2	6	0	0.9535	1	0.2276	0.14347	0.21617	3.50176	0.000563675	0.00454409	-2.47955	Up
RPL5	3768	ES	4	3	5	0	0.9912	0.0081	0.0012	0.00079562	0.00148109	3.2256	0.00145638	0.00962817	-3.36501	Up
F3	3816	ES	5	4	6	0	0.9889	0.1579	0.0274	0.0174366	0.95729	3.18809	0.00164912	0.0105983	-3.48022	Up
SLC44A3	3818	AP	2	NA	NA	0	0.9358	0.8811	0.1498	0.10538	0.361382	3.5046	0.000558016	0.00450655	-2.47009	Up
RWDD3	3828	ES	2	1	3.1	0	0.9535	0.9394	0.1737	0.103021	0.477243	3.17238	0.00173665	0.0110283	-3.52811	Up
SNX7	3842	ES	2	1	3	0	0.9779	0.3759	0.0578	0.0300949	0.104693	3.07512	0.00238153	0.0140549	-3.81977	Up
AGL	3850	AP	5.1	NA	NA	0	0.9845	0.2949	0.0391	0.0186525	0.0170754	2.9003	0.0041215	0.0215073	-4.32307	Up
SASS6	3865	ES	3	2	4	0	0.9381	0.3696	0.051	0.0288378	0.974887	3.37861	0.000867145	0.00638773	-2.88248	Up
CDC14A	3881	AT	12.2	NA	NA	0	0.9912	0.3119	0.0498	0.0299963	0.0445252	3.1084	0.00213945	0.0129546	-3.72091	Up
VCAM1	3888	ES	5	4	6	0	0.9823	0.1518	0.0201	0.0190642	0.986159	4.55387	8.88472e-06	0.000167394	1.46888	Up
EXTL2	3890	ES	3	2.2	4	0	0.8341	0.3422	0.0542	0.0286755	0.0353912	2.99957	0.00302763	0.0169605	-4.04058	Up
HENMT1	3943	AP	2	NA	NA	0	0.9491	0.9648	0.1696	0.129403	0.663397	4.05733	6.98103e-05	0.000874095	-0.504733	Up
TAF13	3987	AT	5	NA	NA	0	0.9912	0.5953	0.128	0.0935373	0.667208	3.71189	0.000263021	0.00249606	-1.76251	Up
ATXN7L2	4013	AA	6.1	5	6.2	0	0.9403	0.185	0.0134	0.00827732	0.997585	3.18229	0.00168094	0.0107518	-3.49792	Up
CYB561D1	4017	AA	4.1	3	4.2	0	0.8252	0.7921	0.1177	0.0790394	0.158463	4.17979	4.26945e-05	0.000586682	-0.0358132	Up
AMPD2	4048	ES	4	2.2	5.2	0	0.8739	0.817	0.1199	0.1593	0.916192	7.183	1.14364e-11	1.78436e-09	14.7189	Up
AMPD2	4049	ES	2.2	1	4	0	0.969	0.6325	0.0993	0.0739059	0.152381	3.77323	0.000209202	0.00208021	-1.54627	Up
GSTM4	4052	RI	5.2	5.1	5.3	0	0.9912	0.0937	0.0161	0.00966618	0.022536	3.17617	0.00171512	0.0109256	-3.51656	Up
GSTM4	4055	RI	2.4	2.3	2.5	0	0.9912	0.1119	0.0213	0.0132455	0.027943	3.59889	0.000397974	0.00345625	-2.1527	Up
GSTM4	4056	RI	2.2	2.1	2.3	0	0.9912	0.081	0.0114	0.00637685	0.0129661	2.84585	0.00486471	0.0245063	-4.47428	Up
LRIF1	4129	ES	2.2:2.3	1	3	0	0.9867	0.8045	0.1427	0.0828291	0.677606	3.08887	0.00227861	0.0136011	-3.77905	Up
DRAM2	4134	ES	6	4	7	1	0.8097	0.7371	0.1631	0.0874597	0.277253	2.95744	0.0034544	0.0187649	-4.16154	Up
DRAM2	4135	ES	5	4	7	1	0.7854	0.204	0.0262	0.016737	0.94858	3.18702	0.00165494	0.0106266	-3.48349	Up
DENND2D	4142	AP	1	NA	NA	0	0.9845	0.8695	0.1906	0.169251	0.698028	4.83391	2.57094e-06	6.22778e-05	2.66439	Up
ADORA3	4175	AT	8	NA	NA	0	0.9889	0.9217	0.1902	0.185078	0.406066	5.05028	9.50625e-07	2.75767e-05	3.6271	Up
DDX20	4189	RI	5.8	5.7	5.9	0	0.969	1	0.1223	0.0720587	0.143109	2.74654	0.00654158	0.0307346	-4.74323	Up
DDX20	4190	RI	5.6	5.5	5.7	0	0.9712	0.746	0.0865	0.0645969	0.0997406	3.66953	0.000307547	0.00283247	-1.91002	Up
DDX20	4191	RI	5.4	5.3	5.5	0	0.9314	0.4994	0.0804	0.0447342	0.0887531	2.61573	0.00954476	0.0409641	-5.08386	Up
WNT2B	4198	AP	1	NA	NA	0	0.9823	1	0.2947	0.307724	0.418558	5.45329	1.37227e-07	5.46174e-06	5.50731	Up
ST7L	4207	AT	16.2	NA	NA	0	0.9912	0.5565	0.1074	0.0753638	0.180191	3.80262	0.000187278	0.00190475	-1.44157	Up
RHOC	4244	ES	2.1:2.2:2.3	1.1	3	0	0.9912	0.2677	0.0303	0.0164184	0.0479259	2.62517	0.00929235	0.0402033	-5.05979	Up
RHOC	4249	AA	2.1	1.1	2.2	0	0.9912	0.2096	0.0314	0.0205393	0.048573	3.43464	0.000713873	0.00547031	-2.70075	Up
RHOC	4250	AD	1.2:1.3	1.1	2.2	0	0.9912	0.1625	0.0216	0.0122472	0.029039	2.7326	0.00681471	0.0317151	-4.78024	Up
PHTF1	4277	AT	18	NA	NA	0	0.9867	0.5681	0.0719	0.0528413	0.892815	3.91323	0.00012274	0.00136687	-1.04118	Up
PTPN22	4289	ES	11:12:00	10	13	0	0.8982	0.3818	0.0273	0.02318	0.991485	3.31336	0.00108419	0.00762292	-3.09072	Up
AP4B1	4306	ES	03:04:00	2	5.1	0	0.9912	0.135	0.0211	0.0161625	0.98309	3.63	0.000355438	0.00316457	-2.04634	Up
AP4B1	4309	RI	1.2	1.1	1.3	0	0.9049	1	0.1878	0.135522	0.486268	4.43566	1.47504e-05	0.000251254	0.981783	Up
CD58	4363	AA	5.1	4.1	5.2	0	0.9912	0.2959	0.0439	0.0244936	0.077238	2.77761	0.00596778	0.0286437	-4.66003	Up
PDE4DIP	4405	AP	8.1	NA	NA	0	0.9912	0.3656	0.0585	0.0373429	0.0465788	3.30302	0.00112291	0.00784848	-3.12338	Up
PDE4DIP	4408	AP	13.1	NA	NA	0	0.9912	0.9081	0.2121	0.145228	0.348543	3.49924	0.000568734	0.00457912	-2.48793	Up
PDE4DIP	4412	AT	30.3	NA	NA	0	0.9912	0.251	0.0384	0.0332519	0.0834561	4.59398	7.464e-06	0.000145255	1.63653	Up
PDE4DIP	4419	AA	52.1	51	52.2	0	0.9292	0.8022	0.1614	0.147871	0.861238	4.77953	3.28487e-06	7.55016e-05	2.42773	Up
NOTCH2NL	4438	AT	9	NA	NA	0	0.9912	0.6075	0.1249	0.110642	0.557969	4.74794	3.78387e-06	8.48022e-05	2.29124	Up
NBPF10	4439	AP	1	NA	NA	0	0.9912	0.6567	0.0956	0.0660659	0.213229	3.35003	0.00095665	0.00689006	-2.97412	Up
PIAS3	7289	AP	2	NA	NA	0	0.9823	0.9028	0.1323	0.0694295	0.442053	2.82661	0.0051552	0.0256141	-4.52707	Up
PIAS3	7290	AT	7.4	NA	NA	0	0.9912	0.1134	0.0225	0.0119329	0.0258325	2.89442	0.00419644	0.0218224	-4.33952	Up
PIAS3	7292	RI	7.2	7.1	7.3	0	0.9845	0.3803	0.0624	0.0298564	0.0798849	2.60358	0.00987878	0.0420164	-5.11472	Up
CD160	7300	RI	5.2	5.1	5.3	0	0.9204	0.9951	0.3432	0.23955	0.643814	3.63087	0.000354311	0.00315642	-2.04335	Up
NBPF11	7331	AD	19.2	19.1	20.2	0	0.9181	0.7144	0.135	0.0706763	0.797398	3.00008	0.00302284	0.016945	-4.03913	Up
NBPF11	7336	ES	9:10:11:12:13	8.3	14	0	0.9845	0.4719	0.0707	0.0425792	0.923508	3.05057	0.00257601	0.0149436	-3.89207	Up
NBPF11	7339	RI	8.2	8.1	8.3	0	0.9602	1	0.1669	0.116978	0.408059	3.69908	0.000275798	0.00259647	-1.80727	Up
NBPF12	7354	ES	29:30:31:32:33:34:35:36:37:38:39:40:41:42:43:44:45:46:47:48:49:50:51:52:53:54:55:56	28	57	0	0.9889	0.7447	0.1558	0.0805258	0.727145	2.55345	0.0113698	0.0468803	-5.24057	Up
NBPF12	7361	ES	6	5	7	0	0.9292	1	0.1879	0.243103	0.554455	7.48154	1.93517e-12	3.81391e-10	16.4717	Up
FMO5	7374	RI	2.2:2.3	2.1	2.4	0	0.792	1	0.2015	0.119619	0.302346	3.37663	0.000873085	0.00642453	-2.88885	Up
NBPF15	7397	ES	04:05:00	3	6	0	0.9757	1	0.1492	0.0816953	0.331099	2.69274	0.00765426	0.0347278	-4.8852	Up
HIST2H2BF	7400	AT	1.2	NA	NA	0	0.9845	0.8036	0.1144	0.0642101	0.849931	3.1999	0.00158602	0.0102869	-3.44408	Up
BOLA1	7408	ES	2.2:3.1	2.1	3.2	0	0.8916	1	0.2202	0.160028	0.366604	3.93413	0.000113207	0.0012827	-0.964437	Up
SV2A	7410	AT	12.2	NA	NA	0	0.9912	0.932	0.1982	0.12947	0.314591	3.73294	0.000243229	0.00234388	-1.68866	Up
MTMR11	7413	AP	2.1	NA	NA	0	0.9867	0.9598	0.2357	0.304824	0.669351	6.79344	1.09051e-10	1.25646e-08	12.4978	Up
VPS45	7422	ES	14	13	15	0	0.9912	0.1859	0.0302	0.0184502	0.0396706	3.17246	0.00173621	0.0110271	-3.52787	Up
ANP32E	7437	ES	4	3	5.1	0	0.9912	0.0799	0.0067	0.00423468	0.997154	2.7592	0.00630185	0.0298612	-4.70941	Up
C1orf54	7455	AP	1	NA	NA	0	0.9912	0.9015	0.1855	0.110155	0.699814	2.90896	0.00401338	0.0210478	-4.29878	Up
MRPS21	7461	AP	2.1	NA	NA	0	0.9912	0.4507	0.0743	0.0497201	0.147326	3.75855	0.000221039	0.00217577	-1.59829	Up
RPRD2	7469	AT	3.2	NA	NA	0	0.9912	0.1198	0.0164	0.0128797	0.0201001	4.21716	3.66653e-05	0.000519078	0.109624	Up
RPRD2	7471	RI	11.2	11.1	11.3	0	0.9912	0.1989	0.0336	0.0172401	0.913981	2.72434	0.00698157	0.032342	-4.80212	Up
TARS2	7475	ES	08:09:00	7	10	0	0.9912	0.5381	0.0721	0.0754649	0.820206	4.99295	1.24114e-06	3.4405e-05	3.36879	Up
ECM1	7482	ES	7	6	8	0	0.9912	0.7844	0.0945	0.118405	0.948919	4.89261	1.96891e-06	5.04406e-05	2.92227	Up
ADAMTSL4	7484	AP	3.1	NA	NA	0	0.8341	0.8266	0.1507	0.119328	0.208655	4.1405	5.00504e-05	0.00066677	-0.187547	Up
ADAMTSL4	7486	AT	16.2	NA	NA	0	0.9912	0.342	0.0607	0.0362021	0.0903573	3.2121	0.0015232	0.00995387	-3.40662	Up
MCL1	7489	ES	2	1	3	0	0.9912	0.1257	0.0128	0.00765404	0.984639	2.96103	0.00341606	0.0186215	-4.15131	Up
ENSA	7491	AP	2	NA	NA	0	0.9912	0.2419	0.041	0.0469179	0.0913071	6.0739	5.71662e-09	3.76651e-07	8.61109	Up
ENSA	7501	ES	4	3.1	5.1	0	0.9912	0.1962	0.0173	0.00778711	0.0257651	2.55267	0.0113943	0.0469556	-5.24249	Up
ENSA	7503	AD	3.2	3.1	5.1	0	0.9912	0.0194	0.0025	0.00130713	0.00206206	2.89829	0.00414702	0.0216129	-4.3287	Up
FAM63A	7536	AA	4.1:4.2:4.3	2.2	4.4	0	0.9912	0.511	0.0723	0.0461934	0.886109	3.17079	0.00174576	0.0110689	-3.53295	Up
FAM63A	7537	AA	4.2:4.3	2.2	4.4	1	0.8761	0.6196	0.1137	0.10955	0.823575	4.91263	1.79674e-06	4.6858e-05	3.01076	Up
PRUNE	7545	ES	4	3	5	0	0.9867	0.5931	0.0747	0.0421188	0.821467	2.70934	0.00729388	0.0334439	-4.84166	Up
SEMA6C	7562	AD	1.2	1.1	2	0	0.9447	1	0.2182	0.148319	0.327364	3.31901	0.00106357	0.00750502	-3.07284	Up
PIP5K1A	7581	AD	1.2	1.1	2.1	0	0.9558	1	0.1464	0.0815371	0.163562	2.56416	0.0110352	0.0458414	-5.21386	Up
PSMD4	7584	AD	7.2	7.1	8	0	0.9912	0.1233	0.0198	0.0194921	0.0772294	5.45784	1.34185e-07	5.37799e-06	5.52913	Up
ZNF687	7588	ES	2	1	3	0	0.9889	0.9713	0.175	0.115562	0.234765	4.11926	5.45165e-05	0.000713781	-0.269078	Up
PI4KB	7592	ES	3	2	4	0	0.9889	0.9046	0.1291	0.0633805	0.386553	2.57343	0.0107528	0.0449634	-5.19067	Up
PI4KB	7599	ES	02:03:00	1	4	0	0.9889	0.9524	0.1579	0.132575	0.378137	4.6145	6.82415e-06	0.000135145	1.72281	Up
PI4KB	7600	ES	2	1	4	0	0.9889	1	0.1298	0.0643438	0.566764	2.66332	0.00833254	0.0370239	-4.96174	Up
RFX5	7601	AP	2	NA	NA	0	0.9779	0.741	0.1606	0.100678	0.302163	3.18326	0.00167555	0.0107267	-3.49495	Up
SELENBP1	7620	ES	6	5	7	0	0.9867	0.1869	0.0246	0.0127643	0.0211618	2.65553	0.00852094	0.0376377	-4.98187	Up
SELENBP1	7626	AA	2.1	1	2.2	0	0.9867	0.2064	0.029	0.0115277	0.0349222	2.56625	0.0109711	0.045625	-5.20866	Up
POGZ	7634	ES	3	2	4	0	0.9912	0.4548	0.0609	0.03645	0.855671	2.88172	0.00436258	0.0224834	-4.37497	Up
TUFT1	7639	ES	02:03:00	1	4	0	0.9248	1	0.1732	0.11943	0.17013	3.95466	0.000104526	0.00120278	-0.888671	Up
TUFT1	7640	ES	3	1	4	0	0.9668	1	0.1894	0.113282	0.541352	3.26196	0.00128973	0.00876495	-3.25218	Up
TUFT1	7641	ES	2	1	3	0	0.8584	0.6946	0.1225	0.0724876	0.133459	3.55593	0.000464637	0.00389814	-2.29825	Up
OAZ3	7652	AP	3	NA	NA	0	0.9912	0.9881	0.1838	0.110221	0.254259	3.37876	0.000866681	0.00638536	-2.88198	Up
TDRKH	7657	AP	1	NA	NA	0	0.9757	1	0.1592	0.097067	0.279637	3.0764	0.00237176	0.0140156	-3.81599	Up
TDRKH	7662	AT	15.3	NA	NA	0	0.9912	0.7238	0.1256	0.0923687	0.60548	3.71062	0.000264262	0.00250678	-1.76696	Up
S100A4	7713	AP	4	NA	NA	0	0.9912	0.7757	0.1438	0.126425	0.166518	4.85255	2.36269e-06	5.81102e-05	2.74602	Up
S100A1	7741	AA	4.1	3	4.2	0	0.9624	0.9777	0.2811	0.229926	0.482751	4.31458	2.45353e-05	0.000376921	0.493935	Up
CHTOP	7742	AP	3.1	NA	NA	0	0.9912	0.3553	0.0768	0.0528176	0.160797	3.68009	0.000295825	0.00274533	-1.87338	Up
CHTOP	7747	AT	4.5	NA	NA	0	0.9912	0.2657	0.0547	0.0284477	0.111451	2.73315	0.00680383	0.0316821	-4.7788	Up
CHTOP	7748	AD	4.3:4.4	4.2	5	0	0.9912	0.9468	0.1858	0.123342	0.627824	3.37707	0.000871756	0.00641644	-2.88743	Up
CHTOP	7750	RI	4.3	4.2	4.4	0	0.9912	0.639	0.1216	0.0631244	0.2049	3.13676	0.00195128	0.0120706	-3.63588	Up
INTS3	7758	RI	27.2	27.1	27.3	0	0.9912	0.2651	0.0472	0.0339435	0.0749173	3.92935	0.000115321	0.00130134	-0.982006	Up
SLC39A1	7765	AP	4.1	NA	NA	0	0.9912	0.351	0.0567	0.0471506	0.112239	4.69843	4.71626e-06	0.000100201	2.07878	Up
CREB3L4	7768	AP	1.1	NA	NA	0	0.9845	0.9113	0.2393	0.158593	0.647089	3.3047	0.00111652	0.00781479	-3.11807	Up
CREB3L4	7773	ES	4	3.2	5	0	0.9823	0.2269	0.0233	0.0188787	0.987799	3.41744	0.000757978	0.00573493	-2.7568	Up
JTB	7776	RI	2.2	2.1	2.3	0	0.9912	0.1992	0.0283	0.0257564	0.0590151	4.46845	1.28278e-05	0.000225478	1.11587	Up
JTB	7777	RI	1.2	1.1	1.3	0	0.9912	0.0645	0.0108	0.00988807	0.983231	4.74609	3.81526e-06	8.51764e-05	2.28327	Up
C1orf43	7798	AT	6.2	NA	NA	0	0.9912	0.2874	0.0223	0.0161875	0.028777	4.20941	3.78447e-05	0.000533088	0.0793691	Up
UBAP2L	7813	AT	26	NA	NA	0	0.9912	0.6295	0.1137	0.130205	0.418242	6.55032	4.28615e-10	4.17784e-08	11.1521	Up
UBAP2L	7816	AD	6.2	6.1	7	0	0.9912	0.6544	0.0584	0.0375569	0.106788	3.0477	0.00259964	0.0150621	-3.90048	Up
PBXIP1	7843	AT	9.2	NA	NA	0	0.9912	0.0741	0.0112	0.005681	0.0131296	2.71797	0.00711274	0.0328042	-4.81894	Up
FLAD1	7863	AT	2.3	NA	NA	0	0.9912	0.3304	0.0586	0.0454969	0.144266	3.86526	0.000147595	0.00157947	-1.21607	Up
FLAD1	7867	RI	4.2	4.1	4.3	0	0.9912	0.389	0.0652	0.0432924	0.116249	3.41947	0.000752659	0.0057014	-2.75022	Up
ZBTB7B	7875	AP	6.1	NA	NA	0	0.9779	0.8063	0.1053	0.0600024	0.127608	2.66422	0.00831086	0.0369552	-4.95939	Up
DCST1	7885	AT	17	NA	NA	0	0.9336	0.5746	0.1045	0.0493047	0.0798949	2.71877	0.00709613	0.0327511	-4.81683	Up
ADAM15	7902	ES	22.1:22.2	20	23	0	0.9912	0.3398	0.0454	0.0244959	0.04426	3.88114	0.000138878	0.001507	-1.15836	Up
EFNA3	7937	AP	2	NA	NA	0	0.9624	0.9486	0.2671	0.191756	0.501297	3.66342	0.000314533	0.00287967	-1.93118	Up
SLC50A1	7944	ES	4	3	5	0	0.9912	0.3665	0.0571	0.0292775	0.836285	2.60606	0.00980977	0.0418184	-5.10843	Up
DPM3	7945	AP	2.1	NA	NA	0	0.9912	0.2005	0.0162	0.00712186	0.0148072	3.18852	0.00164679	0.0105897	-3.47891	Up
TRIM46	7952	AT	12.2	NA	NA	0	0.9889	0.8843	0.0969	0.0464594	0.150429	2.64778	0.0087122	0.0383084	-5.00184	Up
MUC1	7986	ES	2.3:3.1:3.2:3.3:3.4:4.1:4.2:4.3:6.1	2.2	6.2	0	0.9226	0.5077	0.0504	0.0359035	0.981167	3.67428	0.00030223	0.00279438	-1.89358	Up
MUC1	8018	ES	2.3:3.1	2.2	3.2	0	0.9912	0.2297	0.0178	0.0184448	0.992679	4.91319	1.79206e-06	4.67632e-05	3.01328	Up
THBS3	8029	AA	10.1	9	10.2	0	0.9558	0.8954	0.1286	0.0657351	0.187924	2.7909	0.00573657	0.0277712	-4.62417	Up
GBA	8040	AP	2.1	NA	NA	0	0.9912	0.725	0.1331	0.0821992	0.725051	3.14782	0.00188213	0.0117414	-3.60253	Up
FDPS	8059	ES	00:02:03.100000	1.2	3.2	1	0.9469	0.8176	0.1498	0.0782	0.220182	2.73301	0.00680662	0.0316883	-4.77917	Up
FDPS	8060	AA	3.1	1.2	3.2	1	0.9314	0.7531	0.1344	0.080644	0.443779	3.19816	0.00159518	0.0103389	-3.44941	Up
FDPS	8061	AD	1.2	1.1	2	0	0.7522	1	0.1936	0.129865	0.367905	3.59903	0.000397777	0.00345594	-2.15223	Up
FDPS	8070	AD	1.2	1.1	3.1	1	0.9403	0.4952	0.0764	0.0532935	0.16369	3.27359	0.00124025	0.00851759	-3.21583	Up
FDPS	8071	ES	1.2:2:3.1	1.1	3.2	0	0.9912	0.3594	0.0482	0.03834	0.0559357	3.77608	0.000206978	0.00206313	-1.53617	Up
FDPS	8073	ES	1.2:3.1	1.1	3.2	1	0.9403	0.7033	0.1065	0.103944	0.169335	4.58347	7.81327e-06	0.000151006	1.59252	Up
FDPS	8074	AA	3.1	1.1	3.2	1	0.9912	0.5671	0.1	0.119979	0.494604	6.37535	1.12603e-09	9.49307e-08	10.2037	Up
FDPS	8075	AD	1.2	1.1	3.2	1	0.9757	0.461	0.0788	0.0779642	0.19304	4.7721	3.39611e-06	7.75427e-05	2.39558	Up
RUSC1	8078	AP	3.1	NA	NA	0	0.9801	0.8925	0.2191	0.209777	0.646732	5.06544	8.85554e-07	2.60186e-05	3.69582	Up
ASH1L	8088	ES	4	3	5	0	0.9027	0.9492	0.1451	0.0495179	0.0573266	2.62815	0.0092139	0.039964	-5.05217	Up
YY1AP1	8097	AP	1	NA	NA	0	0.9912	0.2667	0.0341	0.0266001	0.0349758	4.69597	4.76781e-06	0.000101057	2.0683	Up
YY1AP1	8104	AA	12.1	11	12.2	0	0.9912	0.4354	0.0797	0.0906091	0.626309	6.00226	8.34748e-09	5.1515e-07	8.24051	Up
YY1AP1	8108	ES	7	6	8	0	0.9889	0.1308	0.0171	0.00957774	0.0193494	2.7523	0.00643149	0.0303379	-4.72786	Up
DAP3	8116	AP	2.1	NA	NA	0	0.9823	0.7662	0.1318	0.0931292	0.436933	3.84591	0.00015891	0.00167071	-1.28606	Up
DAP3	8118	AT	5.2	NA	NA	0	0.9912	0.1503	0.0167	0.0118486	0.0247746	3.37562	0.000876125	0.00643911	-2.8921	Up
DAP3	8123	AD	2.3	2.2	3	0	0.9912	0.6543	0.092	0.056702	0.318272	3.21652	0.00150104	0.00984372	-3.39302	Up
GON4L	8127	AT	22.2	NA	NA	0	0.9912	0.3465	0.0424	0.0220244	0.102878	2.69402	0.00762581	0.0346232	-4.88184	Up
KIAA0907	8136	RI	13.2	13.1	13.3	0	0.9912	0.8726	0.1762	0.121627	0.535389	3.48319	0.000601962	0.0047968	-2.54114	Up
ARHGEF2	8138	AP	6	NA	NA	0	0.9867	0.5804	0.0903	0.106137	0.84144	6.24356	2.30535e-09	1.70661e-07	9.50088	Up
SSR2	8148	ES	6.1:6.2	5	7	0	0.9912	0.032	0.005	0.00332391	0.00707499	3.57359	0.000436044	0.0037081	-2.23858	Up
LAMTOR2	8170	ES	3	2	4.2	0	0.9912	0.116	0.0107	0.00652029	0.987158	3.3096	0.0010981	0.00770614	-3.10259	Up
LMNA	8179	AT	17.2	NA	NA	0	0.9912	0.5508	0.0965	0.0703727	0.367263	3.66813	0.000309134	0.00284406	-1.91487	Up
PMF1	8195	AT	9	NA	NA	0	0.9912	0.1805	0.024	0.0298566	0.964177	6.54925	4.31194e-10	4.19387e-08	11.1462	Up
PMF1	8202	ES	02:03:04	1	5	0	0.7854	1	0.2706	0.170389	0.409537	3.85429	0.000153913	0.00162962	-1.25579	Up
C1orf85	8221	AT	6.3	NA	NA	0	0.9912	0.665	0.1121	0.0649179	0.822815	3.59156	0.000408673	0.00352606	-2.17765	Up
C1orf85	8223	ES	5.1:5.2	4	6.1	1	0.8938	0.8864	0.1574	0.141809	0.420844	4.71445	4.39249e-06	9.47274e-05	2.14736	Up
C1orf85	8225	AA	5.1	4	5.2	0	0.9889	0.1966	0.0199	0.0117797	0.0308	2.9726	0.00329492	0.0181046	-4.11821	Up
CCT3	8239	ES	3	1	4	0	0.9912	0.2478	0.0255	0.0113919	0.0139682	2.87109	0.0045062	0.0230911	-4.40451	Up
CCT3	8240	ES	2	1	4	0	0.9912	0.0717	0.0085	0.00485886	0.00636324	3.36351	0.000913413	0.00664774	-2.93099	Up
MEF2D	8274	ES	11	9	12	0	0.9912	0.0526	0.0032	0.00162869	0.999249	3.37022	0.000892564	0.00653214	-2.90944	Up
ISG20L2	8306	RI	1.2	1.1	1.3	0	0.9912	0.5189	0.0926	0.113787	0.570683	6.99629	3.4014e-11	4.6884e-09	13.6448	Up
RRNAD1	8311	ES	5	4	6	0	0.9912	0.5087	0.0892	0.0596019	0.847615	3.40241	0.000798611	0.00597098	-2.8056	Up
HDGF	8323	AD	1.2	1.1	4	0	0.9137	0.8602	0.168	0.0834097	0.409932	2.56139	0.0111211	0.0460824	-5.2208	Up
ETV3	8341	AT	4.2	NA	NA	0	0.9912	0.2191	0.0358	0.0193292	0.0549649	2.87006	0.00452039	0.0231434	-4.40738	Up
KIRREL	8369	ES	02:03:00	1.1	4	0	0.9712	0.0654	0.0062	0.00474054	0.997965	3.38099	0.000860038	0.00634891	-2.8748	Up
IFI16	8399	ES	8	7	10	0	0.9912	0.5256	0.0718	0.0404959	0.777452	2.91113	0.0039867	0.0209488	-4.29268	Up
DUSP23	8410	AP	1.1	NA	NA	0	0.9823	0.8808	0.1235	0.0792463	0.500072	3.13014	0.00199375	0.0122691	-3.65578	Up
DUSP23	8411	AD	1.2	1.1	2.2	0	0.9646	0.488	0.0662	0.0307669	0.106494	2.55306	0.011382	0.0469134	-5.24153	Up
PEA15	8435	ES	02:03:00	1	4.1	0	0.9912	0.1637	0.0221	0.0135482	0.0261338	4.07376	6.53958e-05	0.000828697	-0.442513	Up
DCAF8	8438	AP	7.1	NA	NA	0	0.9889	0.6976	0.1172	0.0961102	0.798497	5.10624	7.3121e-07	2.2111e-05	3.88149	Up
DCAF8	8439	AT	10.2	NA	NA	0	0.9912	0.1905	0.0344	0.0235182	0.0752028	3.9441	0.000108907	0.00124365	-0.927674	Up
DCAF8	8441	ES	18	17	19	0	0.9912	0.6721	0.1263	0.1039	0.252317	4.58531	7.75115e-06	0.000149999	1.6002	Up
DCAF8	8446	AD	7.3	7.2	8.1	0	0.9735	0.6913	0.1104	0.0623575	0.758122	2.91075	0.0039913	0.0209643	-4.29374	Up
PEX19	8457	ES	3	1	4	0	0.9912	0.2958	0.0474	0.0631035	0.937489	6.4331	8.20147e-10	7.24033e-08	10.5148	Up
NCSTN	8464	ES	07:08:09	6	10	0	0.9912	0.0483	0.0055	0.00302593	0.99606	2.76861	0.006129	0.0292115	-4.6842	Up
CD48	8481	AT	2.2	NA	NA	0	0.9912	0.1	0.0088	0.00443031	0.00698482	3.2512	0.00133708	0.00900408	-3.28568	Up
SLAMF7	8490	ES	03:04:05	2	6	0	0.969	0.1268	0.0072	0.0021769	0.998809	2.84332	0.00490201	0.0246527	-4.48124	Up
TSTD1	8523	AP	2.1	NA	NA	0	0.9889	0.2935	0.0293	0.0148184	0.018487	2.89292	0.00421577	0.0218849	-4.34372	Up
PFDN2	8554	ES	02:03:00	1	4	1	0.9491	0.104	0.0179	0.011285	0.934129	3.18889	0.00164475	0.0105826	-3.47776	Up
NIT1	8556	AT	7	NA	NA	0	0.9912	0.457	0.0673	0.0338299	0.737502	2.5678	0.0109236	0.0454702	-5.20477	Up
DEDD	8561	AD	6.2	6.1	7	0	0.9912	0.1695	0.0207	0.0112315	0.0307231	2.68166	0.00790358	0.0355411	-4.91411	Up
USP21	8566	ES	2	1	3	0	0.9912	0.7199	0.1233	0.0975738	0.61682	4.44976	1.38922e-05	0.000239208	1.03933	Up
PPOX	8581	ES	3:4:5:6:7:8:9:10	2	11	0	0.9912	0.1952	0.0299	0.0341809	0.98326	5.87443	1.62813e-08	9.06565e-07	7.58709	Up
ADAMTS4	8590	AT	8	NA	NA	0	0.9912	0.3216	0.055	0.047868	0.947027	4.18812	4.1274e-05	0.000572466	-0.00349873	Up
NR1I3	8624	AT	6.8	NA	NA	0	0.9314	0.5901	0.0914	0.0528418	0.713088	3.18688	0.00165568	0.0106298	-3.4839	Up
NOS1AP	8737	AP	10.1	NA	NA	0	0.9845	0.4705	0.0681	0.0549567	0.0745309	4.24514	3.26925e-05	0.000473424	0.219262	Up
RGS4	8768	ES	6.1:6.2	5	7.1	0	0.8761	0.1079	0.0064	0.000740473	0.999802	2.65847	0.00844924	0.0374056	-4.97426	Up
PBX1	8791	ES	10:11:00	9	12	0	0.9624	0.1375	0.0082	0.00354344	0.998701	3.00768	0.00295125	0.0166309	-4.01712	Up
PBX1	8792	ES	10	9	12	0	0.9712	0.098	0.0064	0.00455833	0.998594	3.02627	0.00278286	0.0158831	-3.96313	Up
TMCO1	8806	AP	1	NA	NA	0	0.9912	0.4165	0.0475	0.0396168	0.104352	4.86384	2.24458e-06	5.57548e-05	2.79558	Up
UCK2	8812	AP	4.1	NA	NA	0	0.9912	0.1807	0.0247	0.00992166	0.0171106	2.53482	0.0119732	0.0487196	-5.28675	Up
POGK	8824	ES	4	3	5	0	0.9912	0.1995	0.0189	0.0102138	0.988971	2.74066	0.00665548	0.0311233	-4.75885	Up
POU2F1	8858	AP	1	NA	NA	0	0.9801	0.4768	0.0671	0.0399532	0.957903	3.28694	0.00118569	0.00820431	-3.17399	Up
MPZL1	8871	ES	5	4	6	0	0.9912	0.3933	0.0434	0.0317224	0.934144	3.21577	0.00150475	0.00985939	-3.39531	Up
DCAF6	8879	AT	13.2	NA	NA	0	0.9912	0.1464	0.0252	0.0176732	0.0422644	3.66297	0.000315057	0.00288243	-1.93275	Up
BLZF1	8915	AT	3.2	NA	NA	0	0.9912	0.1844	0.0275	0.017368	0.0443564	3.31984	0.00106054	0.00749062	-3.07018	Up
C1orf112	8957	ES	4	3.2	5	0	0.9558	0.3336	0.0512	0.0311501	0.963922	2.98123	0.00320708	0.0177295	-4.09343	Up
GORAB	8966	AT	4.2	NA	NA	0	0.9912	0.1005	0.0152	0.0069128	0.0147423	2.76982	0.00610712	0.0291382	-4.68096	Up
PRRX1	8969	AT	3.2	NA	NA	0	0.9912	0.264	0.0322	0.0187218	0.101269	2.91749	0.00390936	0.0206424	-4.27477	Up
PRRC2C	8988	ES	34	33	35	0	0.9867	0.5683	0.0911	0.0617112	0.221252	3.53148	0.000507107	0.00418976	-2.38036	Up
PIGC	9006	RI	1.2:1.3	1.1	1.4	0	0.9912	0.3646	0.0398	0.0255807	0.0324312	2.95359	0.00349603	0.0189289	-4.17251	Up
SUCO	9012	ES	4	3	5	0	0.9757	0.9081	0.1581	0.151437	0.638202	4.98203	1.30547e-06	3.58565e-05	3.31986	Up
RC3H1	9037	AA	18.1	17	18.2	0	0.9137	0.8264	0.1492	0.106375	0.686822	3.73226	0.000243849	0.00234733	-1.69107	Up
KIAA0040	9046	AP	2	NA	NA	0	0.9779	0.6566	0.1067	0.0934581	0.850405	4.48434	1.19854e-05	0.000213108	1.18111	Up
RFWD2	9057	AD	6.2	6.1	7	0	0.9845	0.571	0.0665	0.03324	0.77474	2.70921	0.00729665	0.0334532	-4.84201	Up
SEC16B	9070	AT	16.2	NA	NA	0	0.9912	0.2725	0.0231	0.0127926	0.0257456	2.68418	0.00784619	0.0353736	-4.90754	Up
RASAL2	9075	AP	1	NA	NA	0	0.9912	0.6247	0.0897	0.0807645	0.949363	4.26484	3.01467e-05	0.000444874	0.296802	Up
RALGPS2	9094	ES	15	14	16	0	0.9757	1	0.1948	0.132425	0.790197	3.27866	0.00121928	0.00839794	-3.19997	Up
TOR3A	9100	AA	2.1	1	2.2	0	0.9889	0.297	0.0398	0.021287	0.0457149	2.70211	0.00744888	0.0339606	-4.86065	Up
ABL2	9102	AP	2	NA	NA	0	0.9823	0.9441	0.2208	0.118786	0.277806	3.13646	0.00195317	0.0120789	-3.63678	Up
ABL2	9107	ES	3	1	4	0	0.7832	1	0.1731	0.0826252	0.554829	2.65959	0.00842213	0.0373113	-4.97137	Up
MR1	9136	ES	04:05:00	3.2	6	0	0.9912	0.3288	0.0357	0.0403097	0.978711	5.64693	5.21948e-08	2.45332e-06	6.44942	Up
MR1	9137	ES	5	3.2	6	0	0.9823	0.2003	0.0262	0.0175544	0.983582	3.48646	0.000595037	0.00475313	-2.5303	Up
MR1	9138	ES	4	3.2	5	0	0.9912	0.6681	0.1109	0.0978501	0.498568	4.4941	1.14947e-05	0.000206028	1.22128	Up
GLUL	9148	AD	1.3:1.4	1.2	2	0	0.9889	0.9942	0.2169	0.235671	0.425763	5.58239	7.22237e-08	3.21006e-06	6.13268	Up
GLUL	9149	RI	1.2:1.3	1.1	1.4	0	0.9646	0.9876	0.1993	0.143935	0.78472	3.76856	0.000212901	0.00210952	-1.56284	Up
GLUL	9150	AD	1.2:1.3:1.4	1.1	2	0	0.9912	0.3458	0.043	0.0364016	0.0490833	4.57038	8.27069e-06	0.000158281	1.53777	Up
RNASEL	9155	AT	6	NA	NA	0	0.9912	0.4319	0.0608	0.0509921	0.093616	5.04399	9.78927e-07	2.81794e-05	3.59867	Up
NPL	9160	AT	6	NA	NA	0	0.9912	0.1636	0.0226	0.0097448	0.0107423	2.62783	0.00922243	0.0399971	-5.05301	Up
NPL	9163	AA	14.1	13	14.2	0	0.9912	0.1634	0.0309	0.0239423	0.974655	3.91828	0.000120368	0.00134679	-1.02266	Up
RGL1	9194	AP	1	NA	NA	0	0.9624	1	0.2136	0.215338	0.328053	5.39621	1.81656e-07	6.92342e-06	5.23431	Up
HMCN1	9219	ES	104	103	105	0	0.8805	0.9124	0.171	0.0885877	0.561922	2.63591	0.00901268	0.0392618	-5.03233	Up
UCHL5	9239	AT	14	NA	NA	0	0.9912	0.3819	0.0699	0.0584482	0.205258	4.09009	6.12732e-05	0.000788914	-0.380467	Up
UCHL5	9241	AT	13.3	NA	NA	0	0.9912	0.158	0.0261	0.0197673	0.0316028	3.9631	0.000101144	0.00117197	-0.857421	Up
UCHL5	9249	ES	4	3	5	0	0.9912	0.0513	0.0071	0.00482077	0.99712	3.43237	0.000719563	0.00550358	-2.70818	Up
CFH	9275	AT	23	NA	NA	0	0.9912	0.5452	0.0861	0.126368	0.745458	9.10845	6.4329e-17	4.12946e-14	26.6822	Up
NEK7	9318	AD	1.2	1.1	2	0	0.9867	0.0456	0.0044	0.00164351	0.999062	2.61028	0.00969316	0.0414663	-5.0977	Up
NAV1	9388	AP	1	NA	NA	0	0.9535	1	0.2439	0.153836	0.445516	3.28702	0.00118537	0.00820421	-3.17375	Up
ELF3	9395	RI	1.2:1.3	1.1	1.4	0	0.9735	0.4658	0.0828	0.0638287	0.106243	3.98279	9.3656e-05	0.001104	-0.784322	Up
ELF3	9396	AD	1.2	1.1	1.4	0	0.9735	0.1963	0.0232	0.0149801	0.0304335	4.09053	6.11652e-05	0.000787749	-0.378786	Up
PTPN7	9398	AP	2.1	NA	NA	0	0.8584	1	0.1794	0.119484	0.361528	3.43081	0.000723483	0.00552229	-2.71326	Up
PPP1R12B	9414	AT	10.2	NA	NA	0	0.9912	0.535	0.037	0.0177918	0.0203793	3.28637	0.00118798	0.00821513	-3.17579	Up
KLHL12	9422	AP	7.1	NA	NA	0	0.9867	0.4381	0.0743	0.0378865	0.0623576	2.91647	0.00392163	0.0206927	-4.27764	Up
PLEKHA6	9471	AA	7.1	6	7.2	0	0.9779	0.8736	0.1156	0.176494	0.839802	8.24134	1.77151e-14	6.74598e-12	21.1124	Up
MDM4	9476	AT	7	NA	NA	0	0.9912	0.3135	0.043	0.020588	0.0502796	2.65075	0.00863847	0.038049	-4.99419	Up
LRRN2	9486	AP	3.1	NA	NA	0	0.958	0.9803	0.3269	0.240418	0.508769	3.97962	9.48227e-05	0.00111261	-0.79609	Up
CDK18	9548	AP	2.1	NA	NA	0	0.9757	0.4561	0.0711	0.0474686	0.0731493	3.75726	0.000222116	0.00218425	-1.60289	Up
CDK18	9554	RI	2.4	2.3	2.5	0	0.9712	0.7191	0.1251	0.125629	0.199775	5.15204	5.88975e-07	1.84429e-05	4.09132	Up
CDK18	9557	AD	1.2	1.1	2.3	0	0.9381	1	0.1492	0.0894589	0.451175	3.19479	0.00161304	0.0104354	-3.45973	Up
ELK4	9560	AT	3.2	NA	NA	0	0.9912	0.6819	0.1244	0.134676	0.217057	5.24962	3.69789e-07	1.25597e-05	4.54321	Up
FAM72A	9576	AP	3.1	NA	NA	0	0.9889	0.9035	0.1236	0.221722	0.844566	9.19898	3.52847e-17	2.59921e-14	27.2783	Up
FAM72A	9578	AT	6	NA	NA	0	0.9912	0.7358	0.1249	0.23656	0.822658	11.1944	3.77206e-23	7.0624e-20	40.9542	Up
YOD1	9609	AP	1	NA	NA	0	0.9181	0.3958	0.0563	0.0247495	0.0269157	2.56346	0.0110568	0.0459098	-5.21561	Up
PFKFB2	9612	AP	2	NA	NA	0	0.9845	1	0.1273	0.0734589	0.715573	2.81371	0.00535876	0.0263626	-4.56229	Up
PFKFB2	9620	ES	4	3.2	5	0	0.9602	0.3976	0.06	0.0331574	0.0544947	3.06495	0.00246038	0.0144067	-3.84979	Up
C4BPB	9625	AT	8	NA	NA	0	0.9336	1	0.1509	0.0762219	0.849031	2.74571	0.00655756	0.0307743	-4.74543	Up
CD55	9631	AT	15	NA	NA	0	0.9912	0.5136	0.0956	0.14057	0.868054	7.79961	2.7918e-13	7.25143e-11	18.3844	Up
CD34	9668	AA	9.1	8	9.2	0	0.9912	0.6548	0.0882	0.115625	0.380391	7.19543	1.06293e-11	1.69974e-09	14.791	Up
LAMB3	9672	AP	1	NA	NA	0	0.9801	0.9932	0.0878	0.0440097	0.905455	2.62861	0.00920203	0.0399163	-5.05102	Up
TRAF3IP3	9679	AP	1	NA	NA	0	0.9004	1	0.1775	0.145341	0.594911	4.74304	3.86747e-06	8.59555e-05	2.27015	Up
RCOR3	9705	AT	14.2	NA	NA	0	0.9912	0.6022	0.0843	0.0868831	0.243684	5.70883	3.81337e-08	1.88698e-06	6.75572	Up
RCOR3	9709	ES	14.1	13	15	0	0.9912	0.6716	0.1312	0.15719	0.705619	6.44322	7.75699e-10	6.94343e-08	10.5695	Up
RCOR3	9711	ES	5	4	6	0	0.9867	1	0.1105	0.0822349	0.166722	3.86063	0.000150231	0.00160081	-1.23284	Up
NEK2	9717	AT	8	NA	NA	0	0.9912	0.9397	0.137	0.204418	0.843071	7.98459	8.88121e-14	2.63212e-11	19.517	Up
NENF	9730	ES	2	1	3	1	0.9757	0.1507	0.0241	0.014587	0.948465	3.33803	0.000996768	0.00712192	-3.01241	Up
ATF3	9737	AA	5.1:5.2	4	5.3	0	0.9889	0.6945	0.0937	0.0802864	0.140337	4.41763	1.59219e-05	0.000265967	0.908438	Up
ANGEL2	9775	AP	1	NA	NA	0	0.9867	0.7804	0.1348	0.106084	0.361046	4.79927	3.00599e-06	7.0892e-05	2.51339	Up
ANGEL2	9777	ES	8	7	9	0	0.9867	0.4864	0.0643	0.0358652	0.908896	2.54244	0.0117229	0.0479405	-5.26789	Up
RPS6KC1	9781	RI	12.2	12.1	12.3	0	0.9646	0.6824	0.0999	0.0793537	0.15975	4.21848	3.6468e-05	0.000516611	0.11478	Up
SMYD2	9791	ES	09:10:00	8	11	0	0.9912	0.0843	0.0133	0.00919496	0.987405	3.4694	0.000631938	0.00497392	-2.58666	Up
GPATCH2	9839	AT	6	NA	NA	0	0.9912	0.7424	0.1351	0.0668003	0.58602	2.57647	0.0106617	0.0446572	-5.18305	Up
DUSP10	9881	AP	3	NA	NA	0	0.9845	0.4819	0.0568	0.0484803	0.0602782	3.97306	9.72883e-05	0.00113688	-0.820489	Up
AIDA	9892	AP	1	NA	NA	0	0.9912	0.3842	0.0652	0.0340194	0.101735	3.04307	0.00263831	0.0152322	-3.91407	Up
TLR5	9908	ES	5	4	6	0	0.7854	0.8329	0.1373	0.0766088	0.828064	3.1971	0.00160079	0.0103663	-3.45267	Up
CAPN8	9921	AT	11	NA	NA	0	0.9535	0.9532	0.1232	0.125133	0.294176	5.47349	1.24203e-07	5.04161e-06	5.60441	Up
TMEM63A	10000	AP	9.1	NA	NA	0	0.9867	0.8125	0.1537	0.0766843	0.275736	2.67537	0.00804841	0.0360538	-4.93048	Up
TMEM63A	10002	AT	15.2	NA	NA	0	0.9912	0.2286	0.0395	0.0247062	0.0598842	3.47749	0.000614173	0.00486649	-2.55995	Up
H3F3A	10007	AP	3.1	NA	NA	0	0.9912	0.2955	0.0537	0.0292465	0.0532937	3.1251	0.00202671	0.0124413	-3.67093	Up
ITPKB	10021	AT	3	NA	NA	0	0.9912	0.612	0.0977	0.0631887	0.146675	3.72118	0.00025411	0.002431	-1.72998	Up
ADCK3	10036	AP	1	NA	NA	0	0.9912	0.647	0.1094	0.0543445	0.0977486	2.80996	0.00541933	0.0265704	-4.5725	Up
SNAP47	10056	AP	2	NA	NA	0	0.9912	0.4824	0.075	0.0453533	0.90398	3.45232	0.000671039	0.00520959	-2.64286	Up
MRPL55	10073	RI	2.7:2.8	2.6	2.9	0	0.9801	0.8722	0.1745	0.0915097	0.350767	2.82846	0.00512655	0.0255122	-4.522	Up
GUK1	10179	AP	5.1	NA	NA	0	0.9912	0.2355	0.0287	0.0161181	0.0235365	3.10026	0.00219644	0.013216	-3.74517	Up
GUK1	10181	AP	4	NA	NA	0	0.9912	0.2062	0.0371	0.0242859	0.0392816	4.18066	4.25442e-05	0.000584983	-0.0324473	Up
GUK1	10182	AD	11.3	11.2	12	0	0.9912	0.0479	0.0075	0.00614505	0.0134055	4.97699	1.33627e-06	3.66131e-05	3.29728	Up
GUK1	10183	ES	11.1:11.2:11.3	9.2	12	0	0.9912	0.4015	0.0757	0.0371726	0.134085	2.77762	0.00596762	0.0286437	-4.66001	Up
GUK1	10189	AD	5.4	5.3	6	0	0.9912	0.1924	0.0131	0.00566329	0.0170746	3.18594	0.00166082	0.0106533	-3.48677	Up
OBSCN	10196	AT	118	NA	NA	0	0.9867	0.9889	0.2522	0.139619	0.522543	2.81094	0.00540334	0.0265035	-4.56982	Up
TRIM11	10206	AP	2.1	NA	NA	0	0.9912	0.3727	0.0523	0.03188	0.0471243	4.11424	5.56252e-05	0.000726393	-0.288278	Up
TRIM11	10209	AT	5.2	NA	NA	0	0.9912	0.275	0.0392	0.0335877	0.0755209	5.22245	4.21222e-07	1.3979e-05	4.41673	Up
C1orf131	10272	RI	6.2	6.1	6.3	0	0.9912	0.319	0.0452	0.0230584	0.059088	2.71256	0.00722576	0.0332061	-4.83319	Up
DISC1	10284	AT	15.3	NA	NA	0	0.9912	0.6159	0.0651	0.0368431	0.0684787	3.04139	0.00265246	0.0152962	-3.91899	Up
NTPCR	10316	AT	5	NA	NA	0	0.9912	0.4739	0.0688	0.0607736	0.141512	4.68243	5.0622e-06	0.0001058	2.01054	Up
MLK4	10328	AP	7.1	NA	NA	0	0.9757	0.7648	0.1189	0.0650543	0.0965644	2.88287	0.00434723	0.0224171	-4.37175	Up
KCNK1	10331	AP	2	NA	NA	0	0.9801	0.1257	0.0158	0.00943152	0.0112114	3.37534	0.000876982	0.00644435	-2.89301	Up
COA6	10335	AP	1	NA	NA	0	0.9912	0.2818	0.0525	0.0277205	0.868546	2.78161	0.00589739	0.0283646	-4.64927	Up
GGPS1	10346	AP	4	NA	NA	0	0.9912	0.7224	0.0942	0.106245	0.182724	6.83815	8.45029e-11	1.00988e-08	12.7488	Up
GGPS1	10347	AP	1	NA	NA	0	0.9912	0.0204	0.0032	0.00168528	0.00206459	2.96802	0.0033424	0.018301	-4.13133	Up
LYST	10360	AP	2.1	NA	NA	0	0.9757	1	0.1395	0.104498	0.845406	4.19775	3.96871e-05	0.000555038	0.0339531	Up
ERO1LB	10369	AT	7.2	NA	NA	0	0.9912	0.9411	0.1928	0.187803	0.34439	5.86477	1.71181e-08	9.43804e-07	7.5381	Up
LGALS8	10383	ES	08:09:00	7.3	10.1	0	0.9912	0.0532	0.0061	0.00509105	0.996846	4.27133	2.93501e-05	0.000434374	0.322422	Up
CEP170	10449	AP	15.1	NA	NA	0	0.9668	0.4852	0.0834	0.047855	0.0902235	2.79246	0.00570994	0.0276751	-4.61995	Up
CEP170	10454	AA	15.2	13	15.3	0	0.9845	0.4899	0.065	0.0368698	0.899812	2.74662	0.00654	0.0307304	-4.74301	Up
COX20	10474	ES	02:03:00	1	4	1	0.9845	0.7139	0.0809	0.0339524	0.0602663	2.58437	0.010428	0.0438995	-5.16321	Up
COX20	10475	ES	3	1	4	1	0.9889	0.6766	0.1121	0.0852767	0.694842	4.4618	1.3197e-05	0.000230474	1.08862	Up
EFCAB2	10484	RI	1.2	1.1	1.3	0	0.7832	0.943	0.2356	0.262124	0.700533	6.51517	5.21084e-10	4.93985e-08	10.9602	Up
CNST	10495	AT	9.2	NA	NA	0	0.9912	0.428	0.057	0.0347531	0.0712225	3.27094	0.00125139	0.00857628	-3.22414	Up
ZNF670	10508	AT	10.3	NA	NA	0	0.9912	0.5392	0.0858	0.0629115	0.0796918	3.71781	0.00025731	0.00245796	-1.7418	Up
ZNF670	10509	AT	11	NA	NA	0	0.9912	0.6023	0.1201	0.142563	0.153734	6.81988	9.37959e-11	1.10045e-08	12.6461	Up
ZNF496	10518	ES	6	5	7	0	0.9558	0.3802	0.0619	0.0293976	0.0746009	2.5636	0.0110527	0.0459055	-5.21528	Up
ZNF692	10561	RI	3.5:3.6	3.4	3.7	0	0.9779	0.6565	0.0994	0.0862498	0.898701	5.08215	8.1885e-07	2.43353e-05	3.77173	Up
ZNF692	10563	RI	3.5	3.4	3.6	0	0.9867	0.9085	0.1832	0.0980912	0.536065	2.72293	0.00701047	0.032429	-4.80585	Up
PGBD2	10572	ES	00:03:04.100000	2	4.2	0	0.885	1	0.2449	0.126937	0.644362	2.88304	0.00434501	0.0224083	-4.37129	Up
PGBD2	10573	AA	4.1	2	4.2	0	0.9823	0.8412	0.1303	0.146433	0.848576	5.64781	5.19628e-08	2.44497e-06	6.45376	Up
ZMYND11	10582	AP	1	NA	NA	0	0.9845	0.2654	0.0355	0.0198405	0.0423845	3.01666	0.00286879	0.0162457	-3.99108	Up
ZMYND11	10584	AT	17.2	NA	NA	0	0.9912	0.0815	0.0128	0.0085921	0.0193137	3.87467	0.000142368	0.00153633	-1.18189	Up
ZMYND11	10591	ES	7	6	8	0	0.9867	0.3546	0.0608	0.0553487	0.835882	4.50014	1.12007e-05	0.00020213	1.24618	Up
DIP2C	10596	AT	28.2	NA	NA	0	0.9912	0.1868	0.0272	0.0173145	0.0337915	3.37427	0.0008802	0.00646062	-2.89643	Up
DIP2C	10598	ES	23	22	24	0	0.8186	0.2892	0.0454	0.0319965	0.0319036	3.59068	0.000409976	0.00353459	-2.18064	Up
PRR26	10601	RI	1.2	1.1	1.3	0	0.8164	0.8544	0.1384	0.065246	0.306814	2.74562	0.00655927	0.0307791	-4.74567	Up
IDI1	10610	ES	2	1	3	1	0.9137	0.2969	0.0447	0.0256822	0.908483	2.99999	0.00302362	0.0169451	-4.03937	Up
PFKP	10619	AP	20.1	NA	NA	0	0.9912	0.5769	0.1009	0.0767828	0.125384	4.19863	3.95451e-05	0.000553569	0.037377	Up
KLF6	10632	ES	3	2.1	4	0	0.9912	0.0996	0.0158	0.0263342	0.985919	8.22562	1.95675e-14	7.17751e-12	21.014	Up
AKR1C2	10650	AT	6	NA	NA	0	0.9668	0.9008	0.1567	0.0843841	0.157117	2.84052	0.0049437	0.0248179	-4.48895	Up
ASB13	10662	ES	5	4	6	0	0.9668	0.3578	0.0468	0.0229727	0.0536322	2.83245	0.00506536	0.0253127	-4.51108	Up
ANKRD16	10666	AT	7.2	NA	NA	0	0.9912	0.5885	0.1261	0.0868056	0.122612	3.51544	0.000536931	0.00437638	-2.43397	Up
FBXO18	10671	AP	3	NA	NA	0	0.9889	0.5256	0.0668	0.0433592	0.0649537	3.8937	0.000132338	0.00145181	-1.11262	Up
IL15RA	10675	AP	2	NA	NA	0	0.9912	0.9009	0.1475	0.146305	0.609184	5.24749	3.73588e-07	1.26455e-05	4.53328	Up
PRKCQ	10704	ES	16	15	17	0	0.7765	0.3998	0.0406	0.0215797	0.985768	2.93202	0.00373787	0.0199218	-4.23375	Up
ITIH5	10716	AT	13	NA	NA	0	0.9867	0.9372	0.1912	0.158142	0.32005	4.89997	1.90382e-06	4.9194e-05	2.95477	Up
KIN	10723	ES	2	1	3	0	0.9912	0.4549	0.0557	0.0315441	0.943381	2.70007	0.00749319	0.0341211	-4.86601	Up
ATP5C1	10726	ES	9	8.1	10	0	0.9912	0.5876	0.1033	0.110002	0.919414	5.29436	2.98104e-07	1.04897e-05	4.7526	Up
CELF2	10739	RI	16.2	16.1	16.3	0	0.9867	0.9012	0.2111	0.119084	0.515242	2.94005	0.00364612	0.0195278	-4.211	Up
CELF2	10744	AD	12.2	12.1	14.2	0	0.8142	0.923	0.1363	0.0975989	0.387316	4.07685	6.4595e-05	0.000820865	-0.430775	Up
USP6NL	10749	AP	1	NA	NA	0	0.9867	0.4297	0.0498	0.034744	0.972026	4.02243	8.0148e-05	0.0009762	-0.636188	Up
USP6NL	10751	AT	18	NA	NA	0	0.9912	0.5746	0.1031	0.0597013	0.645226	3.01026	0.0029274	0.0165172	-4.00967	Up
UPF2	10755	AP	3.1	NA	NA	0	0.9912	0.0548	0.0056	0.00241832	0.00321771	2.80386	0.00551897	0.0269361	-4.58906	Up
OPTN	10778	AA	9.1	8	9.2	0	0.9912	0.3119	0.0428	0.0332227	0.809741	4.14097	4.99566e-05	0.00066677	-0.185757	Up
OPTN	10781	ES	4	3	5.2	0	0.9823	0.9157	0.1379	0.0642352	0.412043	2.56946	0.0108731	0.0452935	-5.20062	Up
OPTN	10783	ES	03:04:00	2	5.2	0	0.9889	0.7656	0.1116	0.0501023	0.155694	2.70834	0.00731506	0.0335205	-4.84428	Up
SEPHS1	10796	ES	2	1	3	0	0.9912	0.1386	0.0204	0.0162817	0.976949	3.66725	0.00031014	0.00284993	-1.91793	Up
FAM107B	10818	AP	7	NA	NA	0	0.9845	0.4645	0.0527	0.0259444	0.0302156	2.5519	0.0114188	0.0470306	-5.24441	Up
SUV39H2	10833	ES	2	1.1	3.1	0	0.9602	0.9781	0.1456	0.0938084	0.412796	3.37661	0.000873142	0.00642453	-2.88891	Up
DCLRE1C	10835	AP	15.1	NA	NA	0	0.9912	0.8164	0.131	0.108674	0.167404	4.00612	8.54644e-05	0.00102573	-0.697289	Up
RPP38	10863	ES	1.2:2	1.1	3.1	0	0.9889	1	0.1494	0.0947312	0.52251	3.62529	0.000361584	0.00320912	-2.06248	Up
RPP38	10864	ES	2	1.1	3.1	0	0.9823	0.9088	0.1284	0.0713099	0.562769	2.83136	0.00508208	0.0253756	-4.51408	Up
NMT2	10868	RI	8.2	8.1	8.3	0	0.9646	0.7634	0.1008	0.0786838	0.0961567	3.61058	0.000381453	0.0033445	-2.11282	Up
PTER	10875	AP	1	NA	NA	0	0.9823	0.3165	0.0282	0.0195689	0.991453	3.25899	0.00130265	0.00882743	-3.26145	Up
CUBN	10882	AT	67	NA	NA	0	0.958	0.8275	0.1071	0.0621371	0.947855	2.82662	0.00515501	0.0256141	-4.52704	Up
VIM	10928	AP	3.1	NA	NA	0	0.896	0.9675	0.1903	0.1552	0.775968	4.4341	1.48481e-05	0.000252285	0.975443	Up
MLLT10	10972	AA	25.1	24	25.2	0	0.9912	0.3486	0.0527	0.0735214	0.951174	6.50638	5.47119e-10	5.13253e-08	10.9123	Up
MLLT10	10973	ES	16	15	17	0	0.9115	0.8554	0.1509	0.0970132	0.364352	3.50525	0.00055674	0.00449867	-2.46795	Up
KIAA1217	10994	AP	10	NA	NA	0	0.9912	0.996	0.2002	0.271686	0.712935	6.69108	1.94771e-10	2.11914e-08	11.9273	Up
KIAA1217	11001	ES	24	23	25.1	0	0.9912	0.1941	0.019	0.0177349	0.988122	3.86735	0.000146416	0.00157096	-1.20847	Up
KIAA1217	11004	ES	22:23:24	21	25.1	0	0.9912	0.4971	0.0453	0.0356725	0.975843	3.9683	9.91127e-05	0.00115467	-0.838145	Up
APBB1IP	11030	AT	5.2	NA	NA	0	0.9912	0.1796	0.0279	0.0174426	0.0311844	3.0728	0.00239927	0.0141318	-3.82662	Up
ANKRD26	11053	AP	18	NA	NA	0	0.9845	0.9408	0.1748	0.0941093	0.262547	2.72208	0.00702784	0.0324893	-4.80809	Up
YME1L1	11061	AA	3.1:3.2	2	3.3	0	0.9912	0.425	0.0494	0.040587	0.0525505	3.87559	0.000141869	0.00153237	-1.17856	Up
ACBD5	11067	AP	2.1	NA	NA	0	0.9735	0.8288	0.0991	0.0597397	0.903945	3.73531	0.00024109	0.00232825	-1.68032	Up
ACBD5	11071	RI	2.2	2.1	2.3	0	0.9867	0.9506	0.1483	0.0770134	0.457778	2.81665	0.00531178	0.0261925	-4.55428	Up
WAC	11099	AP	1	NA	NA	0	0.9912	0.5591	0.0787	0.047105	0.277192	2.93234	0.00373425	0.019912	-4.23286	Up
WAC	11103	ES	12	11.2	13	0	0.9912	0.2741	0.0286	0.0234333	0.0418156	4.25737	3.10883e-05	0.000454738	0.267379	Up
SVIL	11109	AP	1	NA	NA	0	0.8451	1	0.2458	0.17337	0.381127	3.85396	0.000154108	0.0016313	-1.25699	Up
MAP3K8	11121	AP	3.1	NA	NA	0	0.9867	0.7765	0.166	0.132293	0.181741	4.55399	8.88016e-06	0.000167378	1.46937	Up
ZNF438	11129	AP	2	NA	NA	0	0.9292	1	0.2127	0.129928	0.343341	3.17384	0.00172833	0.0109817	-3.52366	Up
ZEB1	11141	AP	2	NA	NA	0	0.8872	0.8595	0.1063	0.0587067	0.144248	2.74409	0.00658882	0.0308791	-4.74974	Up
EPC1	11156	AP	2	NA	NA	0	0.9912	0.4328	0.0841	0.0434874	0.892094	2.68087	0.0079215	0.0355917	-4.91615	Up
C10orf68	11182	ES	7	5	8	0	0.9535	0.3388	0.0435	0.0247582	0.978025	2.60517	0.0098345	0.0418875	-5.11069	Up
ITGB1	11186	AP	2	NA	NA	0	0.9912	0.2733	0.0224	0.0100365	0.0237066	3.07006	0.00242049	0.0142343	-3.83473	Up
NRP1	11194	AT	14.3	NA	NA	0	0.9912	0.1328	0.0109	0.00464495	0.0142104	2.6772	0.00800593	0.0358957	-4.92571	Up
NRP1	11195	AT	13	NA	NA	0	0.9912	0.1434	0.0134	0.00615551	0.0140779	3.08171	0.00233164	0.0138234	-3.80026	Up
NRP1	11196	AT	15.2	NA	NA	0	0.9912	0.2926	0.0431	0.0266865	0.0473048	2.98177	0.0032017	0.0177221	-4.09189	Up
PARD3	11207	AT	23	NA	NA	0	0.9912	0.8121	0.1659	0.0939318	0.512925	2.90995	0.00400115	0.0210012	-4.29599	Up
PARD3	11211	ES	20	19.3	21	0	0.9889	0.4252	0.075	0.0506014	0.936458	3.63078	0.000354425	0.00315681	-2.04365	Up
PARD3	11213	AD	19.2:19.3	19.1	20	0	0.9889	0.5001	0.1002	0.0890421	0.823049	4.66278	5.52078e-06	0.000113432	1.92697	Up
PARD3	11214	AD	19.2	19.1	20	0	0.9513	1	0.1956	0.14811	0.492272	4.21438	3.70838e-05	0.000523848	0.098777	Up
CUL2	11224	ES	2	1.2	4	0	0.9381	0.8208	0.1403	0.115516	0.32469	4.24758	3.23667e-05	0.000469934	0.228839	Up
CREM	11236	AT	5	NA	NA	0	0.9912	0.1128	0.0145	0.00648543	0.0132047	2.67508	0.00805508	0.03608	-4.93123	Up
CREM	11239	AA	16.1	15	16.2	0	0.9912	0.3431	0.0508	0.0274065	0.889789	2.6546	0.00854373	0.0377168	-4.98427	Up
CREM	11266	ES	8	4	9.2	0	0.9314	0.2277	0.0326	0.0194416	0.0205661	3.4947	0.000577946	0.00464082	-2.50299	Up
ZNF248	11303	AT	9	NA	NA	0	0.9912	0.5487	0.0972	0.0636012	0.204091	3.64734	0.000333626	0.00301518	-1.9867	Up
ZNF37A	11312	ES	00:02:03.100000	1	3.2	0	0.9668	1	0.1999	0.129091	0.524604	3.50913	0.00054911	0.00445464	-2.45501	Up
LINC00999	11313	ES	6	5	7	1	0.9558	0.2847	0.0401	0.0217214	0.914663	2.94958	0.00353995	0.0191118	-4.18394	Up
HNRNPF	11322	AP	2	NA	NA	0	0.9912	0.2616	0.0356	0.0257475	0.0711051	3.61501	0.000375374	0.0033041	-2.0977	Up
HNRNPF	11325	AP	3	NA	NA	0	0.9912	0.659	0.0972	0.0532252	0.409387	3.28509	0.00119309	0.00824796	-3.17979	Up
CXCL12	11342	AT	5.2	NA	NA	0	0.9912	0.6803	0.1282	0.221907	0.35107	10.0649	1.00859e-19	1.05398e-16	33.0988	Up
CXCL12	11344	AT	4	NA	NA	0	0.9912	0.6205	0.1223	0.1527	0.221533	6.49398	5.86039e-10	5.41398e-08	10.8448	Up
CXCL12	11347	ES	2.2:3.1:5.1	2.1	5.2	0	0.9735	0.2702	0.0356	0.0296651	0.980176	4.65627	5.68159e-06	0.000116099	1.8993	Up
2020-03-08	11362	ES	7	6	8	0	0.9845	0.745	0.1032	0.104366	0.193149	5.14212	6.17285e-07	1.91824e-05	4.04577	Up
ZFAND4	11366	AT	9.2	NA	NA	0	0.9912	0.6253	0.1141	0.0723441	0.196148	3.53078	0.000508382	0.0041962	-2.38272	Up
ZFAND4	11368	AT	6	NA	NA	0	0.9912	0.3467	0.0533	0.0233299	0.0500854	2.68584	0.00780855	0.0352322	-4.9032	Up
FAM21C	11374	ES	26	25	27	0	0.9757	0.1396	0.0191	0.0134875	0.984642	4.0603	6.8992e-05	0.000866933	-0.493504	Up
SYT15	11435	AT	9	NA	NA	0	0.9889	0.8712	0.1367	0.0944149	0.468545	3.57734	0.000430199	0.00367049	-2.2259	Up
SYT15	11436	RI	8.3	8.2	8.4	0	0.9779	0.467	0.0641	0.0379713	0.964126	2.57242	0.0107834	0.0450409	-5.19322	Up
SYT15	11437	AA	8.1	7	8.2	0	0.9912	0.5531	0.1079	0.0632749	0.904221	2.84801	0.00483301	0.0243766	-4.46833	Up
ARHGAP22	11482	AP	1	NA	NA	0	0.9159	1	0.1529	0.107504	0.197612	4.09861	5.922e-05	0.000766211	-0.347982	Up
C10orf128	11514	AD	4.2	4.1	5	0	0.8739	1	0.1584	0.0763588	0.274211	2.80979	0.00542199	0.0265776	-4.57295	Up
AGAP8	11527	AP	2.1	NA	NA	0	0.9912	0.7211	0.1225	0.0647999	0.470107	2.83658	0.00500269	0.025058	-4.49974	Up
TIMM23B	11531	ES	2	1	3	0	0.9071	0.7574	0.1204	0.115761	0.672799	5.76064	2.92713e-08	1.48622e-06	7.01395	Up
NCOA4	11537	AP	3	NA	NA	0	0.9889	0.4958	0.0769	0.0516048	0.107873	3.58199	0.000423049	0.00362297	-2.21015	Up
PRKG1	11580	AP	1	NA	NA	0	0.9801	0.9589	0.2096	0.244036	0.48786	6.22627	2.5308e-09	1.85516e-07	9.40942	Up
ZWINT	11813	RI	2.2	2.1	2.3	0	0.9779	0.4705	0.0727	0.0465096	0.109825	3.27691	0.00122648	0.00843851	-3.20545	Up
ANK3	11842	AP	1	NA	NA	0	0.9735	1	0.2705	0.165344	0.628798	3.17488	0.00172244	0.0109613	-3.5205	Up
ARID5B	11866	AP	1	NA	NA	0	0.9779	0.8497	0.1551	0.122799	0.180973	4.41057	1.64044e-05	0.000272734	0.879795	Up
RTKN2	11871	AT	14	NA	NA	0	0.9889	0.5471	0.076	0.0333589	0.0763974	2.68208	0.00789391	0.0355093	-4.91301	Up
JMJD1C	11890	AA	17.1	16	17.2	0	0.9912	0.1269	0.0114	0.00624338	0.994492	2.79667	0.00563884	0.0274282	-4.60857	Up
DNAJC12	11898	AT	5.2	NA	NA	0	0.9823	0.5657	0.0834	0.0562309	0.101833	3.74318	0.000234112	0.0022785	-1.65258	Up
SIRT1	11908	AP	6.1	NA	NA	0	0.9889	0.4875	0.0692	0.02948	0.0384881	2.6714	0.00814085	0.036388	-4.94077	Up
HNRNPH3	11931	ES	00:03:04.100000	2	5	0	0.9912	0.0588	0.0064	0.00306673	0.996734	2.98406	0.00317878	0.017617	-4.0853	Up
RUFY2	11937	AT	6.2	NA	NA	0	0.9912	0.4047	0.0446	0.01906	0.0350154	2.5624	0.0110897	0.0460039	-5.21827	Up
SLC25A16	11952	ES	2.1:2.2	1	3	0	0.9668	1	0.2376	0.260927	0.329686	6.09373	5.14532e-09	3.4101e-07	8.71419	Up
CCAR1	11960	AD	1.2	1.1	2	0	0.9845	0.3119	0.061	0.0514738	0.139245	4.31432	2.45614e-05	0.000377065	0.492915	Up
VPS26A	11982	ES	4	3	5	0	0.9889	0.0979	0.0114	0.00611835	0.00801244	2.60041	0.00996745	0.0423075	-5.12273	Up
TYSND1	12031	ES	02:03:00	1	4	0	0.9912	0.3807	0.0462	0.0290073	0.942215	2.85247	0.00476821	0.0240931	-4.45603	Up
SAR1A	12032	AP	2.1	NA	NA	0	0.9912	0.3686	0.0646	0.040141	0.0794313	3.47443	0.000620852	0.00490989	-2.57008	Up
CDH23	12058	AT	15.2	NA	NA	0	0.9845	0.9527	0.2245	0.275849	0.405366	6.99437	3.43949e-11	4.70834e-09	13.6338	Up
ASCC1	12080	ES	14:15:00	13	16	0	0.9889	0.6142	0.0706	0.0473828	0.0658339	4.58144	7.88278e-06	0.000152088	1.58399	Up
ASCC1	12081	ES	14	13	16	1	0.8606	0.4101	0.0626	0.0427057	0.181886	3.8226	0.000173634	0.00179321	-1.36998	Up
MCU	12100	AP	2	NA	NA	0	0.9867	0.2829	0.0261	0.0137375	0.0284757	2.86496	0.0045909	0.0234183	-4.42149	Up
MCU	12118	ES	04:05:00	1	8	0	0.9823	0.5692	0.0651	0.0372667	0.0882906	2.99342	0.00308675	0.0172107	-4.05834	Up
MRPS16	12136	AT	3.2	NA	NA	0	0.9912	0.5632	0.1038	0.065365	0.776676	3.28199	0.00120567	0.00831827	-3.18954	Up
PPP3CB	12154	AT	15.2	NA	NA	0	0.9912	0.6592	0.1228	0.15367	0.395792	6.85791	7.54686e-11	9.09164e-09	12.8601	Up
USP54	12165	ES	23	22	24	0	0.9912	0.6705	0.101	0.0661895	0.622112	3.22908	0.0014396	0.0095467	-3.35426	Up
USP54	12166	ES	19	18	20	0	0.9867	0.6562	0.0972	0.11443	0.908572	5.82697	2.08143e-08	1.1108e-06	7.34703	Up
CAMK2G	12239	AT	20	NA	NA	0	0.9912	0.1484	0.0257	0.0252365	0.0332014	5.17332	5.32395e-07	1.69548e-05	4.18933	Up
KCNMA1	12279	AT	2.2	NA	NA	0	0.9757	0.9585	0.2128	0.194934	0.421958	4.88616	2.02772e-06	5.15945e-05	2.8938	Up
RPS24	12297	AA	5.1	4	5.2	0	0.9912	0.9219	0.1931	0.215628	0.652503	6.02222	7.51412e-09	4.72895e-07	8.34344	Up
ZMIZ1	12300	ES	24	23	25	0	0.9912	0.5603	0.0909	0.0651763	0.762443	3.5071	0.000553084	0.00447638	-2.46177	Up
ANXA11	12350	ES	4	1.1	5.3	0	0.9912	0.2848	0.0448	0.0252336	0.793141	2.9278	0.00378693	0.0201245	-4.24568	Up
FAM213A	12364	AP	3.1	NA	NA	0	0.9801	0.4316	0.0441	0.0250185	0.0396872	3.85626	0.000152759	0.00162045	-1.24866	Up
CCSER2	12405	AP	1	NA	NA	0	0.9712	0.8435	0.1894	0.164783	0.762643	4.88075	2.07831e-06	5.25246e-05	2.86998	Up
CCSER2	12407	AT	3.2	NA	NA	0	0.9912	0.2017	0.0398	0.0270608	0.044678	3.40379	0.000794804	0.00594752	-2.80114	Up
SNCG	12440	AA	3.1	2	3.2	0	0.8363	0.4555	0.0626	0.0381827	0.0698257	3.19634	0.00160481	0.0103908	-3.45499	Up
NUTM2A	12449	AT	8	NA	NA	0	0.9867	0.7848	0.1345	0.0679692	0.314767	2.65698	0.00848542	0.0375177	-4.97811	Up
ATAD1	12458	AP	2.1	NA	NA	0	0.9757	0.3629	0.0487	0.0273712	0.0313462	2.69209	0.0076687	0.0347844	-4.8869	Up
STAMBPL1	12469	AP	6.1	NA	NA	0	0.9912	0.6943	0.1153	0.0740749	0.144199	3.70824	0.000266607	0.00252422	-1.77529	Up
STAMBPL1	12470	AP	2.1	NA	NA	0	0.9912	0.3022	0.052	0.0362418	0.0504946	3.56426	0.000450945	0.00381103	-2.27015	Up
PANK1	12493	AP	1	NA	NA	0	0.9912	0.7544	0.0938	0.0627608	0.935609	4.50736	1.08588e-05	0.000197227	1.27597	Up
PCGF5	12507	AP	2	NA	NA	0	0.9801	0.1153	0.0144	0.0112906	0.99047	3.92545	0.000117074	0.00131716	-0.99633	Up
CPEB3	12526	AP	1	NA	NA	0	0.8407	0.6099	0.1104	0.184812	0.912703	9.39378	9.61316e-18	8.46995e-15	28.5695	Up
IDE	12531	AT	24.2	NA	NA	0	0.9912	0.1001	0.0111	0.00475133	0.00901609	2.75509	0.00637889	0.0301626	-4.72042	Up
EXOC6	12540	AP	3	NA	NA	0	0.9801	0.8604	0.0904	0.0472444	0.933201	2.78875	0.00577348	0.0279229	-4.63	Up
SLC35G1	12570	AT	3	NA	NA	0	0.9912	0.8194	0.143	0.0955801	0.589449	3.46111	0.00065065	0.00508734	-2.61398	Up
PLCE1	12579	AT	33.2	NA	NA	0	0.9912	0.791	0.1477	0.101278	0.293951	4.33242	2.27777e-05	0.000355774	0.565125	Up
NOC3L	12583	AT	23	NA	NA	0	0.9912	0.1147	0.0175	0.00871412	0.0166305	2.5736	0.0107478	0.0449549	-5.19025	Up
SORBS1	12644	ES	5	4	6	0	0.9535	0.3737	0.0724	0.0357183	0.0951951	2.95819	0.00344635	0.0187456	-4.1594	Up
TCTN3	12647	AT	10.2	NA	NA	0	0.9912	0.1496	0.0188	0.0108324	0.0207313	2.93899	0.00365809	0.0195826	-4.214	Up
ENTPD1	12653	AP	3	NA	NA	0	0.9889	0.6809	0.1089	0.069014	0.825656	3.22033	0.00148211	0.00974901	-3.38126	Up
ZDHHC16	12705	ES	00:07:08.100000	6	8.2	0	0.9912	0.2357	0.0344	0.0301279	0.93782	4.26345	3.03203e-05	0.000447143	0.291307	Up
MORN4	12732	ES	4	3	5	0	0.8407	0.3073	0.0315	0.0163151	0.993194	3.91569	0.000121582	0.00135734	-1.03219	Up
HPS1	12760	AT	10.2	NA	NA	0	0.9912	0.5549	0.0883	0.0982994	0.192305	6.10909	4.74173e-09	3.18014e-07	8.79419	Up
GOT1	12775	AP	2	NA	NA	0	0.9912	0.0726	0.0087	0.00425232	0.00610097	2.65053	0.0086438	0.0380607	-4.99475	Up
DNMBP	12782	AP	5	NA	NA	0	0.9912	0.9818	0.1795	0.283774	0.864163	7.81917	2.47509e-13	6.65978e-11	18.5034	Up
NDUFB8	12825	AT	5.2	NA	NA	0	0.9912	0.0651	0.0087	0.00430422	0.00689813	3.35627	0.00093642	0.00677476	-2.95419	Up
MRPL43	12852	AT	7.2	NA	NA	0	0.9912	0.1273	0.025	0.0141609	0.0466059	2.9647	0.00337712	0.0184612	-4.1408	Up
POLL	12886	RI	6.2	6.1	6.3	0	0.9867	0.7713	0.1291	0.139888	0.234109	5.90921	1.35884e-08	7.84824e-07	7.76386	Up
POLL	12887	AD	5.2	5.1	6.1	0	0.9823	0.4034	0.0697	0.0422372	0.90434	3.21286	0.00151939	0.00993506	-3.40429	Up
POLL	12897	RI	1.4	1.3	1.5	0	0.9912	0.6107	0.0859	0.0612748	0.88938	3.29018	0.00117278	0.00813879	-3.16381	Up
POLL	12905	RI	1.2:1.3:1.4	1.1	1.5	0	0.9912	0.872	0.1584	0.0807154	0.639637	2.69091	0.00769489	0.0348625	-4.88998	Up
C10orf76	12932	AT	5.2	NA	NA	0	0.9912	0.3576	0.0489	0.0343286	0.0707034	3.65581	0.000323436	0.00294441	-1.95748	Up
LDB1	12934	AP	2	NA	NA	0	0.9912	0.639	0.1239	0.134218	0.283837	5.60545	6.43287e-08	2.93463e-06	6.24555	Up
PPRC1	12938	ES	08:09:00	7	10	0	0.9912	0.3622	0.0475	0.0641629	0.949926	6.67364	2.14878e-10	2.29894e-08	11.8307	Up
TMEM180	12954	ES	6	5	7	0	0.9867	0.8899	0.1886	0.11587	0.70293	3.27198	0.00124702	0.00855231	-3.22089	Up
SUFU	12961	AT	11	NA	NA	0	0.9912	0.3249	0.0395	0.0188692	0.0575944	2.59803	0.0100345	0.0425378	-5.12874	Up
SUFU	12963	AT	10.2	NA	NA	0	0.9912	0.202	0.0258	0.0145599	0.0384247	2.9407	0.0036388	0.0194956	-4.20916	Up
SFXN2	12977	ES	3	1	4.1	0	0.8363	0.7063	0.1076	0.0836975	0.107507	4.47841	1.22935e-05	0.000217741	1.15673	Up
CNNM2	12984	AT	2	NA	NA	0	0.9912	0.7767	0.1552	0.0815053	0.34168	2.68892	0.00773937	0.0349868	-4.89518	Up
CALHM2	13012	AA	4.1	3.2	4.2	0	0.9889	0.9399	0.1214	0.0758918	0.377518	3.1246	0.00202998	0.012452	-3.67242	Up
SLK	13030	ES	13	12	14	0	0.9912	1	0.2224	0.171054	0.706852	3.8355	0.000165332	0.00172371	-1.32359	Up
SFR1	13035	AP	2	NA	NA	0	0.9845	0.9163	0.1659	0.194396	0.555713	6.32555	1.47784e-09	1.18584e-07	9.93695	Up
SFR1	13036	AP	3.1	NA	NA	0	0.9845	0.4528	0.0576	0.0508334	0.0643418	4.78609	3.18949e-06	7.39523e-05	2.45618	Up
XPNPEP1	13072	ES	15	14	16	0	0.9912	0.1632	0.0218	0.0309165	0.978089	6.98994	3.52899e-11	4.78454e-09	13.6085	Up
ADD3	13075	AP	2	NA	NA	0	0.9912	0.6074	0.1043	0.0761622	0.855273	3.76552	0.000215344	0.00212818	-1.57362	Up
ADD3	13077	ES	15	14	16	0	0.9889	0.949	0.1601	0.250254	0.842738	8.34881	8.95495e-15	3.6581e-12	21.788	Up
ACSL5	13108	AP	3	NA	NA	0	0.9867	0.9773	0.1734	0.1347	0.874995	4.04621	7.29575e-05	0.000906382	-0.546722	Up
TCF7L2	13141	ES	17	14	19	0	0.9889	1	0.1482	0.140085	0.776694	4.64435	5.98733e-06	0.000120971	1.8488	Up
TCF7L2	13156	ES	4	3	5	0	0.9889	0.6641	0.1252	0.0712676	0.618721	2.94767	0.00356094	0.0191975	-4.18936	Up
KIAA1598	13243	ES	17:18:00	16	20.1	0	0.9889	0.4219	0.0295	0.0300482	0.991339	5.76774	2.82261e-08	1.44294e-06	7.04946	Up
TIAL1	13268	ES	6	5.1	7	0	0.9912	0.7136	0.1087	0.0578826	0.149561	2.69386	0.00762929	0.0346285	-4.88225	Up
TIAL1	13269	AA	3.1	2	3.2	0	0.9912	0.9501	0.0885	0.0907603	0.422484	5.10977	7.19137e-07	2.17899e-05	3.89763	Up
MCMBP	13277	AD	9.2	9.1	10	0	0.9889	0.5012	0.065	0.0331283	0.388292	2.57276	0.010773	0.0450061	-5.19235	Up
WDR11	13288	RI	27.2	27.1	27.3	0	0.9912	0.7352	0.1101	0.0861947	0.230509	4.09917	5.90895e-05	0.000765183	-0.345878	Up
FGFR2	13308	ES	15:17.1:17.2	14	18	0	0.9159	0.5086	0.0273	0.0354	0.992913	4.88483	2.04002e-06	5.179e-05	2.88796	Up
FGFR2	13315	ES	14:15:00	7	17.1	0	0.9071	0.4505	0.0238	0.0286768	0.995656	4.6316	6.33179e-06	0.000126565	1.79492	Up
FGFR2	13318	ES	4	3	5	0	0.9558	0.819	0.121	0.0653239	0.758183	2.70075	0.00747843	0.0340711	-4.86423	Up
NSMCE4A	13329	AP	2	NA	NA	0	0.9912	0.5592	0.0787	0.0509147	0.192134	3.45814	0.000657458	0.00512897	-2.62373	Up
TACC2	13343	ES	14	13	15.1	0	0.9845	0.6832	0.114	0.0556423	0.171617	2.70609	0.00736322	0.0336623	-4.85021	Up
TACC2	13346	AD	5.2	5.1	8	0	0.8872	0.7107	0.1066	0.0909717	0.114635	4.45142	1.37941e-05	0.000237872	1.04613	Up
PLEKHA1	13352	AP	3	NA	NA	0	0.9712	0.7359	0.0622	0.0328553	0.043725	3.03447	0.00271141	0.0155523	-3.93921	Up
PLEKHA1	13353	AD	15.2	15.1	16	0	0.9137	0.7427	0.1184	0.0571809	0.174028	2.57744	0.0106327	0.0445691	-5.18062	Up
PLEKHA1	13356	ES	4	1.1	5.2	1	0.9071	0.5834	0.1058	0.0982444	0.754528	4.92294	1.71381e-06	4.50351e-05	3.05647	Up
BUB3	13390	AA	8.1	7	8.2	0	0.9912	0.5851	0.0997	0.0565494	0.626216	3.00223	0.00300238	0.0168556	-4.03289	Up
LHPP	13401	AT	6	NA	NA	0	0.9912	0.5637	0.0714	0.0386535	0.0848557	2.68155	0.00790605	0.0355472	-4.91439	Up
CTBP2	13410	AP	2	NA	NA	0	0.9912	0.702	0.1153	0.107886	0.619473	5.41841	1.62922e-07	6.33214e-06	5.34023	Up
C10orf137	13425	ES	7	6	8	0	0.9226	1	0.1653	0.162746	0.820537	4.92223	1.7194e-06	4.51085e-05	3.05332	Up
UROS	13430	AT	7	NA	NA	0	0.9912	0.1113	0.0185	0.0160163	0.0248719	5.04651	9.67492e-07	2.79398e-05	3.61006	Up
DHX32	13436	AP	4.1	NA	NA	0	0.9912	0.3885	0.0441	0.0314774	0.0432947	3.00308	0.00299434	0.016823	-4.03043	Up
ADAM12	13452	AT	24	NA	NA	0	0.9912	0.6169	0.0673	0.0439551	0.955923	2.86732	0.00455817	0.0232937	-4.41497	Up
PTPRE	13458	AP	1	NA	NA	0	0.9823	1	0.219	0.139275	0.604385	3.34919	0.000959435	0.00690569	-2.97683	Up
PTPRE	13459	AP	3	NA	NA	0	0.9823	0.7613	0.1179	0.0603519	0.126444	2.74718	0.00652914	0.0306954	-4.7415	Up
PTPRE	13469	AA	8.1	7	8.2	0	0.9668	0.1249	0.0078	0.00729519	0.998463	3.41128	0.000774399	0.0058229	-2.77684	Up
BNIP3	13478	AT	5.2	NA	NA	0	0.9912	0.5717	0.1095	0.0969975	0.141259	4.44972	1.38941e-05	0.000239208	1.03919	Up
LRRC27	13498	ES	11	10	12	0	0.8827	0.8873	0.1757	0.12366	0.290407	3.74343	0.000233894	0.00227736	-1.6517	Up
LRRC27	13499	ES	8	7	9	0	0.9513	0.586	0.1088	0.0713916	0.903053	3.38552	0.000846712	0.00626701	-2.86022	Up
TUBGCP2	13527	AP	1	NA	NA	0	0.9912	0.5434	0.0829	0.0600216	0.199907	3.59682	0.000400961	0.00347621	-2.15973	Up
TUBGCP2	13530	AP	11.1	NA	NA	0	0.9912	0.4552	0.055	0.0266861	0.0372625	2.61174	0.00965339	0.0413277	-5.09401	Up
TUBGCP2	13535	AA	4.1	3.2	4.2	0	0.9889	0.3531	0.0375	0.0218618	0.037195	2.95232	0.00350991	0.018993	-4.17614	Up
ZNF511	13542	RI	5.2	5.1	5.3	0	0.9912	0.2036	0.0273	0.0171348	0.0448087	3.42047	0.000750029	0.00568532	-2.74695	Up
FUOM	13553	AA	7.1	6	7.2	0	0.9912	0.5922	0.0761	0.0410333	0.272389	2.78778	0.00579007	0.027991	-4.6326	Up
FUOM	13554	ES	3	1	4	0	0.969	0.2138	0.024	0.0220515	0.984857	4.56355	8.51952e-06	0.000162344	1.50925	Up
BET1L	13572	AP	2	NA	NA	0	0.9912	0.4724	0.0664	0.0438618	0.0835062	3.60916	0.000383423	0.00335523	-2.11766	Up
BET1L	13577	RI	4.2	4.1	4.3	0	0.9889	0.2948	0.0491	0.0361646	0.0966464	4.02348	7.98179e-05	0.000973752	-0.632262	Up
RIC8A	13589	RI	2.4	2.3	2.5	0	0.9889	0.1009	0.0126	0.00608856	0.0129468	2.66881	0.00820183	0.0366024	-4.9475	Up
SIRT3	13597	ES	6.2:7	6.1	8.1	0	0.9823	0.6578	0.045	0.0214345	0.0344449	3.34108	0.000986432	0.00706155	-3.0027	Up
ATHL1	13637	AP	2.1	NA	NA	0	0.9867	0.7326	0.1156	0.0954555	0.782582	4.23371	3.42625e-05	0.000491495	0.174411	Up
SIGIRR	13651	AP	1.1	NA	NA	0	0.9845	0.9661	0.2288	0.262555	0.623643	6.16613	3.49641e-09	2.44341e-07	9.09266	Up
SIGIRR	13652	RI	10.2	10.1	10.3	0	0.9912	0.3275	0.0441	0.0340132	0.0884852	4.30865	2.5148e-05	0.000384362	0.470317	Up
PTDSS2	13660	ES	2.1:2.2	1	3	0	0.9889	0.44	0.0613	0.0358288	0.0882203	3.0893	0.00227545	0.0135859	-3.77777	Up
RNH1	13662	AP	2	NA	NA	0	0.9912	0.4984	0.0891	0.0599732	0.285782	3.81887	0.000176109	0.00181252	-1.38337	Up
RNH1	13663	AP	4.1	NA	NA	0	0.9912	0.126	0.0192	0.0164132	0.0220449	4.9666	1.40193e-06	3.80991e-05	3.25084	Up
RNH1	13671	AA	5.1	4.3	5.2	0	0.9912	0.0799	0.011	0.00843113	0.0121606	4.71708	4.34148e-06	9.40167e-05	2.15862	Up
RNH1	13677	ES	3	1	4.2	0	0.9845	0.895	0.141	0.0688545	0.260859	2.72199	0.00702962	0.0324942	-4.80832	Up
RNH1	13678	ES	00:03:04.200000	1	4.3	0	0.9845	0.7889	0.1773	0.124366	0.333055	3.80327	0.000186822	0.00190187	-1.43926	Up
RNH1	13679	AA	4.2	1	4.3	0	0.9912	0.8356	0.1139	0.0607762	0.587396	2.94697	0.00356867	0.0192253	-4.19134	Up
RNH1	13680	ES	3	1	4.3	0	0.9845	0.7954	0.1619	0.112464	0.305572	3.81176	0.00018092	0.00185524	-1.40888	Up
RASSF7	13686	AP	2	NA	NA	0	0.9735	0.7285	0.117	0.0555656	0.701427	2.6178	0.00948891	0.0407906	-5.07859	Up
RASSF7	13689	RI	6.4	6.3	6.5	0	0.9801	0.5486	0.088	0.0949837	0.813818	6.00343	8.29626e-09	5.12782e-07	8.24653	Up
RASSF7	13694	RI	6.2	6.1	6.3	0	0.9823	0.8229	0.0869	0.0817336	0.825276	4.8359	2.5479e-06	6.19807e-05	2.67309	Up
IRF7	13701	AP	1	NA	NA	0	0.9668	0.6453	0.0859	0.0612286	0.868954	3.82961	0.000169078	0.00175422	-1.3448	Up
IRF7	13709	ES	5.1	4	5.3	0	0.9779	0.6136	0.0653	0.0567271	0.898461	4.0141	8.28217e-05	0.00100258	-0.66741	Up
IRF7	13712	ES	00:04:05.100000	3.2	5.3	0	0.9912	0.3285	0.0404	0.023387	0.963349	2.81831	0.00528539	0.0261102	-4.54975	Up
IRF7	13715	ES	4	3.2	5.1	0	0.9912	0.6552	0.1107	0.0695405	0.796083	3.16116	0.00180176	0.011344	-3.56217	Up
EPS8L2	13731	RI	4.2	4.1	4.3	0	0.9889	0.39	0.0665	0.0656478	0.0987424	5.28385	3.13616e-07	1.09583e-05	4.7033	Up
PDDC1	13753	AA	6.1	5	6.2	0	0.9889	0.2402	0.0389	0.0300759	0.0597337	3.8329	0.000166975	0.00173721	-1.33295	Up
PDDC1	13754	AD	4.2	4.1	5	0	0.9867	0.3054	0.0394	0.0302646	0.0388112	4.63263	6.30343e-06	0.000126055	1.79925	Up
PDDC1	13756	ES	4.1	3	5	0	0.9912	0.2833	0.0299	0.0150367	0.959748	2.71112	0.00725608	0.0333182	-4.83697	Up
PIDD	13764	AP	1	NA	NA	0	0.9646	0.9626	0.2245	0.117771	0.35535	2.72174	0.00703476	0.0325113	-4.80898	Up
PIDD	13768	RI	3.3	3.2	3.4	0	0.9845	0.9573	0.1891	0.115283	0.501047	3.1536	0.00184693	0.0115652	-3.58507	Up
RPLP2	13772	RI	1.2	1.1	1.3	0	0.9912	0.0223	0.0032	0.00173051	0.00254724	3.35095	0.000953663	0.00687436	-2.9712	Up
TOLLIP	13826	ES	7	6	8	0	0.9912	0.0323	0.0055	0.00267865	0.00499701	2.59805	0.0100341	0.0425378	-5.12871	Up
LSP1	13865	AP	1	NA	NA	0	0.9867	0.9529	0.1493	0.381085	0.87776	15.4933	1.0794e-36	2.42514e-32	72.0856	Up
IGF2	13898	AP	5	NA	NA	0	0.9912	0.9828	0.1604	0.0806763	0.696242	2.70104	0.00747204	0.0340454	-4.86346	Up
TSSC4	13923	ES	2	1	3.2	0	0.9889	0.4692	0.0723	0.0538988	0.106994	3.73049	0.000245457	0.00236029	-1.69727	Up
CARS	13948	ES	3	1	4	0	0.9889	0.7255	0.1069	0.0936698	0.317373	4.84627	2.43091e-06	5.96576e-05	2.71851	Up
OSBPL5	13951	AP	3.1	NA	NA	0	0.969	0.8565	0.1835	0.11167	0.146596	3.26753	0.00126583	0.0086562	-3.2348	Up
OSBPL5	13952	AP	15.1	NA	NA	0	0.969	0.6169	0.0734	0.0449298	0.06825	3.03924	0.00267065	0.0153814	-3.92528	Up
ZNF195	13964	AT	10	NA	NA	0	0.9912	0.1164	0.0192	0.0111626	0.0131137	3.28669	0.00118668	0.00820864	-3.17477	Up
ZNF195	13975	ES	09:11:12	5.1	13	0	0.9314	0.8632	0.1329	0.0624505	0.0867906	2.77163	0.00607449	0.0290275	-4.6761	Up
ZNF195	13976	ES	5.2:11:12	5.1	13	0	0.9248	0.7104	0.0833	0.0306816	0.0500131	2.58499	0.0104099	0.0438313	-5.16165	Up
ZNF195	13979	ES	09:11:00	5.1	13	0	0.9491	0.9371	0.2158	0.200933	0.237616	5.07175	8.59768e-07	2.53502e-05	3.72446	Up
ZNF195	13980	ES	5.2:11	5.1	13	0	0.9513	0.8069	0.1497	0.0781469	0.154842	2.87893	0.00439978	0.0226465	-4.38271	Up
ZNF195	13981	ES	11	5.1	13	0	0.9779	0.9503	0.173	0.0935919	0.489563	2.92486	0.00382159	0.0202671	-4.25401	Up
ZNF195	13985	ES	02:03:00	1	4	0	0.9425	1	0.1688	0.119786	0.243529	3.68243	0.00029329	0.00272603	-1.86527	Up
ZNF195	13986	ES	3	1	4	0	0.927	0.8876	0.1513	0.124009	0.390532	4.41557	1.60611e-05	0.000267993	0.900087	Up
NUP98	13995	AT	20.2	NA	NA	0	0.9912	0.3617	0.0642	0.0375246	0.190414	3.02928	0.00275646	0.0157725	-3.95436	Up
NUP98	13998	AD	10.2	10.1	11	0	0.9845	0.7118	0.0836	0.0434673	0.248731	2.56241	0.0110894	0.0460039	-5.21824	Up
PGAP2	14000	AP	5	NA	NA	0	0.9735	0.9518	0.1729	0.10484	0.473561	3.43323	0.000717388	0.00548977	-2.70535	Up
PGAP2	14003	AD	11.3	11.2	12	0	0.9779	0.524	0.09	0.0470171	0.175869	2.62561	0.00928066	0.0401765	-5.05866	Up
PGAP2	14004	AD	11.2:11.3	11.1	12	0	0.9735	0.8675	0.1327	0.11196	0.274383	4.44138	1.43958e-05	0.000246335	1.00514	Up
PGAP2	14008	ES	08:09:00	6	10	0	0.9624	0.4828	0.0754	0.049272	0.0674851	3.69329	0.000281762	0.00264222	-1.82745	Up
TRIM34	14067	AP	1	NA	NA	0	0.9381	1	0.2241	0.10641	0.284458	2.64143	0.00887182	0.0388024	-5.01817	Up
TRIM5	14072	RI	12.2:12.3	12.1	12.4	0	0.9735	0.754	0.1267	0.0762075	0.876185	2.97083	0.00331311	0.0181826	-4.12326	Up
TRIM5	14078	AD	4.2	4.1	5	0	0.9801	0.8362	0.1136	0.0626264	0.587751	2.89407	0.00420087	0.0218403	-4.34049	Up
FAM160A2	14081	AD	8.2	8.1	9.1	0	0.9889	0.6695	0.1126	0.11527	0.29967	5.64313	5.32072e-08	2.49568e-06	6.43068	Up
TRIM3	14132	ES	3	2	4	0	0.781	1	0.1353	0.0729491	0.184582	2.95939	0.00343349	0.0186988	-4.15597	Up
ARFIP2	14141	AA	2.1	1	2.2	0	0.9867	0.5775	0.0983	0.0845375	0.675576	4.63673	6.19089e-06	0.00012408	1.8166	Up
RRP8	14156	RI	5.2	5.1	5.3	0	0.9823	0.2629	0.0298	0.0146094	0.0237182	2.96406	0.00338391	0.0184848	-4.14264	Up
RRP8	14157	RI	3.2	3.1	3.3	0	0.9491	0.4754	0.069	0.0402579	0.078375	3.01644	0.00287073	0.0162546	-3.9917	Up
RRP8	14160	ES	2.1:2.2:3.1:3.3	1	4	0	0.9292	0.8181	0.1605	0.102755	0.856518	3.17162	0.00174099	0.0110497	-3.53042	Up
ILK	14166	AD	5.4:5.5	5.3	6	0	0.9646	0.6546	0.0762	0.0682946	0.943659	4.61716	6.7452e-06	0.000133876	1.73401	Up
ILK	14168	RI	5.4	5.3	5.5	0	0.9912	0.4068	0.0457	0.0277085	0.0574624	3.2645	0.00127878	0.0087163	-3.24426	Up
ILK	14169	RI	5.2	5.1	5.3	0	0.9912	0.1625	0.0222	0.015539	0.0260639	3.73963	0.000237234	0.00229744	-1.6651	Up
ILK	14170	AA	5.1:5.2	4	5.3	0	0.8673	0.8755	0.1667	0.111429	0.848421	3.7971	0.000191227	0.00193357	-1.46131	Up
ILK	14176	RI	1.2:1.3	1.1	1.4	0	0.9912	0.5399	0.0598	0.03277	0.123599	3.07739	0.00236422	0.0139895	-3.81305	Up
ILK	14177	AA	1.3	1.1	1.4	0	0.9889	0.6905	0.0841	0.0533634	0.401982	3.46566	0.000640315	0.00501876	-2.59899	Up
TPP1	14184	ES	2.4	2.2	3	0	0.9912	0.0558	0.0039	0.00143302	0.998209	2.59606	0.0100906	0.0427392	-5.13374	Up
OLFML1	14199	RI	1.2	1.1	1.3	0	0.9513	0.63	0.108	0.0870117	0.854425	4.16173	4.59385e-05	0.000621922	-0.105733	Up
RPL27A	14251	AP	3.1	NA	NA	0	0.9912	0.0326	0.0051	0.0029633	0.00716263	3.14907	0.00187446	0.011705	-3.59876	Up
RPL27A	14252	AT	3.5	NA	NA	0	0.9912	0.1187	0.0159	0.0108574	0.0205919	4.46929	1.27818e-05	0.000224883	1.11932	Up
RPL27A	14260	RI	1.2	1.1	1.3	0	0.9912	0.0192	0.0021	0.00169712	0.00485225	3.7325	0.000243625	0.00234679	-1.6902	Up
AKIP1	14277	AT	4.2	NA	NA	0	0.9912	0.0886	0.0165	0.0116315	0.020856	4.04404	7.3589e-05	0.000913206	-0.554926	Up
AKIP1	14279	ES	2	1.3	3	0	0.9912	0.5608	0.0875	0.0647298	0.701263	3.66122	0.000317077	0.00289637	-1.93877	Up
DENND5A	14298	AP	10.1	NA	NA	0	0.9845	0.7641	0.1004	0.0541694	0.0723105	3.32752	0.00103318	0.00732963	-3.04584	Up
ZNF143	14317	AP	1	NA	NA	0	0.9624	0.7598	0.0897	0.0767733	0.0870108	4.53173	9.77697e-06	0.000181017	1.37685	Up
ADM	14341	RI	1.6:1.7	1.5	1.8	0	0.9779	0.3986	0.0519	0.0366137	0.0608052	3.82103	0.000174672	0.00180186	-1.37562	Up
ADM	14344	RI	1.2	1.1	1.3	0	0.9602	0.3054	0.0475	0.0280548	0.0540982	2.98689	0.00315076	0.0174897	-4.07717	Up
AMPD3	14348	AP	5	NA	NA	0	0.9491	0.4045	0.0567	0.033122	0.0381584	3.18283	0.00167794	0.0107396	-3.49627	Up
RNF141	14355	AT	6.2	NA	NA	0	0.9912	0.1341	0.0173	0.0109783	0.0231502	3.23423	0.00141512	0.00940992	-3.33834	Up
MRVI1	14377	ES	00:03:04.200000	2	5.2	0	0.7611	1	0.2106	0.172301	0.352326	4.88086	2.07734e-06	5.25246e-05	2.87043	Up
ZBED5	14401	AA	3.1	2	3.2	0	0.9757	0.9073	0.125	0.0897333	0.312631	3.36275	0.000915798	0.00665988	-2.93342	Up
TEAD1	14434	AP	7.1	NA	NA	0	0.9757	0.6888	0.1153	0.0578008	0.088077	3.26968	0.00125669	0.00860159	-3.22807	Up
ARNTL	14438	AP	8.1	NA	NA	0	0.9204	0.7594	0.1239	0.059395	0.115617	2.78206	0.00588942	0.0283402	-4.64804	Up
FAR1	14454	AP	10.1	NA	NA	0	0.9912	0.6018	0.1022	0.079095	0.152826	4.28014	2.83012e-05	0.000422076	0.357242	Up
RRAS2	14460	AP	3.1	NA	NA	0	0.9889	0.889	0.0575	0.0272025	0.0471518	3.42905	0.000727947	0.00554788	-2.71901	Up
RRAS2	14468	ES	4	2	7.2	0	0.958	0.4203	0.0259	0.00832452	0.0113783	2.909	0.0040128	0.0210478	-4.29865	Up
COPB1	14469	AD	1.2	1.1	2	0	0.9867	0.6989	0.0922	0.0521419	0.226926	2.85127	0.00478551	0.0241682	-4.45933	Up
PSMA1	14474	AT	13.2	NA	NA	0	0.9912	0.3502	0.0504	0.0270558	0.915499	2.88797	0.00428005	0.0221444	-4.35754	Up
CYP2R1	14479	AP	4.1	NA	NA	0	0.9912	0.4599	0.0944	0.0644451	0.161026	3.64851	0.000332195	0.00300406	-1.98265	Up
CYP2R1	14480	AA	6.1	5.3	6.2	0	0.9912	0.444	0.077	0.0515639	0.865287	3.22969	0.00143669	0.00953303	-3.35238	Up
PIK3C2A	14518	ES	2	1	3	0	0.9912	0.1192	0.0248	0.0149227	0.97124	2.98522	0.00316723	0.0175681	-4.08196	Up
NUCB2	14522	AT	19.2	NA	NA	0	0.9912	0.3409	0.0596	0.0574798	0.119809	4.71635	4.35566e-06	9.41975e-05	2.15548	Up
NUCB2	14526	ES	16	15	18	0	0.9912	0.162	0.0267	0.0144467	0.955379	2.81772	0.00529474	0.0261377	-4.55136	Up
SERGEF	14554	AT	15	NA	NA	0	0.9912	0.2509	0.0293	0.0150714	0.0291572	2.91124	0.00398531	0.0209488	-4.29237	Up
HPS5	14587	AP	19.1	NA	NA	0	0.8606	1	0.1961	0.123012	0.222768	3.41066	0.000776062	0.00583052	-2.77884	Up
HPS5	14590	AT	12.2	NA	NA	0	0.9912	0.174	0.0222	0.0108148	0.0255309	2.87335	0.00447529	0.0229799	-4.39824	Up
GTF2H1	14598	AP	11.1	NA	NA	0	0.9912	0.5106	0.0787	0.0620483	0.0901429	3.95664	0.000103722	0.00119567	-0.881333	Up
GTF2H1	14601	AP	9.1	NA	NA	0	0.9912	0.6511	0.1101	0.0629774	0.0811585	3.89299	0.000132697	0.00145468	-1.11518	Up
GTF2H1	14602	AT	10.2	NA	NA	0	0.9912	0.2825	0.0411	0.0200675	0.111011	2.67192	0.00812881	0.0363451	-4.93944	Up
GTF2H1	14605	ES	2	1	3	0	0.9823	0.3113	0.0545	0.0396404	0.0868912	3.58714	0.000415244	0.00357041	-2.19264	Up
LDHA	14634	ES	03:04:00	2.4	6.1	0	0.9845	0.8431	0.186	0.125197	0.751518	3.48868	0.000590378	0.00472376	-2.52294	Up
UEVLD	14666	AT	8	NA	NA	0	0.9912	0.4505	0.0584	0.0284902	0.0452224	3.51763	0.000532782	0.00434809	-2.4267	Up
NAV2	14694	AP	4	NA	NA	0	0.9071	0.5772	0.1016	0.0526271	0.0554462	2.88029	0.00438166	0.0225662	-4.37895	Up
HTATIP2	14715	AD	1.2	1.1	1.5	0	0.9602	0.7969	0.1141	0.0867872	0.234085	4.38921	1.79523e-05	0.000293392	0.793307	Up
CCDC34	14751	AT	6	NA	NA	0	0.9912	0.2685	0.0456	0.022799	0.917647	3.04814	0.00259602	0.0150441	-3.8992	Up
MPPED2	14794	AT	10	NA	NA	0	0.9912	0.9795	0.1985	0.112232	0.268998	3.27118	0.00125036	0.00857259	-3.22337	Up
DNAJC24	14809	AT	9.2	NA	NA	0	0.9912	0.4673	0.0602	0.0408161	0.0902183	3.19162	0.00163002	0.0105101	-3.46943	Up
IMMP1L	14817	ES	04:05:06	1	7	0	0.969	1	0.1805	0.0873624	0.571541	2.64807	0.00870495	0.0382811	-5.00109	Up
IMMP1L	14819	ES	4	1	7	0	0.9115	0.8194	0.1354	0.0978535	0.184984	4.3778	1.88357e-05	0.000305688	0.747244	Up
IMMP1L	14820	ES	2	1	7	0	0.8916	1	0.1191	0.0716916	0.0867017	2.90581	0.00405234	0.0212256	-4.30761	Up
EIF3M	14845	AT	8.2	NA	NA	0	0.9912	0.2108	0.0443	0.0321951	0.0692302	3.81092	0.000181493	0.00186069	-1.41188	Up
EIF3M	14849	RI	6.2	6.1	6.3	0	0.9912	0.1137	0.0196	0.016037	0.0323943	4.54416	9.26608e-06	0.000173633	1.42846	Up
QSER1	14865	AP	2	NA	NA	0	0.896	0.9489	0.1672	0.0632333	0.0651037	2.67463	0.00806545	0.0361193	-4.93239	Up
CSTF3	14886	RI	4.2	4.1	4.3	0	0.9889	0.6557	0.1214	0.115288	0.208367	5.20191	4.64633e-07	1.51953e-05	4.32148	Up
FBXO3	14922	AP	2.1	NA	NA	0	0.9889	0.7259	0.0756	0.0612261	0.0896675	3.97309	9.72759e-05	0.00113688	-0.820368	Up
FBXO3	14929	RI	12.2:12.3	12.1	12.4	0	0.9912	0.782	0.1206	0.125664	0.314227	5.22696	4.12212e-07	1.37818e-05	4.43772	Up
FBXO3	14932	ES	6	5	7	0	0.9889	0.0213	0.0022	0.00103228	0.999544	2.84568	0.00486724	0.0245108	-4.47476	Up
LMO2	14939	RI	3.2	3.1	3.3	0	0.8717	0.5685	0.0986	0.0571906	0.849382	2.96461	0.00337808	0.0184642	-4.14106	Up
CAPRIN1	14940	AP	2.1	NA	NA	0	0.9912	0.5201	0.0817	0.10459	0.256584	6.66146	2.30136e-10	2.43009e-08	11.7633	Up
CAPRIN1	14942	AP	3	NA	NA	0	0.9912	0.2423	0.0172	0.0100071	0.0125258	3.24595	0.0013608	0.0091292	-3.302	Up
CD44	15055	ES	6:7:8:9.1:9.2:10:11:12.1:13	5	14	0	0.9004	1	0.3194	0.355108	0.598527	5.56329	7.94703e-08	3.49071e-06	6.03947	Up
CD44	15056	ES	7:8:9.1:9.2:10:11:12.1:13	5	14	0	0.9336	1	0.2661	0.433847	0.743191	8.40495	6.26009e-15	2.67902e-12	22.1426	Up
CD44	15058	ES	6:7:8:9.2:10:11:12.1:13	5	14	0	0.885	1	0.3243	0.328346	0.57305	5.16478	5.54429e-07	1.75817e-05	4.14997	Up
CD44	15059	ES	7:8:9.2:10:11:12.1:13	5	14	0	0.9181	1	0.28	0.455789	0.724442	8.74925	6.79851e-16	3.59401e-13	24.343	Up
CD44	15071	ES	12.1:13	5	14	0	0.9779	1	0.1477	0.248962	0.91006	7.50049	1.72648e-12	3.46336e-10	16.5843	Up
CD44	15133	ES	10:11:12.1:13:14	5	15	1	0.9624	0.9232	0.2333	0.209703	0.342485	4.67496	5.23206e-06	0.000108592	1.97873	Up
CD44	15143	ES	12.1:13:14	5	15	0	0.9912	0.9732	0.2608	0.326368	0.491245	6.86026	7.44624e-11	8.99454e-09	12.8733	Up
CD44	15300	ES	3.1:3.2:4:5:12.1:13:14:15:16.1:16.2:17.1	2.1	17.2	0	0.9735	0.7498	0.0683	0.12031	0.966657	7.3573	4.07342e-12	7.26346e-10	15.7371	Up
LDLRAD3	15419	ES	5	4	6	0	0.9912	0.9376	0.2334	0.213888	0.562182	4.74323	3.86422e-06	8.59555e-05	2.27096	Up
HSD17B12	15459	AT	4	NA	NA	0	0.9912	0.086	0.0106	0.00528907	0.00861586	2.69025	0.00770958	0.0349048	-4.8917	Up
ALKBH3	15464	AA	10.1	9	10.2	0	0.9801	0.1098	0.0077	0.00379668	0.998421	2.96414	0.0033831	0.0184826	-4.14242	Up
TP53I11	15494	ES	5.1:5.2:5.3	1.2	6.2	0	0.9779	0.4923	0.0539	0.0305223	0.0755625	3.0231	0.00281095	0.0159947	-3.97236	Up
TP53I11	15498	ES	3	1.2	6.2	0	0.969	0.3497	0.0356	0.0239685	0.0346999	3.22052	0.00148122	0.00974507	-3.3807	Up
SLC35C1	15511	AD	1.2	1.1	1.4	0	0.9513	0.7063	0.0793	0.0508091	0.934506	2.9224	0.00385065	0.0203875	-4.26094	Up
PEX16	15523	ES	4	3	5	0	0.9912	0.2682	0.0262	0.0167722	0.0354773	3.89728	0.000130525	0.00143535	-1.09953	Up
PHF21A	15538	ES	3	2	4	0	0.9712	0.7807	0.1227	0.0784759	0.442432	3.55333	0.000468992	0.00393018	-2.30701	Up
DGKZ	15540	AP	3	NA	NA	0	0.9912	0.5749	0.09	0.136684	0.8938	8.36544	8.05497e-15	3.35139e-12	21.8929	Up
DGKZ	15547	AA	10.1	9.2	10.2	0	0.9912	0.2375	0.0333	0.0188418	0.0392872	2.96381	0.0033865	0.0184967	-4.14334	Up
MDK	15566	AP	2.1	NA	NA	0	0.9912	0.5479	0.0832	0.118793	0.836507	7.77255	3.29728e-13	8.18583e-11	18.2199	Up
MDK	15571	RI	2.2:2.3	2.1	2.4	0	0.9912	0.248	0.036	0.037617	0.0689827	5.49065	1.14085e-07	4.67737e-06	5.68717	Up
AMBRA1	15574	AP	2	NA	NA	0	0.9845	0.8112	0.0729	0.0490191	0.0462301	2.95746	0.00345424	0.0187649	-4.16149	Up
ATG13	15592	ES	2.1:2.2:3	1.1	4.1	1	0.9646	0.6502	0.1079	0.0707991	0.732622	3.20795	0.00154428	0.0100627	-3.41936	Up
ATG13	15595	ES	2.1:2.2	1.1	4.1	0	0.9204	1	0.1558	0.0909996	0.399047	2.93072	0.00375296	0.0199881	-4.23743	Up
ATG13	15597	AA	2.1	1.1	2.2	0	0.9801	0.6711	0.0895	0.0732942	0.818973	4.17815	4.29802e-05	0.00058986	-0.0421827	Up
ATG13	15598	ES	2.1:2.2	1.1	3	1	0.9757	0.5592	0.104	0.106796	0.379486	5.49768	1.10181e-07	4.54218e-06	5.72109	Up
C11orf49	15609	RI	14.2	14.1	14.3	0	0.9845	0.8342	0.1412	0.08045	0.651225	2.69722	0.00755545	0.0343523	-4.87348	Up
C11orf49	15610	RI	14.2:14.3	14.1	14.4	0	0.9912	0.5475	0.0819	0.065929	0.217925	4.00705	8.51541e-05	0.0010231	-0.693829	Up
C11orf49	15612	ES	9	7	10	0	0.9912	0.2293	0.033	0.028537	0.0444933	4.60708	7.04909e-06	0.000138804	1.69159	Up
C11orf49	15630	ES	02:03:05	1	7	0	0.865	0.0585	0.0067	0.00258769	0.00222323	2.64654	0.00874316	0.0384041	-5.00503	Up
C11orf49	15631	ES	03:05:00	1	7	0	0.8695	0.1481	0.0135	0.00460074	0.00395275	2.56917	0.0108817	0.0453169	-5.20133	Up
C11orf49	15634	ES	02:03:00	1	7	0	0.9226	1	0.136	0.0719655	0.0943547	2.86338	0.00461304	0.0235046	-4.42588	Up
C11orf49	15636	ES	2	1	3	0	0.9889	0.1868	0.0255	0.0137744	0.0181548	2.82356	0.00520262	0.0257921	-4.5354	Up
ARFGAP2	15641	AA	6.1	5	6.2	0	0.9912	0.491	0.048	0.0347865	0.110285	3.40592	0.000788948	0.00591251	-2.79423	Up
ARFGAP2	15657	AA	4.1	3	4.2	0	0.9867	0.2384	0.0198	0.0131822	0.0179498	3.91212	0.000123268	0.00137173	-1.04526	Up
ACP2	15689	RI	5.2	5.1	5.3	0	0.9912	0.192	0.0233	0.0127661	0.0208768	2.70592	0.00736689	0.0336722	-4.85066	Up
NR1H3	15703	ES	4	3.5	5.2	0	0.9535	0.497	0.0818	0.0677054	0.0887912	4.61376	6.84633e-06	0.000135464	1.71969	Up
NR1H3	15704	RI	3.4	3.3	3.5	0	0.969	0.881	0.1798	0.169117	0.853501	5.16928	5.42709e-07	1.72466e-05	4.17071	Up
NR1H3	15705	RI	3.3:3.4	3.2	3.5	0	0.9823	0.9959	0.1768	0.146427	0.304639	4.33977	2.209e-05	0.000346705	0.594495	Up
MADD	15715	AT	35.2	NA	NA	0	0.9912	0.0826	0.0139	0.00738705	0.0183331	2.95381	0.00349372	0.018919	-4.1719	Up
SLC39A13	15746	RI	6.4	6.3	6.5	0	0.9867	0.1345	0.0218	0.0114293	0.0231433	2.64436	0.00879766	0.0385681	-5.01062	Up
SLC39A13	15747	RI	6.2	6.1	6.3	0	0.9912	0.4921	0.0889	0.0600946	0.159657	3.82545	0.000171767	0.00177884	-1.35974	Up
SLC39A13	15748	RI	4.2	4.1	4.3	0	0.9912	0.2407	0.032	0.0233539	0.0354097	3.70167	0.000273171	0.00257607	-1.79824	Up
CELF1	15757	AP	2	NA	NA	0	0.9889	0.333	0.0328	0.0165134	0.0273709	2.62986	0.00916919	0.0398043	-5.0478	Up
CELF1	15768	ES	03:04:00	1	6.2	0	0.9867	0.8633	0.1405	0.0723341	0.377625	2.95594	0.00347056	0.0188254	-4.16581	Up
PTPMT1	15770	RI	1.2	1.1	1.3	0	0.9912	0.5016	0.0795	0.0717281	0.258712	4.70365	4.60828e-06	9.82321e-05	2.10111	Up
KBTBD4	15771	AP	2.1	NA	NA	0	0.9801	0.4687	0.0724	0.0393587	0.0964942	2.6223	0.00936852	0.0404239	-5.06712	Up
NDUFS3	15780	AT	2.2	NA	NA	0	0.9912	0.0337	0.005	0.00303029	0.00584115	3.44774	0.00068188	0.00528134	-2.65786	Up
NDUFS3	15785	RI	3.2	3.1	3.3	0	0.9912	0.1765	0.0246	0.01827	0.0333375	4.08057	6.36448e-05	0.000812235	-0.416655	Up
SLC43A3	15838	AA	5.1	4.2	5.2	0	0.9646	0.7352	0.098	0.0768547	0.245436	4.03928	7.49878e-05	0.000925962	-0.572852	Up
SLC43A1	15844	AP	2	NA	NA	0	0.9646	0.971	0.1902	0.123681	0.507051	3.26911	0.00125909	0.00861668	-3.22984	Up
SERPING1	15870	ES	00:05:06.200000	4	7.1	0	0.9912	0.0141	0.0016	0.00109385	0.998926	3.26898	0.00125967	0.00861933	-3.23027	Up
SERPING1	15871	ES	3.1:3.2	2.2	4	0	0.792	1	0.2697	0.256862	0.48477	5.42383	1.58645e-07	6.18275e-06	5.36612	Up
SERPING1	15872	ES	3.2	2.2	4	0	0.9912	0.0312	0.0052	0.0078763	0.993539	8.00737	7.70551e-14	2.33951e-11	19.6575	Up
TMX2	15893	RI	5.2	5.1	5.3	0	0.9912	0.1887	0.0244	0.0144394	0.028948	2.93651	0.00368632	0.0197055	-4.22104	Up
TMX2	15918	AA	3.1	2	3.2	0	0.969	0.8473	0.1444	0.089882	0.26971	3.15162	0.00185894	0.0116226	-3.59107	Up
CTNND1	15933	ES	00:21:22.100000	20	22.2	0	0.9912	0.9786	0.1467	0.224963	0.918169	7.76611	3.43032e-13	8.46931e-11	18.1808	Up
CTNND1	15935	ES	21	20	22.1	0	0.9912	0.9755	0.2496	0.218697	0.644198	4.45163	1.37819e-05	0.000237823	1.04698	Up
CTNND1	15950	ES	3:4.1:4.2	2.1	4.3	0	0.9779	0.2076	0.0155	0.00872014	0.997278	2.88457	0.00432481	0.0223195	-4.36703	Up
FAM111A	16022	AP	4.1	NA	NA	0	0.9801	1	0.1925	0.191959	0.506151	5.32907	2.51993e-07	9.15327e-06	4.91596	Up
FAM111A	16027	AA	3.1:3.2	2	3.3	0	0.9867	0.8708	0.1972	0.134663	0.702148	3.56763	0.000445511	0.00377888	-2.25876	Up
STX3	16034	AP	3	NA	NA	0	0.9889	0.2466	0.0209	0.0150674	0.993786	3.3886	0.000837733	0.0062118	-2.85027	Up
STX3	16035	ES	13	11	14	0	0.9867	0.4448	0.051	0.0632054	0.972404	5.83708	1.97552e-08	1.06687e-06	7.39806	Up
TMEM132A	16131	AA	6.1	5	6.2	0	0.9403	1	0.1209	0.0818371	0.464579	3.10473	0.00216494	0.0130702	-3.73185	Up
CD6	16143	ES	9	8	10.1	0	0.9558	0.4559	0.0651	0.0380267	0.935386	2.88315	0.00434352	0.0224031	-4.37097	Up
DDB1	16153	AP	25.1	NA	NA	0	0.9912	0.2342	0.0285	0.017738	0.0221638	3.93122	0.000114487	0.00129454	-0.975118	Up
DDB1	16155	AP	1	NA	NA	0	0.9912	0.255	0.0388	0.0270416	0.0342448	3.75857	0.000221025	0.00217577	-1.59823	Up
CYB561A3	16183	ES	3	2	4.2	0	0.9867	0.4441	0.0377	0.0156409	0.0432759	2.75598	0.00636212	0.0300897	-4.71803	Up
TMEM138	16185	AP	3.1	NA	NA	0	0.9889	0.5075	0.0459	0.0201729	0.0469948	2.63743	0.00897364	0.0391144	-5.02843	Up
CPSF7	16198	AD	7.2	7.1	8	0	0.9889	0.514	0.079	0.0801042	0.455469	5.47234	1.24911e-07	5.06578e-06	5.59887	Up
CPSF7	16215	ES	5.1:5.2	3	6.1	0	0.9889	0.37	0.0401	0.0210189	0.0509988	3.03688	0.00269071	0.0154658	-3.93216	Up
DAGLA	16269	AD	3.2	3.1	4	0	0.8717	0.1622	0.0209	0.0111412	0.994423	2.91382	0.00395377	0.0208255	-4.2851	Up
MYRF	16271	AP	14.1	NA	NA	0	0.9668	0.6349	0.037	0.00956709	0.0130422	3.14513	0.00189873	0.0118188	-3.61065	Up
MYRF	16279	AA	20.1	19	20.2	0	0.9624	0.0918	0.0096	0.00447808	0.00551569	2.66408	0.00831426	0.0369589	-4.95976	Up
TMEM258	16288	AD	1.2	1.1	2.1	0	0.9912	0.0155	0.0023	0.00140501	0.00314472	3.33669	0.00100135	0.0071467	-3.01668	Up
FADS2	16293	AT	15.2	NA	NA	0	0.9912	0.171	0.0173	0.011947	0.0176494	3.38799	0.000839501	0.00622286	-2.85224	Up
BEST1	16316	ES	8.2:9	8.1	10	0	0.958	0.3913	0.0207	0.00510213	0.999281	2.65322	0.00857735	0.0378497	-4.9878	Up
FTH1	16329	AP	2	NA	NA	0	0.9912	0.0135	0.0022	0.00151262	0.00244931	3.66597	0.000311606	0.0028593	-1.92237	Up
FTH1	16334	AA	3.1	1.2	3.2	0	0.9912	0.029	0.0035	0.00226809	0.00535921	3.62767	0.000358473	0.00318717	-2.05434	Up
ASRGL1	16339	AT	7	NA	NA	0	0.9912	0.2923	0.0416	0.0407368	0.954867	4.73852	3.94629e-06	8.73403e-05	2.25069	Up
EEF1G	16351	AP	1	NA	NA	0	0.9912	0.541	0.0855	0.0500192	0.10951	3.21121	0.00152772	0.00997938	-3.40936	Up
TUT1	16355	ES	3	2	4	0	0.9712	0.1989	0.0227	0.0105646	0.0111807	2.68268	0.00788025	0.0354714	-4.91145	Up
MTA2	16357	AP	1	NA	NA	0	0.9912	0.2662	0.0459	0.0261993	0.907802	3.13635	0.00195386	0.0120815	-3.6371	Up
EML3	16360	AP	2.1	NA	NA	0	0.9912	0.8302	0.1106	0.0634823	0.15743	3.50074	0.00056571	0.00455803	-2.48293	Up
ROM1	16366	AP	2	NA	NA	0	0.969	0.8537	0.1968	0.126738	0.721945	3.36012	0.000924103	0.006704	-2.94184	Up
B3GAT3	16373	ES	2	1	3	0	0.9867	0.7832	0.0947	0.0607315	0.0927569	3.39279	0.000825693	0.00613366	-2.83675	Up
C11orf48	16390	RI	1.2:1.3:1.4	1.1	1.5	0	0.9912	0.4386	0.0776	0.0601766	0.942098	4.26304	3.03709e-05	0.000447595	0.289712	Up
UBXN1	16396	RI	8.2	8.1	8.3	0	0.9912	0.2285	0.026	0.012279	0.0293409	3.14911	0.00187421	0.011705	-3.59863	Up
BSCL2	16408	AD	4.3	4.2	5	0	0.9823	0.3616	0.0524	0.0257076	0.0848183	2.819	0.00527439	0.0260645	-4.54786	Up
BSCL2	16409	AD	4.2:4.3	4.1	5	0	0.9823	1	0.1256	0.0752652	0.232871	3.11108	0.00212097	0.0128601	-3.71291	Up
POLR2G	16422	AA	2.4	2.1	2.5	0	0.9912	0.7642	0.0439	0.0139806	0.0282747	2.62349	0.00933683	0.0403181	-5.06408	Up
SLC3A2	16462	AP	1	NA	NA	0	0.9912	0.5523	0.0788	0.0825263	0.151078	5.9485	1.10685e-08	6.5963e-07	7.96446	Up
SLC3A2	16463	AP	6.1	NA	NA	0	0.9912	0.4384	0.0585	0.0530386	0.0668817	4.31752	2.42368e-05	0.000373741	0.505657	Up
RTN3	16531	ES	3.1:3.2	1	4	0	0.9912	0.0863	0.0142	0.00922594	0.014875	3.16557	0.00177592	0.0112206	-3.5488	Up
MARK2	16538	ES	19	18	20	0	0.8872	0.8423	0.1244	0.110243	0.83723	4.72251	4.23805e-06	9.23581e-05	2.18188	Up
MARK2	16540	ES	18:19:00	17	20	0	0.9491	1	0.1817	0.0976864	0.783987	2.90156	0.00410557	0.0214416	-4.31953	Up
MARK2	16544	ES	16.1:16.2	15.2	17	0	0.9912	0.6027	0.1054	0.0635944	0.779991	3.20577	0.00155552	0.0101242	-3.42608	Up
OTUB1	16558	AT	10	NA	NA	0	0.9912	0.0615	0.0064	0.00332761	0.0038026	2.88577	0.00430897	0.0222563	-4.36368	Up
STIP1	16567	AP	2	NA	NA	0	0.9912	0.1267	0.0202	0.0102279	0.971096	3.02897	0.00275917	0.015782	-3.95527	Up
STIP1	16569	AT	6.2	NA	NA	0	0.9912	0.0239	0.0034	0.00146386	0.00227435	2.65218	0.00860305	0.0379333	-4.9905	Up
NUDT22	16590	RI	1.2:1.3	1.1	1.4	0	0.9912	0.7882	0.1316	0.0980603	0.629986	4.0762	6.47641e-05	0.000822315	-0.433265	Up
NUDT22	16591	AD	1.2	1.1	1.4	0	0.9889	0.6769	0.079	0.0757536	0.816934	5.67107	4.61931e-08	2.22236e-06	6.5686	Up
DNAJC4	16600	ES	3	2	4	0	0.9912	0.2632	0.044	0.0363882	0.0441146	5.17637	5.24747e-07	1.67587e-05	4.20337	Up
VEGFB	16601	AA	6.1	5	6.2	0	0.9912	0.2893	0.0465	0.0480767	0.801097	5.544	8.75069e-08	3.77972e-06	5.94558	Up
FKBP2	16603	AP	1	NA	NA	0	0.9912	0.4083	0.07	0.0539456	0.774355	3.97495	9.65722e-05	0.00113084	-0.813468	Up
PPP1R14B	16607	AP	3.1	NA	NA	0	0.9912	0.1989	0.0123	0.00556947	0.0148042	3.28825	0.00118046	0.00818077	-3.16989	Up
PLCB3	16608	AT	31.2	NA	NA	0	0.9912	0.492	0.0846	0.0858742	0.793069	5.57238	7.59357e-08	3.36174e-06	6.08382	Up
BAD	16615	ES	2	1.3	3	0	0.9912	0.3085	0.0345	0.0181537	0.0690033	2.75423	0.00639498	0.030226	-4.7227	Up
BAD	16616	RI	1.2	1.1	1.3	0	0.9912	0.3182	0.0519	0.0288445	0.108208	3.0493	0.00258643	0.0149963	-3.89579	Up
ESRRA	16631	AP	2	NA	NA	0	0.9912	0.7173	0.0964	0.132365	0.216207	8.21732	2.06208e-14	7.47254e-12	20.9621	Up
RASGRP2	16663	AP	3.1	NA	NA	0	0.7854	1	0.2229	0.107581	0.56942	2.75212	0.00643495	0.0303479	-4.72834	Up
RASGRP2	16673	RI	3.2	3.1	3.3	0	0.8584	0.8361	0.184	0.0955937	0.812707	2.80558	0.00549077	0.026827	-4.5844	Up
SF1	16681	AA	14.1:14.2	13	14.3	0	0.9912	0.3746	0.0532	0.0433495	0.769637	4.31255	2.47432e-05	0.000379207	0.485855	Up
SF1	16683	AD	11.2	11.1	12	0	0.9912	0.1691	0.0279	0.0223618	0.111831	4.23123	3.46135e-05	0.000494442	0.164667	Up
SF1	16685	RI	1.2	1.1	1.3	0	0.9381	0.8117	0.1282	0.0950529	0.612782	4.04335	7.37887e-05	0.000914526	-0.557507	Up
MEN1	16703	AD	2.6	2.5	3.1	0	0.9845	0.2881	0.0362	0.0192887	0.0425348	2.71299	0.00721679	0.0331819	-4.83207	Up
BATF2	16724	AP	1	NA	NA	0	0.9403	0.654	0.0941	0.0637665	0.919807	3.45721	0.000659617	0.00514224	-2.62679	Up
SAC3D1	16732	RI	1.2	1.1	1.3	0	0.9358	0.5134	0.11	0.0920587	0.84215	4.06611	6.74166e-05	0.000850467	-0.471504	Up
ZFPL1	16748	AT	8	NA	NA	0	0.9912	0.2657	0.0348	0.0207612	0.941626	3.1871	0.00165452	0.0106254	-3.48325	Up
ZFPL1	16751	AD	3.2	3.1	4	0	0.9912	0.1165	0.0187	0.0109748	0.0241653	3.49678	0.000573702	0.00461003	-2.49608	Up
VPS51	16758	ES	3	2	4	0	0.9912	0.113	0.0179	0.0125261	0.0224063	3.45438	0.000666212	0.00518197	-2.6361	Up
VPS51	16759	ES	02:03:00	1	4	0	0.8827	1	0.2084	0.140987	0.719807	3.48366	0.000600951	0.00479044	-2.53957	Up
FAU	16770	RI	2.5	2.4	2.6	0	0.9912	0.0247	0.0027	0.00189411	0.0033074	4.99446	1.23247e-06	3.41858e-05	3.37557	Up
FAU	16772	AA	2.4:2.5	2.2	2.6	0	0.9624	0.8003	0.1409	0.103733	0.855247	3.87547	0.000141932	0.00153237	-1.17899	Up
FAU	16775	RI	2.3	2.2	2.4	0	0.9912	0.0111	0.0017	0.000947355	0.00261896	2.96117	0.00341452	0.0186163	-4.15089	Up
POLA2	16807	AT	17.2	NA	NA	0	0.9912	0.3663	0.0653	0.0365243	0.120685	2.8266	0.00515531	0.0256141	-4.52709	Up
SCYL1	16853	AP	2.1	NA	NA	0	0.9912	0.1997	0.0252	0.0148199	0.0324764	2.77397	0.00603259	0.0288961	-4.66983	Up
LTBP3	16861	AP	12.1	NA	NA	0	0.9912	0.3859	0.0557	0.0473084	0.0669733	4.76419	3.5187e-06	7.99761e-05	2.36135	Up
LTBP3	16863	AP	16.1	NA	NA	0	0.9912	0.2825	0.0383	0.0208965	0.0319423	2.707	0.0073438	0.0336128	-4.84783	Up
LTBP3	16864	AP	17	NA	NA	0	0.9912	0.4248	0.0639	0.0526653	0.0629022	4.32	2.39877e-05	0.000370851	0.51555	Up
SSSCA1	16869	AT	3	NA	NA	0	0.9912	0.3071	0.0598	0.0355175	0.829305	3.18654	0.00165756	0.0106388	-3.48495	Up
EHBP1L1	16876	AP	17.1	NA	NA	0	0.9912	0.7408	0.173	0.15679	0.27791	4.94236	1.56755e-06	4.17534e-05	3.14277	Up
SIPA1	16887	AP	3	NA	NA	0	0.9602	0.5287	0.075	0.0529373	0.089505	3.77973	0.000204152	0.00204175	-1.52317	Up
RELA	16898	RI	10.2	10.1	10.3	0	0.9912	0.1673	0.0286	0.0234981	0.0400383	4.67115	5.32074e-06	0.000110116	1.96253	Up
RNASEH2C	16916	RI	1.2	1.1	1.3	0	0.9912	0.3427	0.0478	0.0289751	0.129406	3.27777	0.00122292	0.00841916	-3.20275	Up
CFL1	16922	AP	5.1	NA	NA	0	0.9779	0.9512	0.1774	0.100797	0.618684	2.78575	0.00582514	0.0281108	-4.63808	Up
CTSW	16935	RI	9.2	9.1	9.3	0	0.7987	0.558	0.0895	0.0514454	0.0838359	3.37306	0.000883899	0.0064814	-2.90034	Up
FIBP	16938	AD	5.2	5.1	6	0	0.9912	0.2695	0.0366	0.0221404	0.155513	3.09323	0.00224683	0.0134579	-3.7661	Up
C11orf68	16947	AP	2.1	NA	NA	0	0.9889	0.7299	0.0998	0.0469797	0.0708533	3.56789	0.000445082	0.00377782	-2.25786	Up
EIF1AD	16967	ES	1.2:2.2:2.3:2.4	1.1	3.1	0	0.9823	0.1247	0.0144	0.0113046	0.994569	3.60533	0.000388792	0.0033923	-2.13074	Up
EIF1AD	16977	ES	1.2:2.1	1.1	2.2	0	0.9668	1	0.1756	0.118848	0.496836	3.37628	0.000874135	0.00642868	-2.88997	Up
EIF1AD	16978	AD	1.2	1.1	2.2	0	0.9757	0.7602	0.1323	0.0971517	0.633408	3.93685	0.000112018	0.00127528	-0.954419	Up
PACS1	16985	AP	12.1	NA	NA	0	0.9912	0.4509	0.0612	0.0377396	0.0471881	3.11614	0.00208645	0.0126997	-3.69776	Up
KLC2	16990	AP	4.1	NA	NA	0	0.9779	0.8199	0.1303	0.0939058	0.169533	4.16754	4.48694e-05	0.000609679	-0.083255	Up
YIF1A	17003	AP	8.1	NA	NA	0	0.9912	0.0665	0.0102	0.00528924	0.00878878	2.62633	0.00926187	0.0401294	-5.05684	Up
SLC29A2	17024	AP	2.1	NA	NA	0	0.9159	0.5967	0.1066	0.0636418	0.840171	2.94845	0.0035523	0.0191647	-4.18713	Up
MRPL11	17030	ES	5	4	6	0	0.9912	0.127	0.0208	0.0154621	0.0314227	4.39054	1.78522e-05	0.000292024	0.798668	Up
PELI3	17033	AT	7.2	NA	NA	0	0.9912	0.3854	0.072	0.0608469	0.119962	4.63394	6.26737e-06	0.000125389	1.80477	Up
PELI3	17035	ES	3	2	4.1	0	0.9535	0.8672	0.1336	0.0727381	0.739099	2.94319	0.00361084	0.0193781	-4.2021	Up
BBS1	17047	RI	15.2	15.1	15.3	0	0.9779	0.5868	0.085	0.083022	0.113072	4.99892	1.20724e-06	3.35897e-05	3.3956	Up
BBS1	17048	ES	8	7	9	0	0.9845	0.6109	0.0834	0.0728461	0.0865941	5.0263	1.06308e-06	3.00628e-05	3.51877	Up
BBS1	17052	RI	5.2	5.1	5.3	0	0.9801	0.5117	0.0614	0.0433795	0.0707427	3.59159	0.000408633	0.00352606	-2.17755	Up
BBS1	17063	RI	1.2	1.1	1.3	0	0.9712	0.5591	0.0647	0.04673	0.0662565	3.27178	0.00124783	0.0085566	-3.22149	Up
ZDHHC24	17064	AT	3	NA	NA	0	0.9912	0.4762	0.0779	0.0961656	0.788296	6.62262	2.86205e-10	2.9659e-08	11.549	Up
ZDHHC24	17067	ES	4	2	5	0	0.8584	1	0.2176	0.221924	0.428777	5.3834	1.93401e-07	7.28163e-06	5.17335	Up
CCS	17073	AA	6.1	5	6.2	0	0.9912	0.3325	0.0567	0.0353689	0.0800034	3.79682	0.000191427	0.00193515	-1.4623	Up
RBM4	17087	AP	3.1	NA	NA	0	0.9912	0.1393	0.0182	0.0146198	0.0232404	4.25675	3.1169e-05	0.000455176	0.264902	Up
RBM4	17093	AT	4.2	NA	NA	0	0.9912	0.0727	0.0116	0.0107601	0.0189516	5.15882	5.70326e-07	1.79843e-05	4.12254	Up
RBM14-RBM4	17099	AT	3.2	NA	NA	0	0.9049	0.0856	0.016	0.0150592	0.0194593	5.48708	1.16121e-07	4.75219e-06	5.66994	Up
RBM4B	17107	AT	2.3	NA	NA	0	0.9912	0.483	0.0728	0.0484357	0.181052	3.18888	0.00164479	0.0105826	-3.47779	Up
PC	17138	AT	14	NA	NA	0	0.9912	0.5181	0.0546	0.0319419	0.0417945	3.10938	0.00213262	0.0129185	-3.71796	Up
LRFN4	17140	AP	2.1	NA	NA	0	0.9867	0.5004	0.0835	0.056587	0.719189	3.55967	0.000458443	0.00385842	-2.28564	Up
RHOD	17148	AA	4.1	3	4.2	0	0.9624	0.2402	0.0218	0.0114553	0.0182058	2.8798	0.00438818	0.0225971	-4.3803	Up
ANKRD13D	17156	AP	11.1	NA	NA	0	0.9912	0.7759	0.1625	0.139847	0.285259	4.67924	5.13414e-06	0.000106906	1.99694	Up
SSH3	17164	RI	4.2	4.1	4.3	0	0.9889	0.5624	0.0685	0.0674664	0.0864321	4.90571	1.85447e-06	4.81679e-05	2.98017	Up
POLD4	17172	AD	1.2	1.1	2	0	0.9912	0.3464	0.0558	0.0306159	0.85786	2.89832	0.00414654	0.0216129	-4.3286	Up
TBC1D10C	17190	ES	8	7.1	9	0	0.9115	0.1843	0.0096	0.00802281	0.998415	3.16312	0.00179023	0.0112857	-3.55623	Up
CORO1B	17216	AD	5.6:5.7	5.5	6	0	0.9912	0.2027	0.0257	0.0182087	0.0339545	3.97997	9.46945e-05	0.00111186	-0.794805	Up
TMEM134	17231	ES	6.1:6.2	4.1	7	0	0.9912	0.6995	0.1069	0.145597	0.917221	7.13451	1.52026e-11	2.30786e-09	14.4382	Up
TMEM134	17232	ES	6.2	4.1	7	0	0.9912	0.2059	0.0285	0.0412013	0.979076	6.8328	8.71249e-11	1.0357e-08	12.7187	Up
NDUFV1	17253	ES	2	1.3	3	0	0.9912	0.0644	0.0055	0.00256653	0.00267352	2.58057	0.0105397	0.044276	-5.17275	Up
NDUFS8	17279	AD	4.2	4.1	5	0	0.9912	0.0853	0.0128	0.00806979	0.0214917	3.56238	0.000453997	0.0038289	-2.27649	Up
NDUFS8	17280	ES	3:4.1:4.2:5:6	1	7	0	0.9779	0.7471	0.1347	0.0851766	0.861253	3.75529	0.000223757	0.00219679	-1.60984	Up
TCIRG1	17288	RI	5.2	5.1	5.3	0	0.9912	0.8744	0.1726	0.13692	0.484243	4.31735	2.42539e-05	0.000373876	0.504981	Up
SUV420H1	17293	AT	12.3	NA	NA	0	0.9912	0.6874	0.1467	0.0851378	0.547559	3.02835	0.00276457	0.0158028	-3.95706	Up
C11orf24	17302	AD	1.2	1.1	2	0	0.9912	0.5363	0.0669	0.0431574	0.177702	3.37591	0.000875233	0.00643465	-2.89115	Up
LRP5	17303	ES	9	8	10	0	0.9867	0.1533	0.0231	0.0136147	0.0298713	3.27334	0.00124131	0.00852225	-3.21662	Up
PPP6R3	17312	AA	17.1	16	17.2	0	0.9845	0.596	0.0594	0.0510295	0.910894	4.68265	5.0573e-06	0.000105796	2.01147	Up
PPP6R3	17313	ES	00:16:17.100000	15	17.2	0	0.9845	0.1785	0.0183	0.0101868	0.984392	2.67925	0.00795866	0.0357265	-4.92037	Up
PPP6R3	17320	ES	16	15	17.1	0	0.9889	1	0.0827	0.0962555	0.82385	5.38209	1.94645e-07	7.31915e-06	5.16711	Up
CPT1A	17335	AT	10	NA	NA	0	0.9912	0.0552	0.0094	0.00504862	0.012031	2.8156	0.00532839	0.0262419	-4.55712	Up
MRPL21	17340	RI	6.2	6.1	6.3	0	0.9912	0.1021	0.0164	0.0122979	0.0211081	3.86211	0.000149383	0.00159422	-1.22748	Up
MRPL21	17341	AD	5.2	5.1	6.1	0	0.9912	0.1031	0.0183	0.0108306	0.0254127	3.27084	0.0012518	0.00857628	-3.22444	Up
MRPL21	17343	AA	4.1	3	4.2	0	0.9912	0.0485	0.0067	0.0036802	0.0104187	2.85289	0.00476211	0.0240785	-4.45486	Up
IGHMBP2	17352	AD	2.2	2.1	3	0	0.9425	0.5966	0.074	0.0317923	0.0583917	2.69678	0.00756506	0.0343926	-4.87462	Up
MYEOV	17359	RI	2.4	2.3	2.5	0	0.9181	0.7364	0.1163	0.0648008	0.635593	3.03367	0.00271832	0.015586	-3.94155	Up
MYEOV	17360	AA	2.1:2.2	1	2.3	0	0.9403	0.2841	0.0436	0.0251693	0.942976	3.01216	0.00290987	0.0164327	-4.00415	Up
PPFIA1	17392	AT	27.2	NA	NA	0	0.9912	0.4571	0.03	0.0296073	0.0484124	4.16992	4.44386e-05	0.000605943	-0.074043	Up
CTTN	17402	ME	11|12	10	13	0	0.9912	0.1768	0.025	0.0142989	0.974892	3.02387	0.00280405	0.0159655	-3.9701	Up
CTTN	17404	ES	11	10	13	0	0.9912	0.5125	0.0954	0.112801	0.798083	6.43812	7.97786e-10	7.08468e-08	10.542	Up
SHANK2	17407	AP	1	NA	NA	0	0.9181	1	0.1626	0.236725	0.927279	7.6673	6.27962e-13	1.40385e-10	17.5832	Up
NADSYN1	17423	AP	12	NA	NA	0	0.9912	0.6899	0.1374	0.0896103	0.251264	3.62417	0.000363062	0.00321842	-2.06632	Up
NADSYN1	17428	ES	9.2:10	9.1	11	0	0.9889	1	0.1233	0.103949	0.150593	3.95624	0.000103883	0.00119692	-0.88281	Up
FAM86C1	17433	AT	5.3	NA	NA	0	0.9912	0.3339	0.0551	0.0526018	0.14783	4.94618	1.54028e-06	4.11245e-05	3.15976	Up
RNF121	17460	AA	6.1	3	6.2	0	0.9823	0.1493	0.0255	0.0138203	0.975961	3.08087	0.00233794	0.0138548	-3.80275	Up
IL18BP	17474	RI	4.5	4.4	4.6	0	0.9912	0.1838	0.0094	0.00240043	0.998769	2.67756	0.00799764	0.0358692	-4.92478	Up
IL18BP	17483	RI	1.5:1.6:1.7	1.4	1.8	0	0.9823	0.918	0.1809	0.108952	0.776622	2.99177	0.00310283	0.0172792	-4.06311	Up
IL18BP	17503	AD	1.2:1.3:1.4:1.5:1.6	1.1	1.8	0	0.927	1	0.2055	0.0975424	0.311789	2.53485	0.0119721	0.0487196	-5.28667	Up
NUMA1	17514	AP	2	NA	NA	0	0.9912	0.7034	0.1381	0.104217	0.308382	4.02727	7.86322e-05	0.0009625	-0.618019	Up
NUMA1	17518	ES	4	3	5	0	0.9889	1	0.2239	0.15696	0.485107	3.78984	0.000196532	0.00197698	-1.48719	Up
LRTOMT	17526	AT	6.5	NA	NA	0	0.9912	0.6443	0.112	0.0510655	0.627659	2.54413	0.0116681	0.0477874	-5.26371	Up
LAMTOR1	17557	RI	4.2	4.1	4.3	0	0.9912	0.0575	0.0103	0.00876411	0.0192634	4.50114	1.11528e-05	0.000201424	1.2503	Up
INPPL1	17588	AP	2.1	NA	NA	0	0.9912	0.1998	0.0323	0.0210791	0.0343815	4.09779	5.94155e-05	0.000768519	-0.351124	Up
ARAP1	17637	AP	8.1	NA	NA	0	0.9912	0.3161	0.0417	0.0358382	0.0485534	4.71838	4.31643e-06	9.37886e-05	2.16421	Up
ARAP1	17639	AP	2	NA	NA	0	0.9912	0.8376	0.1581	0.157959	0.230439	5.58453	7.14519e-08	3.18837e-06	6.14315	Up
STARD10	17646	AD	3.2:3.3	3.1	4	0	0.9912	0.0637	0.0086	0.00747699	0.984411	4.57915	7.96144e-06	0.000153474	1.57444	Up
ATG16L2	17649	AT	17	NA	NA	0	0.9912	0.9217	0.1065	0.0581899	0.69379	2.72834	0.00690032	0.0320448	-4.79153	Up
ATG16L2	17651	AD	6.4	6.3	7	0	0.9757	0.9609	0.21	0.237056	0.563773	6.17311	3.36799e-09	2.36101e-07	9.12932	Up
ATG16L2	17652	RI	6.2	6.1	6.3	0	0.9558	0.9778	0.1779	0.17696	0.401044	5.36378	2.12847e-07	7.92399e-06	5.08015	Up
ATG16L2	17653	AA	4.1	3	4.2	0	0.958	0.7118	0.1239	0.0675887	0.866797	2.94218	0.00362215	0.0194226	-4.20496	Up
ATG16L2	17666	AA	4.1:4.2	3	4.3	0	0.9757	0.9451	0.1772	0.107693	0.631056	3.13183	0.00198287	0.0122189	-3.65072	Up
RAB6A	17707	ME	5|6	4	7	0	0.9912	0.5071	0.0759	0.0880561	0.601866	6.17782	3.28402e-09	2.32024e-07	9.15407	Up
MRPL48	17713	AP	9	NA	NA	0	0.9912	0.5108	0.0795	0.05679	0.100836	4.35709	2.05456e-05	0.00032715	0.663948	Up
COA4	17736	AP	2.1	NA	NA	0	0.9912	0.2145	0.0352	0.0189265	0.064819	3.07123	0.00241142	0.0141903	-3.83127	Up
COA4	17737	ES	2.2	1	4.2	0	0.9912	0.3175	0.0477	0.0488964	0.0794079	6.35013	1.29246e-09	1.06563e-07	10.0685	Up
PAAF1	17740	AP	6	NA	NA	0	0.9712	0.3184	0.0358	0.0193468	0.0234986	2.84063	0.00494198	0.0248121	-4.48863	Up
PAAF1	17747	AD	2.2	2.1	3.1	0	0.9558	0.5113	0.0516	0.0296129	0.0344599	3.37581	0.000875548	0.00643591	-2.89148	Up
KCNE3	17772	AP	2.1	NA	NA	0	0.9668	0.6412	0.1072	0.0791276	0.148201	4.45486	1.35935e-05	0.000235749	1.06019	Up
POLD3	17775	AD	1.2	1.1	2	0	0.9845	0.5965	0.0487	0.0247895	0.0530184	3.56635	0.000447557	0.00378983	-2.26307	Up
CHRDL2	17780	ES	10	9	11	0	0.8451	1	0.1209	0.0652633	0.628345	2.74227	0.00662416	0.0310169	-4.75458	Up
XRRA1	17785	RI	18.2	18.1	18.3	0	0.969	0.945	0.162	0.129756	0.673434	4.26577	3.00308e-05	0.000443455	0.300487	Up
NEU3	17812	AT	6	NA	NA	0	0.9912	0.3761	0.0515	0.0246766	0.0272177	3.5447	0.000483711	0.00403332	-2.33603	Up
SLCO2B1	17819	AP	2	NA	NA	0	0.9801	0.8966	0.1502	0.0934839	0.125216	3.16163	0.00179901	0.0113323	-3.56075	Up
RPS3	17834	AT	4.4	NA	NA	0	0.9912	0.0887	0.012	0.00859507	0.011366	4.15719	4.67886e-05	0.000630419	-0.123237	Up
RPS3	17838	AT	6.3	NA	NA	0	0.9912	0.1141	0.0144	0.00960172	0.0151214	4.34154	2.19272e-05	0.000344992	0.601586	Up
RPS3	17839	AA	7.1	6.2	7.2	0	0.9912	0.0106	0.001	0.000610003	0.000896587	2.70311	0.00742722	0.0338824	-4.85802	Up
GDPD5	17854	AP	5.1	NA	NA	0	0.9801	0.3088	0.0384	0.0214974	0.0194188	2.58699	0.0103514	0.0436177	-5.15661	Up
GDPD5	17865	ES	4	3	5.2	0	0.9381	0.879	0.1639	0.208799	0.637488	6.58032	3.62615e-10	3.62092e-08	11.3164	Up
UVRAG	17878	AP	10	NA	NA	0	0.9889	0.9389	0.2218	0.103003	0.108932	3.05351	0.00255194	0.0148327	-3.88343	Up
UVRAG	17885	ES	20	19.2	21	0	0.9823	0.5604	0.0536	0.0291646	0.0571668	3.09592	0.00222744	0.0133649	-3.7581	Up
PRKRIR	17887	ES	3	2	4	0	0.9912	0.6407	0.085	0.0665565	0.293511	4.33145	2.28701e-05	0.000356953	0.561248	Up
C11orf30	17890	AT	22	NA	NA	0	0.9912	0.5937	0.0824	0.0424453	0.77787	2.65247	0.00859589	0.0379094	-4.98975	Up
LRRC32	17898	AP	2	NA	NA	0	0.9779	0.7865	0.1418	0.198803	0.273054	8.44306	4.90615e-15	2.20458e-12	22.384	Up
LRRC32	17899	RI	4.2	4.1	4.3	0	0.9912	0.4083	0.0557	0.031656	0.885484	2.77275	0.00605437	0.028954	-4.6731	Up
TSKU	17902	AP	2	NA	NA	0	0.9867	0.873	0.1453	0.0534661	0.0773777	2.60194	0.00992451	0.0421749	-5.11886	Up
PAK1	17951	AP	1	NA	NA	0	0.9912	0.993	0.1992	0.203918	0.674158	5.66786	4.69526e-08	2.25167e-06	6.55268	Up
PAK1	17954	ES	16	15	17.1	0	0.9912	0.3496	0.0535	0.0268548	0.145831	2.55106	0.0114455	0.0471126	-5.2465	Up
AAMDC	17980	ES	5	4	6	0	0.9912	0.9188	0.1523	0.0631444	0.212784	2.95801	0.00344826	0.0187475	-4.15991	Up
AAMDC	17985	AD	1.2:1.3	1.1	4	0	0.9912	0.1835	0.0229	0.013742	0.983276	3.1809	0.00168866	0.0107907	-3.50217	Up
INTS4	17989	AT	5.3	NA	NA	0	0.9912	0.2922	0.0306	0.0121467	0.0257911	2.79517	0.00566415	0.0275125	-4.61264	Up
KCTD21	18014	ES	2	1	3	0	0.8916	0.5609	0.0916	0.0606402	0.108149	3.41852	0.000755154	0.00571741	-2.75332	Up
USP35	18017	AP	4.1	NA	NA	0	0.9779	1	0.1901	0.177917	0.330459	5.33794	2.41365e-07	8.78909e-06	4.95786	Up
NARS2	18024	AP	2	NA	NA	0	0.9912	0.2293	0.0278	0.0181037	0.0172225	3.74111	0.000235932	0.00228828	-1.6599	Up
RAB30	18040	AP	1	NA	NA	0	0.8827	1	0.2256	0.17889	0.630394	4.17626	4.33117e-05	0.000593176	-0.0495187	Up
RAB30	18043	AT	5.3	NA	NA	0	0.9912	0.4048	0.0577	0.0259245	0.0367836	2.74253	0.00661901	0.0310044	-4.75388	Up
ANKRD42	18050	AT	6.2	NA	NA	0	0.9912	0.6605	0.137	0.108837	0.604575	4.02343	7.98332e-05	0.000973752	-0.632443	Up
CCDC90B	18061	AT	5.3	NA	NA	0	0.9912	0.2537	0.0445	0.0291051	0.0627698	3.43867	0.000703882	0.00540758	-2.68757	Up
CCDC90B	18064	RI	4.5	4.4	4.6	0	0.9912	0.095	0.0133	0.00809062	0.0117585	3.08287	0.00232298	0.0137963	-3.79683	Up
CCDC90B	18065	RI	4.3	4.2	4.4	0	0.9912	0.1562	0.0179	0.0126605	0.0239237	3.61151	0.000380177	0.00333658	-2.10966	Up
CCDC90B	18082	RI	1.3:1.4	1.2	1.5	0	0.9912	0.5464	0.1038	0.0653696	0.906974	3.36115	0.000920867	0.006687	-2.93857	Up
CCDC90B	18083	AD	1.3:1.4:1.5	1.2	2	0	0.9912	0.5742	0.081	0.065522	0.139585	4.46856	1.28219e-05	0.000225478	1.11631	Up
CCDC90B	18085	AD	1.3	1.2	2	0	0.9912	0.6733	0.1099	0.11229	0.320836	5.41717	1.63918e-07	6.36065e-06	5.3343	Up
CCDC90B	18086	AD	1.2:1.3:1.4:1.5	1.1	2	0	0.9912	0.9461	0.1637	0.165936	0.64398	5.45779	1.34218e-07	5.37799e-06	5.5289	Up
CCDC90B	18088	AD	1.2:1.3	1.1	2	0	0.9912	0.6618	0.0934	0.0943624	0.828569	5.06174	9.0101e-07	2.64275e-05	3.67905	Up
TMEM126B	18111	AT	5.3	NA	NA	0	0.9912	0.1267	0.0186	0.015117	0.0368834	4.59037	7.58211e-06	0.000147299	1.62142	Up
TMEM126B	18119	ES	2.1:2.2:4	1	5.1	0	0.8894	1	0.2023	0.0956324	0.748549	2.5238	0.0123436	0.0498379	-5.31393	Up
TMEM126B	18123	ES	2.1:2.2	1	4	0	0.9735	0.6956	0.1048	0.0483331	0.119618	2.76698	0.00615878	0.0293257	-4.6886	Up
TMEM126A	18126	AA	3.1	2.2	3.2	0	0.9912	0.079	0.013	0.00825613	0.0099328	2.98184	0.003201	0.0177204	-4.09169	Up
TMEM126A	18130	ES	2.1:2.2	1	3.2	0	0.9912	0.2598	0.0287	0.0338105	0.967983	6.04757	6.57225e-09	4.23707e-07	8.47453	Up
CREBZF	18136	RI	2.6	2.5	2.7	0	0.9912	0.1969	0.0286	0.0279427	0.97556	4.87094	2.17329e-06	5.42538e-05	2.82678	Up
CREBZF	18139	RI	2.4	2.3	2.5	0	0.9912	0.7433	0.1196	0.0852843	0.68742	3.64447	0.00033715	0.00303908	-1.9966	Up
SYTL2	18143	AP	12.1	NA	NA	0	0.9867	0.655	0.1181	0.112086	0.17627	4.92015	1.73586e-06	4.54816e-05	3.0441	Up
SYTL2	18154	AA	11.1	10.3	11.2	0	0.9535	1	0.2137	0.138142	0.309397	3.26696	0.00126826	0.00866823	-3.23658	Up
SYTL2	18155	RI	10.2	10.1	10.3	0	0.9181	0.5518	0.104	0.0954946	0.90312	4.79458	3.07006e-06	7.19256e-05	2.49302	Up
SYTL2	18156	AD	8.3	8.2	9	0	0.9867	1	0.1705	0.131765	0.521891	4.03139	7.73629e-05	0.00094981	-0.602532	Up
PICALM	18163	AP	1	NA	NA	0	0.9912	0.1311	0.0177	0.00774612	0.0119411	3.65864	0.000320092	0.0029181	-1.94769	Up
PICALM	18171	AA	14.1	13	14.2	0	0.9912	0.3297	0.0303	0.0187499	0.949245	2.79452	0.00567511	0.0275598	-4.6144	Up
EED	18177	AP	11.1	NA	NA	0	0.9912	0.5429	0.0441	0.0278607	0.0337052	3.86517	0.000147644	0.00157962	-1.21638	Up
EED	18180	ES	10	9	11.2	0	0.9867	0.8452	0.103	0.0517568	0.205381	2.75052	0.00646528	0.0304621	-4.7326	Up
C11orf73	18185	RI	5.2	5.1	5.3	0	0.9912	0.3568	0.0676	0.0461394	0.129226	3.64043	0.000342157	0.00306975	-2.01048	Up
ME3	18199	ES	10	8	11	0	0.9668	1	0.1991	0.213691	0.375961	5.90928	1.35837e-08	7.84824e-07	7.7642	Up
CHORDC1	18265	AT	12	NA	NA	0	0.9912	0.2576	0.0422	0.0235803	0.967087	3.0672	0.00244273	0.0143108	-3.84315	Up
FAT3	18279	AT	3	NA	NA	0	0.9779	0.9165	0.2215	0.104228	0.0903472	2.84529	0.00487297	0.0245346	-4.47583	Up
SLC36A4	18285	AT	13	NA	NA	0	0.9912	0.5837	0.1005	0.0473016	0.898406	2.52609	0.0122657	0.0495895	-5.30828	Up
SMCO4	18300	AP	2	NA	NA	0	0.9845	0.8341	0.1382	0.073318	0.0809227	3.17054	0.00174719	0.0110764	-3.53371	Up
TAF1D	18313	RI	12.4	12.3	12.5	0	0.9912	0.5141	0.0819	0.0495211	0.215601	3.01981	0.00284036	0.0161265	-3.98193	Up
TAF1D	18318	RI	12.2	12.1	12.3	0	0.9912	0.3968	0.0728	0.0408221	0.230185	2.82025	0.00525469	0.0259872	-4.54446	Up
TAF1D	18320	AA	8.1	7	8.2	0	0.9912	0.9795	0.1042	0.127719	0.322868	7.04527	2.55973e-11	3.71036e-09	13.9248	Up
C11orf54	18324	ES	00:02:03.100000	1	3.2	0	0.9447	1	0.2113	0.246722	0.404603	5.92692	1.23894e-08	7.30603e-07	7.85419	Up
C11orf54	18326	ES	2	1	3.1	0	0.9912	1	0.1009	0.091667	0.133059	4.08398	6.27854e-05	0.000803549	-0.4037	Up
MRE11A	18339	AD	1.2:1.3	1.1	2.1	0	0.9292	0.946	0.1733	0.143537	0.479966	4.58223	7.85582e-06	0.000151763	1.58729	Up
ANKRD49	18344	RI	2.5:2.6:2.7	2.4	2.8	0	0.9292	0.7678	0.1631	0.152963	0.817456	5.06387	8.92085e-07	2.61828e-05	3.6887	Up
ANKRD49	18350	RI	2.3:2.4:2.5:2.6:2.7	2.2	2.8	0	0.9845	1	0.2011	0.191058	0.382568	4.97211	1.36676e-06	3.73345e-05	3.27544	Up
PIWIL4	18358	AP	19.1	NA	NA	0	0.9912	0.6212	0.1177	0.0988297	0.141482	4.66517	5.46316e-06	0.000112454	1.93708	Up
SESN3	18371	AP	1	NA	NA	0	0.9159	0.5159	0.058	0.0296787	0.0279719	2.52847	0.0121856	0.0493429	-5.30243	Up
SESN3	18373	AT	7.2	NA	NA	0	0.9912	0.2323	0.0345	0.0187511	0.0205734	2.94264	0.00361699	0.0194054	-4.20366	Up
CEP57	18388	AT	10.4	NA	NA	0	0.9912	0.3243	0.0543	0.0348529	0.142404	3.57759	0.000429809	0.00366898	-2.22505	Up
CEP57	18391	AD	10.2:10.3	10.1	11	0	0.9912	0.726	0.1318	0.0707685	0.842754	2.63763	0.00896847	0.0390995	-5.02791	Up
CCDC82	18406	AP	5.1	NA	NA	0	0.9845	0.7926	0.1202	0.0782542	0.144762	3.42009	0.00075102	0.00569091	-2.74818	Up
KIAA1377	18435	AP	5	NA	NA	0	0.8894	1	0.2043	0.141232	0.390943	4.04083	7.45288e-05	0.000922025	-0.567008	Up
YAP1	18444	ES	5	4	6.1	0	0.9912	0.3632	0.0364	0.0225499	0.884837	3.52704	0.000515215	0.00423937	-2.39525	Up
CARD16	18543	AP	1	NA	NA	0	0.9845	0.5421	0.0728	0.0513255	0.473194	4.23367	3.42685e-05	0.000491495	0.174245	Up
CUL5	18598	ES	3	2	4	0	0.9845	0.1244	0.0076	0.00337558	0.999373	2.67711	0.00800812	0.0359019	-4.92596	Up
ACAT1	18599	AT	10.2	NA	NA	0	0.9912	0.1097	0.0157	0.00863584	0.0129852	3.05481	0.00254138	0.0147828	-3.87961	Up
ACAT1	18601	AT	6	NA	NA	0	0.9912	0.1133	0.015	0.00820812	0.0151036	2.9812	0.00320738	0.0177295	-4.09351	Up
NPAT	18605	ES	2	1	3	0	0.854	1	0.0858	0.0350655	0.0577376	2.56262	0.0110829	0.0459886	-5.21772	Up
PPP2R1B	18672	AT	16	NA	NA	0	0.9912	0.4802	0.0817	0.0738178	0.791903	4.81494	2.80095e-06	6.67696e-05	2.58162	Up
ALG9	18684	AA	16.1	15	16.2	0	0.9912	0.5867	0.0837	0.0637989	0.321647	3.88628	0.000136168	0.00148117	-1.13967	Up
C11orf1	18687	AP	3	NA	NA	0	0.9912	0.1456	0.0175	0.0092889	0.0188118	3.18387	0.0016722	0.0107068	-3.49309	Up
CRYAB	18691	AP	3	NA	NA	0	0.9845	0.7324	0.1229	0.095875	0.466448	4.00754	8.49873e-05	0.00102246	-0.691964	Up
DIXDC1	18708	AP	3	NA	NA	0	0.9712	1	0.2445	0.244678	0.436715	5.16748	5.47383e-07	1.73828e-05	4.16239	Up
DIXDC1	18709	AT	7.2	NA	NA	0	0.9912	0.5864	0.0867	0.0518954	0.0850739	3.13432	0.00196681	0.0121483	-3.64321	Up
PIH1D2	18717	AT	6	NA	NA	0	0.927	0.8414	0.1488	0.0815179	0.528383	2.89549	0.00418272	0.0217662	-4.33653	Up
TIMM8B	18730	ES	2	1	3	0	0.9912	0.6274	0.0961	0.0400511	0.201481	2.75055	0.00646473	0.0304621	-4.73252	Up
PTS	18764	ES	4	3	5	0	0.9912	0.8491	0.1288	0.182643	0.908611	6.9897	3.53377e-11	4.78454e-09	13.6072	Up
NCAM1	18767	AT	21	NA	NA	0	0.9845	0.5506	0.1141	0.117245	0.852755	5.69461	4.09939e-08	2.0066e-06	6.68512	Up
TTC12	18779	ES	7	6	8	0	0.9314	1	0.1009	0.0501535	0.0975159	2.91056	0.00399363	0.020974	-4.29427	Up
USP28	18801	AP	11.1	NA	NA	0	0.9204	0.7373	0.1134	0.0571368	0.0670766	2.8258	0.00516777	0.0256561	-4.52929	Up
NNMT	18813	AP	3.1	NA	NA	0	0.9668	0.8292	0.1329	0.310683	0.926044	13.1863	2.22638e-29	7.69557e-26	55.2593	Up
RBM7	18823	RI	4.3	4.2	4.4	0	0.9912	0.7825	0.0833	0.0545206	0.080352	3.25284	0.00132976	0.00897294	-3.28058	Up
REXO2	18831	AP	5.1	NA	NA	0	0.9912	0.2147	0.0366	0.023473	0.0320127	3.61448	0.000376096	0.00330851	-2.09951	Up
REXO2	18832	AT	3	NA	NA	0	0.9912	0.0341	0.0065	0.00413957	0.00727283	3.60928	0.000383267	0.00335452	-2.11728	Up
SIK3	18879	ES	4	3	5	0	0.9712	0.4002	0.0397	0.0195538	0.0303598	2.67562	0.00804257	0.0360312	-4.92983	Up
SIDT2	18886	RI	25.2	25.1	25.3	0	0.9912	0.7257	0.0783	0.0412987	0.112996	2.78179	0.00589416	0.0283539	-4.64877	Up
SIDT2	18887	RI	23.4	23.3	23.5	0	0.9889	0.4484	0.0451	0.0291646	0.0571975	3.09583	0.00222808	0.013367	-3.75837	Up
TAGLN	18893	AP	2.1	NA	NA	0	0.9912	0.2302	0.0356	0.0210086	0.0263532	2.68655	0.00779257	0.0351777	-4.90136	Up
TAGLN	18895	RI	2.2	2.1	2.3	0	0.9889	0.8623	0.0717	0.0544739	0.967617	3.37134	0.000889132	0.00651552	-2.90585	Up
TAGLN	18896	RI	1.2	1.1	1.3	0	0.9093	0.7066	0.1416	0.0808591	0.845784	2.90546	0.00405675	0.021241	-4.3086	Up
PCSK7	18902	RI	8.2	8.1	8.3	0	0.9867	0.687	0.1213	0.0897576	0.118055	3.97124	9.79831e-05	0.0011436	-0.827252	Up
FXYD2	18921	AT	8	NA	NA	0	0.8628	0.8741	0.0943	0.0730891	0.94702	4.45275	1.37162e-05	0.000236871	1.05156	Up
AMICA1	18968	AP	3.1	NA	NA	0	0.7898	1	0.1232	0.0616778	0.0815891	2.83959	0.00495754	0.0248743	-4.49149	Up
UBE4A	18998	AD	6.2	6.1	7	0	0.9624	0.2611	0.0353	0.0218703	0.0340589	3.03493	0.00270748	0.0155358	-3.93787	Up
TMEM25	19006	AP	2.1	NA	NA	0	0.8053	0.8337	0.1469	0.110265	0.179994	4.19408	4.02851e-05	0.00056148	0.0196651	Up
DDX6	19048	AT	14.2	NA	NA	0	0.9912	0.134	0.0153	0.00794203	0.0113623	2.69389	0.00762876	0.0346285	-4.88219	Up
CCDC84	19053	ES	4	3	5	0	0.9646	0.9615	0.1991	0.1362	0.388131	3.56125	0.000455835	0.00384007	-2.28029	Up
RPS25	19057	ES	2.1:2.2	1	3.1	1	0.9159	0.8941	0.1743	0.110288	0.682	3.25281	0.00132992	0.00897294	-3.28069	Up
TRAPPC4	19064	AD	2.4	2.3	3.1	0	0.9912	0.1922	0.0273	0.0130796	0.0358391	2.65936	0.00842764	0.0373318	-4.97195	Up
SLC37A4	19077	ES	2.1:2.2	1	3.1	0	0.969	1	0.2269	0.143599	0.624434	3.27421	0.0012377	0.0085053	-3.21392	Up
HMBS	19098	RI	12.2	12.1	12.3	0	0.9867	0.4084	0.0672	0.0482589	0.0973893	3.70239	0.000272444	0.00256975	-1.79573	Up
H2AFX	19108	RI	1.2	1.1	1.3	0	0.9912	0.228	0.0369	0.0225011	0.900065	3.11839	0.00207133	0.0126323	-3.69104	Up
DPAGT1	19112	RI	9.2	9.1	9.3	0	0.9912	0.1968	0.0329	0.0261378	0.0516813	4.42933	1.51516e-05	0.000255569	0.956026	Up
MCAM	19137	ES	14	13.3	15.1	1	0.9425	0.2353	0.0284	0.0184772	0.921905	3.36322	0.00091433	0.00665136	-2.93192	Up
TMEM136	19160	RI	3.2	3.1	3.3	0	0.9602	0.7249	0.1614	0.0845565	0.750325	2.81178	0.00538987	0.0264577	-4.56755	Up
SORL1	19184	AP	26.1	NA	NA	0	0.9602	0.6264	0.072	0.0398135	0.0388444	3.22775	0.001446	0.00957784	-3.35837	Up
HSPA8	19196	AP	5.1	NA	NA	0	0.9912	0.1726	0.0207	0.0129538	0.0127676	3.31063	0.00109429	0.00768551	-3.09935	Up
VWA5A	19211	AT	10.2	NA	NA	0	0.9912	0.6911	0.1269	0.0637047	0.472258	2.5921	0.0102037	0.043129	-5.14373	Up
TBRG1	19222	AA	9.1	8	9.2	0	0.9889	0.1762	0.0225	0.0119933	0.0215343	2.57794	0.0106178	0.0445247	-5.17936	Up
TBRG1	19228	ES	3	2	6	0	0.9912	0.2329	0.037	0.0253782	0.959159	3.62807	0.000357949	0.00318378	-2.05297	Up
ESAM	19235	AT	7	NA	NA	0	0.9912	0.1077	0.0168	0.013773	0.979971	4.00623	8.54286e-05	0.00102558	-0.696891	Up
ESAM	19238	ES	02:03:04	1	5.1	0	0.9912	0.1588	0.0181	0.0207931	0.981903	5.64557	5.25548e-08	2.46766e-06	6.44271	Up
MSANTD2	19240	AP	2.1	NA	NA	0	0.9912	0.8561	0.1886	0.166546	0.494495	4.79885	3.01168e-06	7.0892e-05	2.51156	Up
TMEM218	19278	ES	4.3:4.4:5.1	4.2	5.2	0	0.8982	0.8836	0.1417	0.0774115	0.146059	3.05864	0.00251055	0.014649	-3.86838	Up
TMEM218	19279	AA	5.1	4.2	5.2	0	0.896	0.7276	0.1174	0.0755647	0.142097	3.38757	0.000840728	0.0062299	-2.8536	Up
TMEM218	19280	AD	4.3:4.4	4.2	5.2	0	0.9535	0.8262	0.1466	0.0869986	0.402417	3.2755	0.00123232	0.00847336	-3.20987	Up
EI24	19298	AT	6	NA	NA	0	0.9912	0.0323	0.0048	0.00273696	0.00393068	3.263	0.00128524	0.00874504	-3.24894	Up
EI24	19302	ES	10	9	11.1	0	0.9912	0.0651	0.008	0.0115456	0.989407	6.70898	1.76051e-10	1.92479e-08	12.0267	Up
STT3A	19306	ES	2	1	3	0	0.9912	0.1499	0.0213	0.0141489	0.033122	3.28719	0.00118467	0.0082036	-3.1732	Up
CHEK1	19309	AP	2.1	NA	NA	0	0.9912	0.7369	0.1603	0.170121	0.269566	6.2557	2.15898e-09	1.61153e-07	9.5652	Up
HYLS1	19361	AP	1	NA	NA	0	0.9314	0.9195	0.1727	0.0631827	0.117636	2.54701	0.0115753	0.0475271	-5.25657	Up
FOXRED1	19378	ES	2	1.1	3	0	0.9912	0.1481	0.0215	0.0201427	0.987955	4.86901	2.19243e-06	5.46405e-05	2.8183	Up
TIRAP	19386	ES	5	4	6.1	0	0.9845	0.7674	0.0904	0.0521946	0.277206	3.48179	0.000604927	0.00481275	-2.54574	Up
TIRAP	19388	ES	2.1:2.2	1	3	0	0.9735	0.9682	0.1814	0.141799	0.522229	4.19661	3.98717e-05	0.000556927	0.0295184	Up
TIRAP	19389	ES	2.1	1	3	0	0.9535	1	0.1877	0.166301	0.429098	4.64546	5.95816e-06	0.000120495	1.85351	Up
ST3GAL4	19391	AP	1	NA	NA	0	0.9558	0.9135	0.1435	0.119417	0.734789	4.19059	4.08603e-05	0.000568133	0.00612365	Up
ARHGAP32	19451	RI	21.4	21.3	21.5	0	0.9889	0.7883	0.1398	0.0869015	0.249176	3.10615	0.00215502	0.0130331	-3.7276	Up
ARHGAP32	19452	RI	21.2	21.1	21.3	0	0.9867	0.4286	0.0521	0.0263144	0.0942522	2.89987	0.00412694	0.0215332	-4.32427	Up
NFRKB	19458	AP	3.1	NA	NA	0	0.927	0.7076	0.1269	0.0855501	0.149162	3.42132	0.00074782	0.00566953	-2.74419	Up
NFRKB	19463	ES	2	1	3.2	0	0.9181	1	0.1714	0.122664	0.374988	3.66124	0.000317058	0.00289637	-1.93872	Up
APLP2	19476	ES	16	15	17	0	0.9912	0.7369	0.0667	0.0635452	0.157861	4.53856	9.49285e-06	0.000176923	1.40521	Up
SNX19	19502	AP	5.1	NA	NA	0	0.9779	0.5012	0.0704	0.0340962	0.0600363	2.62711	0.0092414	0.0400678	-5.05485	Up
SNX19	19515	AD	1.2:1.3:1.4	1.1	2	0	0.9912	0.3456	0.0568	0.0374185	0.909685	3.40054	0.000803813	0.00600089	-2.81167	Up
NTM	19519	AP	3.1	NA	NA	0	0.9358	1	0.241	0.232666	0.776798	4.67107	5.32262e-06	0.000110116	1.96219	Up
NCAPD3	19541	ES	21	20	22	0	0.9513	0.2864	0.0443	0.0304376	0.0427728	3.50253	0.000562139	0.00453333	-2.477	Up
THYN1	19549	AD	1.2	1.1	1.4	0	0.9912	0.6836	0.1191	0.0594218	0.567673	2.62999	0.00916595	0.0397983	-5.04749	Up
KDM5A	19596	AT	28	NA	NA	0	0.9912	0.6361	0.0896	0.0557734	0.175033	3.2709	0.00125153	0.00857628	-3.22424	Up
CCDC77	19599	AP	2	NA	NA	0	0.9646	0.9172	0.187	0.126986	0.434618	3.55057	0.000473649	0.0039656	-2.31629	Up
WNK1	19618	ES	15	13.2	16	0	0.9912	0.7526	0.1362	0.0916749	0.427719	3.34441	0.000975248	0.0070038	-2.99207	Up
CACNA2D4	19675	AT	39.2	NA	NA	0	0.9889	0.7996	0.1515	0.168763	0.314686	6.03344	7.08213e-09	4.50758e-07	8.40139	Up
ITFG2	19716	AT	13	NA	NA	0	0.9912	0.2314	0.0419	0.0219479	0.0551823	3.00659	0.00296142	0.0166762	-4.02028	Up
ITFG2	19717	AD	4.2	4.1	5	0	0.9801	0.5826	0.087	0.0675532	0.109353	3.86651	0.000146889	0.00157457	-1.21152	Up
RHNO1	19722	ES	3	2.2	4	0	0.9912	0.1343	0.0148	0.00979148	0.0119852	3.3121	0.00108884	0.0076508	-3.0947	Up
RHNO1	19725	ES	2.1:2.2:3	1	4	1	0.8186	0.7738	0.1579	0.11761	0.152618	3.94956	0.00010662	0.00122125	-0.907514	Up
RHNO1	19727	ES	2.1	1	4	1	0.8717	0.8092	0.1841	0.107006	0.357519	3.00564	0.00297035	0.0167134	-4.02304	Up
TEAD4	19744	ES	6	5	7	0	0.9912	0.2635	0.0333	0.0211997	0.957168	2.97911	0.00322842	0.0178086	-4.09951	Up
EFCAB4B	19757	AT	14	NA	NA	0	0.8982	1	0.1658	0.100829	0.2025	3.28359	0.00119916	0.00828349	-3.1845	Up
EFCAB4B	19758	AT	11.2	NA	NA	0	0.8982	0.2129	0.0327	0.0213412	0.0255205	3.87961	0.0001397	0.00151353	-1.16395	Up
TNFRSF1A	19829	AT	6	NA	NA	0	0.9912	0.4441	0.0642	0.0315997	0.0735883	3.60196	0.000393566	0.00342731	-2.14222	Up
SCNN1A	19840	AP	2	NA	NA	0	0.9535	0.578	0.1036	0.0577009	0.13604	3.12443	0.00203111	0.0124563	-3.67293	Up
LTBR	19854	ES	8	7	9.1	0	0.9912	0.2398	0.0319	0.0245311	0.0521291	3.82209	0.000173975	0.00179631	-1.37183	Up
VAMP1	19862	RI	4.2:4.3	4.1	4.4	0	0.9889	0.673	0.1003	0.123268	0.925712	6.95702	4.26872e-11	5.62507e-09	13.4211	Up
VAMP1	19864	RI	4.2	4.1	4.3	0	0.9801	0.6376	0.0879	0.123094	0.962144	7.60761	9.03022e-13	1.95083e-10	17.2244	Up
VAMP1	19865	RI	4.2:4.3:4.4	4.1	4.5	0	0.9889	0.7765	0.1737	0.124482	0.826113	3.74054	0.000236435	0.00229167	-1.66191	Up
MRPL51	19868	AP	1	NA	NA	0	0.9912	0.2997	0.0431	0.0282826	0.134061	3.24847	0.00134937	0.00906337	-3.29417	Up
GAPDH	19873	AP	3	NA	NA	0	0.9912	0.0452	0.0058	0.00435356	0.00677715	3.74619	0.000231502	0.00225848	-1.64199	Up
GAPDH	19875	AD	5.2	5.1	6	0	0.9912	0.0042	0.0007	0.000429856	0.000715113	2.81539	0.00533181	0.026253	-4.5577	Up
IFFO1	19878	AP	2	NA	NA	0	0.9845	0.3611	0.0501	0.0211564	0.0260766	2.62319	0.00934471	0.0403366	-5.06484	Up
NOP2	19895	AD	1.2	1.1	2.2	0	0.9867	1	0.1367	0.126483	0.338012	5.33986	2.39123e-07	8.72866e-06	4.96694	Up
ING4	19916	ES	3	2	4	0	0.9912	0.6132	0.0699	0.0505234	0.119008	3.23461	0.00141332	0.00940018	-3.33716	Up
COPS7A	19933	AP	2.1	NA	NA	0	0.9912	0.9049	0.1627	0.128604	0.293602	4.14071	5.00094e-05	0.00066677	-0.186765	Up
COPS7A	19944	ES	05:06:00	2.4	7	0	0.8584	1	0.1679	0.112677	0.146778	4.0278	7.84688e-05	0.000961469	-0.616039	Up
COPS7A	19948	ES	5	2.4	6	0	0.9912	0.0738	0.0116	0.00648253	0.00738479	3.70614	0.000268686	0.00254017	-1.78262	Up
COPS7A	19952	RI	2.2:2.3	2.1	2.4	0	0.9823	0.428	0.0768	0.0445522	0.930893	2.94824	0.00355464	0.0191727	-4.18774	Up
COPS7A	19954	AD	1.4	1.3	2.4	0	0.8761	0.391	0.0581	0.0313712	0.0454296	2.69135	0.00768505	0.0348253	-4.88882	Up
COPS7A	19955	AD	1.3:1.4	1.2	2.4	0	0.9757	0.2044	0.0284	0.0142408	0.0200051	2.57981	0.0105623	0.04434	-5.17467	Up
COPS7A	19957	AD	1.2:1.3:1.4	1.1	2.4	0	0.8473	0.5201	0.0768	0.0458511	0.0521619	3.29329	0.00116052	0.00806621	-3.15404	Up
COPS7A	19958	AD	1.2:1.3	1.1	2.4	0	0.9668	0.8404	0.1292	0.0902691	0.535595	3.57738	0.000430138	0.00367049	-2.22577	Up
COPS7A	19959	AD	1.2	1.1	2.4	0	0.9823	0.5434	0.0847	0.0533414	0.724291	3.40463	0.000792477	0.00593203	-2.7984	Up
PTMS	19966	AA	3.1	2	3.2	0	0.9912	0.1018	0.015	0.0158959	0.032017	5.84053	1.94062e-08	1.05062e-06	7.41548	Up
GPR162	19973	AD	2.2	2.1	3	0	0.927	0.6124	0.1129	0.0616956	0.933502	2.80005	0.00558222	0.0272057	-4.59941	Up
CDCA3	19983	AT	5	NA	NA	0	0.9912	0.9519	0.1022	0.116641	0.897743	5.22297	4.20162e-07	1.39645e-05	4.41917	Up
TPI1	19989	AP	2.1	NA	NA	0	0.9912	0.1204	0.016	0.0121389	0.0182904	4.31661	2.43291e-05	0.000374649	0.502018	Up
TPI1	19991	AD	2.2	2.1	3	0	0.9358	0.499	0.0671	0.0348247	0.973092	2.57718	0.0106404	0.0445929	-5.18126	Up
LRRC23	19997	AP	1	NA	NA	0	0.9912	0.8544	0.1521	0.095199	0.726999	3.25975	0.00129934	0.00881003	-3.25908	Up
LRRC23	20007	ES	5	4	6	0	0.9801	1	0.1338	0.101757	0.539777	4.03223	7.71079e-05	0.000947714	-0.599389	Up
LRRC23	20009	AD	3.2:3.3	3.1	4	0	0.7942	0.8468	0.1091	0.0700263	0.0728146	2.8177	0.00529502	0.0261377	-4.55141	Up
LRRC23	20010	AD	3.2	3.1	4	0	0.781	0.9087	0.132	0.0707215	0.0806265	2.87087	0.00450927	0.0230989	-4.40514	Up
ENO2	20011	AP	2.1	NA	NA	0	0.9779	0.9054	0.1936	0.226662	0.570266	6.47822	6.39433e-10	5.87585e-08	10.7592	Up
C12orf57	20018	AT	2.4	NA	NA	0	0.9912	0.0168	0.0025	0.00111367	0.00247472	2.75305	0.00641724	0.030293	-4.72585	Up
C12orf57	20020	AD	2.3	2.2	3	0	0.9912	0.2314	0.0302	0.018427	0.889714	3.23231	0.00142418	0.00946398	-3.34426	Up
PTPN6	20022	AP	1	NA	NA	0	0.9912	1	0.2031	0.139558	0.545499	3.45199	0.000671804	0.00521463	-2.64393	Up
PHB2	20044	ES	5.2:5.3:6.1	5.1	6.2	0	0.9735	1	0.1984	0.170886	0.61728	4.71632	4.35613e-06	9.41975e-05	2.15538	Up
PHB2	20046	RI	5.2	5.1	5.3	0	0.9912	0.0693	0.0127	0.0102017	0.0168922	4.43035	1.50861e-05	0.00025502	0.960183	Up
LPCAT3	20065	ES	03:04:00	1	5.1	0	0.9912	0.0404	0.003	0.00187441	0.99875	2.82513	0.0051782	0.0256974	-4.53112	Up
C1S	20068	AP	1	NA	NA	0	0.9912	0.4763	0.0642	0.0345049	0.038374	2.60673	0.00979116	0.041762	-5.10673	Up
C1RL	20073	AT	3.3	NA	NA	0	0.9912	0.3763	0.0497	0.0372411	0.106323	3.83568	0.000165224	0.00172339	-1.32297	Up
C1RL	20074	AA	5.1	4.2	5.2	0	0.9912	0.3917	0.0578	0.0274638	0.094775	2.79389	0.00568571	0.0275956	-4.61609	Up
CLSTN3	20081	AP	2.1	NA	NA	0	0.9912	0.7347	0.0996	0.0532811	0.118633	2.88475	0.00432234	0.0223112	-4.36651	Up
CD163	20098	AA	16.1	15	16.2	0	0.9779	0.8741	0.1075	0.0671549	0.387958	3.33368	0.00101171	0.00720003	-3.02627	Up
CLEC4A	20178	ES	3	2	4	0	0.8186	0.5174	0.0643	0.0429523	0.97527	3.8671	0.000146556	0.00157209	-1.20937	Up
CLEC4A	20180	ES	02:03:00	1	4	0	0.9071	0.4407	0.0678	0.0330205	0.971152	2.53246	0.0120518	0.0489468	-5.29259	Up
MFAP5	20198	ES	3	2	4	0	0.8916	0.1942	0.0188	0.0118393	0.989872	2.79703	0.0056328	0.0274077	-4.6076	Up
RIMKLB	20199	AP	1	NA	NA	0	0.9004	0.9829	0.256	0.186475	0.187681	3.91942	0.000119842	0.00134309	-1.01851	Up
PHC1	20215	AA	7.1	6	7.2	0	0.9181	0.5245	0.0884	0.0580788	0.871107	3.47242	0.000625266	0.00493611	-2.57672	Up
A2M	20222	ES	3	2	4	0	0.9912	0.0279	0.0019	0.00217155	0.998917	4.68786	4.94221e-06	0.000104018	2.03367	Up
CLEC2B	20282	AP	4.1	NA	NA	0	0.9912	0.7399	0.1258	0.114324	0.166331	4.62458	6.52975e-06	0.000129944	1.76528	Up
GABARAPL1	20354	AD	2.13:2.14	2.12	3	0	0.8606	1	0.2185	0.184252	0.747944	4.53792	9.51915e-06	0.000177193	1.40255	Up
GABARAPL1	20412	RI	2.4	2.3	2.5	0	0.9867	0.0681	0.0074	0.00502836	0.996342	3.59197	0.000408071	0.00352289	-2.17626	Up
BCL2L14	20497	AT	10	NA	NA	0	0.9757	0.6794	0.0525	0.0532241	0.985935	4.0499	7.18996e-05	0.000896202	-0.532815	Up
LOH12CR1	20505	AP	2	NA	NA	0	0.9912	0.6437	0.1186	0.0727846	0.82725	3.34222	0.000982606	0.00704538	-2.99907	Up
APOLD1	20514	AP	1	NA	NA	0	0.9358	1	0.2812	0.386992	0.451248	7.55022	1.27866e-12	2.66483e-10	16.8808	Up
APOLD1	20517	AT	17	NA	NA	0	0.9912	0.8016	0.1666	0.187	0.741632	5.72037	3.59571e-08	1.79015e-06	6.81309	Up
ATF7IP	20548	AT	14.2	NA	NA	0	0.9912	0.1755	0.0272	0.0135248	0.0473718	2.53069	0.012111	0.0491162	-5.29696	Up
H2AFJ	20555	RI	1.2	1.1	1.3	0	0.9912	0.098	0.0099	0.00425096	0.996426	2.66569	0.00827591	0.0368379	-4.9556	Up
ARHGDIB	20565	AP	3	NA	NA	0	0.9912	0.7324	0.0376	0.00842055	0.00895456	2.53092	0.0121032	0.0490933	-5.29638	Up
EPS8	20581	AP	11	NA	NA	0	0.9845	0.5614	0.0567	0.0410875	0.0492778	3.31685	0.00107139	0.00754828	-3.07966	Up
STRAP	20589	ES	3	1	4	0	0.9912	0.1694	0.0269	0.0257738	0.950954	4.92643	1.68656e-06	4.43709e-05	3.07198	Up
PLEKHA5	20647	AT	35	NA	NA	0	0.9912	0.3696	0.0474	0.0185951	0.0358575	2.64588	0.0087597	0.0384542	-5.00673	Up
PLEKHA5	20648	AT	18	NA	NA	0	0.9912	0.1715	0.0162	0.010606	0.0182962	2.93472	0.00370682	0.0197916	-4.22611	Up
PLEKHA5	20649	ES	27	26	28	0	0.9823	0.4912	0.0776	0.0666194	0.11103	4.23827	3.36277e-05	0.000484625	0.192292	Up
PYROXD1	20693	AP	2	NA	NA	0	0.9646	1	0.1051	0.0551804	0.0803708	3.00815	0.00294694	0.0166087	-4.01578	Up
ABCC9	20715	AT	43	NA	NA	0	0.9912	0.0995	0.0112	0.0168279	0.988477	7.89293	1.56925e-13	4.40715e-11	18.954	Up
LYRM5	20809	AT	4	NA	NA	0	0.9912	0.3738	0.0795	0.0772463	0.306413	5.14104	6.20437e-07	1.92537e-05	4.04083	Up
LYRM5	20812	RI	3.2:3.3	3.1	3.4	0	0.9867	0.2961	0.0324	0.0205174	0.0237948	3.63065	0.000354598	0.00315772	-2.04411	Up
ITPR2	20849	AT	58	NA	NA	0	0.9912	0.18	0.0215	0.0135787	0.991877	2.74438	0.00658327	0.0308595	-4.74898	Up
STK38L	20870	AD	4.2	4.1	5	0	0.9889	0.2291	0.0253	0.0141333	0.0208523	2.82102	0.00524247	0.0259468	-4.54234	Up
ARNTL2	20881	ES	4	2	5	0	0.9358	0.5336	0.0627	0.0300668	0.0553101	2.60996	0.00970212	0.0414849	-5.09853	Up
PPFIBP1	20887	AT	4.2	NA	NA	0	0.9912	0.4489	0.0384	0.0244036	0.0381132	2.84924	0.0048151	0.0242999	-4.46494	Up
PPFIBP1	20889	AT	6.2	NA	NA	0	0.9912	0.1254	0.0195	0.0106396	0.0214188	2.73621	0.00674298	0.0314605	-4.77067	Up
PPFIBP1	20890	ES	20	19	21	0	0.9535	0.9327	0.1625	0.121708	0.580357	4.02175	8.03647e-05	0.000977053	-0.638758	Up
KLHL42	20900	ES	3	2	4	0	0.9801	0.9835	0.1487	0.125369	0.2923	4.26262	3.04242e-05	0.000448233	0.288035	Up
CCDC91	20919	ES	10	9	11	0	0.9602	0.4403	0.0564	0.0260423	0.0646359	2.72533	0.00696143	0.0322781	-4.79951	Up
CCDC91	20920	ES	04:05:06	3	8.2	0	0.9336	1	0.1875	0.162688	0.403266	4.87393	2.14392e-06	5.361e-05	2.83993	Up
DDX11	20960	AT	11.2	NA	NA	0	0.9912	0.1831	0.036	0.0229021	0.0538386	3.34191	0.000983642	0.00705056	-3.00005	Up
DDX11	20963	RI	29.2	29.1	29.3	0	0.9845	0.6403	0.104	0.0693829	0.221759	3.67207	0.000304689	0.00281133	-1.90121	Up
FAM60A	20982	AP	1	NA	NA	0	0.9912	0.7873	0.1305	0.226801	0.737372	10.2852	2.20679e-20	2.91654e-17	34.6104	Up
DENND5B	20997	ES	5	1	6	0	0.9491	0.9111	0.1701	0.208573	0.769874	6.67516	2.13057e-10	2.2849e-08	11.8391	Up
METTL20	21001	AP	2	NA	NA	0	0.7832	1	0.1823	0.114046	0.276502	3.52313	0.000522446	0.00428475	-2.40832	Up
METTL20	21002	AP	1	NA	NA	0	0.7832	0.7172	0.1264	0.0715524	0.0635892	3.22435	0.00146246	0.00965564	-3.36887	Up
BICD1	21020	AT	1.5	NA	NA	0	0.9912	0.9872	0.2194	0.242297	0.558394	5.70738	3.84172e-08	1.89701e-06	6.74848	Up
FGD4	21027	AP	2	NA	NA	0	0.9845	0.6411	0.1183	0.0805121	0.0843221	4.60313	7.17189e-06	0.000140808	1.67496	Up
FGD4	21030	AP	1	NA	NA	0	0.9845	0.9684	0.2263	0.154068	0.643937	3.6415	0.00034083	0.00306182	-2.00683	Up
FGD4	21031	AT	7.2	NA	NA	0	0.9912	0.4676	0.056	0.0400385	0.0961662	3.51919	0.000529824	0.00433181	-2.42148	Up
FGD4	21036	ES	9	8	10	0	0.9181	0.4681	0.0475	0.0235494	0.0218199	2.89232	0.00422352	0.0219125	-4.3454	Up
SLC2A13	21086	AT	4.2	NA	NA	0	0.9912	0.6589	0.0767	0.0467518	0.0970959	2.91996	0.00387972	0.0205236	-4.26782	Up
YAF2	21104	AT	3.3	NA	NA	0	0.9912	0.2234	0.0284	0.0151214	0.0339395	3.50962	0.000548166	0.00445019	-2.45339	Up
YAF2	21117	ES	6	5.2	9.1	0	0.8274	0.93	0.169	0.126308	0.777395	4.40334	1.69136e-05	0.000279313	0.850471	Up
PPHLN1	21212	AT	16	NA	NA	0	0.9912	0.1919	0.0367	0.0181463	0.0562054	2.56209	0.0110994	0.0460181	-5.21905	Up
PPHLN1	21227	ES	6	5	7	0	0.9912	0.7051	0.126	0.093042	0.590357	3.78628	0.000199185	0.00200008	-1.49987	Up
IRAK4	21255	ES	5	3	6	0	0.9757	1	0.1613	0.123431	0.670436	4.17972	4.2707e-05	0.000586682	-0.0360924	Up
IRAK4	21264	ES	03:05:00	1.1	6	0	0.7832	0.4972	0.0337	0.0217166	0.993632	3.08344	0.00231876	0.0137852	-3.79515	Up
IRAK4	21269	AD	1.2:1.3	1.1	2	0	0.8938	1	0.2705	0.191433	0.512762	3.88676	0.000135913	0.00147983	-1.1379	Up
ANO6	21295	AP	1.1	NA	NA	0	0.9801	0.6127	0.0593	0.0255734	0.96621	2.85494	0.00473262	0.0239563	-4.44921	Up
ANO6	21296	AT	6	NA	NA	0	0.9912	0.0703	0.0093	0.00632798	0.00767462	3.20035	0.00158367	0.0102784	-3.4427	Up
ANO6	21298	AT	25	NA	NA	0	0.9912	0.2603	0.0268	0.0104851	0.0159412	2.68998	0.00771574	0.03492	-4.89242	Up
ARID2	21309	AT	20.2	NA	NA	0	0.9912	0.203	0.0373	0.0278146	0.0479175	4.08276	6.30921e-05	0.000806991	-0.408345	Up
SCAF11	21313	AP	14.1	NA	NA	0	0.9912	0.4517	0.0542	0.0236633	0.037695	3.22551	0.00145683	0.00962967	-3.36529	Up
SCAF11	21318	AT	6	NA	NA	0	0.9912	0.3526	0.0502	0.0307026	0.0789321	2.96634	0.00335994	0.0183851	-4.13612	Up
SLC38A1	21323	AT	19	NA	NA	0	0.9912	0.2537	0.0306	0.0200004	0.0315218	3.68229	0.000293442	0.00272603	-1.86576	Up
SLC38A1	21326	ES	3	1.2	4	0	0.9358	1	0.159	0.121306	0.221531	3.91938	0.000119858	0.00134309	-1.01863	Up
SLC38A1	21327	ES	1.2:3	1.1	4	0	0.9513	1	0.1352	0.107784	0.148283	4.0683	6.68333e-05	0.000843582	-0.463226	Up
SLC38A2	21330	AP	8.1	NA	NA	0	0.9912	0.3161	0.0431	0.0286915	0.0438449	3.58853	0.000413166	0.00355661	-2.18793	Up
VDR	21382	AD	5.2	5.1	6	0	0.9624	0.3669	0.0449	0.032893	0.0562476	3.72301	0.000252385	0.00241605	-1.72355	Up
TMEM106C	21391	AD	5.2	5.1	6	0	0.9912	0.4751	0.0779	0.0720303	0.658871	4.9177	1.75546e-06	4.59416e-05	3.03324	Up
SENP1	21408	AP	1	NA	NA	0	0.9889	0.6019	0.0942	0.0566591	0.185203	3.0271	0.00277556	0.0158475	-3.96071	Up
PFKM	21423	RI	16.2	16.1	16.3	0	0.9889	0.8522	0.1223	0.10568	0.208916	4.11125	5.62981e-05	0.000733673	-0.299744	Up
PFKM	21424	ES	11	10	12	0	0.9735	0.2448	0.0185	0.00805821	0.00918992	2.60851	0.00974198	0.041596	-5.10221	Up
PFKM	21427	ES	8:9:10:12:13:14.1	7.3	14.2	0	0.9912	0.0233	0.002	0.00129814	0.999662	2.55389	0.0113559	0.0468401	-5.23947	Up
PFKM	21429	ES	8	7.3	9	0	0.9912	0.9487	0.1913	0.156296	0.347315	4.21242	3.73827e-05	0.000527573	0.0911059	Up
ASB8	21436	AA	5.1:5.2:5.3	4.1	5.4	0	0.9801	0.5178	0.0468	0.0223278	0.0284887	2.65074	0.0086386	0.038049	-4.99421	Up
ZNF641	21446	AP	3.1	NA	NA	0	0.9159	1	0.1268	0.0804898	0.112739	3.14347	0.00190904	0.0118665	-3.61566	Up
ZNF641	21447	ES	3.2	2	4	0	0.7987	0.6097	0.075	0.0301727	0.0493557	2.65459	0.00854388	0.0377168	-4.98429	Up
KANSL2	21460	RI	1.2:1.3	1.1	1.4	0	0.9535	0.9664	0.1315	0.0729219	0.098142	2.84701	0.00484763	0.0244367	-4.47108	Up
CCNT1	21462	ES	7	6	8	0	0.9602	0.9334	0.1393	0.144978	0.771667	5.65472	5.01806e-08	2.39116e-06	6.48781	Up
ADCY6	21464	AP	2.1	NA	NA	0	0.9845	0.9799	0.2447	0.221728	0.433594	5.40593	1.73214e-07	6.64669e-06	5.28061	Up
CACNB3	21480	ES	4	3	5	0	0.8783	1	0.163	0.0802821	0.152205	3.07915	0.00235088	0.0139216	-3.80784	Up
PRKAG1	21508	ES	00:03:04.100000	2	4.2	0	0.885	1	0.235	0.279245	0.591511	6.82692	9.01021e-11	1.06266e-08	12.6857	Up
PRKAG1	21509	ES	3	2	4.2	0	0.9912	0.2144	0.0341	0.044346	0.965494	6.45183	7.39743e-10	6.6614e-08	10.6161	Up
LMBR1L	21525	ES	4.1:4.2	3	5	0	0.9845	0.8924	0.1366	0.0768881	0.23524	2.99008	0.00311935	0.017354	-4.06798	Up
TUBA1B	21536	ES	2	1	3	0	0.9912	0.0222	0.0029	0.00161891	0.00305383	3.23174	0.0014269	0.00947978	-3.34603	Up
TUBA1A	21540	RI	3.3	3.2	3.4	0	0.9912	0.3257	0.0223	0.00948656	0.0157311	2.79205	0.00571706	0.0277007	-4.62108	Up
TUBA1C	21542	AP	4	NA	NA	0	0.9912	0.0792	0.0047	0.00453476	0.998951	3.95383	0.000104863	0.00120543	-0.891729	Up
SPATS2	21583	ES	3	2	5	0	0.885	0.6874	0.0878	0.0473137	0.0672731	2.75087	0.00645864	0.0304471	-4.73167	Up
SPATS2	21585	ES	02:03:00	1	5	0	0.8584	0.6628	0.0864	0.0412604	0.0633896	2.57506	0.010704	0.0448012	-5.1866	Up
MCRS1	21589	ES	02:03:05	1	6	0	0.9602	0.6109	0.1215	0.0710811	0.903536	2.90871	0.00401638	0.0210541	-4.29946	Up
FMNL3	21605	ES	6	5	7	0	0.9735	0.7264	0.1544	0.177789	0.626968	6.18347	3.18586e-09	2.26156e-07	9.1838	Up
RACGAP1	21636	AD	1.2:1.3	1.1	5.2	0	0.9491	0.9009	0.1325	0.0676716	0.325067	2.72544	0.00695917	0.0322714	-4.79921	Up
ASIC1	21637	AP	4	NA	NA	0	0.7699	0.7942	0.1081	0.0628384	0.0673453	3.12016	0.00205948	0.0125823	-3.68574	Up
COX14	21652	AD	1.2	1.1	4	0	0.9912	0.1639	0.0186	0.00955888	0.0208939	2.71573	0.00715943	0.0329721	-4.82486	Up
CERS5	21658	AA	17.1	16	17.2	0	0.9867	0.6686	0.089	0.0847288	0.951476	4.65516	5.70927e-06	0.000116506	1.89462	Up
CERS5	21681	ES	6.1:6.2	1	8	0	0.9889	1	0.1857	0.0868759	0.135386	3.15786	0.00182135	0.0114355	-3.57217	Up
CERS5	21685	ES	3	1	8	0	0.9668	0.4362	0.0355	0.0126946	0.0128742	2.7507	0.00646185	0.0304555	-4.73212	Up
LARP4	21702	ES	12.1	11	13	0	0.9912	0.2549	0.0282	0.0147858	0.972252	2.57713	0.0106421	0.0445961	-5.18141	Up
SLC11A2	21722	AP	4	NA	NA	0	0.9845	0.3726	0.0524	0.0326197	0.0582245	3.1603	0.00180686	0.0113633	-3.56478	Up
SLC11A2	21725	AP	6	NA	NA	0	0.9845	0.4495	0.0762	0.042676	0.0678017	3.07485	0.00238356	0.0140632	-3.82056	Up
SLC11A2	21734	ES	8:9.1:9.2	7.2	10	0	0.9801	0.1825	0.0197	0.0105145	0.0126567	2.65106	0.0086307	0.0380253	-4.99338	Up
SLC11A2	21735	ES	9.1:9.2	7.2	10	0	0.9779	0.152	0.0224	0.0102365	0.0121346	2.66862	0.00820646	0.0366121	-4.948	Up
LETMD1	21742	AA	8.1	7	8.2	0	0.9912	0.2198	0.0345	0.0248759	0.0386068	3.64557	0.000335792	0.00302866	-1.9928	Up
LETMD1	21743	ES	3.3:4:5:6	3.2	7	0	0.9558	1	0.2356	0.161006	0.438126	3.54832	0.00047749	0.00398959	-2.32387	Up
LETMD1	21745	AD	3.3	3.2	4	0	0.9912	0.7583	0.0992	0.0814296	0.108551	4.1869	4.14785e-05	0.00057393	-0.00821858	Up
LETMD1	21746	ES	3.1:3.2:3.3	2	4	0	0.7677	0.4061	0.0525	0.0243013	0.028286	2.55162	0.0114278	0.0470588	-5.24511	Up
LETMD1	21747	ES	3.2:3.3	2	4	0	0.9358	0.9316	0.2218	0.197324	0.369671	4.8148	2.80273e-06	6.67766e-05	2.581	Up
LETMD1	21751	ES	3.2:3.3:4	2	5	0	0.8938	1	0.2366	0.261983	0.637122	6.31799	1.53993e-09	1.22256e-07	9.89658	Up
LETMD1	21757	ES	3.2:3.3:4:5:6	2	7	0	0.9867	0.7732	0.1672	0.178036	0.23389	5.68804	4.23849e-08	2.06569e-06	6.65256	Up
LETMD1	21760	ES	04:05:06	2	7	0	0.9889	0.874	0.1402	0.0734904	0.339434	2.88938	0.0042617	0.0220698	-4.35361	Up
LETMD1	21763	ES	3.2	2	7	0	0.9823	0.7596	0.1489	0.0830746	0.306495	2.8591	0.00467334	0.0237182	-4.43772	Up
LETMD1	21767	ES	2:3.2:3.3:4:5:6	1.2	7	0	0.8894	1	0.2142	0.290903	0.801927	8.03558	6.46122e-14	2.00231e-11	19.8317	Up
LETMD1	21770	ES	1.3:2:3.2:4:5:6	1.2	7	0	0.9535	0.755	0.1693	0.210427	0.842003	7.07258	2.18335e-11	3.25943e-09	14.0815	Up
LETMD1	21773	ES	2:4:5:6	1.2	7	0	0.9779	0.693	0.1073	0.061648	0.915576	3.36514	0.000908325	0.00662053	-2.92577	Up
LETMD1	21780	ES	00:02:03.200000	1.2	7	0	0.927	0.8671	0.1508	0.135642	0.868257	4.55475	8.85099e-06	0.000167039	1.47254	Up
LETMD1	21786	ES	2:3.2:3.3:4	1.2	5	0	0.8252	0.6912	0.0769	0.0766792	0.968774	5.25324	3.6341e-07	1.23785e-05	4.56012	Up
LETMD1	21789	ES	1.3:2:3.2:4	1.2	5	0	0.8894	0.4666	0.0532	0.0527343	0.977887	4.73911	3.93601e-06	8.71683e-05	2.2532	Up
LETMD1	21795	AD	1.3	1.2	2	0	0.9889	0.6094	0.0905	0.0804996	0.136879	4.51447	1.05317e-05	0.000192376	1.30536	Up
LETMD1	21796	AD	1.2:1.3	1.1	2	0	0.9469	1	0.219	0.193229	0.549517	4.6385	6.14307e-06	0.000123397	1.82407	Up
POU6F1	21804	AP	6.1	NA	NA	0	0.7611	0.921	0.1813	0.133955	0.41173	4.34714	2.14198e-05	0.000338312	0.624018	Up
DAZAP2	21810	AT	7	NA	NA	0	0.9912	0.0943	0.0123	0.00730874	0.0191617	3.06357	0.00247129	0.0144602	-3.85386	Up
SMAGP	21832	AT	7	NA	NA	0	0.9912	0.3397	0.0327	0.0257031	0.963044	3.86948	0.000145226	0.00156006	-1.20073	Up
SMAGP	21834	ES	5	3.3	6.1	0	0.9912	0.0581	0.0084	0.00543023	0.00938591	3.36191	0.000918465	0.00667495	-2.93613	Up
NR4A1	21887	AP	2	NA	NA	0	0.9889	0.71	0.0879	0.028387	0.0365716	2.79379	0.00568739	0.0275956	-4.61636	Up
KRT8	21909	AP	2	NA	NA	0	0.9912	0.0524	0.007	0.00434514	0.00747351	3.20479	0.00156058	0.0101541	-3.42909	Up
KRT18	21912	AP	2.1	NA	NA	0	0.9823	0.392	0.0313	0.0651666	0.974353	8.86505	3.19328e-16	1.88803e-13	25.0924	Up
KRT18	21913	RI	7.2	7.1	7.3	0	0.9912	0.1833	0.0127	0.00492275	0.00988817	2.91637	0.00392289	0.0206968	-4.27793	Up
EIF4B	21918	ES	8	7	9	0	0.9912	0.0477	0.0066	0.0043473	0.00664444	3.63463	0.000349488	0.00312149	-2.03045	Up
TENC1	21926	AD	27.2	27.1	28	0	0.9845	0.1405	0.0128	0.00713937	0.993249	2.53996	0.011804	0.0482151	-5.27405	Up
TENC1	21928	AD	20.4:20.5:20.6	20.3	21	0	0.9912	0.0664	0.0132	0.0167361	0.989459	7.68062	5.7896e-13	1.30732e-10	17.6635	Up
CSAD	21944	AP	6.1	NA	NA	0	0.8673	0.7007	0.1671	0.11568	0.249362	3.74014	0.000236786	0.00229458	-1.66331	Up
CSAD	21955	RI	10.2:10.3	10.1	10.4	0	0.9336	0.9762	0.1986	0.184823	0.46524	5.53401	9.19736e-08	3.92855e-06	5.89706	Up
RARG	21982	ES	3	2.2	5	0	0.9757	0.2442	0.0394	0.0210293	0.959998	2.81508	0.00533684	0.0262749	-4.55856	Up
PFDN5	21992	ES	00:02:04.100000	1	4.2	1	0.781	0.7708	0.1678	0.102818	0.687897	3.47881	0.000611332	0.00484911	-2.55561	Up
PFDN5	22006	ES	2	1	4.1	1	0.7898	0.7852	0.1874	0.102646	0.617224	3.0145	0.0028884	0.0163258	-3.99734	Up
PFDN5	22007	ES	2:4.1:4.2	1	5	1	0.8296	0.8692	0.1055	0.0458194	0.101248	3.78218	0.000202284	0.00202668	-1.51448	Up
PFDN5	22010	ES	02:03:00	1	5	0	0.9912	0.1768	0.0269	0.022768	0.937621	4.88841	2.00699e-06	5.12119e-05	2.90374	Up
PFDN5	22011	ES	2	1	5	0	0.9889	0.6082	0.0913	0.0428817	0.103097	2.9197	0.00388287	0.0205364	-4.26856	Up
C12orf10	22012	AP	2.1	NA	NA	0	0.9912	0.2333	0.0351	0.0156664	0.0462161	2.70698	0.00734418	0.0336128	-4.84787	Up
AAAS	22019	ES	7	6	8	0	0.9912	0.1061	0.015	0.0152358	0.984903	5.37322	2.03268e-07	7.62423e-06	5.12494	Up
PRR13	22029	AT	4.6	NA	NA	0	0.9912	0.0296	0.0034	0.00224215	0.00432905	3.14301	0.00191192	0.0118714	-3.61705	Up
PRR13	22030	AA	4.1:4.2:4.3	3	4.4	0	0.9912	0.106	0.0136	0.00839568	0.985628	3.54238	0.000487739	0.00406314	-2.34381	Up
PRR13	22031	AA	4.2:4.3	3	4.4	0	0.8673	1	0.1708	0.0849645	0.533661	2.8426	0.00491275	0.0246977	-4.48323	Up
PRR13	22034	AA	4.1:4.2:4.3:4.4	3	4.5	0	0.9912	0.0947	0.0123	0.0128856	0.986374	5.56719	7.79327e-08	3.44337e-06	6.05851	Up
PRR13	22035	AA	4.2:4.3:4.4	3	4.5	0	0.9093	0.9441	0.1982	0.12938	0.543336	3.50402	0.000559162	0.004515	-2.47202	Up
PCBP2	22052	ES	15	14.1	16.1	0	0.9912	0.6418	0.0901	0.0521124	0.693989	2.84404	0.00489132	0.0246072	-4.47925	Up
PCBP2	22057	ES	12	11.2	14.1	1	0.9912	0.4649	0.0743	0.0488636	0.575633	3.37332	0.000883099	0.00647659	-2.8995	Up
MAP3K12	22063	AP	3.1	NA	NA	0	0.9602	1	0.2478	0.299322	0.53827	6.73301	1.53673e-10	1.71484e-08	12.1604	Up
TARBP2	22068	AP	2	NA	NA	0	0.927	0.9631	0.1877	0.140285	0.680208	3.86271	0.000149039	0.00159113	-1.2253	Up
ATP5G2	22100	AA	4.1	3	4.2	0	0.9912	0.0982	0.0119	0.00697164	0.0152382	3.3711	0.00088988	0.00651879	-2.90663	Up
ATP5G2	22101	ES	00:03:04.100000	1.3	4.2	1	0.9071	0.8564	0.16	0.106549	0.598006	3.53145	0.000507171	0.00418976	-2.38048	Up
ATP5G2	22104	AD	1.3	1.2	3	0	0.9912	0.0851	0.0124	0.00929663	0.987904	3.69427	0.000280751	0.00263427	-1.82406	Up
CALCOCO1	22108	RI	14.3	14.2	14.4	0	0.9912	0.7879	0.1579	0.175296	0.286782	6.3351	1.40292e-09	1.13178e-07	9.98799	Up
HOXC4	22117	AP	1	NA	NA	0	0.8894	1	0.1978	0.205828	0.20294	5.53124	9.3252e-08	3.97937e-06	5.88361	Up
SMUG1	22127	RI	4.2	4.1	4.3	0	0.9912	0.1976	0.0252	0.0146157	0.0424661	3.24424	0.00136861	0.00916932	-3.30732	Up
HNRNPA1	22144	RI	11.3	11.2	11.4	0	0.9912	0.44	0.0785	0.0443739	0.13731	3.36813	0.00089901	0.00656648	-2.91616	Up
COPZ1	22160	RI	10.2:10.3	10.1	10.4	0	0.9912	0.0313	0.005	0.00358553	0.00704015	3.85559	0.000153148	0.00162266	-1.25107	Up
COPZ1	22174	AA	3.1	1	3.2	0	0.9912	0.0548	0.0046	0.0018435	0.00412455	2.70313	0.00742677	0.0338824	-4.85797	Up
ZNF385A	22177	AP	4.1	NA	NA	0	0.9535	0.9862	0.2454	0.227518	0.70309	4.84366	2.45987e-06	6.02037e-05	2.70707	Up
PPP1R1A	22195	AT	8	NA	NA	0	0.8739	1	0.2725	0.197676	0.319726	4.07998	6.37951e-05	0.000813459	-0.418902	Up
ITGA7	22211	AP	1	NA	NA	0	0.9403	0.5799	0.0807	0.0434826	0.0497716	2.61625	0.00953071	0.0409077	-5.08253	Up
ITGA7	22216	ES	29	28	30	0	0.9159	0.7696	0.1644	0.105209	0.128115	3.65768	0.000321231	0.0029267	-1.95104	Up
BLOC1S1	22230	AP	2	NA	NA	0	0.9912	0.3857	0.0361	0.034607	0.0581042	5.85038	1.84425e-08	1.00572e-06	7.46526	Up
BLOC1S1	22233	RI	4.2	4.1	4.3	0	0.9912	0.084	0.0142	0.00824606	0.0224508	3.11386	0.00210193	0.0127606	-3.70458	Up
RDH5	22237	AA	2.1:2.2	1	2.3	0	0.7987	1	0.1901	0.133438	0.645258	4.05903	6.93403e-05	0.000870465	-0.4983	Up
RDH5	22238	AA	2.2	1	2.3	0	0.8628	0.7812	0.1609	0.0923514	0.727923	2.92602	0.00380791	0.0202112	-4.25073	Up
ORMDL2	22255	AP	1	NA	NA	0	0.9912	0.1366	0.0196	0.0203071	0.982498	4.87293	2.15373e-06	5.38253e-05	2.83552	Up
DNAJC14	22260	AP	2	NA	NA	0	0.9912	0.7958	0.1319	0.122431	0.701327	4.87912	2.09381e-06	5.2715e-05	2.86279	Up
MMP19	22278	ES	3.1:3.2:4.1:4.2	2	5	0	0.9712	0.1621	0.0137	0.00843779	0.995093	2.62429	0.0093156	0.0402651	-5.06203	Up
MMP19	22283	ES	3.1:3.2	2	4.1	0	0.9646	0.5278	0.0678	0.102363	0.956923	7.19011	1.09677e-11	1.73532e-09	14.7601	Up
MMP19	22285	AA	3.1	2	3.2	0	0.896	0.3045	0.0528	0.0310139	0.962335	2.99875	0.00303552	0.0169886	-4.04297	Up
SUOX	22333	AP	5.1	NA	NA	0	0.9867	0.9198	0.1861	0.214677	0.296769	6.03167	7.14861e-09	4.53705e-07	8.39225	Up
SUOX	22340	ES	3	2	5.2	0	0.969	0.9228	0.1707	0.096059	0.489802	2.97922	0.00322736	0.0178071	-4.09921	Up
SUOX	22342	ES	4	1	5.2	0	0.7987	1	0.2323	0.187463	0.242399	5.00427	1.1777e-06	3.289e-05	3.41959	Up
SUOX	22343	ES	02:03:00	1	5.2	0	0.9757	0.9669	0.2016	0.11516	0.649521	3.04915	0.00258772	0.0150019	-3.89625	Up
ERBB3	22352	AP	20.1	NA	NA	0	0.9889	0.4174	0.057	0.0484845	0.0664983	4.68653	4.97141e-06	0.000104486	2.02799	Up
ERBB3	22353	AP	24.1	NA	NA	0	0.9889	0.9343	0.1685	0.0861634	0.171469	2.69457	0.00761362	0.0345748	-4.8804	Up
RPL41	22365	RI	1.2	1.1	1.3	0	0.9912	0.1083	0.0147	0.0121143	0.0366092	4.2545	3.1459e-05	0.000458815	0.256043	Up
MYL6B	22371	RI	7.2	7.1	7.3	0	0.9889	0.4288	0.048	0.0306441	0.0775764	4.09764	5.94503e-05	0.000768748	-0.351682	Up
MYL6	22375	AT	7	NA	NA	0	0.9912	0.0761	0.0116	0.0102354	0.0214506	4.71859	4.31255e-06	9.37515e-05	2.16507	Up
MYL6	22385	RI	1.2	1.1	1.3	0	0.9867	0.8696	0.1463	0.111509	0.623173	4.11738	5.49286e-05	0.000718549	-0.27626	Up
MYL6	22386	RI	1.2:1.3	1.1	1.4	0	0.9912	0.0111	0.0014	0.00104954	0.00224245	3.75512	0.000223903	0.0021977	-1.61046	Up
SMARCC2	22390	RI	28.2	28.1	28.3	0	0.9912	0.4589	0.0574	0.0716345	0.946039	6.57586	3.71747e-10	3.68751e-08	11.292	Up
SMARCC2	22391	AD	28.2:28.3	28.1	29	0	0.9912	0.812	0.1373	0.186293	0.891773	6.8033	1.03094e-10	1.20013e-08	12.5531	Up
SMARCC2	22392	ES	28.3	28.1	29	0	0.9159	0.9692	0.2391	0.117576	0.390874	2.54604	0.0116066	0.047596	-5.25899	Up
RNF41	22404	ES	4.1:4.2	3	5	0	0.9912	0.4052	0.071	0.0354949	0.148618	2.70896	0.0073019	0.033467	-4.84266	Up
NABP2	22408	RI	1.3	1.2	1.4	0	0.9912	0.4342	0.074	0.0759083	0.881773	5.09438	7.73147e-07	2.31301e-05	3.82741	Up
COQ10A	22414	AP	1	NA	NA	0	0.9712	0.7974	0.1717	0.140931	0.717737	4.49652	1.13758e-05	0.000204468	1.23127	Up
PAN2	22425	AD	14.3	14.2	15	0	0.9425	1	0.1208	0.0746379	0.223341	2.93139	0.00374518	0.0199585	-4.23553	Up
BAZ2A	22471	AP	2	NA	NA	0	0.9779	0.8734	0.1526	0.0944247	0.630246	3.17661	0.00171265	0.0109138	-3.51523	Up
NACA	22491	AA	4.1	2.2	4.2	0	0.9912	0.0201	0.0018	0.00127832	0.00319488	3.84207	0.000161252	0.0016898	-1.29992	Up
STAT6	22519	AP	3	NA	NA	0	0.9912	0.2829	0.0254	0.0194355	0.0304249	3.6428	0.000339211	0.00305215	-2.00234	Up
STAT6	22532	AD	2.2	2.1	4	0	0.9889	0.1714	0.0291	0.0168383	0.0541887	3.18092	0.00168855	0.0107907	-3.5021	Up
SHMT2	22539	AP	1	NA	NA	0	0.9912	0.5294	0.0684	0.0397102	0.911262	2.79251	0.00570916	0.0276743	-4.61983	Up
SHMT2	22547	AD	6.2	6.1	7	0	0.9912	0.0175	0.0021	0.00105923	0.000910047	2.60979	0.00970665	0.0414924	-5.09895	Up
R3HDM2	22566	AP	3	NA	NA	0	0.9889	0.5389	0.0512	0.0250786	0.0283847	2.83209	0.00507089	0.0253291	-4.51207	Up
R3HDM2	22578	ES	12	11	13	0	0.9912	0.471	0.0544	0.0546601	0.842746	5.44243	1.44773e-07	5.6915e-06	5.45519	Up
ARHGAP9	22581	AP	4.1	NA	NA	0	0.9336	0.5309	0.1058	0.0541951	0.116249	2.70562	0.00737327	0.0336938	-4.85144	Up
DDIT3	22624	RI	2.2	2.1	2.3	0	0.9712	0.3717	0.0595	0.0666129	0.957626	6.22549	2.54141e-09	1.85991e-07	9.40531	Up
DDIT3	22628	RI	2.2:2.3	2.1	2.4	0	0.9912	0.5999	0.1116	0.0815109	0.279952	3.73814	0.000238562	0.00230731	-1.67037	Up
DCTN2	22642	ES	07:09:00	2	10	0	0.9912	0.224	0.0252	0.0157759	0.0222694	2.95124	0.00352168	0.0190406	-4.17921	Up
DTX3	22661	AD	1.2:1.3	1.1	1.5	0	0.958	0.9194	0.2195	0.196286	0.625681	5.00525	1.17234e-06	3.2781e-05	3.42401	Up
DTX3	22663	RI	1.2	1.1	1.3	0	0.9558	0.9751	0.1877	0.171717	0.434221	4.79675	3.04021e-06	7.14123e-05	2.50246	Up
ARHGEF25	22665	AP	3	NA	NA	0	0.9403	0.7845	0.1273	0.134381	0.84706	6.10754	4.78099e-09	3.2017e-07	8.78612	Up
OS9	22695	RI	7.2	7.1	7.3	0	0.9912	0.4078	0.0624	0.0352215	0.0823085	2.85291	0.00476189	0.0240785	-4.45482	Up
OS9	22696	RI	7.2:7.3	7.1	7.4	0	0.9912	0.185	0.0275	0.0155215	0.0331612	2.94204	0.00362373	0.0194288	-4.20536	Up
OS9	22702	ES	5.1:5.2:5.3:6:7.1:7.2:7.3:7.4:8:9.1	4	9.2	0	0.927	1	0.2354	0.150607	0.465947	3.44737	0.000682769	0.00528271	-2.65908	Up
OS9	22707	ES	5.1:6:7.1:7.3:7.4:8:9.1	4	9.2	0	0.8319	0.6707	0.0986	0.054453	0.0854603	3.36866	0.000897379	0.00655884	-2.91446	Up
OS9	22711	ES	5.1:6:7.1:7.4:8:9.1	4	9.2	0	0.8673	0.8069	0.1642	0.102225	0.17477	3.61021	0.000381971	0.0033465	-2.11409	Up
AGAP2	22721	AP	1	NA	NA	0	0.9469	1	0.219	0.151676	0.716583	3.56512	0.00044954	0.00379987	-2.26722	Up
2020-03-09	22744	AP	3.1	NA	NA	0	0.9912	0.8378	0.16	0.164212	0.373829	6.23179	2.45663e-09	1.80669e-07	9.43858	Up
METTL21B	22749	AP	3	NA	NA	0	0.9735	0.8356	0.1163	0.0727749	0.783125	3.06382	0.0024693	0.0144514	-3.85312	Up
TSFM	22754	AT	9	NA	NA	0	0.9912	0.5027	0.0644	0.0615124	0.894981	4.70379	4.60535e-06	9.82321e-05	2.10173	Up
MON2	22832	AP	37.1	NA	NA	0	0.9889	0.535	0.101	0.0596484	0.0946206	3.24232	0.00137741	0.00921723	-3.31327	Up
MON2	22843	ES	2	1	3	0	0.9027	0.5491	0.0702	0.0401249	0.0808993	3.29415	0.00115714	0.00804895	-3.15133	Up
DPY19L2	22847	AP	17.1	NA	NA	0	0.8628	1	0.2412	0.25966	0.426068	6.04612	6.62312e-09	4.25157e-07	8.46699	Up
TMEM5	22853	AD	1.2	1.1	2	0	0.9912	0.8625	0.1318	0.0832597	0.414025	3.47127	0.000627792	0.00494996	-2.58049	Up
TMBIM4	22888	AP	2.1	NA	NA	0	0.9912	0.1278	0.0183	0.00986681	0.0157664	3.33147	0.00101935	0.00724983	-3.03328	Up
TMBIM4	22897	AD	2.3	2.2	4.1	0	0.8827	0.8354	0.1915	0.133341	0.793948	3.85303	0.000154656	0.00163556	-1.26035	Up
TMBIM4	22907	ES	3	1	4.1	0	0.9912	0.0594	0.0077	0.00362985	0.00697267	2.69088	0.00769558	0.0348625	-4.89006	Up
RAP1B	22943	ES	00:02:03.100000	1.1	3.2	0	0.9757	0.6635	0.0956	0.0584659	0.899841	3.13184	0.00198278	0.0122189	-3.65069	Up
RAP1B	22958	ES	2	1.1	3.1	0	0.9889	0.4559	0.0554	0.0411729	0.0915501	3.70074	0.000274109	0.00258328	-1.80148	Up
CPM	23300	ES	4	3.2	5	0	0.9336	0.4251	0.0773	0.0419071	0.906568	2.69927	0.00751049	0.0341929	-4.86809	Up
CNOT2	23366	AT	5	NA	NA	0	0.9912	0.5561	0.0823	0.0356105	0.0908224	2.89456	0.00419458	0.0218189	-4.33912	Up
CNOT2	23371	RI	11.5	11.4	11.6	0	0.9912	0.1476	0.0225	0.0145135	0.0286064	3.5804	0.000425478	0.0036403	-2.21553	Up
CNOT2	23372	RI	11.3	11.2	11.4	0	0.9912	0.0739	0.0119	0.00767581	0.014782	3.43154	0.000721627	0.00551187	-2.71086	Up
TSPAN8	23401	AP	9	NA	NA	0	0.9602	0.2945	0.0359	0.0214068	0.0213182	2.92795	0.00378527	0.020122	-4.24528	Up
THAP2	23408	AT	2	NA	NA	0	0.9912	0.7871	0.1669	0.117408	0.638281	3.53661	0.000497915	0.00412885	-2.36319	Up
TBC1D15	23424	ES	4	1	5	0	0.9735	0.4472	0.0305	0.0140216	0.0154067	3.53997	0.000491964	0.00408999	-2.35191	Up
GLIPR1L2	23458	AT	6.2	NA	NA	0	0.9912	0.5519	0.0833	0.0916883	0.896055	5.56511	7.875e-08	3.46585e-06	6.04834	Up
NAP1L1	23468	AP	7.1	NA	NA	0	0.9912	0.4653	0.0746	0.0285362	0.0556699	2.8608	0.00464932	0.0236358	-4.43302	Up
NAP1L1	23479	AA	7.2:7.3:7.4	6	7.5	0	0.9668	0.4864	0.0569	0.0220752	0.0373908	2.9132	0.00396132	0.020858	-4.28685	Up
NAP1L1	23480	ES	7.2:7.4	6	7.5	0	0.9115	0.2851	0.047	0.0244891	0.0316501	2.71844	0.00710289	0.0327688	-4.81769	Up
OSBPL8	23501	ES	6	5	7.1	0	0.9668	1	0.1694	0.126956	0.45419	3.82591	0.00017147	0.0017764	-1.3581	Up
OSBPL8	23502	ES	00:06:07.100000	5	7.2	0	0.9602	1	0.1785	0.121424	0.591863	3.47008	0.000630423	0.00496461	-2.58441	Up
ZDHHC17	23508	ES	8	7	9	0	0.9115	1	0.1449	0.0903132	0.226997	3.2871	0.00118504	0.00820421	-3.17349	Up
TMTC2	23562	AP	2	NA	NA	0	0.9912	0.5108	0.0381	0.0139999	0.0194302	2.55972	0.0111728	0.046255	-5.22495	Up
CEP290	23607	AP	27.1	NA	NA	0	0.9558	1	0.1398	0.0516674	0.119924	2.84426	0.00488817	0.0245941	-4.47866	Up
DUSP6	23618	ES	2.2	1	3	0	0.9912	0.107	0.0195	0.0158187	0.97424	4.34801	2.13414e-05	0.00033753	0.627529	Up
POC1B	23629	ES	12	10	13	0	0.9912	0.7266	0.0857	0.0758516	0.841959	4.36117	2.01975e-05	0.000323096	0.680326	Up
POC1B	23631	ES	07:08:00	6	9	0	0.9912	0.1584	0.0124	0.00801455	0.994016	2.53803	0.0118674	0.048408	-5.27883	Up
POC1B	23639	ES	3.1	2.2	4	0	0.9867	1	0.1049	0.079409	0.705766	3.64041	0.000342192	0.00306975	-2.01058	Up
GALNT4	23640	AP	3.1	NA	NA	0	0.9912	0.2647	0.0429	0.031735	0.925139	3.84412	0.000159999	0.00167941	-1.29253	Up
DCN	23653	AT	5	NA	NA	0	0.9912	0.0273	0.0031	0.00162915	0.00394726	3.37947	0.000864568	0.00637502	-2.8797	Up
EEA1	23677	ES	3	2	4	0	0.9159	0.4775	0.0592	0.034291	0.0355592	2.79306	0.00569982	0.027635	-4.61834	Up
NUDT4	23678	AP	1	NA	NA	0	0.9912	0.0848	0.0121	0.00951504	0.988109	4.50535	1.0953e-05	0.000198376	1.26767	Up
UBE2N	23684	RI	4.5	4.4	4.6	0	0.9912	0.0828	0.0098	0.00542292	0.0140532	3.03398	0.00271561	0.0155745	-3.94063	Up
UBE2N	23689	RI	4.3	4.2	4.4	0	0.9912	0.1213	0.0147	0.0104704	0.0194472	3.59166	0.000408528	0.00352606	-2.17731	Up
MRPL42	23698	AT	6.2	NA	NA	0	0.9912	0.3552	0.0499	0.0239981	0.0402718	2.64354	0.00881827	0.0386285	-5.01272	Up
CCDC41	23728	AT	18	NA	NA	0	0.9912	0.6954	0.1084	0.0621041	0.720576	2.78861	0.00577591	0.0279301	-4.63038	Up
NR2C1	23741	AT	12.2	NA	NA	0	0.9912	0.5758	0.0992	0.125617	0.276831	6.57766	3.68047e-10	3.65961e-08	11.3018	Up
FGD6	23745	AT	19.2	NA	NA	0	0.9912	0.2752	0.0449	0.0219857	0.0540108	2.60426	0.00985966	0.04196	-5.11298	Up
VEZT	23757	AA	12.1	11	12.2	0	0.9889	0.8218	0.0871	0.0628225	0.485244	3.6491	0.000331488	0.00299922	-1.98065	Up
VEZT	23759	ES	7	6.2	9	0	0.9845	0.2088	0.0292	0.017057	0.025687	3.25268	0.00133047	0.00897535	-3.28107	Up
VEZT	23763	ES	6.1:6.2	5	9	0	0.9801	0.3911	0.0757	0.0552065	0.911949	3.56012	0.0004577	0.00385362	-2.28412	Up
VEZT	23786	ES	5	4	6.1	0	0.9867	0.8538	0.1208	0.0750434	0.639918	2.99914	0.00303174	0.0169779	-4.04183	Up
SNRPF	23810	AT	4	NA	NA	0	0.9912	0.0342	0.0061	0.00419726	0.99441	3.26832	0.00126244	0.00863569	-3.23231	Up
NEDD1	23841	ES	2.2:2.3	1	3	0	0.9668	0.8119	0.1397	0.103859	0.807451	3.58955	0.000411649	0.00354493	-2.18447	Up
TMPO	23845	AT	4	NA	NA	0	0.9912	0.4338	0.0689	0.0413131	0.324316	3.30514	0.00111488	0.00780814	-3.1167	Up
SLC25A3	23856	AD	2.2	2.1	4.1	0	0.9889	0.8715	0.1707	0.182488	0.375071	5.96022	1.04097e-08	6.25348e-07	8.02449	Up
IKBIP	23864	AT	3	NA	NA	0	0.9912	0.4296	0.0823	0.124283	0.417224	8.73257	7.57752e-16	3.91372e-13	24.2354	Up
IKBIP	23866	ES	2	1	4	0	0.9735	0.7573	0.1269	0.088609	0.797235	3.78005	0.000203911	0.00203979	-1.52205	Up
ANKS1B	23886	AT	33	NA	NA	0	0.9447	0.6479	0.1587	0.0993208	0.704474	3.32968	0.0010256	0.00728409	-3.03897	Up
UHRF1BP1L	23899	AT	15	NA	NA	0	0.9912	0.4331	0.0645	0.0408947	0.100813	3.54835	0.000477426	0.00398959	-2.32375	Up
ARL1	23945	AT	7.2	NA	NA	0	0.9912	0.0839	0.0103	0.00725603	0.0134634	4.01223	8.34337e-05	0.00100755	-0.674414	Up
ARL1	23947	ES	4	3	5	0	0.9912	0.046	0.0066	0.00322196	0.00541416	2.52408	0.0123341	0.0498052	-5.31324	Up
ARL1	23953	ES	3	1	5	0	0.9912	0.0377	0.0065	0.00330055	0.993783	2.90369	0.00407881	0.0213316	-4.31355	Up
GNPTAB	24002	AT	3	NA	NA	0	0.9912	0.2246	0.0202	0.0107716	0.0280782	2.53813	0.0118639	0.048398	-5.27856	Up
NFYB	24094	AP	1	NA	NA	0	0.9912	0.7908	0.1646	0.120975	0.559644	3.97653	9.59761e-05	0.00112456	-0.807583	Up
TXNRD1	24095	AP	6.1	NA	NA	0	0.9912	0.3374	0.0534	0.0321594	0.0750573	2.8195	0.00526641	0.0260366	-4.54648	Up
TXNRD1	24109	ES	4.2:6.2	4.1	10	1	0.9535	0.8591	0.1385	0.118479	0.635472	4.24236	3.3068e-05	0.000477785	0.208341	Up
TXNRD1	24111	AD	4.2	4.1	10	1	0.9469	0.7341	0.1441	0.0886249	0.273609	3.06351	0.00247171	0.0144602	-3.85402	Up
TXNRD1	24112	AD	4.2	4.1	6.2	0	0.9889	0.9077	0.1139	0.0756312	0.262094	3.6875	0.00028785	0.00268527	-1.84761	Up
APPL2	24125	AP	2	NA	NA	0	0.9867	0.3023	0.0483	0.0396023	0.0472993	4.70723	4.53566e-06	9.71912e-05	2.11643	Up
APPL2	24127	AP	21.1	NA	NA	0	0.9867	0.6739	0.1038	0.0636266	0.115555	3.10717	0.00214794	0.0129973	-3.72457	Up
RIC8B	24156	AP	6	NA	NA	0	0.9867	0.8998	0.1292	0.103256	0.140918	4.08021	6.37352e-05	0.000812962	-0.418008	Up
RIC8B	24163	ES	12	11	13	0	0.7832	0.3489	0.0653	0.0363799	0.0444579	3.27006	0.0012551	0.00859332	-3.22689	Up
C12orf23	24177	AP	4.1	NA	NA	0	0.9889	0.3844	0.0532	0.0237242	0.0314878	2.84381	0.0048947	0.0246187	-4.47988	Up
C12orf23	24178	AP	2.1	NA	NA	0	0.9889	0.3714	0.0551	0.0326883	0.073155	2.73125	0.00684189	0.0318228	-4.78384	Up
MTERFD3	24186	RI	1.2:1.3	1.1	1.4	0	0.9845	0.8391	0.1798	0.10114	0.780276	2.86513	0.00458858	0.0234123	-4.42103	Up
MTERFD3	24188	RI	1.2	1.1	1.3	0	0.9912	1	0.2124	0.15498	0.513248	3.87735	0.000140915	0.00152431	-1.17216	Up
ISCU	24222	AT	5.7	NA	NA	0	0.9912	0.0713	0.0113	0.00992557	0.0220576	4.59549	7.41499e-06	0.000144427	1.64287	Up
ISCU	24230	ES	5.3:5.4:5.5:5.6	5.1	6	0	0.9912	0.0144	0.0021	0.00109557	0.00145269	2.58579	0.0103863	0.0437444	-5.15962	Up
ISCU	24234	AD	5.2:5.3	5.1	6	0	0.9912	0.0312	0.0029	0.00103113	0.00148877	2.63165	0.00912276	0.0396529	-5.04324	Up
ISCU	24244	ES	2	1	3	0	0.9912	0.3205	0.0466	0.0326954	0.0626196	4.30287	2.57585e-05	0.000391563	0.447349	Up
SSH1	24258	ES	12	11	13	0	0.9558	0.598	0.1104	0.0516309	0.770895	2.77011	0.0061019	0.0291225	-4.68019	Up
USP30	24272	ES	06:07:00	5	8	0	0.9889	0.2649	0.042	0.0280457	0.956123	4.15879	4.64868e-05	0.000627293	-0.11706	Up
UNG	24277	AP	1	NA	NA	0	0.9889	0.8194	0.1658	0.233709	0.388992	7.54046	1.3564e-12	2.78309e-10	16.8225	Up
UNG	24279	ES	4	3	5	0	0.9867	0.1113	0.0097	0.00942229	0.996064	4.2061	3.83589e-05	0.000539655	0.0664735	Up
KCTD10	24290	AP	4.1	NA	NA	0	0.9867	0.7101	0.0854	0.0622771	0.149571	3.51905	0.00053009	0.0043332	-2.42195	Up
UBE3B	24308	AT	28	NA	NA	0	0.9912	0.2075	0.032	0.0269085	0.0971485	4.30641	2.53822e-05	0.000386924	0.46144	Up
UBE3B	24310	ES	19	18	20	0	0.9646	0.3312	0.0405	0.0252932	0.0356748	3.50982	0.000547773	0.00444781	-2.45272	Up
UBE3B	24311	RI	8.2	8.1	8.3	0	0.9137	1	0.1813	0.128724	0.280006	3.53115	0.000507715	0.00419224	-2.38149	Up
GIT2	24375	AA	18.1	17.2	18.2	0	0.9912	0.9453	0.1431	0.0869444	0.35842	2.91624	0.00392451	0.020703	-4.27831	Up
GIT2	24376	ES	17.2:18.1:18.2	17.1	19	0	0.9735	0.333	0.0359	0.0213029	0.988291	2.69868	0.00752346	0.0342381	-4.86965	Up
GIT2	24377	ES	17.2:18.2	17.1	19	0	0.9469	0.1615	0.0154	0.00844928	0.996035	2.91427	0.00394835	0.0208067	-4.28385	Up
GIT2	24385	ES	17.1:17.2:18.1	15	18.2	0	0.9912	0.8385	0.175	0.15197	0.645933	4.54182	9.3601e-06	0.000174957	1.41875	Up
GIT2	24387	ES	17.1:17.2	15	18.2	0	0.9867	0.6238	0.0808	0.0516826	0.830581	3.14588	0.00189407	0.0117979	-3.60838	Up
ANKRD13A	24394	AP	1	NA	NA	0	0.9867	0.5199	0.0526	0.0382268	0.0624351	4.18658	4.15336e-05	0.000574427	-0.0094867	Up
C12orf76	24404	AT	9.2	NA	NA	0	0.9912	0.6231	0.1077	0.0544848	0.187578	3.07792	0.00236017	0.0139692	-3.81147	Up
C12orf76	24406	AT	6	NA	NA	0	0.9912	0.8806	0.1951	0.126456	0.329828	3.6458	0.000335511	0.00302676	-1.99201	Up
IFT81	24411	AD	1.2	1.1	2	0	0.9757	0.8472	0.1565	0.108844	0.640345	3.72728	0.000248407	0.00238355	-1.70855	Up
ATP2A2	24418	RI	21.2:21.3	21.1	21.4	0	0.9912	0.2677	0.0404	0.0669531	0.977968	8.35072	8.84702e-15	3.64716e-12	21.8	Up
VPS29	24433	ES	4	3.2	5	0	0.9447	0.7711	0.1741	0.0982479	0.238084	2.81216	0.0053837	0.0264303	-4.56651	Up
VPS29	24439	ES	2	1	3.1	0	0.9912	0.128	0.0206	0.01526	0.0259785	3.58634	0.000416451	0.00357806	-2.19537	Up
VPS29	24441	ES	3.1:3.2:4	1	5	0	0.9912	0.2666	0.0448	0.0307182	0.0408245	3.33643	0.00100224	0.00715189	-3.01751	Up
VPS29	24443	ES	2:3.1:3.2	1	5	0	0.9912	0.0648	0.0077	0.00600863	0.00660947	3.97394	9.6955e-05	0.00113455	-0.817227	Up
VPS29	24444	ES	3.1:3.2	1	5	0	0.9912	0.6297	0.1032	0.0921553	0.191416	4.55724	8.7558e-06	0.000165535	1.48294	Up
VPS29	24445	ES	00:02:03.100000	1	5	0	0.9912	0.1592	0.0297	0.0310823	0.0360079	5.69469	4.09765e-08	2.0066e-06	6.68554	Up
VPS29	24446	ES	3.1	1	5	0	0.9912	0.7469	0.148	0.145672	0.566724	4.91732	1.75852e-06	4.59949e-05	3.03156	Up
HVCN1	24486	AP	3	NA	NA	0	0.7566	1	0.2015	0.198629	0.539461	5.72526	3.50721e-08	1.75497e-06	6.83741	Up
HVCN1	24496	AD	4.3	4.2	5.2	0	0.8407	0.441	0.0409	0.0190768	0.0184786	3.26023	0.00129723	0.0088	-3.25757	Up
PPP1CC	24499	AT	5.4	NA	NA	0	0.9912	0.0459	0.0075	0.00629518	0.0200044	4.35981	2.03132e-05	0.0003246	0.67485	Up
PPP1CC	24503	RI	5.2	5.1	5.3	0	0.9912	0.247	0.039	0.0333069	0.0618752	4.20317	3.88209e-05	0.00054513	0.055035	Up
BRAP	24531	AD	1.2	1.1	2	0	0.9535	0.2768	0.0445	0.030152	0.0478493	3.39449	0.000820834	0.00610261	-2.83124	Up
ACAD10	24533	AT	14.2	NA	NA	0	0.9912	0.3608	0.0605	0.0324137	0.125787	3.08627	0.00229768	0.013695	-3.78674	Up
ALDH2	24538	ES	2	1	3	0	0.9912	0.2188	0.0271	0.0168811	0.0374275	3.38778	0.000840124	0.00622645	-2.85293	Up
MAPKAPK5	24542	AD	15.2	15.1	16	0	0.9912	0.5041	0.0815	0.0743972	0.452456	4.68185	5.07536e-06	0.000105878	2.00804	Up
MAPKAPK5	24545	ES	4:5:6:7:8	1	9	0	0.9912	0.1161	0.0135	0.00777986	0.990241	2.79581	0.00565321	0.0274713	-4.61089	Up
TMEM116	24565	ES	5	4	7	0	0.8628	1	0.1205	0.0580423	0.134131	2.76317	0.00622847	0.0296062	-4.6988	Up
ERP29	24568	AP	2	NA	NA	0	0.9912	0.1346	0.0198	0.0119661	0.0238213	3.48157	0.000605411	0.00481575	-2.54649	Up
ERP29	24569	ES	3	1	4	0	0.9912	0.2043	0.032	0.0159381	0.940852	2.55519	0.0113149	0.046701	-5.23624	Up
TRAFD1	24580	AD	1.2	1.1	2	0	0.9867	1	0.0974	0.0668829	0.13669	3.48519	0.00059771	0.00477138	-2.5345	Up
RPL6	24584	AD	1.2	1.1	2	0	0.9912	0.225	0.0281	0.0263487	0.0513084	5.27509	3.2714e-07	1.13387e-05	4.66227	Up
C12orf52	24621	ES	2.1:2.2	1	3	0	0.9912	0.1638	0.0274	0.0137193	0.96586	2.64127	0.00887577	0.0388083	-5.01857	Up
C12orf52	24622	ES	2.2	1	3	0	0.8451	1	0.2154	0.103596	0.608294	2.52957	0.0121485	0.0492283	-5.29972	Up
TPCN1	24627	AP	4	NA	NA	0	0.9712	0.4073	0.0422	0.0180428	0.0214565	2.7115	0.00724809	0.0332883	-4.83598	Up
SLC8B1	24633	AP	15.1	NA	NA	0	0.9867	0.7396	0.111	0.0759602	0.146894	3.23168	0.00142719	0.00947978	-3.34622	Up
SLC8B1	24636	AP	14.1	NA	NA	0	0.9867	0.6488	0.1137	0.0792447	0.141347	4.28319	2.79467e-05	0.000418285	0.369306	Up
SLC8B1	24641	AD	3.2	3.1	4	0	0.9823	0.3717	0.0459	0.0384542	0.934174	4.0166	8.20116e-05	0.000994117	-0.658059	Up
SLC8B1	24642	ES	2	1	3.1	0	0.9912	0.1316	0.0212	0.0146945	0.978296	3.09895	0.00220572	0.0132612	-3.74906	Up
TESC	24675	AD	6.2	6.1	7.1	0	0.969	0.4008	0.0533	0.0339119	0.167917	3.36582	0.000906182	0.0066092	-2.92357	Up
RFC5	24685	ES	2.1:2.2	1	3	0	0.9912	0.8549	0.1282	0.0691309	0.190752	2.65176	0.00861334	0.0379675	-4.99157	Up
TAOK3	24698	AP	2	NA	NA	0	0.9912	0.6982	0.1305	0.0845585	0.157762	3.55336	0.000468938	0.00393018	-2.3069	Up
TAOK3	24699	AP	21.1	NA	NA	0	0.9912	0.4612	0.0666	0.0530465	0.0744252	4.36483	1.98901e-05	0.000319429	0.695026	Up
PRKAB1	24704	AP	2	NA	NA	0	0.9912	0.8853	0.1628	0.0661244	0.106327	2.98272	0.00319214	0.0176845	-4.08915	Up
PRKAB1	24709	ES	3	1.3	4	0	0.9867	0.4627	0.0898	0.0597394	0.169183	3.78138	0.00020289	0.00203184	-1.5173	Up
CCDC64	24712	AP	1	NA	NA	0	0.9889	0.5572	0.0553	0.0578276	0.976357	5.81719	2.18906e-08	1.16409e-06	7.29777	Up
RPLP0	24723	AP	6.1	NA	NA	0	0.9912	0.1298	0.0144	0.0105546	0.0167149	3.71581	0.000259227	0.00247037	-1.7488	Up
PXN	24744	AP	3	NA	NA	0	0.9889	0.5359	0.0916	0.0654722	0.20799	4.0776	6.44038e-05	0.000819594	-0.427951	Up
PXN	24750	AA	14.1	9	14.2	0	0.9867	0.6302	0.0937	0.0466917	0.272854	2.77272	0.00605498	0.028954	-4.67319	Up
DYNLL1	24758	AP	4.1	NA	NA	0	0.9912	0.0263	0.0045	0.00467128	0.994092	5.97289	9.74047e-09	5.89876e-07	8.0895	Up
DYNLL1	24764	RI	4.2:4.3	4.1	4.4	0	0.9912	0.2608	0.0184	0.0092519	0.0232467	3.44235	0.00069488	0.0053595	-2.67553	Up
DYNLL1	24765	AA	4.3	4.1	4.4	0	0.9912	0.4599	0.0328	0.026523	0.0977709	5.55074	8.46113e-08	3.68055e-06	5.97837	Up
C12orf43	24819	ES	2	1	3.1	0	0.9912	1	0.2018	0.106558	0.262983	2.98135	0.00320591	0.0177295	-4.09309	Up
P2RX4	24840	ES	7	5	8	0	0.9889	0.3146	0.0335	0.0232122	0.964127	2.98127	0.00320666	0.0177295	-4.09331	Up
CAMKK2	24847	AP	8.1	NA	NA	0	0.9823	0.4662	0.0775	0.0462432	0.0662737	3.36158	0.000919479	0.00668016	-2.93716	Up
CAMKK2	24851	AT	19.2	NA	NA	0	0.9912	0.4216	0.0698	0.0659445	0.884845	4.72285	4.23156e-06	9.23035e-05	2.18336	Up
CAMKK2	24852	AA	19.1	17	19.2	0	0.7677	0.2781	0.0415	0.0259064	0.978522	3.45857	0.000656484	0.00512493	-2.62234	Up
ANAPC5	24859	AP	4.1	NA	NA	0	0.9912	0.5212	0.0478	0.0351982	0.0539219	3.43815	0.000705163	0.00541649	-2.68927	Up
ANAPC5	24863	RI	8.2	8.1	8.3	0	0.9912	0.3722	0.0695	0.0361837	0.103587	2.60289	0.00989784	0.0420855	-5.11645	Up
RNF34	24868	ES	2:3:4:5:6	1	7.1	0	0.9801	0.2683	0.0433	0.0367287	0.973726	3.81846	0.000176384	0.00181411	-1.38485	Up
RNF34	24869	ES	3:4:5:6	1	7.1	0	0.9912	0.0745	0.0084	0.00587672	0.995131	3.47514	0.000619301	0.00489935	-2.56774	Up
RNF34	24870	ES	2	1	3	0	0.9845	0.7238	0.1071	0.0605061	0.209319	3.14054	0.00192741	0.0119476	-3.62451	Up
KDM2B	24871	AP	8	NA	NA	0	0.9447	0.9154	0.1832	0.108993	0.245595	3.07214	0.00240438	0.01416	-3.82857	Up
KDM2B	24881	ES	20	19	21	0	0.9889	0.4741	0.0309	0.022984	0.979671	4.90705	1.84318e-06	4.79024e-05	2.98608	Up
KDM2B	24885	ES	4	3	5	0	0.8982	0.1474	0.0109	0.0072963	0.996942	2.74579	0.00655586	0.0307696	-4.7452	Up
PSMD9	24906	AP	2.1	NA	NA	0	0.9912	0.1623	0.0173	0.0140407	0.0173367	4.67423	5.24894e-06	0.000108842	1.97563	Up
PSMD9	24912	AD	3.2	3.1	4	0	0.9912	0.1076	0.0125	0.006026	0.0127427	2.70815	0.00731915	0.0335325	-4.84479	Up
MLXIP	24922	AP	9.1	NA	NA	0	0.9912	0.268	0.0477	0.041396	0.057261	4.74446	3.8431e-06	8.55746e-05	2.27625	Up
DIABLO	24937	RI	2.2	2.1	2.3	0	0.9912	0.9144	0.1925	0.145824	0.454088	4.16401	4.55155e-05	0.000616965	-0.096903	Up
CLIP1	24943	AP	24.1	NA	NA	0	0.969	0.8189	0.0908	0.0562333	0.0799419	4.33487	2.25459e-05	0.000352874	0.574925	Up
CLIP1	24950	AD	24.3	24.2	25	0	0.9912	0.517	0.0541	0.0368814	0.0761035	3.0523	0.00256188	0.0148789	-3.88701	Up
ZCCHC8	24958	AP	2.1	NA	NA	0	0.9912	0.7372	0.124	0.0809951	0.203152	3.46752	0.000636143	0.00499652	-2.59287	Up
ZCCHC8	24960	AP	11.1	NA	NA	0	0.9912	0.3655	0.0719	0.0451509	0.0956542	3.38939	0.000835459	0.00619699	-2.84773	Up
RSRC2	24971	AA	5.1	3	5.2	0	0.9912	0.141	0.0186	0.00927857	0.0158452	2.54788	0.0115473	0.0474424	-5.25441	Up
OGFOD2	25005	AP	1	NA	NA	0	0.9912	0.5154	0.1021	0.0859932	0.277577	4.32615	2.33816e-05	0.000363171	0.540061	Up
OGFOD2	25010	ES	6.3:8.1:8.2	6.2	8.3	0	0.9867	1	0.1382	0.0773482	0.233106	3.26693	0.00126838	0.00866823	-3.23667	Up
OGFOD2	25011	ES	00:07:08.200000	6.2	8.3	0	0.9602	0.7339	0.104	0.0550461	0.155716	2.99055	0.00311471	0.0173346	-4.06661	Up
ARL6IP4	25024	RI	5.2	5.1	5.3	0	0.9912	0.1604	0.0268	0.0322134	0.0484844	6.62977	2.74964e-10	2.87338e-08	11.5883	Up
PITPNM2	25043	AT	12	NA	NA	0	0.9912	0.4661	0.0693	0.0400983	0.0960479	2.79611	0.00564829	0.0274601	-4.6101	Up
MPHOSPH9	25057	AA	3.1	2	3.2	0	0.885	0.9129	0.1337	0.100284	0.818179	3.92027	0.000119447	0.00133983	-1.01538	Up
C12orf65	25058	AP	2	NA	NA	0	0.9889	0.4454	0.0889	0.0722037	0.135821	4.3708	1.93975e-05	0.000313647	0.719068	Up
C12orf65	25059	AP	3.1	NA	NA	0	0.9889	0.6561	0.1437	0.0919158	0.216608	3.29952	0.00113631	0.00792736	-3.13442	Up
CDK2AP1	25062	AP	5.1	NA	NA	0	0.9912	0.0753	0.0092	0.00461372	0.0056708	3.50467	0.000557886	0.00450631	-2.46988	Up
SNRNP35	25074	AP	2	NA	NA	0	0.9912	0.6506	0.1177	0.0890073	0.346786	4.16038	4.61889e-05	0.000624398	-0.110923	Up
SNRNP35	25075	AP	3	NA	NA	0	0.9912	0.2409	0.0367	0.0167249	0.0281167	2.64775	0.00871285	0.0383084	-5.00191	Up
RILPL1	25078	AP	8	NA	NA	0	0.9912	0.3251	0.0408	0.0156215	0.0211467	2.61304	0.00961791	0.0412033	-5.09071	Up
RILPL1	25079	AP	3	NA	NA	0	0.9912	0.5689	0.0438	0.018283	0.0333771	3.10211	0.00218333	0.0131547	-3.73965	Up
RILPL1	25080	ES	7	6	9	0	0.9558	0.2036	0.0356	0.0204213	0.02834	2.81796	0.00529093	0.0261261	-4.55071	Up
DDX55	25091	AA	5.1	4	5.2	0	0.9646	0.2552	0.0276	0.0171232	0.986996	2.79354	0.00569174	0.0276076	-4.61705	Up
DDX55	25094	AA	2.1	1	2.2	0	0.927	0.6719	0.1074	0.0536162	0.128745	3.06796	0.00243678	0.014289	-3.84091	Up
EIF2B1	25098	AT	5.4	NA	NA	0	0.9912	0.2219	0.0274	0.0121528	0.0306806	3.00003	0.00302324	0.0169451	-4.03925	Up
EIF2B1	25100	RI	5.2	5.1	5.3	0	0.9912	0.291	0.0542	0.0360516	0.0836702	3.57069	0.000440631	0.00374287	-2.24842	Up
ATP6V0A2	25113	AP	18.1	NA	NA	0	0.9912	0.9189	0.128	0.0705946	0.166481	2.85697	0.00470359	0.0238309	-4.4436	Up
CCDC92	25120	AP	2.1	NA	NA	0	0.9912	0.4843	0.0803	0.0646137	0.104989	4.36168	2.01546e-05	0.000322525	0.682363	Up
CCDC92	25122	RI	2.3	2.2	2.4	0	0.9889	0.2558	0.0344	0.0268015	0.0423829	3.70991	0.00026496	0.00251234	-1.76944	Up
CCDC92	25123	AA	2.2:2.3	1	2.4	0	0.9159	1	0.208	0.156248	0.322555	3.89263	0.000132884	0.00145534	-1.11652	Up
ZNF664	25131	ES	2.2:4	1.4	5	1	0.8628	0.774	0.1605	0.0756127	0.549371	2.52773	0.0122105	0.0494172	-5.30426	Up
ZNF664	25136	RI	1.2:1.3	1.1	1.4	0	0.9735	1	0.1023	0.0586859	0.114866	2.55365	0.0113635	0.0468586	-5.24007	Up
NCOR2	25143	AD	46.2	46.1	47	0	0.9912	0.8388	0.1556	0.197034	0.797386	6.24145	2.33179e-09	1.72051e-07	9.48971	Up
NCOR2	25144	ES	46.1:46.2	45	47	1	0.9469	0.7615	0.1326	0.167899	0.840335	6.11842	4.51168e-09	3.04403e-07	8.8429	Up
SCARB1	25156	ES	14	13.2	15	0	0.9912	0.5206	0.062	0.0740454	0.923047	5.67978	4.41988e-08	2.13556e-06	6.61166	Up
AACS	25170	AP	13.1	NA	NA	0	0.9912	0.7456	0.0767	0.0483811	0.0707328	3.35719	0.000933476	0.00676044	-2.95125	Up
AACS	25171	AP	15.1	NA	NA	0	0.9912	0.2517	0.0401	0.027426	0.0374393	3.99815	8.81842e-05	0.0010498	-0.727083	Up
SLC15A4	25184	AP	5.1	NA	NA	0	0.9889	0.3895	0.0601	0.0408905	0.058362	3.78117	0.000203049	0.00203252	-1.51804	Up
SLC15A4	25185	AP	3.1	NA	NA	0	0.9889	0.3863	0.0624	0.0462245	0.0600517	3.89625	0.000131047	0.00143941	-1.10332	Up
SLC15A4	25187	RI	3.3	3.2	3.4	0	0.9889	0.4108	0.0541	0.0336674	0.0627076	2.98817	0.00313812	0.0174316	-4.07348	Up
RIMBP2	25199	AT	16	NA	NA	0	0.8407	0.9523	0.2299	0.144131	0.276357	3.73452	0.000241803	0.00233414	-1.68311	Up
STX2	25202	ES	10	9	11	0	0.9381	0.9251	0.2119	0.24181	0.546069	6.17592	3.31763e-09	2.33664e-07	9.14409	Up
SFSWAP	25214	ES	15	14	16.1	0	0.9867	0.3462	0.0394	0.0190826	0.0490659	2.54195	0.0117389	0.0479751	-5.26911	Up
ULK1	25223	AP	23.1	NA	NA	0	0.9867	0.5772	0.1073	0.0965868	0.156773	4.72924	4.11292e-06	9.04348e-05	2.21079	Up
PUS1	25227	RI	1.5	1.4	1.6	0	0.8805	0.2275	0.041	0.0287558	0.0470814	3.57201	0.000438532	0.00372715	-2.24393	Up
EP400	25236	ES	3	2	4.2	0	0.9447	0.8373	0.1185	0.0635002	0.172476	2.68572	0.00781142	0.0352416	-4.90354	Up
EP400NL	25237	AP	3.1	NA	NA	0	0.9735	0.7212	0.1197	0.0708239	0.114941	3.55928	0.000459084	0.00386237	-2.28696	Up
EP400NL	25241	AT	6.2	NA	NA	0	0.9801	0.9313	0.1745	0.105567	0.413535	3.20029	0.00158399	0.0102784	-3.44289	Up
NOC4L	25254	AP	10.1	NA	NA	0	0.9912	0.3649	0.0491	0.0239736	0.0468142	2.62122	0.00939731	0.040517	-5.06988	Up
PXMP2	25282	AT	12	NA	NA	0	0.9912	0.3385	0.0574	0.0320831	0.139173	2.79553	0.00565804	0.0274893	-4.61166	Up
ANKLE2	25296	AP	11.1	NA	NA	0	0.9912	0.713	0.1167	0.0857877	0.123811	4.43752	1.4634e-05	0.00024946	0.989388	Up
ANKLE2	25297	AT	10	NA	NA	0	0.9912	0.1953	0.033	0.022331	0.0426098	3.35949	0.000926124	0.00671541	-2.94388	Up
ANKLE2	25300	RI	1.2	1.1	1.3	0	0.9912	0.7984	0.1321	0.0734682	0.1086	3.62311	0.000364477	0.00322779	-2.06998	Up
GOLGA3	25304	AT	16.2	NA	NA	0	0.9912	0.1496	0.0292	0.0147411	0.0379917	2.66772	0.00822772	0.0366815	-4.95033	Up
GOLGA3	25305	AT	22.2	NA	NA	0	0.9912	0.1165	0.0204	0.0113706	0.0347933	2.7877	0.00579152	0.0279951	-4.63283	Up
CHFR	25309	AP	15.1	NA	NA	0	0.7699	0.6727	0.0982	0.0658222	0.0892909	3.85379	0.000154206	0.00163194	-1.25759	Up
ZNF140	25333	ES	00:04:05.200000	2	5.3	0	0.9779	0.1153	0.0065	0.00463509	0.999179	2.90383	0.00407714	0.0213279	-4.31318	Up
ZNF10	25338	AP	2.1	NA	NA	0	0.8606	0.956	0.2105	0.140363	0.505265	3.59419	0.000404795	0.00349886	-2.16868	Up
ZMYM5	25406	AT	6.2	NA	NA	0	0.9912	0.7457	0.1014	0.0649459	0.285204	3.59209	0.000407888	0.00352199	-2.17584	Up
ZMYM2	25414	ES	17	16	18	0	0.9867	0.0988	0.0078	0.00326943	0.00304228	2.64251	0.00884444	0.0387089	-5.01539	Up
ZMYM2	25417	ES	3	2	4.1	0	0.9823	0.6962	0.1022	0.0625086	0.339292	2.92382	0.00383384	0.0203225	-4.25694	Up
GJB2	25420	AP	2.1	NA	NA	0	0.9668	0.3345	0.0424	0.0222877	0.0343954	2.94251	0.0036185	0.0194054	-4.20404	Up
SPATA13	25474	AP	4	NA	NA	0	0.9668	0.7705	0.1449	0.0910361	0.837904	3.28138	0.00120813	0.00833014	-3.19144	Up
RNF6	25513	AP	3	NA	NA	0	0.9912	0.1736	0.029	0.0158108	0.0330484	2.88752	0.00428599	0.022165	-4.3588	Up
RPL21	25523	ES	3	2	4.1	0	0.9912	0.0135	0.0017	0.00101757	0.997405	3.14458	0.00190213	0.0118366	-3.6123	Up
GTF3A	25533	ES	5	4.2	6	0	0.9912	0.3036	0.0285	0.0341008	0.97763	6.80222	1.0373e-10	1.20132e-08	12.5471	Up
GTF3A	25535	AD	1.2	1.1	2	0	0.9912	0.0747	0.0085	0.00511948	0.011824	3.3252	0.00104138	0.00737736	-3.05321	Up
POLR1D	25544	AT	3	NA	NA	0	0.9912	0.5281	0.0947	0.0774437	0.65295	4.33986	2.20815e-05	0.000346692	0.594865	Up
FLT1	25556	AT	16	NA	NA	0	0.9912	0.7935	0.1325	0.0648063	0.101912	3.37896	0.000866087	0.00638392	-2.88134	Up
HMGB1	25568	AP	2	NA	NA	0	0.9912	0.2071	0.0212	0.0164486	0.973515	4.41049	1.641e-05	0.000272734	0.879467	Up
HSPH1	25577	ES	06:07:00	5	8	0	0.9912	0.0521	0.0059	0.00346704	0.997473	3.1098	0.00212978	0.012903	-3.71673	Up
FRY	25584	AP	1	NA	NA	0	0.8274	0.7277	0.1568	0.100281	0.859006	3.48729	0.000593286	0.00474453	-2.52754	Up
N4BP2L1	25590	ME	5|6	4	7.1	0	0.9646	0.7841	0.1265	0.0925903	0.731309	3.68035	0.000295547	0.00274332	-1.8725	Up
RFC3	25610	AT	9	NA	NA	0	0.9912	0.2164	0.0355	0.0298165	0.96226	4.28462	2.77814e-05	0.000416397	0.374982	Up
DCLK1	25624	AT	8	NA	NA	0	0.9735	0.8941	0.1495	0.0756611	0.23947	2.59426	0.0101418	0.0428994	-5.13827	Up
SPG20	25639	AP	2	NA	NA	0	0.9071	0.8122	0.1469	0.0850587	0.276367	3.08689	0.00229317	0.0136753	-3.78492	Up
PROSER1	25700	ES	2	1	3	0	0.9845	0.5092	0.0568	0.0478457	0.949614	3.89796	0.000130183	0.00143201	-1.09704	Up
MTRF1	25732	AD	1.3	1.2	4	0	0.7566	1	0.2403	0.143588	0.295483	3.5347	0.000501313	0.00415158	-2.36958	Up
NAA16	25737	AT	11.2	NA	NA	0	0.9912	0.358	0.0485	0.024132	0.0681241	2.56712	0.0109444	0.0455358	-5.20648	Up
NAA16	25740	ES	13.3	13.1	14	0	0.9027	1	0.1806	0.120176	0.454102	3.53801	0.000495419	0.00411415	-2.35848	Up
VWA8	25741	AT	26.2	NA	NA	0	0.9912	0.5777	0.0822	0.0631752	0.160159	3.8099	0.000182196	0.00186661	-1.41553	Up
AKAP11	25751	ES	10	9	11	1	0.9779	0.8242	0.1511	0.121204	0.540062	4.50702	1.08746e-05	0.000197354	1.27457	Up
CCDC122	25773	AT	7	NA	NA	0	0.9912	0.7362	0.1324	0.0690325	0.369726	2.73037	0.00685954	0.0318851	-4.78617	Up
SERP2	25781	ES	4	3	6	0	0.8894	0.5775	0.0996	0.0720895	0.914627	3.68234	0.000293382	0.00272603	-1.86556	Up
TSC22D1	25782	AP	1.1	NA	NA	0	0.9912	0.4824	0.0738	0.0547374	0.119151	4.04136	7.4373e-05	0.000920648	-0.565015	Up
GPALPP1	25787	AT	9.2	NA	NA	0	0.9912	0.7222	0.1305	0.0994596	0.332001	3.93418	0.000113184	0.0012827	-0.964245	Up
TPT1	25796	AT	4.2	NA	NA	0	0.9912	0.0128	0.0015	0.000821908	0.00160675	2.93684	0.0036826	0.0196927	-4.22011	Up
ZC3H13	25814	AT	17.2	NA	NA	0	0.9912	0.1123	0.0151	0.012961	0.0229379	4.87719	2.11231e-06	5.29965e-05	2.85429	Up
LRCH1	25842	AT	20	NA	NA	0	0.9912	0.0874	0.0145	0.0106131	0.0256857	3.75037	0.000227912	0.00223072	-1.62723	Up
SUCLA2	25849	AP	1	NA	NA	0	0.9912	0.7916	0.1288	0.0946008	0.415512	3.7096	0.000265266	0.00251418	-1.77053	Up
SUCLA2	25851	ES	6	5	7	0	0.9867	0.1653	0.0193	0.0119754	0.0162513	3.56145	0.000455513	0.00383938	-2.27962	Up
RCBTB2	25862	ES	10	9	11	0	0.9712	0.2228	0.0307	0.0178722	0.982495	2.79207	0.00571671	0.0277007	-4.62103	Up
CAB39L	25883	AP	1	NA	NA	0	0.9204	1	0.2793	0.347113	0.535541	7.2345	8.44219e-12	1.39467e-09	15.0182	Up
SETDB2	25887	AT	12.2	NA	NA	0	0.9912	0.4984	0.1009	0.0520512	0.119672	2.89574	0.00417956	0.0217522	-4.33584	Up
SETDB2	25889	ES	5	4	6	0	0.885	0.8779	0.1483	0.124052	0.192669	4.93115	1.65044e-06	4.3625e-05	3.09292	Up
PHF11	25893	ES	11	10	12	0	0.9912	0.271	0.0424	0.0273402	0.060941	3.25981	0.00129905	0.00881003	-3.25887	Up
EBPL	25915	ES	2	1	4.1	1	0.9779	0.3113	0.0561	0.0318871	0.888673	2.97942	0.00322536	0.0178005	-4.09864	Up
TRIM13	25920	RI	1.3	1.2	1.4	0	0.9889	0.9428	0.1759	0.104559	0.499883	3.19305	0.00162231	0.0104819	-3.46504	Up
TRIM13	25921	RI	1.2:1.3	1.1	1.4	0	0.9889	0.9171	0.1682	0.216404	0.448176	7.25743	7.37192e-12	1.23604e-09	15.1519	Up
TRIM13	25922	AD	1.2	1.1	1.4	0	0.9823	1	0.1604	0.106348	0.492334	3.53445	0.000501759	0.00415375	-2.37041	Up
RNASEH2B	25926	AT	11	NA	NA	0	0.9912	0.6601	0.1165	0.104713	0.650836	4.78406	3.21878e-06	7.43629e-05	2.44735	Up
INTS6	25934	AP	11	NA	NA	0	0.9779	0.7342	0.1019	0.0521205	0.105858	2.67133	0.00814268	0.0363926	-4.94097	Up
THSD1	25996	ES	4	3	5	0	0.823	0.9674	0.1809	0.0906618	0.603004	2.68261	0.0078818	0.0354714	-4.91162	Up
CKAP2	26000	AT	7.2	NA	NA	0	0.9912	0.184	0.0317	0.0292624	0.0579727	5.30132	2.88241e-07	1.01905e-05	4.7853	Up
SUGT1	26007	ES	4	3	5	0	0.9912	0.1224	0.0194	0.0133992	0.0240399	3.54136	0.000489534	0.00407431	-2.34726	Up
LMO7	26060	AP	1	NA	NA	0	0.8673	1	0.3027	0.282485	0.452474	5.00615	1.16744e-06	3.26643e-05	3.42807	Up
LMO7	26070	RI	5.2:5.3	5.1	5.4	0	0.9712	1	0.1125	0.220309	0.917392	8.87457	3.00035e-16	1.79761e-13	25.1542	Up
SPRY2	26102	AP	3	NA	NA	0	0.9889	0.171	0.0227	0.018506	0.0397518	3.79578	0.000192175	0.0019401	-1.46599	Up
UGGT2	26129	AT	42	NA	NA	0	0.9912	0.6899	0.1374	0.094444	0.538077	3.60198	0.000393549	0.00342731	-2.14218	Up
MBNL2	26141	ES	09:10:00	8	11	0	0.9735	0.899	0.1992	0.153317	0.356221	3.83338	0.000166676	0.00173545	-1.33125	Up
MBNL2	26142	ES	10	8	11	1	0.9845	0.8434	0.1853	0.163179	0.549626	4.4565	1.3499e-05	0.000234562	1.06689	Up
MBNL2	26144	ES	7	6.3	8	0	0.9889	0.76	0.1514	0.123502	0.316375	4.11459	5.55488e-05	0.000725818	-0.286968	Up
MBNL2	26146	ES	5:6.1:6.2:6.3:7	4	8	0	0.9889	0.2492	0.0145	0.0091077	0.997788	2.56933	0.0108769	0.045301	-5.20094	Up
UBAC2	26181	AD	1.2	1.1	2	0	0.9912	0.3217	0.0399	0.0252466	0.0460049	3.01455	0.002888	0.0163258	-3.99721	Up
CLYBL	26189	ES	4	3	5	0	0.9867	0.3401	0.0486	0.0307625	0.952353	3.02458	0.00279779	0.015938	-3.96805	Up
TMTC4	26199	ES	2	1	3	0	0.9912	0.5535	0.1036	0.119381	0.838927	5.98306	9.23441e-09	5.63788e-07	8.1417	Up
ITGBL1	26207	AT	12.2	NA	NA	0	0.9779	0.7544	0.104	0.0880023	0.778888	4.48049	1.21846e-05	0.000216068	1.16528	Up
TEX30	26214	AP	2	NA	NA	0	0.9248	0.5099	0.0566	0.0302162	0.0391389	3.00097	0.00301439	0.0169061	-4.03656	Up
TEX30	26215	AP	3.1	NA	NA	0	0.9248	0.5202	0.0996	0.0662215	0.0857739	3.66184	0.000316362	0.00289172	-1.93665	Up
TEX30	26217	RI	3.3	3.2	3.4	0	0.9248	0.7358	0.0903	0.0694191	0.0875381	4.13869	5.04182e-05	0.00067008	-0.194532	Up
ERCC5	26226	AP	11.1	NA	NA	0	0.9889	0.2809	0.0349	0.0271465	0.0369963	3.92904	0.00011546	0.00130193	-0.983147	Up
ERCC5	26230	RI	11.3	11.2	11.4	0	0.9912	0.5358	0.0577	0.0326574	0.0874609	3.10226	0.0021823	0.013152	-3.73921	Up
ARGLU1	26231	AP	2	NA	NA	0	0.9912	0.0484	0.0076	0.00329197	0.00452388	2.65832	0.008453	0.0374112	-4.97466	Up
COL4A1	26249	AT	53	NA	NA	0	0.9912	0.0101	0.0012	0.00126611	0.998453	4.15533	4.7143e-05	0.000633674	-0.130438	Up
CARKD	26254	AA	9.1	8	9.2	0	0.9912	0.5866	0.1024	0.0526884	0.209234	2.77968	0.00593124	0.0285018	-4.65446	Up
CARKD	26255	RI	7.4	7.3	7.5	0	0.9912	0.5618	0.1134	0.114767	0.206832	5.4148	1.6584e-07	6.41862e-06	5.32295	Up
CARKD	26256	RI	7.2	7.1	7.3	0	0.9912	0.6951	0.1087	0.127406	0.239907	6.5589	4.08624e-10	4.01784e-08	11.199	Up
ANKRD10	26270	AT	6.2	NA	NA	0	0.9912	0.7548	0.1382	0.134524	0.355512	5.11505	7.01475e-07	2.13555e-05	3.92175	Up
ANKRD10	26273	ES	5	3	6.1	0	0.9912	0.9162	0.1577	0.146259	0.279372	4.87469	2.13647e-06	5.34888e-05	2.84329	Up
ANKRD10	26274	ES	4	3	6.1	0	0.9912	0.9517	0.1609	0.142851	0.319605	4.86468	2.23606e-06	5.55738e-05	2.79925	Up
ARHGEF7	26278	AP	5	NA	NA	0	0.9845	0.5895	0.0865	0.0435403	0.0704178	2.73578	0.0067516	0.0314923	-4.77183	Up
ARHGEF7	26292	ES	6	2.3	8	0	0.9049	0.8753	0.1674	0.100782	0.746332	3.12616	0.00201975	0.0124061	-3.66775	Up
TUBGCP3	26302	AT	21	NA	NA	0	0.9912	0.3639	0.0574	0.0472624	0.0628683	4.43336	1.4895e-05	0.00025276	0.972417	Up
MCF2L	26314	AP	1	NA	NA	0	0.9889	0.6626	0.1065	0.0509301	0.0745679	2.72028	0.00706492	0.0326372	-4.81285	Up
MCF2L	26318	AP	10	NA	NA	0	0.9889	0.4975	0.0794	0.0487056	0.0741649	2.97398	0.00328071	0.0180483	-4.11425	Up
MCF2L	26328	AT	3	NA	NA	0	0.9912	0.4838	0.075	0.0272928	0.0397067	2.54653	0.0115906	0.0475595	-5.25775	Up
PCID2	26362	RI	14.2	14.1	14.3	0	0.9912	0.3414	0.0509	0.0242174	0.855062	2.53852	0.0118513	0.048364	-5.27761	Up
CUL4A	26365	AP	1	NA	NA	0	0.9889	0.1199	0.0195	0.0104151	0.0346431	2.77339	0.00604286	0.0289145	-4.67137	Up
ADPRHL1	26375	AP	2	NA	NA	0	0.8363	1	0.1928	0.150218	0.778873	3.89661	0.000130864	0.00143844	-1.10199	Up
DCUN1D2	26378	ES	5	4	6	0	0.969	0.7144	0.145	0.163928	0.780979	6.01383	7.85385e-09	4.92208e-07	8.30016	Up
TFDP1	26393	ES	7	6	8	0	0.9912	0.1627	0.0233	0.0172295	0.947644	3.59784	0.000399489	0.00346679	-2.15627	Up
GAS6	26395	AP	4	NA	NA	0	0.9889	0.4063	0.045	0.0254134	0.0371541	2.99397	0.00308148	0.0171922	-4.05677	Up
GAS6	26397	AP	10.1	NA	NA	0	0.9889	0.6623	0.0723	0.050415	0.0666806	3.45625	0.000661835	0.00515523	-2.62994	Up
GAS6	26398	AP	8.1	NA	NA	0	0.9889	0.2262	0.0408	0.0275058	0.0482969	3.57148	0.000439381	0.00373366	-2.24575	Up
CCNB1IP1	26420	ES	7.1:7.2	5	8	0	0.9912	0.2555	0.0388	0.0241874	0.0449504	3.09787	0.00221342	0.0132918	-3.75228	Up
OSGEP	26441	AP	4.1	NA	NA	0	0.9912	0.7979	0.1464	0.109936	0.253522	4.27325	2.91181e-05	0.00043168	0.330014	Up
OSGEP	26443	RI	4.3	4.2	4.4	0	0.9912	0.4999	0.0929	0.0583526	0.139184	3.31024	0.00109575	0.00769216	-3.10059	Up
APEX1	26446	AD	2.3	2.2	3	0	0.9912	0.1309	0.0194	0.0109367	0.0268523	3.23131	0.00142895	0.00948679	-3.34737	Up
TMEM55B	26454	RI	2.2	2.1	2.3	0	0.9912	0.5016	0.0731	0.0476519	0.116175	3.37059	0.000891439	0.00652603	-2.90827	Up
TMEM55B	26455	AD	1.2	1.1	2.1	0	0.9867	0.568	0.0938	0.0813194	0.459185	4.89708	1.92909e-06	4.97325e-05	2.94202	Up
METTL17	26477	RI	8.2	8.1	8.3	0	0.9912	0.695	0.1411	0.0761178	0.296222	2.91922	0.00388856	0.0205592	-4.2699	Up
NDRG2	26483	AP	7.1	NA	NA	0	0.9779	0.4787	0.0658	0.0534124	0.0796155	4.32058	2.39305e-05	0.00037016	0.517838	Up
NDRG2	26501	AD	4.6	4.5	5.2	0	0.9624	0.1915	0.034	0.0222847	0.053243	3.77247	0.000209801	0.00208387	-1.54897	Up
NDRG2	26503	RI	4.3:4.4	4.2	4.5	0	0.9004	0.911	0.2163	0.144393	0.754914	3.54477	0.000483584	0.00403301	-2.33578	Up
NDRG2	26505	AD	4.2:4.3:4.4:4.5:4.6	4.1	5.2	0	0.9358	0.2788	0.027	0.0158658	0.0179644	3.17883	0.00170018	0.0108482	-3.50846	Up
NDRG2	26507	ES	4.2:4.5:4.6	4.1	5.2	0	0.9248	0.1077	0.0105	0.00504958	0.00771154	2.77357	0.00603975	0.0289072	-4.6709	Up
NDRG2	26508	ES	4.5:4.6	4.1	5.2	0	0.9336	0.5847	0.09	0.0660991	0.120682	4.04959	7.1986e-05	0.000896533	-0.533958	Up
NDRG2	26509	AD	4.2:4.3:4.4:4.5	4.1	5.2	0	0.9646	1	0.1432	0.116798	0.191139	4.52989	9.85501e-06	0.000182162	1.36921	Up
NDRG2	26513	RI	4.2:4.3:4.4	4.1	4.5	0	0.9712	0.4356	0.0832	0.0475603	0.119928	2.99062	0.00311408	0.0173332	-4.06643	Up
HNRNPC	26533	AP	2.1	NA	NA	0	0.9912	0.0527	0.006	0.0031905	0.006117	2.59791	0.0100379	0.0425481	-5.12905	Up
HNRNPC	26534	RI	8.3	8.2	8.4	0	0.9912	0.0875	0.0129	0.00744893	0.0329485	2.94165	0.0036281	0.0194429	-4.20646	Up
HNRNPC	26551	ES	2.2:2.4:2.5:2.6	1	3.2	0	0.9912	0.0661	0.0075	0.00508011	0.00754377	3.58408	0.000419867	0.0036019	-2.20305	Up
HNRNPC	26557	ES	2.2:2.4	1	3.2	0	0.9912	0.4585	0.0692	0.0570745	0.0933316	4.68788	4.94161e-06	0.000104018	2.03378	Up
HNRNPC	26558	ES	2.4	1	3.2	0	0.9912	0.425	0.0652	0.0329182	0.774533	2.63082	0.00914428	0.039731	-5.04536	Up
HNRNPC	26560	ES	2.2	1	2.4	0	0.9912	0.1436	0.0216	0.0155636	0.0295232	4.1871	4.14451e-05	0.000573909	-0.00744911	Up
SUPT16H	26571	AT	2	NA	NA	0	0.9912	0.109	0.0158	0.00987109	0.027516	3.45475	0.00066534	0.00517698	-2.63488	Up
CHD8	26576	AP	1	NA	NA	0	0.8916	0.6824	0.1227	0.103751	0.783034	4.60016	7.26547e-06	0.000142131	1.66248	Up
TOX4	26586	AD	5.2	5.1	6	0	0.9912	0.079	0.0122	0.0100559	0.989086	4.24974	3.20801e-05	0.000466662	0.237344	Up
SLC7A7	26619	AP	2.1	NA	NA	0	0.9912	0.9501	0.2363	0.176485	0.579546	4.08066	6.36232e-05	0.00081219	-0.416332	Up
MRPL52	26636	ES	3:4.1:4.2	2	5	0	0.9004	0.2473	0.0393	0.0300178	0.0417446	3.51851	0.000531102	0.0043378	-2.42374	Up
MRPL52	26638	ES	00:03:04.100000	2	5	0	0.9867	1	0.1885	0.182072	0.493019	4.96171	1.43392e-06	3.88385e-05	3.22901	Up
MRPL52	26641	ES	3	2	4.1	0	0.9912	0.1237	0.0204	0.0193921	0.0308959	4.66434	5.48305e-06	0.000112812	1.93357	Up
MRPL52	26642	RI	1.3	1.2	1.4	0	0.9845	0.8919	0.1696	0.0889797	0.588675	2.77426	0.0060274	0.0288774	-4.66905	Up
MRPL52	26643	RI	1.2:1.3:1.4	1.1	1.5	0	0.9912	0.6191	0.1045	0.0811286	0.222164	4.05942	6.92344e-05	0.000869494	-0.496846	Up
MRPL52	26646	RI	1.2:1.3	1.1	1.4	0	0.9912	0.5044	0.0785	0.0578613	0.151371	3.68729	0.000288083	0.00268568	-1.84837	Up
PRMT5	26661	ES	4.1:4.2:5:6:7	3	8	0	0.9912	0.0628	0.0068	0.0043118	0.99465	2.89499	0.00418909	0.0217942	-4.33792	Up
HAUS4	26676	ES	5	4	6	0	0.9912	0.2781	0.0443	0.0275505	0.917086	3.42283	0.000743902	0.00564459	-2.73928	Up
AJUBA	26682	AP	3.1	NA	NA	0	0.9912	0.3808	0.056	0.0274237	0.0477794	2.75416	0.00639639	0.0302282	-4.7229	Up
ACIN1	26702	AP	9.1	NA	NA	0	0.9912	0.5942	0.1097	0.0725013	0.33941	3.39868	0.000809008	0.00602865	-2.81768	Up
SLC7A8	26714	ES	7	6	8	0	0.9845	0.1038	0.0118	0.00441021	0.994669	2.61979	0.00943554	0.040642	-5.07352	Up
THTPA	26761	AD	1.2:1.3:1.4:1.5	1.1	2	1	0.9358	0.8125	0.162	0.131866	0.56549	4.27492	2.89187e-05	0.000429574	0.336588	Up
THTPA	26762	ES	1.3:1.4:1.5	1.1	2	1	0.9292	0.8377	0.1784	0.0986357	0.398639	3.02128	0.00282714	0.0160664	-3.97764	Up
THTPA	26763	AD	1.2:1.3:1.4	1.1	2	1	0.9204	0.7712	0.1583	0.108184	0.250731	3.84621	0.000158728	0.00166958	-1.28498	Up
THTPA	26764	ES	1.3:1.4	1.1	2	1	0.8894	0.7917	0.1473	0.0734076	0.151417	2.929	0.00377299	0.0200748	-4.2423	Up
DHRS4	26779	AT	7.2	NA	NA	0	0.9912	0.1308	0.0195	0.0164539	0.0307114	4.55934	8.67674e-06	0.000164441	1.49166	Up
DHRS4L2	26797	AT	8.2	NA	NA	0	0.9912	0.0858	0.0131	0.0117773	0.0172133	4.8809	2.07694e-06	5.25246e-05	2.87062	Up
NRL	26809	AP	1	NA	NA	0	0.792	1	0.1711	0.114039	0.357253	3.88639	0.000136107	0.00148117	-1.13925	Up
PCK2	26828	ES	2.3	2.1	4	0	0.9425	0.1389	0.0189	0.00999535	0.0119175	2.62603	0.00926975	0.0401558	-5.0576	Up
DCAF11	26831	AP	1.1	NA	NA	0	0.9912	0.9103	0.1646	0.113466	0.65096	3.83557	0.000165292	0.0017237	-1.32336	Up
PSME1	26851	RI	10.3	10.2	10.4	0	0.9867	0.8612	0.1419	0.106333	0.358687	3.88845	0.000135037	0.00147314	-1.13176	Up
PSME1	26852	RI	10.2:10.3	10.1	10.4	0	0.9912	0.0393	0.0061	0.0039183	0.0103344	3.4553	0.000664046	0.00517049	-2.63306	Up
EMC9	26858	AD	1.3:1.4	1.2	2	0	0.9889	0.384	0.0451	0.0349247	0.971434	3.47989	0.000609016	0.00483586	-2.55205	Up
EMC9	26859	RI	1.2:1.3	1.1	1.4	0	0.9845	0.7874	0.1459	0.0998365	0.558149	3.65252	0.000327355	0.00297166	-1.96883	Up
RNF31	26871	AD	4.2	4.1	5	0	0.9889	0.3033	0.0516	0.0310933	0.0832738	3.39839	0.000809831	0.00603379	-2.81863	Up
REC8	26881	RI	1.2	1.1	1.3	0	0.9535	0.7796	0.2069	0.180998	0.605897	4.73509	4.00714e-06	8.8482e-05	2.23592	Up
TM9SF1	26897	RI	6.2:6.3	6.1	6.4	0	0.8982	0.6894	0.1678	0.0794837	0.822829	2.52982	0.0121399	0.0491981	-5.29909	Up
TM9SF1	26899	RI	6.2	6.1	6.3	0	0.9889	0.1806	0.0191	0.00985259	0.0271284	2.88694	0.00429355	0.0221938	-4.36041	Up
NEDD8	26911	AD	3.2	3.1	4	0	0.9912	0.0732	0.0121	0.0109683	0.0233491	4.67428	5.2479e-06	0.000108842	1.97582	Up
TINF2	26934	ES	04:05:00	3	6.1	0	0.9912	0.1227	0.0166	0.00907547	0.976546	2.67153	0.0081379	0.0363821	-4.94045	Up
TINF2	26936	ES	2:3:4:5	1	6.1	0	0.9912	0.0592	0.0102	0.00891883	0.990812	4.83663	2.53951e-06	6.18832e-05	2.67628	Up
TINF2	26938	ES	02:03:00	1	6.1	0	0.7965	0.8061	0.1684	0.0732066	0.80574	2.61986	0.0094336	0.040642	-5.07334	Up
DHRS1	26954	RI	6.3	6.2	6.4	0	0.9912	0.7821	0.1385	0.141502	0.242888	6.16096	3.5946e-09	2.4965e-07	9.06552	Up
CIDEB	26959	ES	2	1	3	0	0.9004	1	0.1855	0.132038	0.362425	3.80673	0.000184395	0.00188222	-1.42689	Up
LTB4R2	26960	RI	1.2	1.1	1.3	0	0.9049	0.1443	0.0082	0.0113986	0.998093	5.27655	3.2486e-07	1.12936e-05	4.66907	Up
LTB4R	26964	AP	2.1	NA	NA	0	0.9912	0.9496	0.175	0.17836	0.527759	5.54558	8.68183e-08	3.76562e-06	5.95327	Up
NFATC4	26982	AP	3	NA	NA	0	0.9447	0.4564	0.0635	0.0315973	0.0446656	2.55927	0.0111868	0.0462886	-5.22607	Up
NFATC4	26986	AP	9.1	NA	NA	0	0.9447	0.9157	0.1633	0.0907634	0.183528	3.03818	0.00267964	0.0154253	-3.92837	Up
NFATC4	26988	AP	1	NA	NA	0	0.9447	0.4827	0.0769	0.0394032	0.0424046	2.58878	0.0102995	0.043444	-5.15211	Up
STXBP6	27028	AP	10.1	NA	NA	0	0.9004	0.934	0.1305	0.0787362	0.0768504	3.63948	0.000343352	0.00307586	-2.01377	Up
STXBP6	27032	AT	11	NA	NA	0	0.9845	0.6363	0.0405	0.0114269	0.0250984	2.79483	0.00566985	0.0275373	-4.61355	Up
SCFD1	27063	ES	9	8	10	0	0.9889	0.1442	0.0189	0.0109024	0.017384	2.71054	0.00726851	0.0333617	-4.83852	Up
ARHGAP5	27127	AP	1	NA	NA	0	0.9823	0.7912	0.142	0.0964553	0.245909	3.74162	0.000235482	0.00228441	-1.65809	Up
AKAP6	27135	AT	10.2	NA	NA	0	0.9779	0.7918	0.1228	0.0572221	0.181215	2.53043	0.0121197	0.0491382	-5.2976	Up
EGLN3	27148	AT	1.3	NA	NA	0	0.9912	0.2998	0.0518	0.0439257	0.0987372	5.03421	1.02462e-06	2.91218e-05	3.55447	Up
BAZ1A	27172	AP	1	NA	NA	0	0.9912	0.5529	0.0989	0.0779216	0.691821	4.24551	3.26433e-05	0.000472865	0.2207	Up
PPP2R3C	27191	AT	6.3	NA	NA	0	0.9912	0.0774	0.012	0.00749354	0.0163485	3.35394	0.000943919	0.00682023	-2.96163	Up
PPP2R3C	27192	AT	8.2	NA	NA	0	0.9912	0.1583	0.0227	0.0165344	0.0315957	4.11633	5.51609e-05	0.000721168	-0.280285	Up
PPP2R3C	27208	AA	4.1	1.3	4.2	0	0.8518	0.5495	0.0776	0.0575858	0.0624392	3.68838	0.000286919	0.00267817	-1.84456	Up
PSMA6	27220	AP	1	NA	NA	0	0.9912	0.0657	0.0063	0.00304782	0.00505838	3.17523	0.00172047	0.0109565	-3.51944	Up
PSMA6	27232	ES	3	2.1	4	0	0.9912	0.039	0.0058	0.00287847	0.00704192	2.57601	0.0106755	0.0447069	-5.18422	Up
NFKBIA	27234	AP	2.1	NA	NA	0	0.9912	0.1066	0.0129	0.00787186	0.0201492	2.99854	0.0030375	0.0169975	-4.04357	Up
MIPOL1	27299	AT	17	NA	NA	0	0.9912	0.7262	0.1237	0.166627	0.793605	7.17241	1.21708e-11	1.87936e-09	14.6575	Up
SEC23A	27345	AP	7	NA	NA	0	0.9912	0.8356	0.1453	0.092036	0.126483	3.84073	0.000162075	0.00169605	-1.30474	Up
SEC23A	27348	AT	4.2	NA	NA	0	0.9912	0.736	0.1116	0.0477673	0.127367	2.68924	0.00773214	0.0349647	-4.89433	Up
GEMIN2	27357	AD	1.2	1.1	2	0	0.9889	0.5754	0.0975	0.0672623	0.87664	3.22708	0.00144922	0.00959636	-3.36044	Up
CTAGE5	27373	AP	3	NA	NA	0	0.9912	0.9711	0.1746	0.123995	0.621989	3.52169	0.000525124	0.00430043	-2.41312	Up
CTAGE5	27374	AP	4.1	NA	NA	0	0.9912	0.5813	0.0948	0.0993755	0.110798	4.97137	1.37144e-06	3.7394e-05	3.27213	Up
CTAGE5	27380	AD	4.3	4.2	5	0	0.9867	0.268	0.04	0.0323191	0.953218	3.85947	0.000150896	0.00160712	-1.23703	Up
PRPF39	27397	RI	4.2	4.1	4.3	0	0.9491	0.9235	0.1481	0.0794432	0.771983	2.66708	0.00824279	0.0367268	-4.95198	Up
FANCM	27405	AT	11.2	NA	NA	0	0.9801	0.5352	0.1151	0.0883069	0.115769	4.13019	5.21733e-05	0.000688924	-0.227177	Up
RPS29	27421	AT	3	NA	NA	0	0.9912	0.0478	0.0055	0.00321098	0.99322	4.09624	5.97837e-05	0.000772615	-0.357013	Up
DNAAF2	27430	ES	2	1	3	0	0.9912	0.5528	0.0964	0.0583217	0.727475	3.09117	0.00226178	0.0135204	-3.77221	Up
KLHDC2	27443	RI	7.2	7.1	7.3	0	0.9912	0.6099	0.1022	0.10121	0.150769	5.25721	3.56542e-07	1.21927e-05	4.57865	Up
NEMF	27445	AP	26	NA	NA	0	0.9867	0.9372	0.1511	0.121281	0.157243	3.82407	0.000172672	0.00178615	-1.36471	Up
NEMF	27447	AT	4.2	NA	NA	0	0.9912	0.131	0.0206	0.0118817	0.0157316	2.97964	0.00322316	0.0177905	-4.09802	Up
L2HGDH	27462	ES	6	5	7.1	0	0.8119	0.5999	0.08	0.0536902	0.0560206	3.66337	0.000314595	0.00287967	-1.93137	Up
DDHD1	27563	ES	13	12	14	0	0.9381	0.8642	0.1681	0.124905	0.708695	3.78403	0.00020088	0.00201486	-1.50789	Up
CNIH1	27583	ES	4	3	5	0	0.9912	0.0388	0.0055	0.00393358	0.00452729	3.34943	0.000958619	0.00690172	-2.97603	Up
GMFB	27591	RI	5.3	5.2	5.4	0	0.9912	0.2152	0.031	0.0244331	0.0405227	4.135	5.11735e-05	0.000678513	-0.208718	Up
KTN1	27626	AP	34.1	NA	NA	0	0.9912	0.2307	0.0311	0.0126477	0.0155028	2.54599	0.011608	0.047596	-5.25909	Up
KTN1	27633	ES	46	45	47	0	0.9912	0.1887	0.0277	0.0194626	0.0578406	3.86646	0.000146918	0.00157457	-1.21171	Up
KTN1	27637	ES	35	34.2	36	0	0.9912	0.5362	0.088	0.101989	0.609206	6.2723	1.97352e-09	1.49798e-07	9.65327	Up
TMEM260	27644	ES	12	11	13	0	0.9735	0.5958	0.1029	0.072356	0.867713	3.63733	0.000346058	0.0030964	-2.02116	Up
AP5M1	27652	ES	3	1	4	0	0.9912	0.1209	0.0128	0.0101465	0.990261	3.47673	0.000615822	0.00487526	-2.56247	Up
C14orf105	27658	AT	6.2	NA	NA	0	0.9845	0.6115	0.1245	0.082461	0.0945751	3.74188	0.000235252	0.00228367	-1.65717	Up
KIAA0586	27717	ES	35	34	36	0	0.9381	1	0.1704	0.103312	0.267449	3.1159	0.00208812	0.0127024	-3.6985	Up
L3HYPDH	27738	AP	2	NA	NA	0	0.9912	0.6053	0.0991	0.0609818	0.144068	3.40555	0.000789971	0.00591806	-2.79544	Up
RTN1	27756	AP	1	NA	NA	0	0.7721	0.8592	0.2094	0.194911	0.873113	5.83382	2.00911e-08	1.08119e-06	7.38158	Up
PPM1A	27775	AT	6.2	NA	NA	0	0.9912	0.4033	0.0714	0.0385543	0.319673	3.01617	0.00287323	0.0162667	-3.9925	Up
WDR89	27824	AP	2	NA	NA	0	0.8673	0.7315	0.1351	0.0619573	0.201785	2.66144	0.00837748	0.0371648	-4.96658	Up
SYNE2	27834	AP	119.1	NA	NA	0	0.9757	0.9363	0.17	0.160346	0.400578	4.87746	2.10976e-06	5.29915e-05	2.85546	Up
ESR2	27868	AT	16	NA	NA	0	0.9845	0.8898	0.1747	0.115234	0.322673	3.29259	0.00116327	0.00808029	-3.15624	Up
ZBTB25	27882	AT	7.3	NA	NA	0	0.9912	0.6496	0.1324	0.133318	0.394548	5.40534	1.7371e-07	6.64877e-06	5.27783	Up
ZBTB25	27885	ES	7.1:7.2	6	8	0	0.9336	1	0.1925	0.0895542	0.280826	2.54204	0.011736	0.0479721	-5.26889	Up
ZBTB1	27893	AT	5	NA	NA	0	0.9912	0.4485	0.0571	0.0293948	0.160899	2.57148	0.0108116	0.0451127	-5.19555	Up
SPTB	27909	AT	32.2	NA	NA	0	0.9889	0.9089	0.2105	0.134284	0.213887	3.27029	0.00125411	0.00858918	-3.22616	Up
FNTB	27914	AP	1	NA	NA	0	0.9912	0.6062	0.1023	0.0718417	0.737941	3.61954	0.000369239	0.00326224	-2.0822	Up
MAX	27934	RI	5.7	5.6	5.8	0	0.9889	0.6736	0.1377	0.100002	0.843328	3.58095	0.00042463	0.00363374	-2.21365	Up
MAX	27935	RI	5.6:5.7	5.5	5.8	0	0.9912	0.8749	0.1781	0.183515	0.70619	5.45676	1.34899e-07	5.39777e-06	5.52397	Up
MAX	27939	RI	5.2:5.3:5.4	5.1	5.5	0	0.9447	0.9876	0.2181	0.207111	0.525559	5.40576	1.7336e-07	6.64669e-06	5.2798	Up
MAX	27943	RI	5.2:5.3:5.4:5.5:5.6:5.7	5.1	5.8	0	0.9912	0.1624	0.0303	0.0254391	0.0318193	4.36836	1.9597e-05	0.00031584	0.709259	Up
GPHN	28036	ES	2	1	3	0	0.9757	0.9027	0.1529	0.0977251	0.170722	3.45241	0.000670815	0.00520959	-2.64255	Up
ATP6V1D	28048	AT	13	NA	NA	0	0.9912	0.5148	0.0723	0.0343178	0.0692508	3.24152	0.00138108	0.00923751	-3.31574	Up
EIF2S1	28055	AP	2.1	NA	NA	0	0.9912	0.3379	0.0226	0.00850118	0.012298	2.72414	0.00698569	0.0323549	-4.80265	Up
PIGH	28070	AT	5	NA	NA	0	0.9912	0.1152	0.0156	0.0106326	0.975878	3.43441	0.000714437	0.00547369	-2.70149	Up
VTI1B	28083	ES	02:03:00	1	4	0	0.9912	1	0.1132	0.0558848	0.853664	2.57651	0.0106604	0.0446562	-5.18295	Up
ZFYVE26	28100	AT	35.2	NA	NA	0	0.9912	0.4257	0.0726	0.0350792	0.141099	2.61806	0.00948191	0.0407644	-5.07792	Up
RAD51B	28110	AT	12	NA	NA	0	0.9823	0.9137	0.2118	0.215339	0.457007	5.34073	2.38113e-07	8.70596e-06	4.97105	Up
ACTN1	28115	AA	23.1	22	23.2	0	0.9912	0.0898	0.0062	0.00276545	0.00734042	3.25598	0.00131583	0.00890062	-3.2708	Up
MED6	28185	AA	5.1	4	5.2	0	0.9912	0.1679	0.0261	0.0173506	0.0381159	3.24049	0.00138586	0.00925862	-3.31895	Up
RBM25	28255	RI	11.4	11.3	11.5	0	0.9779	0.5365	0.0391	0.0241939	0.987959	2.69147	0.00768241	0.0348204	-4.88851	Up
PSEN1	28261	AP	2	NA	NA	0	0.9912	0.4427	0.0728	0.0570334	0.0994147	3.60979	0.000382553	0.00335023	-2.11553	Up
NUMB	28287	AP	8.1	NA	NA	0	0.9912	0.5512	0.0838	0.0481761	0.0781707	3.48672	0.000594497	0.0047508	-2.52945	Up
NUMB	28288	ES	13	12	14	0	0.9912	0.9272	0.1829	0.177549	0.685012	4.85472	2.3395e-06	5.76029e-05	2.75555	Up
NUMB	28289	ES	11:12:13	10	14	0	0.9823	0.4184	0.0294	0.0468698	0.985169	5.77941	2.65859e-08	1.37473e-06	7.10793	Up
ACOT2	28300	AP	2.1	NA	NA	0	0.9912	0.7824	0.1006	0.0874733	0.880988	3.88097	0.000138969	0.00150726	-1.15898	Up
ZNF410	28319	AP	2	NA	NA	0	0.9912	0.4602	0.0798	0.0510773	0.13174	3.45021	0.000676016	0.00524189	-2.64978	Up
COQ6	28346	RI	10.2	10.1	10.3	0	0.9867	0.3374	0.0489	0.0301344	0.0919167	3.35109	0.000953192	0.00687286	-2.97074	Up
ALDH6A1	28367	AP	7.1	NA	NA	0	0.9912	0.962	0.2101	0.129534	0.147101	3.69328	0.000281774	0.00264222	-1.82749	Up
ABCD4	28384	AD	4.2	4.1	5	0	0.9867	0.6238	0.0937	0.0672161	0.128938	3.24917	0.00134622	0.00904765	-3.29201	Up
ABCD4	28386	ES	4.1	3	5	0	0.9845	0.3234	0.0488	0.0341794	0.952039	3.36616	0.000905129	0.00660473	-2.92248	Up
PGF	28457	ES	7	6	8	0	0.9779	0.9246	0.1172	0.095243	0.482847	4.23244	3.44423e-05	0.000493202	0.169407	Up
FOS	28496	AA	2.4:2.5	2.2	2.6	0	0.9602	0.1702	0.0214	0.0155435	0.990829	4.08874	6.16047e-05	0.000792048	-0.38561	Up
FOS	28497	AD	2.3:2.4	2.2	2.6	0	0.9801	0.1116	0.0145	0.00788716	0.994176	2.91022	0.00399788	0.0209866	-4.29524	Up
TTLL5	28521	AT	34	NA	NA	0	0.9912	0.091	0.0168	0.0157099	0.0237496	4.61072	6.93785e-06	0.000136914	1.7069	Up
GPATCH2L	28540	AT	6.2	NA	NA	0	0.9912	0.4763	0.0798	0.0524148	0.142802	3.69734	0.000277585	0.00260893	-1.81337	Up
GPATCH2L	28543	AT	12.2	NA	NA	0	0.9912	0.4927	0.0908	0.0611242	0.24328	3.41497	0.00076454	0.00576613	-2.76486	Up
VASH1	28555	AT	4.2	NA	NA	0	0.9912	0.264	0.0429	0.0221411	0.0898247	2.80801	0.00545092	0.0266892	-4.57779	Up
ANGEL1	28558	AP	7.1	NA	NA	0	0.9912	0.9807	0.2155	0.237799	0.360107	6.15199	3.77133e-09	2.59915e-07	9.0185	Up
KIAA1737	28576	AA	4.1	3	4.2	0	0.9823	0.4008	0.043	0.0208412	0.0342572	2.64495	0.00878295	0.0385224	-5.00912	Up
ADCK1	28635	ES	4	3	5	0	0.9801	0.9579	0.2144	0.114288	0.343188	3.08672	0.00229441	0.0136809	-3.78542	Up
NRXN3	28638	AP	1	NA	NA	0	0.8894	1	0.1993	0.105991	0.156785	2.90567	0.0040541	0.021232	-4.308	Up
CEP128	28656	AT	15	NA	NA	0	0.9889	0.4175	0.0654	0.0273658	0.034587	2.53941	0.0118221	0.04828	-5.27541	Up
TSHR	28663	AT	9.4	NA	NA	0	0.8097	1	0.2966	0.166777	0.481707	3.29535	0.00115244	0.00802121	-3.14754	Up
ZC3H14	28708	AP	11	NA	NA	0	0.9912	0.1682	0.0248	0.0174258	0.0228815	4.11932	5.45023e-05	0.000713781	-0.268831	Up
ZC3H14	28721	ES	12	10	13	0	0.9912	0.3683	0.0532	0.0278791	0.891054	2.56765	0.0109282	0.0454853	-5.20515	Up
TTC8	28787	ES	6	2	7	0	0.9757	0.9208	0.1894	0.1433	0.211506	4.23745	3.3741e-05	0.000485946	0.189075	Up
FOXN3	28792	ES	6	5	7	0	0.9867	0.7575	0.121	0.0655347	0.514001	2.69668	0.00756716	0.0343952	-4.87487	Up
EFCAB11	28796	AT	11	NA	NA	0	0.9912	0.1825	0.0225	0.013469	0.0253783	2.89129	0.00423681	0.0219662	-4.34827	Up
EFCAB11	28797	AT	7	NA	NA	0	0.9912	0.8452	0.1369	0.0998656	0.283372	3.63802	0.00034519	0.00308987	-2.0188	Up
TDP1	28815	ES	3.2	2	4.2	0	0.9513	1	0.1668	0.112381	0.589776	3.68238	0.000293343	0.00272603	-1.86544	Up
CALM1	28819	AP	2	NA	NA	0	0.9912	0.043	0.0066	0.00468464	0.0107024	3.74271	0.000234531	0.00228092	-1.65427	Up
CALM1	28823	ES	3	1.2	4	0	0.9912	0.0586	0.0082	0.00414415	0.0097797	2.83115	0.0050853	0.0253785	-4.51465	Up
CALM1	28824	ES	1.2:3	1.1	4	0	0.958	1	0.2095	0.127017	0.451308	3.12818	0.00200652	0.0123376	-3.66168	Up
RPS6KA5	28830	AT	15.2	NA	NA	0	0.9912	0.201	0.0279	0.0121278	0.022069	2.6446	0.00879164	0.0385492	-5.01	Up
C14orf159	28835	AP	3.1	NA	NA	0	0.9912	0.6582	0.1041	0.0981395	0.191175	4.72475	4.19585e-06	9.18487e-05	2.19153	Up
C14orf159	28836	AP	2	NA	NA	0	0.9912	0.597	0.1121	0.100261	0.24829	4.66695	5.4204e-06	0.000111833	1.94465	Up
C14orf159	28842	AT	10.5	NA	NA	0	0.9912	0.4928	0.0585	0.0518313	0.105507	4.79074	3.12348e-06	7.28731e-05	2.47637	Up
C14orf159	28856	ES	10.2:11.1	10.1	11.2	0	0.9912	0.1471	0.007	0.000486667	0.999931	2.91774	0.00390633	0.0206289	-4.27407	Up
C14orf159	28859	ES	5.2:6	4	7	0	0.7633	1	0.1215	0.0569739	0.092138	2.54716	0.0115704	0.0475164	-5.2562	Up
C14orf159	28860	ES	5.2	4	7	0	0.9779	0.8086	0.1086	0.073236	0.762736	3.64255	0.000339522	0.00305333	-2.0032	Up
C14orf159	28862	ES	00:04:05.200000	2	7	0	0.9115	1	0.1782	0.112617	0.477013	3.32221	0.00105204	0.00743851	-3.06269	Up
C14orf159	28869	ES	00:04:05.200000	1	7	0	0.9558	0.7979	0.1385	0.0675421	0.374372	2.65082	0.00863657	0.0380475	-4.994	Up
CCDC88C	28875	AP	2	NA	NA	0	0.9867	0.1925	0.0277	0.0150115	0.0210922	2.88549	0.00431265	0.022272	-4.36446	Up
CCDC88C	28877	AT	33	NA	NA	0	0.9912	0.4275	0.0487	0.0308971	0.910765	3.31509	0.00107784	0.00758303	-3.08525	Up
FBLN5	28887	AP	1	NA	NA	0	0.9867	0.463	0.0663	0.14604	0.947236	13.2875	1.06571e-29	3.99066e-26	55.9948	Up
ATXN3	28897	AT	13.3	NA	NA	0	0.9912	0.5306	0.0827	0.0441427	0.102958	2.73361	0.00679466	0.031649	-4.77758	Up
ATXN3	28953	AA	4.1	3.2	4.2	0	0.9447	0.2453	0.0336	0.0150435	0.0152923	2.68349	0.00786192	0.0354196	-4.90935	Up
LGMN	29011	ES	2	1	3	0	0.9912	0.897	0.1991	0.103909	0.330442	2.78147	0.00589984	0.0283721	-4.64964	Up
[truncated: 4,664 more rows]

## Sheet: DEAS_down
Supplementary Table S3： The detailed information of the detected differently expressed AS events.
Symbol	as_id	splice_type	exons	from_exon	to_exon	novel_splice	pct_with_values	psi_range	std_psi	logFC	AveExpr	t	P.Value	adj.P.Val	B	Change
C1orf159	7	AP	1	NA	NA	0	0.9093	0.9238	0.1941	-0.163455	0.514241	-5.03956	9.99395e-07	2.85855e-05	3.57862	Down
C1orf159	14	ES	11.3	11.1	12	0	0.9292	0.8707	0.1394	-0.124434	0.244411	-4.55456	8.85803e-06	0.000167101	1.47177	Down
TNFRSF18	34	AP	1	NA	NA	0	0.9004	0.7154	0.1498	-0.140907	0.810773	-5.32914	2.519e-07	9.15327e-06	4.91632	Down
CPSF3L	140	ES	2.1	1	4	0	0.9912	0.2903	0.0422	-0.0492908	0.0322694	-5.77325	2.74398e-08	1.40594e-06	7.07705	Down
MXRA8	145	AA	10.1	9	10.2	0	0.9867	0.5035	0.0426	-0.028516	0.0242745	-2.82906	0.00511737	0.0254842	-4.52037	Down
AURKAIP1	152	AD	1.2	1.1	1.5	0	0.9912	0.2225	0.0254	-0.0138835	0.0311289	-3.41374	0.000767821	0.00578602	-2.76886	Down
MIB2	181	AP	2	NA	NA	0	0.9845	0.7641	0.1192	-0.0611425	0.436348	-2.55314	0.0113794	0.0469096	-5.24133	Down
MIB2	189	ES	19.1:19.2:19.3	18	20	0	0.9912	0.2174	0.0325	-0.0175449	0.975227	-2.95416	0.0034899	0.0189052	-4.1709	Down
MIB2	196	ES	8	7	9	0	0.9912	0.3088	0.0412	-0.0235646	0.970602	-2.87447	0.00446002	0.0229067	-4.39512	Down
PRKCZ	239	AP	5	NA	NA	0	0.9867	0.2522	0.0377	-0.0418876	0.0244328	-5.638	5.46018e-08	2.55045e-06	6.40544	Down
MORN1	253	AT	17	NA	NA	0	0.969	0.9757	0.2022	-0.146232	0.239299	-3.47034	0.00062986	0.00496309	-2.58358	Down
RER1	256	AP	1	NA	NA	0	0.9912	0.2873	0.0569	-0.0478231	0.919039	-4.50116	1.11516e-05	0.000201424	1.2504	Down
PEX10	268	AD	4.2	4.1	5.2	0	0.9823	0.4067	0.0459	-0.0281966	0.952011	-2.97256	0.00329525	0.0181046	-4.1183	Down
PLCH2	272	AT	23.2	NA	NA	0	0.9646	0.7179	0.1794	-0.108684	0.774857	-3.49086	0.00058585	0.00469673	-2.51572	Down
FAM213B	290	AA	6.1	5	6.2	0	0.9889	0.4464	0.0692	-0.0520917	0.593837	-3.90139	0.000128474	0.00141704	-1.08451	Down
ARHGEF16	307	AP	1	NA	NA	0	0.9735	0.8102	0.149	-0.105173	0.835741	-4.04333	7.37959e-05	0.000914526	-0.557599	Down
MEGF6	315	ES	31	30	32	0	0.9204	0.8809	0.18	-0.165605	0.635181	-5.13899	6.26499e-07	1.9415e-05	4.03139	Down
DFFB	345	ES	9	8	10	0	0.8982	0.5164	0.0866	-0.0430856	0.0789518	-2.70637	0.00735714	0.0336413	-4.84946	Down
AJAP1	353	AT	7	NA	NA	0	0.9226	0.9848	0.2821	-0.147028	0.753993	-2.77883	0.0059462	0.0285615	-4.65675	Down
KCNAB2	360	AP	2	NA	NA	0	0.9712	0.9658	0.151	-0.278501	0.234145	-10.0567	1.06723e-19	1.08991e-16	33.0426	Down
KCNAB2	364	AP	1	NA	NA	0	0.9712	0.3715	0.0418	-0.0422987	0.0238702	-4.52292	1.01554e-05	0.000186639	1.34034	Down
ACOT7	389	AP	1.1	NA	NA	0	0.9912	0.9737	0.2437	-0.143505	0.430289	-3.144	0.00190573	0.0118525	-3.61405	Down
ACOT7	390	AP	4	NA	NA	0	0.9912	0.2916	0.0446	-0.0312386	0.0459947	-3.72146	0.00025384	0.00242894	-1.72898	Down
ACOT7	393	AT	14	NA	NA	0	0.9912	0.102	0.0099	-0.00560767	0.990669	-4.61292	6.87145e-06	0.000135782	1.71616	Down
PLEKHG5	466	AP	4.1	NA	NA	0	0.8496	0.6758	0.1051	-0.0802579	0.0847805	-3.99546	8.91205e-05	0.00105859	-0.737127	Down
PLEKHG5	469	AP	2	NA	NA	0	0.8496	0.8416	0.1616	-0.200709	0.162532	-6.74975	1.39769e-10	1.57407e-08	12.2537	Down
VAMP3	509	AP	1	NA	NA	0	0.9912	0.4891	0.0866	-0.0696733	0.803669	-4.15293	4.76012e-05	0.000638496	-0.13967	Down
PARK7	528	AD	1.2	1.1	3	0	0.9912	0.5181	0.0969	-0.084536	0.536948	-4.70579	4.56468e-06	9.76267e-05	2.11028	Down
RERE	543	AP	14	NA	NA	0	0.9912	0.8974	0.1753	-0.181602	0.484485	-5.50665	1.05383e-07	4.39275e-06	5.76446	Down
H6PD	559	AP	1	NA	NA	0	0.9889	0.4624	0.0717	-0.0388672	0.899737	-3.07038	0.002418	0.0142234	-3.83378	Down
TMEM201	565	AT	6.2	NA	NA	0	0.9912	0.6373	0.0909	-0.0564387	0.298522	-3.22265	0.00147075	0.00969461	-3.37412	Down
CLSTN1	575	ES	11	10	12	0	0.9912	0.9981	0.2188	-0.221368	0.275213	-5.08567	8.05426e-07	2.39999e-05	3.78775	Down
CLSTN1	576	ES	3	2	4	0	0.9912	0.8364	0.189	-0.200778	0.203769	-5.27485	3.27531e-07	1.13387e-05	4.66111	Down
LZIC	586	AP	1	NA	NA	0	0.9912	0.784	0.1221	-0.0808486	0.251467	-3.66806	0.000309212	0.00284406	-1.9151	Down
UBE4B	594	AT	29	NA	NA	0	0.9912	0.2865	0.0437	-0.0278852	0.937211	-3.59522	0.000403303	0.00348854	-2.16521	Down
KIF1B	601	AT	25	NA	NA	0	0.9912	0.5667	0.1104	-0.0967241	0.265705	-4.46457	1.30421e-05	0.000228389	1.09996	Down
APITD1	613	AT	6	NA	NA	0	0.9912	0.2991	0.0529	-0.027407	0.103276	-2.70013	0.00749193	0.0341188	-4.86586	Down
DFFA	617	AT	6	NA	NA	0	0.9912	0.5067	0.0875	-0.0445621	0.656199	-2.56206	0.0111003	0.0460181	-5.21912	Down
EXOSC10	643	ES	18	17	19	0	0.9912	0.0387	0.0073	-0.0034618	0.994458	-2.6603	0.00840507	0.0372574	-4.96954	Down
MTOR	648	AP	1	NA	NA	0	0.9757	1	0.2031	-0.162072	0.78442	-5.21292	4.40839e-07	1.44909e-05	4.37252	Down
AGTRAP	672	ES	4.2	3	5	0	0.9912	0.4233	0.0616	-0.0594602	0.0996578	-4.79299	3.09205e-06	7.229e-05	2.48613	Down
CLCN6	686	AT	24	NA	NA	0	0.9912	0.8008	0.13	-0.105979	0.751555	-4.76511	3.50416e-06	7.97667e-05	2.36535	Down
CLCN6	689	ES	13	12	14	0	0.958	0.9384	0.1881	-0.114721	0.651193	-3.27819	0.00122121	0.00841	-3.20145	Down
KIAA2013	694	AT	3	NA	NA	0	0.9912	0.1735	0.0252	-0.0149637	0.952745	-3.6334	0.000351058	0.0031349	-2.03467	Down
PDPN	711	AP	2	NA	NA	0	0.9867	0.3058	0.023	-0.0317673	0.00775032	-5.49919	1.09358e-07	4.5207e-06	5.72839	Down
PRDM2	722	AT	13	NA	NA	0	0.9912	0.5107	0.0763	-0.0491477	0.206651	-3.08384	0.00231577	0.0137717	-3.79397	Down
PRDM2	728	ES	8	7	9	0	0.9735	0.3833	0.0654	-0.0346696	0.105281	-2.71243	0.00722849	0.0332153	-4.83353	Down
KAZN	729	AP	1.1	NA	NA	0	0.9226	0.7474	0.1506	-0.0921124	0.121953	-3.01795	0.00285712	0.0162032	-3.98734	Down
DNAJC16	765	AT	15	NA	NA	0	0.9912	0.3761	0.0767	-0.0729426	0.825218	-5.12303	6.75559e-07	2.07777e-05	3.95826	Down
PLEKHM2	767	ES	7	6	8	0	0.9912	0.8379	0.155	-0.0970349	0.603931	-3.1448	0.0019008	0.01183	-3.61166	Down
FBLIM1	769	AP	3	NA	NA	0	0.9889	0.9971	0.2231	-0.145552	0.227392	-3.26225	0.00128847	0.00875776	-3.25128	Down
NBPF1	830	AP	1	NA	NA	0	0.9823	0.4319	0.0703	-0.0437475	0.919673	-3.41267	0.00077066	0.00580255	-2.77231	Down
PADI2	844	AT	16	NA	NA	0	0.9912	0.2836	0.0397	-0.0242845	0.971802	-2.92578	0.00381075	0.0202239	-4.25141	Down
PADI4	851	AT	17	NA	NA	0	0.8584	1	0.2579	-0.162113	0.380951	-3.37384	0.000881517	0.0064671	-2.89782	Down
RCC2	854	AP	1	NA	NA	0	0.9889	0.3947	0.0782	-0.0793616	0.861108	-5.48548	1.17047e-07	4.78139e-06	5.6622	Down
ALDH4A1	871	ES	13	12	14	0	0.9845	0.2422	0.0395	-0.0240114	0.97062	-2.95909	0.00343677	0.0187088	-4.15685	Down
UBR4	877	AP	1	NA	NA	0	0.9889	0.9115	0.2153	-0.17528	0.561187	-4.4097	1.64648e-05	0.00027333	0.876271	Down
UBR4	887	ES	50	49	51	0	0.9624	0.1136	0.0155	-0.0102393	0.00702352	-4.27127	2.93579e-05	0.000434374	0.322168	Down
CAPZB	906	ES	11	10	12	0	0.9912	0.4922	0.0835	-0.114481	0.0485048	-6.71381	1.71312e-10	1.88674e-08	12.0535	Down
HP1BP3	936	AP	1	NA	NA	0	0.9912	0.8527	0.1598	-0.135569	0.336181	-4.43026	1.50919e-05	0.00025502	0.959814	Down
HP1BP3	938	AP	2	NA	NA	0	0.9912	0.5163	0.0789	-0.0997183	0.112034	-7.03231	2.76002e-11	3.94401e-09	13.8506	Down
HP1BP3	940	AT	15	NA	NA	0	0.9912	0.3469	0.0502	-0.0389514	0.939182	-4.2198	3.62709e-05	0.000514305	0.11996	Down
EIF4G3	948	AT	42	NA	NA	0	0.9912	0.0904	0.0141	-0.00794397	0.990325	-3.08341	0.00231895	0.0137852	-3.79523	Down
ECE1	961	AP	1	NA	NA	0	0.9912	0.7296	0.1365	-0.0715166	0.539733	-2.68665	0.00779037	0.0351772	-4.9011	Down
RAP1GAP	992	ES	22.1	21	22.4	0	0.9004	0.3008	0.0431	-0.0234386	0.0396533	-2.9415	0.00362975	0.0194494	-4.20688	Down
USP48	995	AP	1	NA	NA	0	0.9912	0.8404	0.1594	-0.145127	0.70784	-4.81596	2.78819e-06	6.65359e-05	2.58603	Down
TCEA3	1058	AP	1	NA	NA	0	0.9735	0.6744	0.0537	-0.0318058	0.939789	-2.53853	0.0118509	0.048364	-5.27758	Down
TCEA3	1063	ES	2.2	1	3	1	0.7854	0.3721	0.053	-0.0229898	0.921265	-2.64319	0.00882722	0.0386524	-5.01364	Down
STPG1	1103	AP	2	NA	NA	0	0.9115	0.4713	0.069	-0.0327191	0.943391	-2.65802	0.00846022	0.0374394	-4.97543	Down
SRRM1	1128	ES	16	15	17	0	0.9912	0.8344	0.1042	-0.0659278	0.605667	-3.21601	0.00150357	0.00985598	-3.39458	Down
MAN1C1	1193	AP	1	NA	NA	0	0.9912	0.9774	0.2143	-0.139906	0.820218	-3.89303	0.000132678	0.00145468	-1.11505	Down
SEPN1	1195	ES	3	2	4	0	0.9912	0.308	0.0572	-0.0430251	0.183451	-4.15027	4.81154e-05	0.000644874	-0.149923	Down
MTFR1L	1198	AP	1	NA	NA	0	0.9912	0.7461	0.1502	-0.089015	0.620763	-3.18584	0.00166139	0.0106533	-3.48709	Down
CNKSR1	1232	AP	2.1	NA	NA	0	0.9447	0.8197	0.1084	-0.0999877	0.0869444	-4.1982	3.96138e-05	0.000554316	0.0357186	Down
UBXN11	1250	AT	17	NA	NA	0	0.9912	0.6148	0.1331	-0.0949748	0.681292	-3.88102	0.000138946	0.00150726	-1.15882	Down
DHDDS	1273	AT	10.2	NA	NA	0	0.9912	0.4334	0.0649	-0.0404788	0.868771	-3.36988	0.000893603	0.00653762	-2.91053	Down
ARID1A	1295	AP	1	NA	NA	0	0.9912	0.3784	0.0526	-0.0275465	0.967739	-3.32981	0.00102514	0.00728401	-3.03856	Down
FAM76A	1340	AT	10	NA	NA	0	0.9912	0.4315	0.0815	-0.0415222	0.885095	-2.86254	0.00462476	0.0235563	-4.42819	Down
PTAFR	1375	AP	1	NA	NA	0	0.8894	1	0.2303	-0.128081	0.730726	-2.83467	0.00503163	0.0251691	-4.50499	Down
ATPIF1	1379	AT	2.4	NA	NA	0	0.9912	0.0314	0.0054	-0.00415011	0.990454	-3.96516	0.000100335	0.00116521	-0.849792	Down
PHACTR4	1385	AP	3	NA	NA	0	0.9845	0.9459	0.155	-0.112914	0.263756	-3.24518	0.00136428	0.00914438	-3.30438	Down
RCC1	1386	AP	1	NA	NA	0	0.9912	0.6482	0.12	-0.092261	0.767518	-4.02828	7.83201e-05	0.000959988	-0.614235	Down
RCC1	1388	ES	7	6	8	0	0.9624	0.6233	0.0941	-0.0740451	0.220944	-3.81468	0.000178928	0.00183817	-1.3984	Down
GMEB1	1390	AA	3.1	2.2	3.2	0	0.9735	0.9014	0.1329	-0.0989353	0.322622	-3.8086	0.000183091	0.00187322	-1.42017	Down
EPB41	1408	ES	16:17:00	15	18	0	0.9137	0.8297	0.0936	-0.0459415	0.0660897	-2.66511	0.0082896	0.0368783	-4.95708	Down
SRSF4	1421	ES	9	8	10	1	0.8827	0.1078	0.0197	-0.0127142	0.948549	-3.28781	0.00118218	0.0081889	-3.17124	Down
PTPRU	1428	AD	23.2	23.1	24	0	0.9004	0.794	0.1232	-0.116202	0.601342	-4.74988	3.75115e-06	8.4264e-05	2.29962	Down
PUM1	1443	AD	18.2	18.1	19	0	0.9889	0.7745	0.0701	-0.0519805	0.519046	-3.67612	0.000300185	0.00278072	-1.88718	Down
TINAGL1	1474	AT	12	NA	NA	0	0.9912	0.0731	0.0119	-0.00795109	0.985762	-3.76551	0.000215351	0.00212818	-1.57366	Down
LCK	1581	AP	1	NA	NA	0	0.9049	1	0.2837	-0.199707	0.81962	-3.9803	9.45724e-05	0.00111072	-0.793579	Down
AK2	1653	ES	5	4	7	0	0.9912	0.2001	0.0213	-0.0179411	0.967624	-4.39553	1.74801e-05	0.000287192	0.818868	Down
AK2	1654	ES	02:03:00	1	4	0	0.9912	0.7815	0.1329	-0.0908986	0.799534	-3.63495	0.000349084	0.0031185	-2.02936	Down
AK2	1655	ES	3	1	4	0	0.9912	0.0596	0.0068	-0.00428909	0.98953	-3.2417	0.00138028	0.00923511	-3.3152	Down
AK2	1656	ES	2	1	3	0	0.9912	0.2501	0.0323	-0.021784	0.0547843	-3.41687	0.0007595	0.0057404	-2.75868	Down
ZSCAN20	1679	AT	8	NA	NA	0	0.9912	0.7124	0.1095	-0.0526	0.904331	-3.12416	0.00203287	0.0124621	-3.67373	Down
GJB3	1705	AP	2	NA	NA	0	0.9425	0.8236	0.0975	-0.0934255	0.145766	-4.73988	3.92244e-06	8.69536e-05	2.25653	Down
KIAA0319L	1719	AP	1	NA	NA	0	0.9867	0.4101	0.0719	-0.0449142	0.139568	-3.27112	0.00125063	0.00857317	-3.22358	Down
CLSPN	1731	AT	26	NA	NA	0	0.9889	0.9473	0.1988	-0.180583	0.335253	-4.38917	1.79554e-05	0.000293392	0.793139	Down
AGO1	1735	AP	2	NA	NA	0	0.9757	0.8988	0.2448	-0.1432	0.872639	-3.22411	0.00146361	0.00966169	-3.3696	Down
AGO3	1736	AP	1	NA	NA	0	0.8451	0.4772	0.0715	-0.0429532	0.064649	-3.11127	0.00211967	0.0128556	-3.71234	Down
AGO3	1741	AT	22	NA	NA	0	0.9912	0.6312	0.1299	-0.106548	0.457799	-4.40548	1.67614e-05	0.000277207	0.859142	Down
OSCP1	1778	AT	13.2	NA	NA	0	0.9889	0.8229	0.1649	-0.162131	0.635716	-5.71716	3.65502e-08	1.8168e-06	6.79711	Down
C1orf109	1815	AP	1	NA	NA	0	0.9712	0.6618	0.1125	-0.146329	0.188905	-7.02452	2.8878e-11	4.09348e-09	13.806	Down
EPHA10	1826	AT	3.2	NA	NA	0	0.9912	0.579	0.1113	-0.0810494	0.920583	-3.95547	0.000104195	0.00119929	-0.885662	Down
MANEAL	1835	AA	4.1	3	4.2	0	0.9845	0.6484	0.1013	-0.0652677	0.73866	-3.57928	0.000427198	0.00365084	-2.21932	Down
C1orf122	1841	RI	1.2:1.3	1.1	1.4	0	0.9867	0.2504	0.0393	-0.0235351	0.0598121	-3.09577	0.00222846	0.0133675	-3.75852	Down
C1orf122	1842	AD	1.2	1.1	1.4	0	0.9889	0.7671	0.1363	-0.209078	0.202151	-8.41613	5.82834e-15	2.56761e-12	22.2134	Down
INPP5B	1849	AT	24	NA	NA	0	0.9912	0.3453	0.0558	-0.0249393	0.954435	-3.23676	0.0014032	0.00935131	-3.33049	Down
MACF1	1872	AP	11	NA	NA	0	0.9115	1	0.1473	-0.171718	0.198849	-6.35483	1.25971e-09	1.04245e-07	10.0936	Down
MACF1	1881	ES	107	106	108	0	0.9912	0.6986	0.1182	-0.0736027	0.667522	-3.24541	0.00136324	0.00914145	-3.30367	Down
MACF1	1883	ES	103	102	104	0	0.9889	0.7462	0.1356	-0.151058	0.690853	-6.10613	4.81699e-09	3.22059e-07	8.77877	Down
MACF1	1891	ES	8	7	9	0	0.8009	0.3231	0.0613	-0.0401462	0.0418888	-3.40684	0.000786426	0.00589459	-2.79124	Down
PPIE	1902	AT	12	NA	NA	0	0.9912	0.5563	0.0857	-0.108571	0.170971	-6.3013	1.68623e-09	1.3183e-07	9.80756	Down
MYCL	1975	AT	2	NA	NA	0	0.9912	0.5805	0.0889	-0.0506723	0.863788	-2.96945	0.00332745	0.0182385	-4.12722	Down
NFYC	2015	AP	4	NA	NA	0	0.9912	0.3155	0.0638	-0.0338572	0.088456	-2.56989	0.0108599	0.0452636	-5.19954	Down
CTPS1	2025	AP	2	NA	NA	0	0.9735	0.5099	0.0482	-0.0513403	0.017876	-4.78431	3.21505e-06	7.43508e-05	2.44847	Down
SCMH1	2041	AP	1	NA	NA	0	0.969	0.841	0.1281	-0.127972	0.837182	-5.61697	6.07073e-08	2.78925e-06	6.30205	Down
SCMH1	2050	ES	8	6	9	0	0.8606	1	0.1708	-0.12121	0.649863	-3.99957	8.76923e-05	0.00104549	-0.721764	Down
SCMH1	2054	ES	06:08:00	5	9	0	0.9381	1	0.191	-0.113624	0.630837	-3.16678	0.00176886	0.0111807	-3.54512	Down
SCMH1	2055	ES	8	5	9	0	0.9248	1	0.1578	-0.121384	0.673774	-4.23428	3.41834e-05	0.000490745	0.176621	Down
PPCS	2073	AT	4	NA	NA	0	0.9912	0.1309	0.02	-0.010997	0.957402	-2.71414	0.00719255	0.0330907	-4.82903	Down
LEPRE1	2106	RI	14.3	14.2	14.4	0	0.9248	1	0.162	-0.148859	0.302438	-5.06535	8.85911e-07	2.60186e-05	3.69543	Down
ERMAP	2123	AP	1	NA	NA	0	0.9624	0.9539	0.1698	-0.106168	0.768665	-3.48897	0.000589775	0.00472146	-2.52198	Down
TIE1	2162	ES	7	6	9	0	0.9735	0.5338	0.0772	-0.0588589	0.865754	-3.81063	0.000181695	0.00186234	-1.41293	Down
SZT2	2177	AT	74	NA	NA	0	0.9912	0.5646	0.0888	-0.0550252	0.822137	-3.51845	0.000531218	0.0043378	-2.42394	Down
SZT2	2178	AA	3.1	2	3.2	0	0.9049	0.2578	0.0477	-0.0251591	0.963881	-2.58303	0.0104674	0.0440197	-5.16659	Down
HYI	2182	AT	9	NA	NA	0	0.9912	0.3925	0.0527	-0.0388983	0.925272	-3.98923	9.13235e-05	0.00108218	-0.760345	Down
HYI	2185	AD	2.2	2.1	4	1	0.9049	0.5173	0.0738	-0.0514361	0.843196	-3.84595	0.000158885	0.00167071	-1.28591	Down
PTPRF	2189	ES	23	22	24	0	0.9912	0.8989	0.1492	-0.204206	0.076069	-6.45756	7.16703e-10	6.53247e-08	10.6472	Down
ST3GAL3	2194	AP	2	NA	NA	0	0.8053	0.5749	0.0986	-0.0592663	0.929245	-3.46897	0.000632898	0.00497712	-2.58808	Down
ST3GAL3	2195	AT	21	NA	NA	0	0.9912	0.3958	0.0496	-0.0242959	0.964866	-2.95567	0.00347351	0.0188369	-4.16659	Down
IPO13	2492	AP	1	NA	NA	0	0.9912	0.4245	0.0483	-0.0335419	0.954458	-3.06155	0.00248731	0.0145379	-3.85981	Down
B4GALT2	2515	AP	1	NA	NA	0	0.9912	0.7615	0.0934	-0.0665534	0.899625	-4.60094	7.24063e-06	0.000141803	1.66578	Down
ERI3	2548	AP	1	NA	NA	0	0.9912	0.2636	0.0267	-0.00868867	0.985795	-2.52883	0.0121733	0.0493154	-5.30154	Down
RNF220	2558	AT	17	NA	NA	0	0.9912	0.2658	0.0457	-0.0251824	0.862537	-2.75087	0.0064587	0.0304471	-4.73168	Down
MUTYH	2595	AP	1.1	NA	NA	0	0.9889	0.6888	0.1349	-0.102836	0.545223	-3.92483	0.000117358	0.00131936	-0.998631	Down
CCDC163P	2688	ES	5.1:5.2	4.1	6	0	0.8363	0.8113	0.1886	-0.122339	0.745428	-3.766	0.00021496	0.00212618	-1.57194	Down
AKR1A1	2696	AT	10	NA	NA	0	0.9912	0.2231	0.0354	-0.0271958	0.942852	-4.06861	6.67496e-05	0.000842999	-0.462033	Down
PIK3R3	2777	AP	3.1	NA	NA	0	0.9889	0.7212	0.0674	-0.0351696	0.937724	-2.98683	0.00315133	0.0174907	-4.07734	Down
POMGNT1	2783	AP	1	NA	NA	0	0.9889	0.835	0.1415	-0.132294	0.166401	-4.70184	4.64536e-06	9.88817e-05	2.09339	Down
POMGNT1	2784	RI	22.2	22.1	22.3	0	0.9912	0.1831	0.0233	-0.0136084	0.980604	-3.15918	0.00181347	0.0113969	-3.56816	Down
MKNK1	2806	AT	17	NA	NA	0	0.9912	0.3458	0.0469	-0.0294278	0.887337	-3.17928	0.00169767	0.0108375	-3.50709	Down
MOB3C	2816	AP	1	NA	NA	0	0.9889	0.9889	0.1234	-0.103788	0.793715	-5.1298	6.54294e-07	2.01928e-05	3.98928	Down
EFCAB14	2823	AT	13	NA	NA	0	0.9912	0.29	0.0521	-0.0363459	0.13398	-3.51844	0.000531233	0.0043378	-2.42397	Down
FAF1	2938	AP	1.1	NA	NA	0	0.9535	0.8189	0.0599	-0.024438	0.971351	-2.77687	0.00598094	0.0286884	-4.66203	Down
TXNDC12	2990	AT	3	NA	NA	0	0.9912	0.081	0.0114	-0.0175045	0.0230055	-7.75858	3.59251e-13	8.77335e-11	18.1351	Down
BTF3L4	2993	AT	7	NA	NA	0	0.9912	0.2205	0.0363	-0.0314122	0.949478	-4.82822	2.63796e-06	6.3661e-05	2.63953	Down
CC2D1B	3004	AA	14.1	13	14.2	0	0.9801	0.5541	0.083	-0.0432752	0.171313	-2.86893	0.00453596	0.0232066	-4.41052	Down
ECHDC2	3022	AT	14	NA	NA	0	0.9912	0.7179	0.1325	-0.0924343	0.609072	-3.50316	0.000560882	0.00452401	-2.4749	Down
ECHDC2	3023	ES	13	12	14	1	0.896	0.3408	0.0525	-0.0385397	0.878681	-3.84976	0.000156595	0.00165156	-1.27216	Down
ECHDC2	3024	ES	9.1	8.1	10	0	0.9757	0.9043	0.1365	-0.0989824	0.564236	-3.76473	0.000215984	0.00213302	-1.57643	Down
YIPF1	3074	ES	12	11	13	0	0.9912	0.6973	0.1161	-0.0714314	0.671767	-3.34878	0.000960779	0.00691426	-2.97813	Down
TMEM59	3111	AP	1.1	NA	NA	0	0.9912	0.7948	0.1068	-0.0740436	0.888108	-4.00363	8.63047e-05	0.00103333	-0.706594	Down
TTC22	3174	AT	8	NA	NA	0	0.9889	0.3162	0.0378	-0.0205355	0.943123	-3.12125	0.00205217	0.0125547	-3.68246	Down
TM2D1	3232	AT	8	NA	NA	0	0.9912	0.3261	0.0462	-0.0258152	0.943824	-3.61475	0.000375727	0.00330656	-2.09858	Down
INADL	3239	AT	47.3	NA	NA	0	0.9912	0.611	0.0923	-0.0568628	0.791744	-3.18015	0.00169281	0.0108126	-3.50444	Down
USP1	3252	AP	1	NA	NA	0	0.9912	0.5309	0.0812	-0.0545007	0.0915734	-3.97836	9.52931e-05	0.00111772	-0.800795	Down
DOCK7	3256	ES	24	23	25	0	0.9336	0.9158	0.1872	-0.15266	0.251556	-4.42605	1.53639e-05	0.000258277	0.942674	Down
ITGB3BP	3266	ES	9	8	10	0	0.9912	0.808	0.1497	-0.109832	0.262958	-3.4231	0.000743203	0.00564132	-2.7384	Down
PGM1	3269	AP	1	NA	NA	0	0.9889	0.3167	0.0383	-0.0364865	0.956257	-4.71099	4.46063e-06	9.58576e-05	2.13252	Down
ROR1	3275	AT	10	NA	NA	0	0.9912	0.615	0.0848	-0.0467105	0.893778	-3.42536	0.000737358	0.00560534	-2.73102	Down
RAVER2	3279	AT	12	NA	NA	0	0.9912	0.085	0.0116	-0.0103641	0.982161	-4.57028	8.27447e-06	0.000158286	1.53733	Down
AK4	3288	AP	1	NA	NA	0	0.8695	0.7021	0.1155	-0.0748174	0.198973	-4.04195	7.42003e-05	0.000918763	-0.562802	Down
AK4	3289	AP	3	NA	NA	0	0.8695	0.5513	0.099	-0.0556426	0.165667	-2.8754	0.00444747	0.0228527	-4.39255	Down
LEPR	3295	AT	22	NA	NA	0	0.9912	0.8282	0.184	-0.215627	0.340724	-6.43688	8.03262e-10	7.10559e-08	10.5352	Down
LEPR	3298	AT	23	NA	NA	0	0.9912	0.0358	0.0048	-0.00397001	0.00700028	-4.29444	2.66753e-05	0.000401963	0.41387	Down
PDE4B	3306	AP	10.1	NA	NA	0	0.9646	0.9132	0.1513	-0.0910649	0.876865	-3.0786	0.00235503	0.0139424	-3.80946	Down
SGIP1	3311	AP	3.1	NA	NA	0	0.9668	1	0.215	-0.257257	0.365659	-5.91751	1.30129e-08	7.56687e-07	7.80617	Down
MIER1	3342	ES	3.1:3.2	2	5	0	0.9381	0.8475	0.1487	-0.124208	0.291404	-4.37013	1.94522e-05	0.000314192	0.716369	Down
SERBP1	3355	AA	4.1	3	4.2	0	0.9912	0.2975	0.0401	-0.0310701	0.594811	-4.17923	4.27926e-05	0.000587499	-0.0380045	Down
SRSF11	3370	AP	1	NA	NA	0	0.9912	0.5442	0.095	-0.0546151	0.263435	-3.15367	0.00184649	0.0115641	-3.58485	Down
PTGER3	3412	AT	2.3	NA	NA	0	0.9779	0.9534	0.122	-0.0837078	0.286579	-3.23347	0.00141871	0.00943184	-3.34069	Down
PTGER3	3415	AT	4	NA	NA	0	0.9779	0.6591	0.0964	-0.0594184	0.23018	-2.92779	0.00378709	0.0201245	-4.24571	Down
ZRANB2	3436	ES	10	9	11	0	0.9912	0.5588	0.105	-0.0736331	0.629204	-3.46703	0.000637241	0.00500165	-2.59448	Down
FPGT-TNNI3K	3455	AT	25	NA	NA	0	0.854	0.8593	0.19	-0.0902602	0.112323	-2.52635	0.012257	0.0495695	-5.30764	Down
FPGT-TNNI3K	3457	AT	29	NA	NA	0	0.854	0.9452	0.2116	-0.118097	0.101311	-3.4139	0.000767377	0.00578382	-2.76832	Down
ACADM	3483	AT	14	NA	NA	0	0.9912	0.0767	0.0146	-0.00744359	0.982917	-2.53599	0.0119344	0.0486063	-5.28385	Down
ACADM	3510	ES	2.2	1	3	0	0.9889	0.3413	0.0479	-0.0262046	0.933768	-2.72479	0.00697235	0.032309	-4.80092	Down
RABGGTB	3513	AT	11	NA	NA	0	0.9912	0.2444	0.0429	-0.0247903	0.920776	-3.08533	0.0023047	0.0137227	-3.78955	Down
USP33	3533	AA	15.1	14	15.2	0	0.9735	0.7781	0.1158	-0.106303	0.717287	-4.95328	1.49074e-06	4.01358e-05	3.19139	Down
NEXN	3540	ES	7	5	8	0	0.9602	0.6896	0.0992	-0.0701083	0.848367	-3.94735	0.000107539	0.00123052	-0.915664	Down
FUBP1	3542	AT	23	NA	NA	0	0.9912	0.1974	0.0372	-0.0202556	0.0609374	-2.83925	0.00496268	0.0248937	-4.49244	Down
FUBP1	3546	ES	3	2	4	0	0.9889	0.2703	0.0376	-0.0401866	0.0578508	-5.49539	1.11439e-07	4.58562e-06	5.71003	Down
LPHN2	3571	ES	15	14	16	0	0.896	0.9452	0.1964	-0.176876	0.334636	-4.67014	5.34466e-06	0.000110521	1.95821	Down
PRKACB	3587	AT	17	NA	NA	0	0.9912	0.3213	0.0571	-0.0410991	0.893006	-3.58116	0.000424316	0.00363174	-2.21296	Down
SSX2IP	3616	AD	16.2:16.3	16.1	17	0	0.9535	0.1899	0.0183	-0.0111026	0.0113102	-2.65576	0.00851514	0.0376247	-4.98125	Down
ODF2L	3671	AT	3.3	NA	NA	0	0.9912	0.8063	0.1273	-0.145808	0.307157	-5.87813	1.59721e-08	8.96011e-07	7.60583	Down
ODF2L	3675	ES	15	14	17	0	0.9712	0.9272	0.2143	-0.126895	0.715772	-3.03616	0.00269686	0.0154946	-3.93426	Down
2020-09-15	3687	ES	5	4	6	0	0.9912	0.2813	0.0309	-0.0191382	0.951418	-3.56317	0.0004527	0.00382082	-2.2738	Down
HS2ST1	3693	AT	10	NA	NA	0	0.9912	0.1869	0.0288	-0.0356715	0.0270575	-6.52464	4.94419e-10	4.70693e-08	11.0118	Down
LMO4	3695	AP	2	NA	NA	0	0.9912	0.5265	0.077	-0.0417837	0.183063	-2.68994	0.0077165	0.03492	-4.89251	Down
GBP2	3713	AP	4.1	NA	NA	0	0.9735	0.7565	0.0421	-0.0129635	0.988549	-2.54665	0.0115869	0.0475528	-5.25746	Down
LRRC8D	3727	AP	1	NA	NA	0	0.9624	0.6913	0.1353	-0.0882164	0.809749	-3.52884	0.000511911	0.00421604	-2.38921	Down
TGFBR3	3739	AP	3	NA	NA	0	0.9912	1	0.2495	-0.264824	0.727868	-5.87303	1.64002e-08	9.10929e-07	7.57998	Down
EVI5	3765	ES	12	11	13	0	0.9159	1	0.1924	-0.134158	0.369361	-3.75486	0.000224117	0.00219836	-1.61136	Down
MTF2	3771	RI	2.2	2.1	2.3	0	0.9823	0.19	0.0339	-0.0180876	0.973252	-2.68051	0.00792978	0.0356182	-4.9171	Down
SLC44A3	3817	AP	1	NA	NA	0	0.9358	0.8811	0.1498	-0.103549	0.638384	-3.44733	0.000682865	0.00528271	-2.65921	Down
SLC44A3	3819	AA	13.1	12	13.2	0	0.9779	0.7067	0.0868	-0.0519092	0.663704	-2.94685	0.00357007	0.0192306	-4.1917	Down
PTBP2	3832	ES	12	11.2	13	0	0.8783	0.9647	0.2596	-0.201296	0.430461	-4.41105	1.63712e-05	0.000272358	0.881739	Down
CDC14A	3883	AT	18	NA	NA	0	0.9912	0.4024	0.0718	-0.0500717	0.917169	-3.73749	0.000239137	0.00231188	-1.67264	Down
HENMT1	3942	AP	1	NA	NA	0	0.9491	0.9648	0.1696	-0.128012	0.336533	-4.01256	8.3328e-05	0.00100682	-0.673208	Down
TAF13	3988	AT	4.2	NA	NA	0	0.9912	0.5953	0.128	-0.0932655	0.332615	-3.70059	0.000274266	0.0025838	-1.80202	Down
KIAA1324	3997	ES	6.2:7:8	6.1	9	0	0.9513	0.415	0.0355	-0.00893911	0.984928	-2.74582	0.0065553	0.0307696	-4.74512	Down
SARS	3999	ES	10	9	11	0	0.9912	0.0941	0.0119	-0.00985445	0.0194489	-3.96813	9.9179e-05	0.00115467	-0.83878	Down
AMPD2	4047	AP	1	NA	NA	0	0.9912	0.3871	0.0633	-0.0324377	0.886208	-2.53957	0.0118169	0.0482631	-5.27502	Down
CSF1	4086	AA	6.1:6.2	5	6.3	0	0.9912	0.3582	0.0661	-0.0514227	0.910771	-4.19997	3.93297e-05	0.000551241	0.0425946	Down
KCNC4	4096	RI	4.2:4.3	4.1	4.4	0	0.9867	0.4028	0.0685	-0.0378947	0.929939	-2.72275	0.00701414	0.0324427	-4.80633	Down
DENND2D	4141	AP	2	NA	NA	0	0.9845	0.8695	0.1906	-0.168649	0.301883	-4.81716	2.77311e-06	6.62466e-05	2.59127	Down
ADORA3	4174	AT	3	NA	NA	0	0.9889	0.9217	0.1902	-0.184936	0.594061	-5.04564	9.71426e-07	2.80353e-05	3.60612	Down
WNT2B	4199	AP	3	NA	NA	0	0.9823	1	0.2947	-0.307632	0.581574	-5.44773	1.41043e-07	5.57494e-06	5.48061	Down
ST7L	4205	AT	18	NA	NA	0	0.9912	0.5565	0.1074	-0.0754333	0.819722	-3.80698	0.000184221	0.00188179	-1.426	Down
RHOC	4238	AA	2.2	1.1	2.3	0	0.9912	0.1673	0.022	-0.0121519	0.953195	-2.88117	0.00436991	0.0225159	-4.3765	Down
RHOC	4242	ES	2.2:2.3:2.4	1.1	3	0	0.9912	0.2583	0.0245	-0.0166919	0.0428038	-2.95662	0.00346327	0.0187973	-4.16388	Down
RHOC	4247	ES	2.2:2.3	1.1	3	0	0.9912	0.5305	0.095	-0.0816748	0.575925	-4.68158	5.08135e-06	0.000105954	2.0069	Down
MAGI3	4272	ES	22.1	21	23	0	0.9558	0.927	0.1456	-0.131233	0.0984817	-4.55295	8.92024e-06	0.000167922	1.46504	Down
PHTF1	4278	AT	14.2	NA	NA	0	0.9867	0.5681	0.0719	-0.0520798	0.107246	-3.85789	0.000151808	0.00161341	-1.24274	Down
CSDE1	4334	ES	03:04:00	2	5	0	0.9181	1	0.2468	-0.218886	0.487903	-4.74308	3.8669e-06	8.59555e-05	2.27029	Down
CSDE1	4336	ES	3	2	4	0	0.9912	0.2072	0.0272	-0.0314979	0.0198173	-5.93403	1.19382e-08	7.06777e-07	7.89047	Down
CSDE1	4338	ES	02:03:00	1	4	0	0.896	1	0.2852	-0.250204	0.421172	-4.71495	4.38273e-06	9.45907e-05	2.14951	Down
PDE4DIP	4407	AP	3	NA	NA	0	0.9912	0.975	0.218	-0.206852	0.541195	-5.10544	7.33945e-07	2.2149e-05	3.87787	Down
PDE4DIP	4410	AT	11.2	NA	NA	0	0.9912	0.3993	0.0869	-0.0522372	0.163104	-2.96832	0.00333925	0.0182885	-4.13046	Down
PDE4DIP	4418	AT	52.2	NA	NA	0	0.9912	0.5015	0.0703	-0.035564	0.240964	-2.71492	0.00717621	0.0330325	-4.82697	Down
NOTCH2NL	4437	AT	7	NA	NA	0	0.9912	0.6075	0.1249	-0.110259	0.441972	-4.73196	4.0633e-06	8.96339e-05	2.2225	Down
NBPF10	4441	AP	3.1	NA	NA	0	0.9912	0.6567	0.0956	-0.0655844	0.786739	-3.32544	0.00104051	0.00737234	-3.05243	Down
NBPF10	5338	ES	1 day, 5:30:00	28	31.1	0	0.9646	0.9853	0.1855	-0.140668	0.364351	-4.40431	1.6844e-05	0.000278267	0.854424	Down
POLR3GL	7278	ES	4	3	5	0	0.9912	0.2291	0.0245	-0.0172447	0.969684	-3.81243	0.000180462	0.00185138	-1.40648	Down
PIAS3	7288	AP	1	NA	NA	0	0.9823	0.9028	0.1323	-0.0704126	0.557053	-2.86222	0.0046293	0.0235708	-4.42909	Down
PIAS3	7291	AT	14	NA	NA	0	0.9912	0.1134	0.0225	-0.0119547	0.974176	-2.89938	0.00413317	0.0215557	-4.32565	Down
NBPF11	7343	ES	8.1	4	8.3	0	0.9049	1	0.1724	-0.111915	0.780541	-3.41923	0.000753289	0.00570522	-2.751	Down
PRKAB2	7364	ES	3	2	4	0	0.9779	0.39	0.0639	-0.0374518	0.918523	-2.95749	0.00345391	0.0187649	-4.1614	Down
HIST2H2BF	7398	AT	3	NA	NA	0	0.9845	0.4245	0.0692	-0.064699	0.0549757	-4.96338	1.42295e-06	3.86026e-05	3.23644	Down
SV2A	7411	AT	13	NA	NA	0	0.9912	0.932	0.1982	-0.129274	0.685368	-3.72738	0.000248315	0.00238317	-1.7082	Down
MTMR11	7412	AP	1	NA	NA	0	0.9867	0.9598	0.2357	-0.306362	0.331032	-6.82922	8.89229e-11	1.05151e-08	12.6986	Down
MTMR11	7415	ES	13	12	14	0	0.9867	0.2973	0.0501	-0.0389108	0.943327	-4.13765	5.06298e-05	0.000672495	-0.198528	Down
MTMR11	7418	AA	3.1	2.2	3.2	0	0.9801	0.6152	0.0642	-0.0364096	0.901422	-2.77034	0.00609774	0.0291084	-4.67957	Down
ANP32E	7438	ES	00:04:05.100000	1.3	5.2	0	0.9912	0.053	0.0043	-0.00170167	0.998538	-3.00528	0.00297372	0.0167254	-4.02409	Down
C1orf54	7454	AP	3.1	NA	NA	0	0.9912	0.9015	0.1855	-0.109984	0.300345	-2.90537	0.00405784	0.0212442	-4.30885	Down
MRPS21	7460	AP	1	NA	NA	0	0.9912	0.4507	0.0743	-0.0501216	0.852623	-3.79116	0.000195555	0.00196968	-1.48248	Down
RPRD2	7470	AT	11.3	NA	NA	0	0.9912	0.1198	0.0164	-0.0128729	0.979913	-4.21455	3.70579e-05	0.000523646	0.0994459	Down
ADAMTSL4	7485	AP	1	NA	NA	0	0.8341	0.8266	0.1507	-0.11849	0.792128	-4.10741	5.71709e-05	0.000743338	-0.314412	Down
ADAMTSL4	7487	AT	20	NA	NA	0	0.9912	0.342	0.0607	-0.0361429	0.90966	-3.20641	0.00155223	0.0101086	-3.42412	Down
ENSA	7490	AP	1	NA	NA	0	0.9912	0.2419	0.041	-0.0468992	0.90869	-6.07152	5.78939e-09	3.79776e-07	8.59871	Down
ENSA	7494	AT	5.2	NA	NA	0	0.9912	0.4661	0.0875	-0.0628093	0.260181	-3.56024	0.0004575	0.00385265	-2.28371	Down
ARNT	7513	ES	7	6	8	0	0.9912	0.6371	0.116	-0.0872729	0.744212	-3.67535	0.000301033	0.00278561	-1.88983	Down
ARNT	7515	ES	2	1	3	0	0.9757	0.3387	0.0328	-0.0257289	0.0223428	-3.79055	0.000196004	0.00197211	-1.48465	Down
PIP5K1A	7576	ES	13	12	14	0	0.9912	0.1502	0.0274	-0.0204507	0.976576	-4.04732	7.26363e-05	0.000903427	-0.542521	Down
PIP5K1A	7580	ES	3	2.2	4	0	0.9845	0.5154	0.0612	-0.0411745	0.0842433	-3.13034	0.00199245	0.0122628	-3.65518	Down
PI4KB	7591	ES	5	4	6	0	0.9889	0.6197	0.094	-0.0826107	0.307242	-4.80867	2.88134e-06	6.8468e-05	2.55429	Down
RFX5	7603	AP	1	NA	NA	0	0.9779	0.8366	0.1514	-0.0827242	0.61604	-2.72514	0.00696535	0.0322868	-4.80002	Down
MRPL9	7650	ES	5	4	6	0	0.9912	0.2159	0.0301	-0.0291218	0.941677	-5.01622	1.1141e-06	3.13475e-05	3.47337	Down
OAZ3	7653	AP	2	NA	NA	0	0.9912	0.4799	0.0828	-0.047754	0.0607987	-3.05797	0.00251592	0.014675	-3.87034	Down
TDRKH	7658	AP	2.1	NA	NA	0	0.9757	1	0.1592	-0.0968191	0.720756	-3.0717	0.00240779	0.0141763	-3.82988	Down
TDRKH	7661	AT	17	NA	NA	0	0.9912	0.7064	0.128	-0.106485	0.308032	-4.19677	3.98463e-05	0.000556745	0.0301281	Down
S100A4	7711	AP	2	NA	NA	0	0.9912	0.7757	0.1438	-0.126603	0.833438	-4.85968	2.28745e-06	5.67256e-05	2.77729	Down
CHTOP	7743	AP	1	NA	NA	0	0.9912	0.3553	0.0768	-0.052718	0.83922	-3.67342	0.000303186	0.0028015	-1.89655	Down
CHTOP	7746	AT	5	NA	NA	0	0.9912	0.2657	0.0547	-0.0284734	0.888498	-2.73505	0.00676612	0.0315422	-4.77377	Down
SLC39A1	7764	AP	3	NA	NA	0	0.9912	0.4818	0.0689	-0.0665767	0.844183	-5.11756	6.93217e-07	2.11903e-05	3.93323	Down
CREB3L4	7769	AP	2	NA	NA	0	0.9845	0.9113	0.2393	-0.157593	0.353772	-3.28276	0.00120254	0.00829829	-3.18712	Down
C1orf43	7799	AT	7	NA	NA	0	0.9912	0.2874	0.0223	-0.0162314	0.971206	-4.22248	3.58762e-05	0.00050919	0.130418	Down
C1orf43	7800	ES	4	3	5	0	0.9912	0.2568	0.0375	-0.0422262	0.889131	-5.91835	1.29563e-08	7.56687e-07	7.81044	Down
UBAP2L	7814	AT	29	NA	NA	0	0.9912	0.6415	0.1141	-0.130437	0.506353	-6.52832	4.84401e-10	4.62135e-08	11.0319	Down
PBXIP1	7844	AT	11	NA	NA	0	0.9912	0.0741	0.0112	-0.00564452	0.986884	-2.70032	0.00748782	0.034107	-4.86536	Down
FLAD1	7865	AT	6.3	NA	NA	0	0.9912	0.6175	0.086	-0.0562541	0.819961	-4.08583	6.23226e-05	0.000798992	-0.396651	Down
ZBTB7B	7876	AP	1	NA	NA	0	0.9779	0.8288	0.1209	-0.0609	0.517135	-2.59392	0.0101515	0.0429327	-5.13914	Down
ZBTB7B	7879	ES	03:04:00	2.2	6.2	0	0.9867	0.4184	0.0799	-0.064235	0.189007	-4.33194	2.28241e-05	0.00035636	0.563176	Down
DCST1	7886	AT	18	NA	NA	0	0.9336	0.5746	0.1045	-0.0472603	0.919544	-2.60425	0.00985993	0.04196	-5.113	Down
ADAM15	7897	ES	21.1:21.2	20	22.1	0	0.9912	0.6916	0.1479	-0.0796547	0.555765	-2.75709	0.00634132	0.0300165	-4.71507	Down
EFNA3	7936	AP	1	NA	NA	0	0.9624	0.9486	0.2671	-0.192422	0.498775	-3.67611	0.0003002	0.00278072	-1.88722	Down
SLC50A1	7942	ES	5	4	6	0	0.9912	0.1718	0.0248	-0.0151474	0.971769	-3.65289	0.000326913	0.00296944	-1.96756	Down
DPM3	7946	AP	1	NA	NA	0	0.9912	0.2005	0.0162	-0.00713843	0.985192	-3.19602	0.0016065	0.0104003	-3.45597	Down
MUC1	7960	ES	6.1:6.2	5	7	0	0.9912	0.117	0.0168	-0.0117249	0.98488	-3.86108	0.000149969	0.00159878	-1.23119	Down
MUC1	7963	ES	5	4.3	6.1	0	0.9912	0.244	0.0226	-0.0128176	0.985754	-2.82086	0.00524509	0.025954	-4.54279	Down
MTX1	8038	ES	4	3	5	0	0.9912	0.1514	0.0221	-0.0157676	0.97314	-3.95197	0.000105626	0.00121234	-0.898618	Down
GBA	8041	AP	1	NA	NA	0	0.9912	0.725	0.1331	-0.0821775	0.274875	-3.1465	0.00189028	0.0117808	-3.60653	Down
RUSC1	8077	AP	1	NA	NA	0	0.9801	0.8925	0.2191	-0.211971	0.353352	-5.12035	6.84157e-07	2.09965e-05	3.94599	Down
RUSC1	8080	RI	3.3	3.2	3.4	0	0.9867	0.7685	0.1031	-0.0754741	0.644287	-3.75722	0.000222143	0.00218425	-1.603	Down
ASH1L	8087	AA	10.1	9	10.2	0	0.9535	0.1923	0.0163	-0.00886591	0.00556518	-2.81706	0.00530511	0.0261703	-4.55314	Down
YY1AP1	8114	ES	3.2	2	4.1	0	0.9867	0.5001	0.06	-0.0498749	0.940496	-4.90966	1.82131e-06	4.74714e-05	2.99762	Down
DAP3	8117	AP	1	NA	NA	0	0.9823	0.7662	0.1318	-0.0937575	0.562902	-3.87095	0.000144415	0.00155358	-1.19543	Down
DAP3	8119	AT	14	NA	NA	0	0.9912	0.1503	0.0167	-0.0119326	0.975215	-3.39973	0.00080607	0.00601175	-2.81429	Down
DAP3	8122	ES	4	3	5.1	0	0.9912	0.1438	0.0185	-0.0173783	0.961536	-5.02321	1.07846e-06	3.04592e-05	3.50486	Down
GON4L	8126	AT	33	NA	NA	0	0.9912	0.3465	0.0424	-0.0219985	0.897103	-2.69106	0.00769156	0.0348513	-4.88959	Down
ARHGEF2	8140	AP	7	NA	NA	0	0.9867	0.5804	0.0898	-0.11353	0.125302	-6.38661	1.05869e-09	8.9759e-08	10.2642	Down
LMNA	8178	AT	19.3	NA	NA	0	0.9912	0.5508	0.0965	-0.0704903	0.632671	-3.67472	0.000301733	0.00279036	-1.89203	Down
PMF1	8194	AT	12	NA	NA	0	0.9912	0.1805	0.024	-0.0299492	0.0358344	-6.57214	3.79552e-10	3.75664e-08	11.2716	Down
C1orf85	8222	AT	7	NA	NA	0	0.9912	0.665	0.1121	-0.0652888	0.177146	-3.61159	0.000380066	0.00333658	-2.10939	Down
IQGAP3	8282	RI	38.2	38.1	38.3	0	0.9912	0.1221	0.0143	-0.00759976	0.989578	-2.91163	0.00398052	0.0209322	-4.29126	Down
GPATCH4	8295	AD	5.2:5.3:5.4	5.1	6	0	0.9912	0.2292	0.0276	-0.0257717	0.0338769	-5.22876	4.08683e-07	1.37046e-05	4.44607	Down
ARHGEF11	8338	ES	39	38	40	1	0.9823	0.9432	0.2049	-0.1482	0.303267	-3.61071	0.000381279	0.00334363	-2.11239	Down
ETV3	8340	AT	5	NA	NA	0	0.9912	0.2191	0.0358	-0.0192762	0.945031	-2.86219	0.00462972	0.0235708	-4.42917	Down
FCRL5	8342	AT	5	NA	NA	0	0.9425	0.5066	0.0774	-0.0539102	0.0479353	-3.76896	0.000212587	0.00210688	-1.56144	Down
DUSP23	8409	AP	2.1	NA	NA	0	0.9823	0.8808	0.1235	-0.0791467	0.499707	-3.12424	0.00203233	0.0124605	-3.67349	Down
TAGLN2	8422	AP	2	NA	NA	0	0.9912	0.0471	0.0039	-0.00284089	0.00221667	-3.15811	0.00181987	0.0114298	-3.57142	Down
DCAF8	8436	AP	1	NA	NA	0	0.9889	0.6976	0.1172	-0.0962836	0.201537	-5.11735	6.93889e-07	2.11964e-05	3.93229	Down
DCAF8	8440	AT	21	NA	NA	0	0.9912	0.1905	0.0344	-0.0235225	0.924811	-3.94499	0.00010853	0.00124028	-0.924373	Down
DCAF8	8442	ES	15	14	16	0	0.9912	0.1314	0.0236	-0.0193793	0.975951	-4.34877	2.1274e-05	0.000336925	0.630562	Down
DCAF8	8448	ES	7.2:8.1:8.2	7.1	9	1	0.9668	0.8436	0.1467	-0.0985855	0.36153	-3.40222	0.000799141	0.00597395	-2.80622	Down
COPA	8458	AA	17.1	16	17.2	0	0.9889	0.216	0.0257	-0.0201862	0.0557692	-3.8466	0.000158496	0.0016687	-1.28359	Down
CD48	8482	AT	4	NA	NA	0	0.9912	0.1	0.0088	-0.00443251	0.993024	-3.25362	0.00132631	0.00895534	-3.27816	Down
TSTD1	8524	AP	1	NA	NA	0	0.9889	0.2935	0.0293	-0.0147683	0.981564	-2.88851	0.00427301	0.0221157	-4.35603	Down
TSTD1	8526	ES	2.2:2.3	1	3.1	0	0.9248	1	0.2024	-0.12433	0.375935	-3.37475	0.00087874	0.0064541	-2.89488	Down
TSTD1	8527	ES	2.3	1	3.1	0	0.9889	0.654	0.0787	-0.0470827	0.902643	-2.89388	0.00420335	0.0218482	-4.34103	Down
PVRL4	8552	ES	8	7	9	0	0.8385	0.8907	0.1463	-0.160231	0.691062	-6.46048	7.05268e-10	6.4413e-08	10.663	Down
NIT1	8555	AT	8	NA	NA	0	0.9912	0.457	0.0673	-0.0339898	0.262518	-2.58025	0.0105491	0.0442973	-5.17355	Down
ADAMTS4	8591	AT	2.4	NA	NA	0	0.9912	0.3216	0.055	-0.0474381	0.0529646	-4.14946	4.82741e-05	0.000646556	-0.153065	Down
ADAMTS4	8592	RI	2.2	2.1	2.3	0	0.9336	0.4971	0.0695	-0.072627	0.0654136	-5.87479	1.62512e-08	9.06565e-07	7.5889	Down
NR1I3	8622	AT	7.2	NA	NA	0	0.9314	0.5901	0.0914	-0.0528712	0.286811	-3.18952	0.00164133	0.0105694	-3.47583	Down
SDHC	8660	ES	6	5	7	0	0.9912	0.105	0.0164	-0.0168647	0.959508	-5.63702	5.48734e-08	2.56047e-06	6.4006	Down
SDHC	8665	ES	02:03:00	1	5	0	0.9912	0.0541	0.0083	-0.00421661	0.988369	-2.60454	0.00985201	0.0419382	-5.11228	Down
DUSP12	8733	AA	3.1	1.2	3.2	0	0.9845	0.6493	0.1077	-0.0532703	0.367968	-2.54335	0.0116934	0.0478554	-5.26564	Down
NOS1AP	8738	AP	1	NA	NA	0	0.9845	0.4705	0.0681	-0.0550072	0.925551	-4.24674	3.2478e-05	0.000470973	0.225557	Down
TMCO1	8805	AP	4.1	NA	NA	0	0.9912	0.4165	0.0475	-0.0395592	0.895612	-4.8576	2.30913e-06	5.71685e-05	2.76817	Down
UCK2	8811	AP	1	NA	NA	0	0.9912	0.1807	0.0247	-0.00991838	0.982888	-2.53419	0.0119942	0.048779	-5.28831	Down
POU2F1	8857	AP	4	NA	NA	0	0.9801	0.4768	0.0671	-0.0403866	0.0421664	-3.31993	0.00106024	0.00748971	-3.06992	Down
POU2F1	8863	AA	20.1	19	20.2	0	0.9912	0.1046	0.0128	-0.00797375	0.992833	-3.25092	0.00133836	0.0090094	-3.28657	Down
RCSD1	8870	ES	3	2	4	0	0.9469	0.4496	0.0865	-0.0458229	0.891944	-2.71823	0.00710731	0.0327859	-4.81825	Down
DCAF6	8880	AT	23	NA	NA	0	0.9912	0.1464	0.0252	-0.017618	0.95777	-3.64975	0.000330698	0.00299293	-1.9784	Down
DCAF6	8886	ES	00:11:13.100000	10	14	0	0.9867	0.5296	0.091	-0.049912	0.109642	-2.60872	0.00973607	0.0415786	-5.10166	Down
BLZF1	8916	AT	7.2	NA	NA	0	0.9912	0.5018	0.0601	-0.0323084	0.875901	-3.14811	0.00188033	0.0117335	-3.60165	Down
GORAB	8967	AT	5	NA	NA	0	0.9912	0.1005	0.0152	-0.00698833	0.985261	-2.79985	0.00558562	0.0272137	-4.59996	Down
PRRX1	8968	AT	5	NA	NA	0	0.9912	0.264	0.0322	-0.0186614	0.898715	-2.90877	0.00401574	0.0210532	-4.29932	Down
PRRC2C	8991	AA	3.1	2	3.2	0	0.9912	0.3933	0.0639	-0.0396078	0.803585	-3.08428	0.00231248	0.0137594	-3.79265	Down
VAMP4	8994	RI	8.2	8.1	8.3	0	0.9912	0.4529	0.0812	-0.0446299	0.895269	-2.85417	0.00474369	0.0240042	-4.45133	Down
METTL13	8997	RI	1.2	1.1	1.3	0	0.9912	0.4089	0.0499	-0.0351004	0.948235	-3.59724	0.000400355	0.00347229	-2.15831	Down
METTL13	8998	AD	1.2:1.3	1.1	2.1	0	0.9912	0.3874	0.0558	-0.0410885	0.932736	-4.32808	2.31943e-05	0.00036076	0.547766	Down
SUCO	9011	ES	13	12	14	0	0.9314	0.8516	0.1779	-0.0913177	0.636605	-2.75887	0.00630803	0.0298873	-4.7103	Down
KIAA0040	9045	AP	1	NA	NA	0	0.9779	0.6566	0.1067	-0.0935131	0.149379	-4.48469	1.19675e-05	0.000212973	1.18255	Down
RFWD2	9054	ES	9	8	10	0	0.9912	0.6809	0.1072	-0.0650175	0.760466	-3.16001	0.00180856	0.0113725	-3.56565	Down
SEC16B	9071	AT	28	NA	NA	0	0.9912	0.2725	0.0231	-0.0127975	0.97425	-2.68537	0.00781919	0.0352721	-4.90443	Down
RASAL2	9074	AP	4	NA	NA	0	0.9912	0.6247	0.0897	-0.0806251	0.0506353	-4.25691	3.11479e-05	0.000455025	0.265548	Down
ABL2	9101	AP	1	NA	NA	0	0.9823	0.9441	0.2208	-0.118435	0.722892	-3.12614	0.00201987	0.0124061	-3.6678	Down
RNASEL	9156	AT	8	NA	NA	0	0.9912	0.4319	0.0608	-0.0509923	0.906354	-5.04416	9.78157e-07	2.81753e-05	3.59943	Down
NPL	9161	AT	14.2	NA	NA	0	0.9912	0.1636	0.0226	-0.00974061	0.989258	-2.62671	0.00925191	0.0401049	-5.05587	Down
SMG7	9178	ES	20	19	21	0	0.9912	0.6551	0.0896	-0.122728	0.24799	-7.37174	3.73715e-12	6.71715e-10	15.8221	Down
SMG7	9183	ES	3	1	4	0	0.9823	0.518	0.0799	-0.0417435	0.890578	-2.59452	0.0101343	0.0428717	-5.13761	Down
RGL1	9193	AP	4	NA	NA	0	0.9624	1	0.2136	-0.21375	0.67308	-5.3846	1.92273e-07	7.24815e-06	5.17904	Down
UCHL5	9240	AT	15	NA	NA	0	0.9912	0.382	0.0751	-0.0783892	0.763057	-5.21842	4.29413e-07	1.41776e-05	4.39802	Down
CFH	9276	AT	10	NA	NA	0	0.9912	0.5452	0.0861	-0.1264	0.254523	-9.10952	6.38724e-17	4.12946e-14	26.6892	Down
PTPRC	9324	ES	05:06:00	3.1	8	0	0.9071	1	0.149	-0.0658315	0.379627	-2.74008	0.0066669	0.031167	-4.7604	Down
NAV1	9391	ES	15	14	16	0	0.8628	0.8025	0.1317	-0.0648124	0.231448	-2.54125	0.0117619	0.0480605	-5.27086	Down
PTPN7	9397	AP	1	NA	NA	0	0.8584	1	0.1794	-0.117127	0.637905	-3.37062	0.000891356	0.00652603	-2.90818	Down
PPP1R12B	9413	AT	27	NA	NA	0	0.9912	0.535	0.037	-0.017821	0.979598	-3.29298	0.00116173	0.00807338	-3.15501	Down
KLHL12	9423	AP	2	NA	NA	0	0.9867	0.4381	0.0807	-0.0414386	0.934756	-3.05275	0.0025582	0.0148652	-3.88569	Down
ATP2B4	9450	ES	21	20	22	0	0.9867	1	0.284	-0.26787	0.359648	-4.75278	3.70283e-06	8.34854e-05	2.31213	Down
ATP2B4	9451	ES	19	18	20	0	0.9912	0.3056	0.0303	-0.0179059	0.963302	-2.91212	0.00397457	0.0209131	-4.2899	Down
ZC3H11A	9462	AD	1.2	1.1	2.1	0	0.969	0.4659	0.0856	-0.0595574	0.795865	-3.69449	0.000280525	0.0026327	-1.8233	Down
MDM4	9477	AT	13.2	NA	NA	0	0.9912	0.3135	0.0453	-0.0209727	0.945197	-2.61895	0.00945796	0.0406887	-5.07565	Down
MDM4	9480	ES	8	5	9	0	0.9735	1	0.2212	-0.181634	0.686132	-4.38689	1.81285e-05	0.000295719	0.783941	Down
LRRN2	9485	AP	1	NA	NA	0	0.958	0.9803	0.3269	-0.242934	0.491346	-4.01721	8.18152e-05	0.000992271	-0.655777	Down
CDK18	9549	AP	1.1	NA	NA	0	0.9757	0.4561	0.0711	-0.0471587	0.927076	-3.73954	0.000237321	0.00229779	-1.66544	Down
ELK4	9561	AT	5	NA	NA	0	0.9912	0.6819	0.1244	-0.134958	0.782824	-5.26299	3.46776e-07	1.19222e-05	4.60564	Down
FAM72A	9575	AP	1	NA	NA	0	0.9889	0.9035	0.1236	-0.221647	0.15543	-9.19507	3.62141e-17	2.62464e-14	27.2525	Down
FAM72A	9577	AT	2	NA	NA	0	0.9912	0.6823	0.1141	-0.221768	0.151461	-11.4653	5.50158e-24	1.1237e-20	42.8725	Down
FAM72A	9579	AT	3.3	NA	NA	0	0.9912	0.1916	0.0273	-0.0150038	0.0258906	-3.09097	0.00226325	0.0135256	-3.77281	Down
CTSE	9581	ES	7	6	8	0	0.9425	0.7158	0.1149	-0.0591194	0.726508	-2.63424	0.00905548	0.0394062	-5.03659	Down
C1orf116	9607	ES	2	1	4	1	0.823	0.7483	0.1274	-0.0603743	0.586554	-2.63057	0.0091507	0.0397476	-5.04599	Down
C1orf116	9608	ES	2	1	3	0	0.969	0.5341	0.0743	-0.0482252	0.776236	-3.12721	0.00201283	0.0123696	-3.66458	Down
YOD1	9611	AP	3.1	NA	NA	0	0.9181	0.3958	0.0563	-0.0248471	0.973039	-2.57131	0.0108168	0.0451261	-5.19598	Down
PFKFB2	9613	AP	1	NA	NA	0	0.9845	1	0.1225	-0.0822271	0.266056	-3.39001	0.000833654	0.00618769	-2.84571	Down
C4BPB	9624	AT	5	NA	NA	0	0.9336	1	0.1509	-0.0745299	0.151389	-2.67967	0.00794912	0.0356909	-4.91929	Down
CD55	9632	AT	10.2	NA	NA	0	0.9912	0.5136	0.0956	-0.140993	0.13194	-7.82413	2.40057e-13	6.5774e-11	18.5336	Down
CD55	9639	ES	10.1	9	15	0	0.9912	0.2409	0.033	-0.0223981	0.0521935	-3.76557	0.000215301	0.00212818	-1.57344	Down
CD46	9652	ES	13	12	14	0	0.9912	0.7359	0.1249	-0.113767	0.253394	-4.62817	6.42789e-06	0.000128258	1.78042	Down
CD46	9664	ES	7	6	8	0	0.9889	0.202	0.0216	-0.0151379	0.024193	-3.82335	0.000173143	0.00178937	-1.36729	Down
LAMB3	9671	AP	3.1	NA	NA	0	0.9801	0.9932	0.0877	-0.0444856	0.0927394	-2.65988	0.0084151	0.0372912	-4.97061	Down
TRAF3IP3	9680	AP	10	NA	NA	0	0.9004	1	0.1736	-0.155243	0.392092	-5.12462	6.70505e-07	2.06505e-05	3.96554	Down
IRF6	9687	ES	02:03:00	1	4	0	0.9845	0.2671	0.0262	-0.0159589	0.974669	-2.87682	0.00442823	0.0227643	-4.38859	Down
RCOR3	9708	AT	15	NA	NA	0	0.9912	0.6022	0.0843	-0.0870787	0.756421	-5.72177	3.57019e-08	1.78054e-06	6.82004	Down
NEK2	9718	AT	7.2	NA	NA	0	0.9912	0.9397	0.137	-0.204628	0.156998	-7.99592	8.27571e-14	2.49577e-11	19.5868	Down
NSL1	9744	ES	05:06:00	4	7	0	0.9093	0.8722	0.1856	-0.0974457	0.785982	-2.73546	0.00675781	0.03151	-4.77266	Down
ANGEL2	9776	AP	2	NA	NA	0	0.9867	0.7804	0.1348	-0.106448	0.639019	-4.81574	2.79096e-06	6.65667e-05	2.58507	Down
GPATCH2	9838	AT	11	NA	NA	0	0.9912	0.7424	0.1351	-0.0673061	0.413933	-2.59581	0.0100978	0.0427469	-5.13438	Down
DUSP10	9880	AP	1	NA	NA	0	0.9845	0.4819	0.0568	-0.048548	0.939679	-3.97507	9.65258e-05	0.00113071	-0.813011	Down
TAF1A	9883	AT	13	NA	NA	0	0.9889	0.8431	0.1233	-0.073509	0.217796	-3.62255	0.00036521	0.00323279	-2.07187	Down
AIDA	9891	AP	2	NA	NA	0	0.9912	0.3842	0.0652	-0.0341125	0.898265	-3.05166	0.00256709	0.0149053	-3.88888	Down
BROX	9897	ES	6	5	7	0	0.9889	0.0811	0.0156	-0.0103974	0.985016	-3.60794	0.000385133	0.0033656	-2.12185	Down
CAPN8	9920	AT	22	NA	NA	0	0.9535	0.9532	0.1232	-0.12594	0.706003	-5.50822	1.04566e-07	4.37493e-06	5.77204	Down
TMEM63A	9999	AP	1	NA	NA	0	0.9867	0.8125	0.1537	-0.0764164	0.724269	-2.66735	0.0082365	0.036709	-4.9513	Down
TMEM63A	10001	AT	26	NA	NA	0	0.9912	0.2286	0.0395	-0.0246541	0.940119	-3.47022	0.000630118	0.00496309	-2.58396	Down
H3F3A	10005	AP	2.1	NA	NA	0	0.9912	0.3925	0.0711	-0.0448988	0.908148	-3.4402	0.000700118	0.00538879	-2.68255	Down
ITPKB	10022	AT	9	NA	NA	0	0.9912	0.612	0.0977	-0.0631716	0.853303	-3.72044	0.000254806	0.0024361	-1.73256	Down
ADCK3	10035	AP	7	NA	NA	0	0.9912	0.647	0.1094	-0.0543684	0.902187	-2.81226	0.00538212	0.0264274	-4.56624	Down
CDC42BPA	10042	ES	36	35	37	0	0.9912	0.2112	0.0334	-0.0446504	0.0199378	-7.03151	2.77289e-11	3.94401e-09	13.846	Down
CDC42BPA	10048	ES	22.1:22.2	21	24	0	0.927	0.164	0.0165	-0.00883203	0.00535385	-3.32282	0.00104986	0.00742687	-3.06076	Down
SNAP47	10055	AP	1	NA	NA	0	0.9912	0.4824	0.075	-0.0453628	0.0959586	-3.45234	0.000670975	0.00520959	-2.64277	Down
GUK1	10178	AP	2	NA	NA	0	0.9912	0.4565	0.063	-0.0283127	0.924369	-2.72303	0.00700844	0.0324229	-4.80559	Down
GUK1	10180	AP	1	NA	NA	0	0.9912	0.0704	0.011	-0.0119306	0.0127248	-5.38908	1.88112e-07	7.13005e-06	5.20033	Down
GUK1	10184	ES	10:11.2:11.3	9.2	12	0	0.9889	0.0925	0.0082	-0.00742664	0.00171754	-4.35922	2.03637e-05	0.000325175	0.672473	Down
GUK1	10185	ES	11.1:11.2	9.2	12	0	0.9912	0.1702	0.0281	-0.0220089	0.936699	-4.68941	4.90836e-06	0.000103451	2.04029	Down
GUK1	10188	AA	7.1	6	7.2	0	0.9912	0.1189	0.0146	-0.0137993	0.958374	-4.87068	2.17582e-06	5.42869e-05	2.82565	Down
OBSCN	10197	AT	92	NA	NA	0	0.9867	0.9889	0.2522	-0.138849	0.477712	-2.79396	0.00568447	0.0275935	-4.61589	Down
TRIM11	10207	AP	1	NA	NA	0	0.9912	0.3727	0.0523	-0.0318687	0.95291	-4.11235	5.60488e-05	0.000730921	-0.295511	Down
TRIM11	10208	AT	6	NA	NA	0	0.9912	0.275	0.0392	-0.0334572	0.924522	-5.20014	4.68581e-07	1.53021e-05	4.31327	Down
SIPA1L2	10315	ES	20	19	21	0	0.9137	0.453	0.0776	-0.0889404	0.0783092	-5.79251	2.48564e-08	1.29574e-06	7.17363	Down
NTPCR	10317	AT	6	NA	NA	0	0.9912	0.4739	0.0688	-0.0609505	0.858489	-4.69552	4.77738e-06	0.000101165	2.06637	Down
MLK4	10327	AP	1	NA	NA	0	0.9757	0.7648	0.1189	-0.0640271	0.903116	-2.82841	0.00512742	0.0255122	-4.52216	Down
KCNK1	10332	AP	1	NA	NA	0	0.9801	0.1257	0.0158	-0.00940359	0.988813	-3.36545	0.000907335	0.00661439	-2.92476	Down
COA6	10336	AP	2.1	NA	NA	0	0.9912	0.2818	0.0525	-0.0276698	0.131557	-2.7785	0.00595209	0.0285775	-4.65764	Down
GGPS1	10344	AP	3	NA	NA	0	0.9912	0.7353	0.0949	-0.105685	0.81305	-6.81334	9.73588e-11	1.13928e-08	12.6094	Down
LYST	10361	AP	1	NA	NA	0	0.9757	1	0.1395	-0.104424	0.15462	-4.19464	4.01937e-05	0.000560554	0.0218353	Down
ERO1LB	10370	AT	16	NA	NA	0	0.9912	0.9411	0.1928	-0.187954	0.655575	-5.86992	1.66672e-08	9.22338e-07	7.56419	Down
CEP170	10448	AP	1	NA	NA	0	0.9668	0.4852	0.0834	-0.0477553	0.90996	-2.79268	0.0057063	0.0276635	-4.61937	Down
SDCCAG8	10458	ES	6	5	7	0	0.9912	0.4953	0.079	-0.0511444	0.877777	-3.23135	0.00142876	0.00948679	-3.34724	Down
HNRNPU	10476	AD	1.2	1.1	2	0	0.9912	0.4982	0.0708	-0.0546916	0.377172	-4.17221	4.40288e-05	0.000601839	-0.0651988	Down
CNST	10494	AT	11	NA	NA	0	0.9912	0.428	0.057	-0.0346351	0.928819	-3.25841	0.00130516	0.00883909	-3.26323	Down
ZNF670	10507	AT	4	NA	NA	0	0.9912	0.6709	0.1533	-0.204984	0.766485	-7.56931	1.13915e-12	2.41451e-10	16.9949	Down
ZNF692	10559	ES	5.1:5.2	4	6.1	0	0.9912	0.2357	0.0421	-0.0205703	0.948601	-2.6009	0.00995356	0.0422704	-5.12148	Down
ZMYND11	10585	AT	18	NA	NA	0	0.9912	0.0815	0.0128	-0.00861599	0.98069	-3.88479	0.000136949	0.00148787	-1.1451	Down
ZMYND11	10587	AA	11.1	10	11.2	0	0.9845	0.1915	0.0289	-0.0196234	0.962767	-3.52239	0.00052382	0.00429289	-2.41079	Down
DIP2C	10597	AT	41	NA	NA	0	0.9912	0.1868	0.0272	-0.0172666	0.966195	-3.36557	0.000906967	0.00661278	-2.92438	Down
LARP4B	10606	ES	4	3	5	0	0.9867	0.5	0.0505	-0.0284479	0.0886214	-2.85893	0.0046758	0.0237195	-4.4382	Down
PFKP	10620	AP	2	NA	NA	0	0.9912	0.1578	0.0198	-0.013725	0.017828	-3.15138	0.00186037	0.0116283	-3.59178	Down
PFKP	10621	AP	1	NA	NA	0	0.9912	0.5769	0.1047	-0.0628184	0.856731	-3.22458	0.00146132	0.00965341	-3.36815	Down
AKR1C2	10651	AT	12	NA	NA	0	0.9668	0.9008	0.1567	-0.0841273	0.843099	-2.83181	0.00507511	0.0253472	-4.51283	Down
GDI2	10663	ES	5	4	6	0	0.9912	0.0509	0.0079	-0.00547453	0.978863	-3.59226	0.000407633	0.00352114	-2.17525	Down
ANKRD16	10667	AT	8	NA	NA	0	0.9912	0.5885	0.1261	-0.0866573	0.877462	-3.50842	0.000550502	0.00446191	-2.45738	Down
FBXO18	10673	ES	5	2	6	1	0.896	0.361	0.0665	-0.040867	0.848783	-3.2024	0.00157295	0.0102255	-3.43641	Down
IL15RA	10674	AP	1	NA	NA	0	0.9912	0.9009	0.1475	-0.145717	0.390709	-5.2254	4.15313e-07	1.38436e-05	4.43044	Down
RBM17	10688	AP	1	NA	NA	0	0.9912	0.186	0.0253	-0.0102506	0.970421	-2.52324	0.0123626	0.0498936	-5.3153	Down
PFKFB3	10698	ES	18.1	17	20	0	0.9712	0.2829	0.0331	-0.0314086	0.0248833	-4.79178	3.109e-06	7.26107e-05	2.48085	Down
SFMBT2	10709	AT	8.2	NA	NA	0	0.9912	0.2281	0.0325	-0.0211629	0.0654447	-3.20786	0.00154478	0.0100645	-3.41965	Down
ITIH5	10715	AT	16.2	NA	NA	0	0.9867	0.9372	0.1912	-0.158421	0.679963	-4.90854	1.83061e-06	4.7686e-05	2.9927	Down
USP6NL	10747	AP	5	NA	NA	0	0.9867	0.3041	0.034	-0.0368074	0.0129103	-6.20861	2.78329e-09	2.00478e-07	9.3162	Down
USP6NL	10750	AT	4	NA	NA	0	0.9912	0.5746	0.1031	-0.0596149	0.354745	-3.00594	0.00296748	0.0167055	-4.02215	Down
NUDT5	10769	RI	9.3	9.2	9.4	0	0.9912	0.3241	0.0377	-0.0351542	0.053993	-4.18139	4.24185e-05	0.000583433	-0.0296201	Down
CDC123	10771	ES	9	8	10	0	0.9912	0.0226	0.0048	-0.00251743	0.99437	-2.57059	0.0108386	0.045192	-5.19779	Down
SEPHS1	10795	ES	8	7	10	0	0.9912	0.0551	0.0065	-0.00353355	0.994575	-3.13088	0.001989	0.0122487	-3.65358	Down
FAM107B	10817	AP	3	NA	NA	0	0.9845	0.9352	0.127	-0.0682386	0.850272	-2.96472	0.00337691	0.0184612	-4.14074	Down
FAM107B	10820	AP	1	NA	NA	0	0.9845	0.2883	0.0217	-0.0129408	0.00627544	-3.26537	0.00127504	0.00869805	-3.24154	Down
DCLRE1C	10836	AP	1	NA	NA	0	0.9912	0.8164	0.131	-0.108583	0.832709	-4.00079	8.7275e-05	0.00104162	-0.717227	Down
PTER	10874	AP	3.1	NA	NA	0	0.9823	0.3165	0.0282	-0.0195784	0.00856784	-3.26081	0.00129469	0.00878802	-3.25575	Down
CUBN	10881	AT	5.2	NA	NA	0	0.958	0.8275	0.1071	-0.0652162	0.0526964	-2.96342	0.00339064	0.0185148	-4.14446	Down
VIM	10927	AP	1	NA	NA	0	0.896	0.9675	0.1903	-0.156967	0.222756	-4.49311	1.15436e-05	0.000206741	1.2172	Down
KIAA1217	10995	AP	3	NA	NA	0	0.9912	0.7282	0.1155	-0.1546	0.120569	-6.61518	2.984e-10	3.06556e-08	11.508	Down
KIAA1217	10996	AP	5	NA	NA	0	0.9912	0.9275	0.1168	-0.10437	0.0838582	-3.69454	0.000280471	0.0026327	-1.82312	Down
KIAA1217	11009	ES	12	11	13	0	0.9912	0.9385	0.1995	-0.114662	0.619377	-2.864	0.0046044	0.0234738	-4.42417	Down
ARHGAP21	11015	ES	8.2	7	9	1	0.9757	0.2665	0.0326	-0.03332	0.0188439	-4.88707	2.01929e-06	5.14088e-05	2.89784	Down
APBB1IP	11031	AT	15	NA	NA	0	0.9912	0.1796	0.0279	-0.0174046	0.968825	-3.06591	0.00245286	0.0143671	-3.84696	Down
ABI1	11039	ES	12	9	13	0	0.9469	0.6498	0.1202	-0.0883099	0.147424	-3.52387	0.000521071	0.00427737	-2.40585	Down
ABI1	11048	ES	5	4	7	0	0.9889	0.9691	0.1653	-0.0947945	0.185097	-2.73013	0.00686432	0.0318974	-4.7868	Down
ABI1	11050	ES	04:05:00	3	7	0	0.9823	0.5853	0.0801	-0.0430026	0.946058	-2.87057	0.00451327	0.0231142	-4.40594	Down
ABI1	11051	ES	4	3	7	0	0.9912	0.1134	0.0082	-0.00438935	0.994742	-3.0053	0.00297355	0.0167254	-4.02403	Down
ANKRD26	11054	AP	1	NA	NA	0	0.9845	0.9408	0.1748	-0.0941928	0.737535	-2.72404	0.00698772	0.0323549	-4.80291	Down
MASTL	11063	ES	10	9.2	11	0	0.9801	0.4542	0.0451	-0.0271499	0.949312	-2.80776	0.00545509	0.0266991	-4.57848	Down
ACBD5	11066	AP	1	NA	NA	0	0.9735	0.8288	0.0991	-0.0599576	0.096108	-3.7469	0.000230886	0.00225492	-1.63948	Down
WAC	11098	AP	2	NA	NA	0	0.9912	0.5424	0.085	-0.0530003	0.670836	-3.17508	0.00172132	0.0109577	-3.5199	Down
WAC	11105	ES	9	8	10	0	0.9912	0.4156	0.0531	-0.0621893	0.868344	-6.44356	7.74241e-10	6.94343e-08	10.5714	Down
SVIL	11107	AP	4	NA	NA	0	0.8451	1	0.2597	-0.210319	0.575227	-4.32649	2.33481e-05	0.000362776	0.541434	Down
SVIL	11113	ES	21	20	22	0	0.9712	0.9507	0.2892	-0.374119	0.290247	-6.89391	6.13962e-11	7.64221e-09	13.0632	Down
SVIL	11114	ES	16	15	17	0	0.969	0.7251	0.1881	-0.276702	0.17162	-7.98419	8.90359e-14	2.63212e-11	19.5145	Down
SVIL	11116	ES	10:11:12	9	13	0	0.9889	1	0.2753	-0.246506	0.469051	-4.6031	7.1728e-06	0.000140808	1.67484	Down
MAP3K8	11120	AP	1	NA	NA	0	0.9867	0.7765	0.166	-0.132806	0.818187	-4.57199	8.21311e-06	0.000157447	1.54449	Down
ZNF438	11127	AP	1	NA	NA	0	0.9292	1	0.2127	-0.129219	0.656673	-3.15846	0.00181777	0.0114192	-3.57035	Down
ZNF438	11135	ES	9	8	11.1	0	0.927	0.6784	0.1157	-0.133655	0.07345	-5.92594	1.24534e-08	7.31528e-07	7.84915	Down
ZEB1	11140	AP	1	NA	NA	0	0.8872	0.8595	0.1063	-0.0589241	0.855646	-2.75118	0.00645271	0.0304253	-4.73084	Down
ARHGAP12	11153	ES	08:09:00	7	10	0	0.9801	0.7056	0.1119	-0.0573123	0.852686	-2.82304	0.00521076	0.0258239	-4.53682	Down
ARHGAP12	11154	ES	8	7	10	0	0.958	1	0.187	-0.104781	0.726471	-2.90355	0.00408058	0.0213384	-4.31395	Down
ARHGAP12	11155	ES	5	4	6	0	0.9889	0.5992	0.1003	-0.0687771	0.697056	-3.31717	0.00107024	0.00754254	-3.07866	Down
EPC1	11157	AP	1	NA	NA	0	0.9912	0.4328	0.0841	-0.0435543	0.107889	-2.68473	0.00783371	0.0353244	-4.9061	Down
ITGB1	11184	AP	1	NA	NA	0	0.9912	0.2733	0.0224	-0.010022	0.976296	-3.06546	0.00245639	0.0143852	-3.84829	Down
ITGB1	11188	ES	18	16	19	0	0.9912	0.0545	0.005	-0.00386843	0.00675525	-3.43489	0.000713254	0.00546743	-2.69994	Down
ITGB1	11189	ES	17	16	19	0	0.9912	0.0159	0.0022	-0.00128288	0.0016854	-2.62636	0.00926098	0.0401294	-5.05675	Down
NRP1	11198	AT	20	NA	NA	0	0.9912	0.522	0.0567	-0.0402687	0.903367	-3.7958	0.000192168	0.0019401	-1.46595	Down
PARD3	11208	AT	28	NA	NA	0	0.9912	0.6692	0.1309	-0.0879548	0.345459	-3.46668	0.000638016	0.00500574	-2.59562	Down
PARD3	11210	ES	24	22	25	0	0.9845	0.4239	0.0672	-0.0388892	0.871535	-2.90838	0.00402055	0.0210735	-4.30041	Down
PARD3	11216	ES	13	12	14	0	0.9867	0.7598	0.1162	-0.0825175	0.535181	-3.72635	0.00024927	0.0023903	-1.71183	Down
CUL2	11226	AD	1.2	1.1	4	0	0.9845	0.903	0.1624	-0.156695	0.48675	-5.36569	2.10867e-07	7.85682e-06	5.08924	Down
ZNF248	11301	AT	7.3	NA	NA	0	0.9912	0.5487	0.0972	-0.0632244	0.795988	-3.62503	0.000361933	0.00321095	-2.06338	Down
HNRNPF	11326	AP	5.1	NA	NA	0	0.9912	0.5845	0.0967	-0.0868957	0.318744	-4.99245	1.24402e-06	3.44212e-05	3.36654	Down
CXCL12	11343	AT	3.3	NA	NA	0	0.9912	0.9313	0.2137	-0.374823	0.42523	-10.041	1.18822e-19	1.1865e-16	32.9358	Down
ZFAND4	11367	AT	13	NA	NA	0	0.9912	0.649	0.1182	-0.0953187	0.753592	-4.70145	4.65344e-06	9.90067e-05	2.09171	Down
SYT15	11433	AT	8.4	NA	NA	0	0.9889	0.8712	0.1367	-0.0944764	0.531418	-3.58022	0.000425755	0.00364059	-2.21614	Down
ARHGAP22	11484	AP	7	NA	NA	0	0.9159	0.8395	0.1259	-0.109248	0.0949268	-4.40511	1.67872e-05	0.000277457	0.857665	Down
AGAP8	11528	AP	1	NA	NA	0	0.9912	0.7211	0.1225	-0.0647637	0.530047	-2.83555	0.00501834	0.0251196	-4.50259	Down
NCOA4	11536	AP	1	NA	NA	0	0.9889	0.536	0.0824	-0.0587268	0.879376	-3.85534	0.000153297	0.00162386	-1.25199	Down
PRKG1	11579	AP	2	NA	NA	0	0.9801	0.9589	0.2096	-0.243343	0.511962	-6.20857	2.78399e-09	2.00478e-07	9.31595	Down
ZWINT	11811	RI	7.2	7.1	7.3	0	0.9801	0.3807	0.0586	-0.0463516	0.158327	-3.83689	0.00016446	0.00171662	-1.31858	Down
TFAM	11814	ES	5	4	6	0	0.9912	0.3208	0.0525	-0.0284043	0.919182	-3.01246	0.00290707	0.016419	-4.00326	Down
ANK3	11843	AP	3	NA	NA	0	0.9735	0.8917	0.1458	-0.143684	0.0863159	-5.1908	4.89903e-07	1.58715e-05	4.27007	Down
ANK3	11852	ME	26|27	25	29.1	0	0.7743	1	0.287	-0.325027	0.361523	-7.07343	2.17253e-11	3.25409e-09	14.0864	Down
ARID5B	11865	AP	5	NA	NA	0	0.9779	0.8497	0.1551	-0.121783	0.81968	-4.37591	1.89857e-05	0.000307654	0.739638	Down
RTKN2	11870	AT	5.2	NA	NA	0	0.9889	0.6229	0.1004	-0.0814302	0.26599	-4.22979	3.48173e-05	0.000496199	0.159057	Down
ZNF365	11879	AT	5	NA	NA	0	0.9226	0.993	0.2062	-0.0904484	0.88473	-2.56802	0.0109168	0.0454462	-5.20421	Down
DNAJC12	11899	AT	7	NA	NA	0	0.9823	0.5657	0.0834	-0.0564206	0.898199	-3.75487	0.00022411	0.00219836	-1.61133	Down
HNRNPH3	11928	AD	4.2	4.1	5	0	0.9912	0.5481	0.0938	-0.0725684	0.658917	-4.33715	2.23332e-05	0.000349788	0.584008	Down
RUFY2	11938	AT	18	NA	NA	0	0.9912	0.4047	0.0446	-0.0190786	0.964942	-2.5656	0.010991	0.0456832	-5.21027	Down
CCAR1	11959	ES	4	3	5	0	0.9912	0.204	0.0325	-0.0199938	0.90659	-3.40203	0.000799681	0.00597699	-2.80685	Down
SAR1A	12034	AP	1	NA	NA	0	0.9912	0.3686	0.0646	-0.0401384	0.920609	-3.47356	0.000622758	0.00492323	-2.57296	Down
SAR1A	12041	ES	2.2	1	3	0	0.9912	0.236	0.0442	-0.0382742	0.055083	-4.41378	1.61831e-05	0.000269528	0.892828	Down
UNC5B	12054	ES	8	7	9	0	0.9712	0.4616	0.0997	-0.0959201	0.851427	-5.17906	5.18079e-07	1.65693e-05	4.21579	Down
CDH23	12060	AT	72	NA	NA	0	0.9845	0.885	0.2016	-0.310845	0.386095	-8.88707	2.76452e-16	1.6787e-13	25.2354	Down
PSAP	12067	AA	8.1	7	8.2	0	0.9912	0.7351	0.1066	-0.161657	0.105438	-7.13516	1.5145e-11	2.30691e-09	14.442	Down
MCU	12099	AP	1	NA	NA	0	0.9867	0.2829	0.0261	-0.0138224	0.971449	-2.85996	0.00466122	0.0236803	-4.43535	Down
P4HA1	12122	ME	10|11	9	12.1	0	0.9889	0.8571	0.1014	-0.0746123	0.512331	-3.56605	0.000448041	0.00379219	-2.26408	Down
MRPS16	12135	AT	5	NA	NA	0	0.9912	0.5632	0.1038	-0.065187	0.223381	-3.27407	0.00123826	0.00850782	-3.21433	Down
ANXA7	12145	ES	6	5	7	0	0.9912	0.1439	0.0089	-0.0086503	0.00631306	-4.00483	8.58977e-05	0.00102983	-0.702098	Down
ANXA7	12147	ES	2	1	3.1	0	0.9912	0.1782	0.0242	-0.0162449	0.95287	-3.43359	0.000716487	0.00548566	-2.70417	Down
PPP3CB	12153	AT	17	NA	NA	0	0.9912	0.6592	0.1228	-0.153933	0.604262	-6.87122	6.99317e-11	8.60926e-09	12.9351	Down
USP54	12167	ES	13	12	14	1	0.9668	0.7729	0.116	-0.130084	0.2905	-5.95626	1.0628e-08	6.35911e-07	8.00419	Down
SEC24C	12196	ES	2:3:4:5:6:7:8:9:10:11:12:13:14:15:16:17	1	18	0	0.9314	0.861	0.153	-0.0730546	0.934335	-2.96918	0.00333023	0.0182492	-4.12798	Down
SEC24C	12197	ES	3:4:5:6:7:8:9:10:11:12:13:14:15:16:17	1	18	0	0.9624	0.5187	0.049	-0.0162068	0.985458	-2.66057	0.00839842	0.0372393	-4.96883	Down
SEC24C	12201	ES	2:3:4:5:6:7:9:10:11:12:13:14:15:16:17	1	18	0	0.9845	0.1753	0.0241	-0.00955744	0.991379	-2.63882	0.00893797	0.0390006	-5.02485	Down
SEC24C	12202	ES	3:4:5:6:7:9:10:11:12:13:14:15:16:17	1	18	0	0.9912	0.0628	0.0047	-0.00149255	0.998638	-2.64179	0.00886265	0.0387742	-5.01724	Down
CAMK2G	12238	AT	24	NA	NA	0	0.9912	0.1484	0.0257	-0.0252584	0.96682	-5.17753	5.21839e-07	1.66777e-05	4.20877	Down
CAMK2G	12245	ES	15:16:00	14	17	0	0.7876	0.677	0.1075	-0.0502201	0.086035	-2.61691	0.00951282	0.0408543	-5.08085	Down
CAMK2G	12247	ES	15	14	17	0	0.7854	0.4792	0.108	-0.0765004	0.089662	-3.95253	0.000105398	0.00121065	-0.89656	Down
CAMK2G	12249	ES	13	12	14	0	0.9912	0.5769	0.1234	-0.147025	0.144569	-6.21624	2.67137e-09	1.93923e-07	9.35643	Down
VCL	12254	ES	19	18.2	20	0	0.9912	0.8856	0.2267	-0.324896	0.238636	-7.52344	1.50324e-12	3.05647e-10	16.721	Down
KCNMA1	12280	AT	35.2	NA	NA	0	0.9757	0.1754	0.0304	-0.023235	0.0209672	-4.06051	6.89339e-05	0.000866446	-0.492702	Down
KCNMA1	12281	AT	34.4	NA	NA	0	0.9757	0.9585	0.2065	-0.170855	0.556502	-4.40969	1.64661e-05	0.00027333	0.876194	Down
RPS24	12296	ES	5.2	4	6	0	0.9912	0.9486	0.2129	-0.259178	0.56873	-6.54668	4.37396e-10	4.23533e-08	11.1322	Down
FAM213A	12362	AP	2	NA	NA	0	0.9801	0.4839	0.0458	-0.0248365	0.958297	-3.6875	0.000287859	0.00268527	-1.84764	Down
CCSER2	12406	AP	5	NA	NA	0	0.9712	0.8435	0.1894	-0.164743	0.237592	-4.88097	2.07624e-06	5.25246e-05	2.87094	Down
CCSER2	12408	AT	12	NA	NA	0	0.9912	0.2017	0.0398	-0.0270268	0.955343	-3.39903	0.000808027	0.00602234	-2.81655	Down
CCSER2	12409	ES	11	10	12	0	0.9912	0.8203	0.1904	-0.138051	0.268562	-3.63975	0.000343008	0.00307435	-2.01282	Down
ADIRF	12443	ES	2	1	3	1	0.9491	0.6455	0.0999	-0.111519	0.835264	-5.957	1.05869e-08	6.34296e-07	8.00798	Down
NUTM2A	12448	AT	7	NA	NA	0	0.9867	0.7848	0.1345	-0.0680169	0.685291	-2.65838	0.00845137	0.0374076	-4.97449	Down
PAPSS2	12457	ES	9	8	10	0	0.9204	0.9018	0.1503	-0.220114	0.138241	-7.69783	5.21192e-13	1.2072e-10	17.7674	Down
ATAD1	12460	AP	1	NA	NA	0	0.9757	0.3629	0.0487	-0.0274098	0.968627	-2.69394	0.00762766	0.0346281	-4.88206	Down
STAMBPL1	12468	AP	1	NA	NA	0	0.9912	0.6943	0.1436	-0.11	0.805155	-4.29712	2.63805e-05	0.000398887	0.424506	Down
PANK1	12494	AP	2	NA	NA	0	0.9912	0.7544	0.0938	-0.0630196	0.064441	-4.52574	1.00327e-05	0.000184838	1.35202	Down
PCGF5	12508	AP	1	NA	NA	0	0.9801	0.1153	0.0144	-0.0113408	0.00953676	-3.94447	0.00010875	0.00124216	-0.926298	Down
CPEB3	12525	AP	2	NA	NA	0	0.8407	0.6099	0.1104	-0.183914	0.0865443	-9.38962	9.88537e-18	8.54229e-15	28.5417	Down
IDE	12532	AT	32	NA	NA	0	0.9912	0.1001	0.0111	-0.00472959	0.990991	-2.74143	0.00664059	0.0310699	-4.75682	Down
EXOC6	12541	AP	1	NA	NA	0	0.9801	0.8604	0.0904	-0.0470895	0.0668598	-2.77586	0.00599879	0.0287587	-4.66473	Down
MYOF	12552	ES	17	16	18	0	0.969	0.9567	0.2576	-0.173305	0.49471	-3.43941	0.000702068	0.00539734	-2.68516	Down
SLC35G1	12567	AT	5.2	NA	NA	0	0.9912	0.7945	0.1372	-0.0994894	0.374193	-3.63975	0.000343009	0.00307435	-2.01283	Down
PLCE1	12578	AT	34	NA	NA	0	0.9912	0.791	0.1477	-0.101561	0.70592	-4.34552	2.15652e-05	0.00034037	0.617532	Down
NOC3L	12584	AT	22	NA	NA	0	0.9912	0.1147	0.0175	-0.00871049	0.983375	-2.57223	0.010789	0.0450521	-5.19368	Down
SORBS1	12632	ES	20	19	23	0	0.9425	0.8341	0.1394	-0.103559	0.258737	-4.01014	8.41231e-05	0.00101451	-0.682242	Down
SORBS1	12641	ES	9.1:9.2	8	10	0	0.9845	0.9774	0.2593	-0.189354	0.674379	-3.79608	0.000191964	0.00193928	-1.46495	Down
ALDH18A1	12645	AD	6.2	6.1	7	0	0.9867	0.8987	0.2169	-0.154176	0.615222	-3.73415	0.000242138	0.00233536	-1.68442	Down
TCTN3	12646	AT	14	NA	NA	0	0.9912	0.1496	0.0188	-0.010813	0.979249	-2.93503	0.00370322	0.0197814	-4.22522	Down
ENTPD1	12651	AP	1	NA	NA	0	0.9889	0.3618	0.0369	-0.0234801	0.0302165	-3.13403	0.00196871	0.0121567	-3.6441	Down
BLNK	12676	ES	9	8	10	0	0.9712	0.6152	0.1145	-0.0652748	0.766145	-2.95868	0.00344108	0.018726	-4.158	Down
ZDHHC16	12704	ES	9	8.2	10	0	0.9912	0.4978	0.0792	-0.0371152	0.813302	-2.64195	0.00885846	0.0387628	-5.01681	Down
ZDHHC16	12706	ES	5	4	6	0	0.9912	0.0957	0.0163	-0.00821207	0.983996	-2.65358	0.00856861	0.0378148	-4.98689	Down
HPS1	12761	AT	20	NA	NA	0	0.9912	0.5549	0.0883	-0.0982712	0.807834	-6.10432	4.86361e-09	3.24253e-07	8.76934	Down
GOT1	12774	AP	1	NA	NA	0	0.9912	0.0726	0.0087	-0.00426172	0.993909	-2.6553	0.00852652	0.0376586	-4.98245	Down
DNMBP	12781	AP	1	NA	NA	0	0.9912	0.9818	0.1795	-0.283562	0.135951	-7.81375	2.55905e-13	6.76418e-11	18.4704	Down
NDUFB8	12824	AT	6	NA	NA	0	0.9912	0.1321	0.0172	-0.00804022	0.983109	-2.95662	0.00346328	0.0187973	-4.16389	Down
NDUFB8	12835	AD	1.2	1.1	2.1	0	0.9912	0.2335	0.0294	-0.0151739	0.951286	-2.85691	0.00470451	0.0238328	-4.44378	Down
SEMA4G	12845	RI	15.2	15.1	15.3	0	0.9845	0.919	0.1556	-0.106182	0.471735	-3.64093	0.000341539	0.00306757	-2.00878	Down
MRPL43	12854	RI	3.3	3.2	3.4	0	0.9912	0.2045	0.0344	-0.0305959	0.938802	-4.99161	1.24888e-06	3.44822e-05	3.36277	Down
BTRC	12874	ES	2	1	3	0	0.9624	0.7496	0.131	-0.0629783	0.709019	-2.64427	0.00879989	0.0385704	-5.01085	Down
C10orf76	12933	AT	26	NA	NA	0	0.9912	0.3576	0.0489	-0.0343128	0.929271	-3.65501	0.000324385	0.00295066	-1.96024	Down
LDB1	12935	AP	1	NA	NA	0	0.9912	0.639	0.1239	-0.134558	0.716152	-5.61922	6.00245e-08	2.7607e-06	6.31309	Down
SUFU	12962	AT	13	NA	NA	0	0.9912	0.3802	0.0511	-0.0330595	0.903938	-3.57862	0.000428219	0.00365887	-2.22156	Down
CNNM2	12983	AT	9	NA	NA	0	0.9912	0.7767	0.1552	-0.0823046	0.658185	-2.71453	0.00718445	0.0330598	-4.82801	Down
CNNM2	12985	ES	7	6	8	0	0.969	0.8951	0.1495	-0.0933909	0.444515	-3.2409	0.00138394	0.00924995	-3.31766	Down
NT5C2	12992	ES	5	4	6	0	0.9845	0.724	0.0836	-0.0701034	0.165284	-4.23117	3.46215e-05	0.000494442	0.164446	Down
SFR1	13037	AP	1	NA	NA	0	0.9845	1	0.1682	-0.245265	0.380061	-8.28515	1.34211e-14	5.36317e-12	21.3873	Down
ADD3	13076	AP	1	NA	NA	0	0.9912	0.6074	0.1043	-0.0762952	0.144683	-3.7715	0.000210571	0.00208964	-1.55244	Down
ACSL5	13111	AP	1	NA	NA	0	0.9867	0.9288	0.1652	-0.137143	0.0972037	-4.33622	2.24198e-05	0.000351022	0.580298	Down
ACSL5	13113	ES	10	9	11	0	0.9757	0.1368	0.0158	-0.0112008	0.012093	-3.46089	0.000651154	0.0050904	-2.61471	Down
TCF7L2	13126	ME	16|17	15	19	0	0.7965	1	0.2208	-0.111705	0.713113	-3.00658	0.00296153	0.0166762	-4.02031	Down
TCF7L2	13142	ES	15:16:00	14	19	0	0.9602	0.7803	0.1449	-0.104337	0.299282	-4.03862	7.5183e-05	0.000927862	-0.575326	Down
TCF7L2	13143	ES	16	14	19	0	0.9469	0.619	0.1169	-0.0854353	0.19216	-4.07885	6.40839e-05	0.000816447	-0.423206	Down
TCF7L2	13146	ES	15:16:00	14	17	0	0.9823	1	0.0953	-0.0869107	0.0746626	-4.58466	7.77311e-06	0.000150295	1.59748	Down
TCF7L2	13147	ES	16	14	17	0	0.9801	1	0.0706	-0.0751036	0.045083	-4.7897	3.13819e-06	7.30616e-05	2.47183	Down
ABLIM1	13209	ES	16	15	17	0	0.9867	0.2843	0.046	-0.0427936	0.0737212	-4.87978	2.08754e-06	5.2631e-05	2.8657	Down
ABLIM1	13211	ES	12	10	13	0	0.9889	0.2198	0.0328	-0.0289325	0.966421	-4.37633	1.89518e-05	0.000307215	0.741352	Down
ABLIM1	13212	ES	11	10	12	0	0.9823	0.4419	0.0566	-0.0414751	0.0280836	-3.53204	0.000506097	0.00418349	-2.37849	Down
SFXN4	13257	ES	4	3	5	0	0.9912	0.7363	0.1286	-0.0818176	0.862366	-3.23799	0.00139749	0.00932248	-3.3267	Down
RGS10	13263	AP	2	NA	NA	0	0.9912	0.2336	0.0362	-0.0185288	0.0287577	-2.74228	0.00662391	0.0310169	-4.75455	Down
FGFR2	13298	AT	27	NA	NA	0	0.9912	0.3221	0.0546	-0.0378875	0.104256	-3.90179	0.000128277	0.0014152	-1.08305	Down
NSMCE4A	13328	AP	1	NA	NA	0	0.9912	0.5592	0.0787	-0.051022	0.807879	-3.46495	0.000641913	0.00502865	-2.60132	Down
TACC2	13336	AP	10	NA	NA	0	0.9867	0.1988	0.0192	-0.0163027	0.0138093	-4.29233	2.69092e-05	0.000405217	0.405512	Down
TACC2	13340	ES	20	19	22	0	0.9845	0.2024	0.0326	-0.0225123	0.0365336	-3.34376	0.000977442	0.00701619	-2.99416	Down
PLEKHA1	13349	AP	1.1	NA	NA	0	0.9712	0.8215	0.0715	-0.0427507	0.944815	-3.46143	0.000649916	0.00508248	-2.61292	Down
PLEKHA1	13354	ES	15.1:15.2	14	16	0	0.9867	0.8012	0.1148	-0.146173	0.0656272	-6.18596	3.1437e-09	2.23516e-07	9.19686	Down
PLEKHA1	13355	ES	15.1	14	16	0	0.9889	0.9671	0.206	-0.201931	0.216532	-4.85619	2.32395e-06	5.74088e-05	2.76199	Down
LHPP	13400	AT	8	NA	NA	0	0.9912	0.5637	0.0714	-0.0385789	0.915181	-2.67593	0.00803529	0.0360022	-4.92901	Down
METTL10	13407	ES	6	5	7	0	0.9912	0.6997	0.0841	-0.0683286	0.495142	-4.2339	3.42368e-05	0.000491355	0.175129	Down
CTBP2	13411	AP	1	NA	NA	0	0.9912	0.6246	0.092	-0.0490838	0.166184	-2.81	0.00541862	0.0265698	-4.57238	Down
CTBP2	13412	AP	3	NA	NA	0	0.9912	0.6711	0.1027	-0.0624527	0.18401	-3.25069	0.00133937	0.00901234	-3.28726	Down
UROS	13429	AT	11	NA	NA	0	0.9912	0.151	0.0243	-0.0175429	0.964921	-4.45297	1.37034e-05	0.000236797	1.05246	Down
DHX32	13435	AP	1	NA	NA	0	0.9912	0.3885	0.0441	-0.0315584	0.956686	-3.01116	0.00291906	0.0164817	-4.00704	Down
ADAM12	13453	AT	19	NA	NA	0	0.9912	0.6169	0.0673	-0.0440192	0.0440472	-2.87132	0.00450302	0.0230775	-4.40387	Down
PTPRE	13457	AP	6	NA	NA	0	0.9823	1	0.2049	-0.198728	0.269248	-5.19124	4.88877e-07	1.58612e-05	4.2721	Down
BNIP3	13477	AT	6	NA	NA	0	0.9912	0.5717	0.1095	-0.0969409	0.858736	-4.4471	1.405e-05	0.000241274	1.02848	Down
STK32C	13487	ES	14	13	15	0	0.8429	0.4863	0.0838	-0.0533177	0.0992848	-3.64294	0.000339035	0.00305198	-2.00185	Down
LRRC27	13491	AP	1	NA	NA	0	0.8894	1	0.2138	-0.141858	0.384963	-3.61152	0.000380161	0.00333658	-2.10963	Down
TUBGCP2	13529	AP	2	NA	NA	0	0.9912	0.6042	0.1112	-0.0867898	0.762708	-4.14601	4.89513e-05	0.000654457	-0.16636	Down
BET1L	13571	AP	1	NA	NA	0	0.9912	0.4724	0.0664	-0.043857	0.916485	-3.60895	0.000383721	0.00335588	-2.11839	Down
RIC8A	13588	AA	3.1	2.5	3.2	0	0.9912	0.0659	0.0084	-0.00441529	0.992111	-2.73576	0.00675189	0.0314923	-4.77186	Down
RIC8A	13590	AA	2.2	1	2.3	0	0.9889	0.4818	0.0556	-0.0538047	0.0839558	-5.81118	2.25787e-08	1.19081e-06	7.26753	Down
PSMD13	13633	ES	3.1	2	3.3	0	0.9912	0.0824	0.0118	-0.00684812	0.99061	-2.91155	0.00398147	0.0209322	-4.29148	Down
ATHL1	13636	AP	1	NA	NA	0	0.9867	0.7326	0.1156	-0.0955317	0.217355	-4.23497	3.40863e-05	0.000489821	0.17934	Down
SIGIRR	13650	AP	2	NA	NA	0	0.9845	0.9661	0.2288	-0.262145	0.376398	-6.15524	3.70622e-09	2.56609e-07	9.03556	Down
RNH1	13664	AP	1	NA	NA	0	0.9912	0.4953	0.0917	-0.0765788	0.692199	-4.78138	3.25761e-06	7.5067e-05	2.43577	Down
HRAS	13685	ES	6	5	7.1	0	0.9912	0.5065	0.0887	-0.0450479	0.257814	-2.58915	0.0102886	0.0434185	-5.15116	Down
RASSF7	13687	AP	3	NA	NA	0	0.9735	0.6793	0.113	-0.0542656	0.279593	-2.58949	0.0102789	0.0433973	-5.15031	Down
RASSF7	13692	AD	6.2:6.3	6.1	6.5	0	0.9779	0.7588	0.1395	-0.0794835	0.597932	-2.95846	0.00344348	0.018735	-4.15863	Down
RASSF7	13693	ES	6.3	6.1	6.5	0	0.9159	0.7948	0.1585	-0.150942	0.260757	-5.68695	4.26193e-08	2.07486e-06	6.64717	Down
IRF7	13703	AP	2.1	NA	NA	0	0.9668	0.6453	0.0859	-0.0618327	0.130989	-3.87058	0.000144617	0.00155464	-1.19675	Down
IRF7	13719	RI	2.6	2.5	2.7	0	0.9801	0.1864	0.0305	-0.0199665	0.0277688	-2.945	0.00359061	0.0193134	-4.19695	Down
PDDC1	13747	ES	7:8.1:8.2:8.3:8.4	6.2	8.5	0	0.9912	0.2616	0.0417	-0.0245807	0.971407	-3.28699	0.00118549	0.00820421	-3.17384	Down
PIDD	13765	AP	2.1	NA	NA	0	0.9646	0.9626	0.2245	-0.12187	0.644976	-2.81815	0.00528779	0.0261187	-4.55017	Down
PIDD	13766	AD	12.2	12.1	13	0	0.9425	0.7311	0.1201	-0.0574771	0.644511	-2.54708	0.011573	0.047522	-5.2564	Down
CHID1	13815	ES	6.2:6.3	5.2	7	0	0.9912	0.0241	0.002	-0.00136793	0.000661404	-2.73113	0.00684423	0.0318248	-4.78415	Down
AP2A2	13821	ES	15	14	16	0	0.9912	0.471	0.0397	-0.019018	0.957679	-2.98161	0.00320326	0.0177251	-4.09234	Down
TOLLIP	13832	ES	3.1:3.2	1.2	4	0	0.9912	0.1837	0.0202	-0.013966	0.976698	-3.5163	0.000535305	0.00436471	-2.43113	Down
LSP1	13866	AP	2	NA	NA	0	0.9867	0.0747	0.0077	-0.00781575	0.00353586	-4.35096	2.10797e-05	0.000334233	0.639354	Down
LSP1	13867	AP	4	NA	NA	0	0.9867	0.8342	0.1202	-0.304299	0.0824973	-14.6063	7.00329e-34	6.29385e-30	65.6138	Down
LSP1	13868	AP	5	NA	NA	0	0.9867	0.4339	0.0429	-0.068529	0.0357188	-8.01838	7.19403e-14	2.21413e-11	19.7254	Down
IGF2	13896	AP	6.1	NA	NA	0	0.9912	0.9828	0.1639	-0.077498	0.293843	-2.54337	0.0116928	0.0478554	-5.26559	Down
OSBPL5	13950	AP	1.1	NA	NA	0	0.969	1	0.2035	-0.155248	0.784966	-3.98678	9.22027e-05	0.00109001	-0.769455	Down
OSBPL5	13954	ES	6.1:6.2	5.2	7	0	0.9889	0.2692	0.0366	-0.0207884	0.961834	-3.19186	0.00162875	0.0105094	-3.46871	Down
NUP98	13994	AT	35	NA	NA	0	0.9912	0.3617	0.0642	-0.037437	0.80963	-3.02083	0.00283122	0.0160815	-3.97897	Down
PGAP2	14002	AP	2	NA	NA	0	0.9735	0.9518	0.1739	-0.103749	0.508784	-3.40173	0.000800507	0.00598217	-2.80782	Down
TRIM34	14068	AP	2	NA	NA	0	0.9381	1	0.2241	-0.106664	0.715691	-2.64178	0.00886279	0.0387742	-5.01725	Down
PRKCDBP	14097	ES	2	1	3	0	0.9889	0.2517	0.035	-0.0286978	0.0456626	-4.89475	1.94976e-06	5.01216e-05	2.93171	Down
APBB1	14118	ES	13	12	14.2	0	0.8695	0.8049	0.1185	-0.0939867	0.0870781	-3.95266	0.000105344	0.00121034	-0.896078	Down
TIMM10B	14146	RI	3.2	3.1	3.3	0	0.9912	0.2684	0.0321	-0.0153092	0.973596	-2.54392	0.0116749	0.0478051	-5.26423	Down
PPFIBP2	14203	AP	1	NA	NA	0	0.9845	1	0.2141	-0.107453	0.282495	-2.60456	0.00985131	0.0419382	-5.11222	Down
RPL27A	14250	AP	1.1	NA	NA	0	0.9912	0.0326	0.0051	-0.00297436	0.992832	-3.16103	0.00180251	0.0113455	-3.56255	Down
RPL27A	14253	AT	4	NA	NA	0	0.9912	0.1187	0.0159	-0.010837	0.979405	-4.46111	1.3236e-05	0.000230975	1.08578	Down
RPL27A	14255	AA	3.3	2.3	3.4	0	0.9912	0.0099	0.0016	-0.00188627	0.996113	-5.76129	2.91744e-08	1.48298e-06	7.01719	Down
AKIP1	14276	AT	5	NA	NA	0	0.9912	0.0886	0.0165	-0.011578	0.979161	-4.02671	7.88062e-05	0.000963842	-0.620122	Down
DENND5A	14299	AP	1	NA	NA	0	0.9845	0.7641	0.1004	-0.0541966	0.927669	-3.32732	0.00103389	0.00733352	-3.04648	Down
ZNF143	14318	AP	2	NA	NA	0	0.9624	0.7598	0.0897	-0.0769078	0.913302	-4.56846	8.3402e-06	0.000159204	1.52972	Down
RNF141	14356	AT	7	NA	NA	0	0.9912	0.1341	0.0173	-0.0109971	0.976842	-3.24055	0.00138558	0.00925852	-3.31876	Down
USP47	14403	ES	3	1	4	0	0.9845	0.4292	0.0612	-0.033817	0.899118	-3.04369	0.00263312	0.0152101	-3.91225	Down
MICAL2	14419	ES	24	23	25	0	0.9181	0.614	0.0913	-0.0522526	0.113278	-2.81228	0.00538168	0.0264274	-4.56617	Down
MICAL2	14424	ES	23:24:00	18	25	1	0.969	0.4146	0.0452	-0.0377673	0.0414078	-3.99939	8.77548e-05	0.00104568	-0.722442	Down
TEAD1	14433	AP	1	NA	NA	0	0.9757	0.6888	0.1153	-0.057331	0.912301	-3.25497	0.00132032	0.00892695	-3.27396	Down
TEAD1	14436	ES	6	5	7.2	0	0.865	0.9682	0.2643	-0.278578	0.341526	-5.76309	2.89055e-08	1.47264e-06	7.02623	Down
ARNTL	14437	AP	1	NA	NA	0	0.9204	0.7594	0.1239	-0.0584082	0.885029	-2.75795	0.00632516	0.0299496	-4.71276	Down
BTBD10	14453	ES	2	1	4.1	0	0.9867	0.8778	0.1106	-0.0816106	0.603761	-3.86283	0.000148971	0.00159078	-1.22486	Down
FAR1	14455	AP	1	NA	NA	0	0.9912	0.6018	0.1022	-0.0790301	0.847156	-4.27672	2.87045e-05	0.000426534	0.343702	Down
RRAS2	14457	AP	2	NA	NA	0	0.9889	0.8979	0.063	-0.030068	0.945484	-3.10666	0.00215152	0.0130154	-3.72611	Down
PSMA1	14473	AT	16	NA	NA	0	0.9912	0.3502	0.0504	-0.0270668	0.084487	-2.88915	0.00426463	0.0220824	-4.35424	Down
PSMA1	14475	AD	3.2	3.1	5	0	0.9912	0.2301	0.0404	-0.0332118	0.112758	-4.44812	1.39894e-05	0.00024048	1.03263	Down
CYP2R1	14478	AP	1	NA	NA	0	0.9912	0.6121	0.0906	-0.0765619	0.194377	-4.06322	6.8197e-05	0.000859347	-0.482466	Down
NUCB2	14523	AT	20	NA	NA	0	0.9912	0.3409	0.0596	-0.0571958	0.880216	-4.69172	4.85843e-06	0.000102543	2.05015	Down
SERGEF	14553	AT	16	NA	NA	0	0.9912	0.2509	0.0293	-0.0150891	0.97082	-2.91502	0.00393918	0.0207657	-4.28172	Down
HPS5	14588	AP	1.1	NA	NA	0	0.8606	1	0.1961	-0.123797	0.778045	-3.43099	0.000723039	0.00552171	-2.71268	Down
HPS5	14589	AT	24	NA	NA	0	0.9912	0.174	0.0222	-0.0107981	0.974486	-2.86812	0.00454704	0.02325	-4.41274	Down
GTF2H1	14599	AP	1	NA	NA	0	0.9912	0.8798	0.1513	-0.124882	0.828582	-4.73807	3.95422e-06	8.74036e-05	2.24875	Down
GTF2H1	14603	AT	16	NA	NA	0	0.9912	0.2825	0.0411	-0.0199753	0.889009	-2.65915	0.00843276	0.0373473	-4.9725	Down
LDHA	14624	ES	5	4	6.1	0	0.9912	0.0567	0.0048	-0.00686872	0.00766014	-5.87626	1.61273e-08	9.03594e-07	7.59638	Down
UEVLD	14667	AT	14	NA	NA	0	0.9912	0.4505	0.0584	-0.0285495	0.954837	-3.52239	0.000523822	0.00429289	-2.41079	Down
NAV2	14702	ES	10	9	11	0	0.8142	0.144	0.0237	-0.0227624	0.0142665	-4.95765	1.46106e-06	3.94547e-05	3.21086	Down
HTATIP2	14711	RI	1.3:1.4	1.2	1.5	0	0.9889	0.7846	0.1433	-0.14121	0.667519	-5.38899	1.88188e-07	7.13005e-06	5.19993	Down
HTATIP2	14712	AD	1.3	1.2	1.5	0	0.9823	0.4925	0.0826	-0.0528625	0.85186	-3.52495	0.000519062	0.00426399	-2.40222	Down
CCDC34	14752	AT	3.2	NA	NA	0	0.9912	0.2685	0.0456	-0.022717	0.0823338	-3.03687	0.00269081	0.0154658	-3.93219	Down
MPPED2	14793	AT	9	NA	NA	0	0.9912	0.9795	0.1985	-0.112304	0.730916	-3.27361	0.00124019	0.00851759	-3.21578	Down
DNAJC24	14811	AT	10	NA	NA	0	0.9912	0.561	0.0842	-0.0618764	0.820337	-3.45689	0.000660365	0.00514629	-2.62785	Down
EIF3M	14846	AT	10	NA	NA	0	0.9912	0.2108	0.0443	-0.0320705	0.93084	-3.7966	0.000191584	0.00193631	-1.46307	Down
QSER1	14864	AP	1	NA	NA	0	0.896	0.9489	0.1672	-0.0629422	0.935227	-2.67319	0.00809904	0.0362408	-4.93613	Down
HIPK3	14890	AP	3	NA	NA	0	0.9889	0.3206	0.0541	-0.0278404	0.0820587	-2.6806	0.00792771	0.0356125	-4.91686	Down
FBXO3	14920	AP	1	NA	NA	0	0.9889	0.7192	0.0846	-0.0675314	0.898887	-4.04057	7.4604e-05	0.000922491	-0.567968	Down
CAPRIN1	14941	AP	1	NA	NA	0	0.9912	0.6713	0.0873	-0.114385	0.730904	-6.98911	3.54587e-11	4.78454e-09	13.6038	Down
EHF	14962	ES	10	9	11	0	0.9735	0.2846	0.0404	-0.0266298	0.932534	-3.46294	0.000646478	0.00505824	-2.60796	Down
CD44	15110	ES	6	5	7	0	0.9204	1	0.1639	-0.134728	0.293798	-4.27843	2.85024e-05	0.000424037	0.350463	Down
CD44	15111	ES	6:7:8:9.1:9.2:10:11	5	12.1	0	0.958	1	0.1825	-0.214865	0.142466	-5.52465	9.63661e-08	4.08075e-06	5.8516	Down
CD44	15112	ES	7:8:9.1:9.2:10:11	5	12.1	0	0.9624	1	0.2004	-0.116936	0.237967	-2.76159	0.00625763	0.0297112	-4.70303	Down
CD44	15114	ES	6:7:8:9.2:10:11	5	12.1	0	0.9602	1	0.1693	-0.223873	0.123211	-6.1883	3.10435e-09	2.21068e-07	9.2092	Down
CD44	15115	ES	7:8:9.2:10:11	5	12.1	0	0.9646	1	0.1896	-0.170543	0.215449	-4.11442	5.55855e-05	0.000726086	-0.287597	Down
CD44	15267	ES	3.1:3.2	2.1	4	0	0.9912	0.0174	0.0018	-0.000979267	0.998719	-2.63733	0.00897605	0.0391211	-5.02867	Down
HSD17B12	15460	AT	12	NA	NA	0	0.9912	0.086	0.0106	-0.00527667	0.991391	-2.6829	0.00787528	0.0354573	-4.91088	Down
DGKZ	15541	AP	2	NA	NA	0	0.9912	0.3523	0.0561	-0.032602	0.0653696	-3.16472	0.00178085	0.0112438	-3.55137	Down
DGKZ	15542	AP	4	NA	NA	0	0.9912	0.5494	0.0585	-0.0982632	0.0371065	-7.91927	1.33291e-13	3.82001e-11	19.1154	Down
MDK	15567	AP	1.1	NA	NA	0	0.9912	0.5479	0.0832	-0.118772	0.163566	-7.77308	3.28664e-13	8.18583e-11	18.2231	Down
AMBRA1	15575	AP	1	NA	NA	0	0.9845	0.8112	0.0729	-0.0488776	0.953897	-2.95482	0.00348274	0.0188755	-4.16902	Down
ATG13	15583	ES	14	12	15	0	0.9889	0.0751	0.0099	-0.00855396	0.00571839	-4.67608	5.20639e-06	0.000108167	1.98347	Down
MADD	15714	AT	38	NA	NA	0	0.9912	0.0826	0.0139	-0.00735219	0.981654	-2.94046	0.00364157	0.0195081	-4.20986	Down
MADD	15716	ES	36	35.1	37	0	0.9889	0.3625	0.0574	-0.0313316	0.865303	-2.72497	0.00696865	0.0322988	-4.80044	Down
MADD	15722	ES	18	17	19	0	0.9602	0.6373	0.1064	-0.0804547	0.143543	-3.788	0.000197898	0.00198849	-1.49374	Down
SLC39A13	15742	AA	6.8	6.6	6.9	0	0.9889	0.1691	0.0191	-0.0120991	0.0116353	-3.43064	0.000723919	0.00552374	-2.71382	Down
CELF1	15759	AP	1	NA	NA	0	0.9889	0.5513	0.0701	-0.032123	0.930855	-2.60943	0.0097166	0.0415112	-5.09987	Down
CELF1	15764	AA	18.2	17	18.3	0	0.9491	0.5781	0.0551	-0.0436792	0.0205321	-3.45343	0.000668422	0.005194	-2.6392	Down
CELF1	15765	AA	14.1	13	14.2	0	0.9867	0.618	0.0801	-0.0424762	0.462861	-2.68421	0.00784563	0.0353736	-4.90748	Down
CELF1	15766	AA	12.1	11	12.2	0	0.9889	0.9097	0.0991	-0.0693841	0.694531	-3.44751	0.000682443	0.00528255	-2.65863	Down
PTPMT1	15769	ES	2	1.3	3	0	0.9912	0.714	0.0845	-0.0434538	0.728566	-2.76282	0.00623493	0.0296285	-4.69974	Down
KBTBD4	15772	AP	1.1	NA	NA	0	0.9801	0.4687	0.0724	-0.0394072	0.903412	-2.61924	0.00945011	0.0406704	-5.07491	Down
SLC43A1	15846	AP	1	NA	NA	0	0.9646	0.971	0.1902	-0.121115	0.493922	-3.19478	0.00161309	0.0104354	-3.45976	Down
TMX2	15920	ES	3.2:3.3	2	4	0	0.9889	0.818	0.1617	-0.16972	0.446056	-5.56565	7.85355e-08	3.46016e-06	6.051	Down
TMX2	15921	ES	3.3	2	4	0	0.9912	0.2067	0.0349	-0.0286677	0.918342	-4.74114	3.90043e-06	8.65937e-05	2.26196	Down
TMX2	15923	AA	3.2	2	3.3	0	0.9912	0.2078	0.0345	-0.0280484	0.073634	-3.9743	9.68178e-05	0.00113324	-0.815882	Down
CTNND1	15932	RI	22.3	22.2	22.4	0	0.9912	0.0585	0.0091	-0.00661449	0.97402	-3.8949	0.000131728	0.00144617	-1.10823	Down
CTNND1	15937	ES	12	11	13	0	0.9889	0.1159	0.0151	-0.0123835	0.00977562	-3.59072	0.000409912	0.00353459	-2.18049	Down
CTNND1	15938	ES	5	4.3	6	1	0.7832	0.3792	0.0447	-0.0289518	0.91419	-3.49209	0.00058331	0.0046788	-2.51165	Down
CTNND1	15942	ES	3:4.1:4.2:4.3	2.3	5	0	0.9535	1	0.1795	-0.132428	0.139565	-3.50722	0.000552862	0.00447638	-2.46139	Down
CTNND1	15943	ES	3:4.2:4.3	2.3	5	0	0.9204	0.4383	0.042	-0.0436092	0.0237562	-3.84652	0.000158539	0.00166876	-1.28384	Down
CTNND1	15945	ES	2.3:3:4.1:4.2:4.3	2.2	5	0	0.8363	1	0.2882	-0.185809	0.342013	-3.24623	0.00135952	0.00912201	-3.30113	Down
CTNND1	15978	ES	2.2:2.3:3:4.1:4.2:4.3:5	2.1	6	0	0.9513	1	0.188	-0.153922	0.172548	-3.91265	0.000123016	0.00136926	-1.04332	Down
CTNND1	15980	ES	4.1:4.2:4.3:5	2.1	6	0	0.9712	1	0.1755	-0.132868	0.357888	-3.89324	0.000132573	0.00145404	-1.1143	Down
CTNND1	15981	ES	2.2:2.3:3:4.2:4.3:5	2.1	6	0	0.9381	0.845	0.0621	-0.0846919	0.0314173	-5.59981	6.61794e-08	2.99775e-06	6.21789	Down
CTNND1	15982	ES	3:4.2:4.3:5	2.1	6	0	0.9668	1	0.1814	-0.144918	0.192737	-4.13473	5.12282e-05	0.000678837	-0.209737	Down
CTNND1	15985	ES	4.3:5	2.1	6	0	0.9204	0.1293	0.0141	-0.0058511	0.00333869	-2.64887	0.00868496	0.0382232	-4.99902	Down
CTNND1	15989	ES	2.2:2.3:3:4.1:4.2:4.3	2.1	6	1	0.7699	0.6487	0.0553	-0.0510045	0.0309446	-4.29455	2.66626e-05	0.000401907	0.414326	Down
CTNND1	15990	ES	3:4.1:4.2:4.3	2.1	6	1	0.781	0.9411	0.1839	-0.101184	0.211384	-2.9046	0.00406751	0.0212849	-4.31102	Down
CTNND1	15993	ES	3:4.2:4.3	2.1	6	1	0.7655	0.392	0.0433	-0.0403449	0.0293332	-4.8856	2.0329e-06	5.16968e-05	2.89134	Down
CTNND1	15998	ES	2.2:2.3:3:4.1:4.2:4.3	2.1	5	0	0.9889	0.7419	0.0923	-0.108251	0.049045	-5.1948	4.80674e-07	1.56289e-05	4.28853	Down
CTNND1	15999	ES	3:4.1:4.2:4.3	2.1	5	0	0.9912	0.9896	0.2004	-0.134647	0.250899	-3.35357	0.000945116	0.00682778	-2.96281	Down
CTNND1	16000	ES	4.1:4.2:4.3	2.1	5	0	0.9912	0.8093	0.0939	-0.0998871	0.091213	-4.99658	1.22046e-06	3.39155e-05	3.38506	Down
CTNND1	16001	ES	2.2:2.3:3:4.2:4.3	2.1	5	0	0.9889	0.2237	0.0183	-0.0267201	0.00680725	-5.96537	1.01323e-08	6.11956e-07	8.05091	Down
CTNND1	16002	ES	3:4.2:4.3	2.1	5	0	0.9912	0.8267	0.09	-0.118055	0.0492351	-5.84718	1.87503e-08	1.02003e-06	7.44908	Down
FAM111A	16023	AP	1.1	NA	NA	0	0.9801	1	0.1925	-0.191445	0.4938	-5.31474	2.70117e-07	9.7024e-06	4.84843	Down
STX3	16033	AP	1	NA	NA	0	0.9889	0.2466	0.0209	-0.0150242	0.00619192	-3.38198	0.000857117	0.00633359	-2.87162	Down
STX3	16040	ES	5	4	6	0	0.9912	0.1341	0.0189	-0.00999904	0.977772	-2.88493	0.00432001	0.0223049	-4.36602	Down
DDB1	16152	AP	3.1	NA	NA	0	0.9912	0.7658	0.09	-0.0626208	0.912723	-3.95138	0.000105869	0.0012142	-0.900801	Down
CYB561A3	16163	RI	6.5:6.6	6.4	6.7	0	0.9889	1	0.1408	-0.125139	0.127674	-4.19127	4.07485e-05	0.000567059	0.00874076	Down
CYB561A3	16164	AA	6.6	6.4	6.7	0	0.9912	1	0.1871	-0.106959	0.60598	-2.87087	0.00450922	0.0230989	-4.40513	Down
TMEM138	16184	AP	1	NA	NA	0	0.9889	0.5075	0.0459	-0.0202307	0.952986	-2.64052	0.00889474	0.0388553	-5.02049	Down
CPSF7	16204	ES	6.1:6.2:6.3	3	7.1	0	0.9889	0.1041	0.0182	-0.00943302	0.980836	-2.55017	0.011474	0.0472062	-5.24872	Down
SDHAF2	16225	ES	5.2	4.1	6	0	0.9912	0.0499	0.0078	-0.00438738	0.00590632	-2.75048	0.00646598	0.0304623	-4.7327	Down
FADS1	16299	AP	1	NA	NA	0	0.9912	0.9237	0.2004	-0.0992131	0.581038	-2.6069	0.00978633	0.0417487	-5.10628	Down
FTH1	16328	AP	1.1	NA	NA	0	0.9912	0.0135	0.0022	-0.00150918	0.997553	-3.65871	0.000320017	0.00291801	-1.94747	Down
FTH1	16332	AA	4.1	3.2	4.2	0	0.9912	0.0032	0.0005	-0.000356407	0.999138	-2.55072	0.0114565	0.0471469	-5.24736	Down
INCENP	16337	ES	11	10	12	0	0.9513	0.9171	0.1729	-0.135061	0.380438	-3.89566	0.000131343	0.0014423	-1.10546	Down
ASRGL1	16338	AT	5.2	NA	NA	0	0.9912	0.2923	0.0416	-0.0400913	0.0451899	-4.65698	5.66373e-06	0.000115787	1.90233	Down
EEF1G	16350	AP	2	NA	NA	0	0.9912	0.541	0.0855	-0.0501104	0.890498	-3.21699	0.0014987	0.00983268	-3.39158	Down
MTA2	16358	AP	2	NA	NA	0	0.9912	0.2536	0.0452	-0.02749	0.0901921	-3.32231	0.00105168	0.00743828	-3.06237	Down
EML3	16359	AP	1	NA	NA	0	0.9912	0.8302	0.1199	-0.0686513	0.833252	-3.57468	0.000434338	0.0036978	-2.2349	Down
ROM1	16367	AP	1	NA	NA	0	0.969	0.8537	0.1968	-0.126949	0.278085	-3.36506	0.000908556	0.00662114	-2.92601	Down
BSCL2	16407	ES	10	9	11	0	0.9912	0.0617	0.0103	-0.0053475	0.988591	-2.96026	0.00342418	0.0186565	-4.15348	Down
TMEM179B	16427	ES	4	3	5	0	0.9912	0.2796	0.0265	-0.0167906	0.973375	-2.83406	0.00504087	0.0252015	-4.50666	Down
WDR74	16461	AA	3.1	2	3.2	0	0.823	1	0.1306	-0.0566469	0.907084	-2.57347	0.0107517	0.0449631	-5.19058	Down
SLC3A2	16464	AP	5.1	NA	NA	0	0.9912	0.5907	0.096	-0.135298	0.7821	-7.87582	1.74459e-13	4.80941e-11	18.8492	Down
RTN3	16533	ES	2	1	4	0	0.9912	0.0324	0.0043	-0.00392421	0.00248163	-4.90498	1.86074e-06	4.82749e-05	2.97691	Down
OTUB1	16556	AT	8.4	NA	NA	0	0.9912	0.0615	0.0064	-0.00332924	0.9962	-2.88664	0.00429752	0.0222092	-4.36125	Down
STIP1	16568	AP	1	NA	NA	0	0.9912	0.1267	0.0202	-0.010246	0.0289104	-3.03468	0.00270962	0.0155461	-3.9386	Down
STIP1	16570	AT	15	NA	NA	0	0.9912	0.0239	0.0034	-0.00146146	0.997728	-2.64728	0.00872465	0.0383453	-5.00312	Down
NUDT22	16588	ES	2	1.4	3	0	0.9912	0.286	0.0379	-0.0245257	0.936292	-3.2541	0.00132418	0.00894401	-3.27667	Down
FKBP2	16602	AP	3	NA	NA	0	0.9912	0.3953	0.0681	-0.0477598	0.181336	-3.51858	0.000530982	0.0043378	-2.42352	Down
PPP1R14B	16605	AP	2	NA	NA	0	0.9912	0.3508	0.0242	-0.00870242	0.0158625	-2.64215	0.00885336	0.0387442	-5.0163	Down
PLCB3	16609	AT	32	NA	NA	0	0.9912	0.492	0.0846	-0.085796	0.207089	-5.56481	7.88685e-08	3.46767e-06	6.04688	Down
GPR137	16624	ES	7	6	8	0	0.9912	0.3351	0.0617	-0.0474759	0.932786	-4.25248	3.17213e-05	0.00046234	0.248102	Down
GPR137	16625	ES	06:07:00	5	8	0	0.9912	0.2909	0.0464	-0.0301182	0.958296	-3.89229	0.000133054	0.00145647	-1.11774	Down
ESRRA	16630	AP	1	NA	NA	0	0.9912	0.7173	0.0964	-0.132473	0.783774	-8.22498	1.96469e-14	7.17751e-12	21.0099	Down
TRMT112	16634	AA	2.1	1.3	2.2	0	0.9912	0.04	0.0066	-0.00709582	0.984619	-5.9596	1.04435e-08	6.26541e-07	8.02132	Down
PRDX5	16636	ES	3	2	4	0	0.9912	0.0662	0.01	-0.0094492	0.979698	-4.98483	1.2887e-06	3.54608e-05	3.33238	Down
PRDX5	16639	ES	02:03:00	1	4	0	0.9912	0.0804	0.0102	-0.00929292	0.977605	-5.11255	7.0979e-07	2.15649e-05	3.91032	Down
PRDX5	16640	ES	3	1	4	1	0.9912	0.6146	0.0983	-0.105335	0.674962	-5.5769	7.42379e-08	3.28982e-06	6.10586	Down
RASGRP2	16662	AP	2	NA	NA	0	0.7854	1	0.209	-0.112457	0.386904	-3.03553	0.00270228	0.015516	-3.93611	Down
BATF2	16723	AP	3.1	NA	NA	0	0.9403	0.654	0.0941	-0.063883	0.0802132	-3.46222	0.000648117	0.0050693	-2.61033	Down
ARL2	16726	RI	5.2	5.1	5.3	0	0.9912	0.1333	0.0143	-0.00797417	0.977782	-2.64531	0.00877397	0.0384943	-5.00819	Down
ZFPL1	16749	AT	2.2	NA	NA	0	0.9912	0.2657	0.0348	-0.0208173	0.05834	-3.19478	0.0016131	0.0104354	-3.45976	Down
CAPN1	16801	AP	2.1	NA	NA	0	0.9912	0.1435	0.0248	-0.0181955	0.0324148	-3.74714	0.000230684	0.00225441	-1.63865	Down
POLA2	16808	AT	18	NA	NA	0	0.9912	0.3663	0.0653	-0.0366292	0.879307	-2.83477	0.00503017	0.0251648	-4.50473	Down
DPF2	16815	ES	7	6	8	0	0.9912	0.2798	0.0469	-0.0568914	0.0642305	-6.29607	1.73478e-09	1.34866e-07	9.77972	Down
SLC25A45	16820	AP	3.1	NA	NA	0	0.9735	0.8056	0.1743	-0.136155	0.328392	-3.88587	0.000136379	0.00148311	-1.14114	Down
FRMD8	16850	ES	4	3	5	0	0.9912	0.3895	0.079	-0.0634237	0.890567	-4.44916	1.39275e-05	0.000239691	1.03689	Down
SCYL1	16854	AP	1	NA	NA	0	0.9912	0.1997	0.0252	-0.0148022	0.967548	-2.77006	0.00610273	0.0291234	-4.68031	Down
LTBP3	16862	AP	1.1	NA	NA	0	0.9912	0.761	0.134	-0.121065	0.838008	-4.77228	3.39334e-06	7.75188e-05	2.39637	Down
LTBP3	16865	ES	25	24	26	0	0.9912	0.6817	0.1238	-0.117743	0.590059	-5.06062	9.05759e-07	2.65321e-05	3.67395	Down
SSSCA1	16868	AT	4	NA	NA	0	0.9912	0.3071	0.0598	-0.0354884	0.170748	-3.18275	0.00167837	0.0107402	-3.49651	Down
EHBP1L1	16875	AP	1	NA	NA	0	0.9912	0.7408	0.173	-0.156985	0.721879	-4.94938	1.51777e-06	4.06931e-05	3.17401	Down
CFL1	16923	AP	4	NA	NA	0	0.9779	1	0.1531	-0.0948308	0.26317	-3.1392	0.00193583	0.0119948	-3.62854	Down
FOSL1	16942	ES	3.1:3.2	2	4	0	0.9801	0.2653	0.0473	-0.025015	0.912082	-2.8262	0.00516153	0.0256369	-4.52819	Down
C11orf68	16948	AP	1	NA	NA	0	0.9889	0.7299	0.0998	-0.0469719	0.929125	-3.56639	0.000447502	0.00378983	-2.26295	Down
BANF1	16983	AD	1.2	1.1	3	0	0.9912	0.2298	0.0314	-0.0180095	0.891792	-3.06871	0.00243091	0.0142695	-3.83869	Down
PACS1	16987	AP	1	NA	NA	0	0.9912	0.4861	0.0623	-0.0388615	0.950368	-3.18936	0.00164223	0.0105722	-3.47635	Down
KLC2	16988	AP	2	NA	NA	0	0.9779	0.8875	0.1399	-0.0874394	0.79301	-3.51983	0.00052862	0.00432457	-2.41934	Down
YIF1A	17004	AP	1	NA	NA	0	0.9912	0.0665	0.0102	-0.00528679	0.991213	-2.62501	0.00929658	0.0402139	-5.0602	Down
YIF1A	17008	ES	7	6	8.2	0	0.9912	0.8349	0.0501	-0.0225407	0.960374	-3.9063	0.000126068	0.00139632	-1.06657	Down
SLC29A2	17023	AP	1	NA	NA	0	0.9159	0.5967	0.1066	-0.0622038	0.159505	-2.88398	0.00433256	0.0223543	-4.36867	Down
PELI3	17034	AT	8	NA	NA	0	0.9912	0.3854	0.072	-0.0608381	0.880123	-4.63087	6.35222e-06	0.000126861	1.79182	Down
ZDHHC24	17065	AT	7	NA	NA	0	0.9912	0.4762	0.0779	-0.0964006	0.211725	-6.64036	2.59097e-10	2.72021e-08	11.6468	Down
RBM4	17088	AP	1	NA	NA	0	0.9912	0.3512	0.0556	-0.0318061	0.194102	-2.76268	0.00623757	0.0296379	-4.70012	Down
RBM4	17091	AT	8	NA	NA	0	0.9912	0.3468	0.0502	-0.029048	0.0790578	-2.77677	0.00598274	0.028694	-4.6623	Down
RBM14-RBM4	17100	AT	4	NA	NA	0	0.9049	0.0856	0.016	-0.0148716	0.980492	-5.40578	1.7334e-07	6.64669e-06	5.2799	Down
RBM4B	17108	AT	5	NA	NA	0	0.9912	0.483	0.0728	-0.0484583	0.818927	-3.1902	0.00163765	0.0105517	-3.47376	Down
C11orf80	17121	AA	15.1	14	15.2	0	0.9845	0.7703	0.0958	-0.0543873	0.623559	-2.97744	0.00324536	0.0178867	-4.10431	Down
PC	17137	AT	25	NA	NA	0	0.9912	0.5181	0.0546	-0.0318679	0.95818	-3.10255	0.00218028	0.0131452	-3.73836	Down
LRFN4	17141	AP	1	NA	NA	0	0.9867	0.5004	0.0835	-0.0566952	0.280822	-3.56597	0.000448167	0.00379254	-2.26435	Down
ANKRD13D	17155	AP	1	NA	NA	0	0.9912	0.7759	0.1625	-0.139831	0.714753	-4.67865	5.14756e-06	0.000107136	1.99442	Down
SSH3	17161	AA	12.1	11	12.2	0	0.9912	0.3689	0.0517	-0.0531398	0.898007	-5.6289	5.71671e-08	2.6428e-06	6.36066	Down
PPP1CA	17183	ES	2.1:2.2	1	3	0	0.9823	0.914	0.1643	-0.109901	0.322519	-4.00967	8.42797e-05	0.00101558	-0.684011	Down
PPP1CA	17184	ES	2.2	1	3	0	0.9912	0.145	0.023	-0.0116181	0.95367	-2.76978	0.00610782	0.0291384	-4.68107	Down
PPP1CA	17185	AA	2.1	1	2.2	0	0.9912	0.1235	0.0138	-0.00956076	0.0216804	-4.18478	4.18385e-05	0.000578218	-0.0164724	Down
TCIRG1	17287	ES	5.3	5.1	6	0	0.9912	0.0779	0.0133	-0.00808878	0.99042	-2.86953	0.00452764	0.0231667	-4.40885	Down
SUV420H1	17294	AT	13	NA	NA	0	0.9912	0.6874	0.1467	-0.085398	0.452396	-3.03805	0.00268075	0.0154277	-3.92875	Down
IGHMBP2	17351	ES	4	3	5	0	0.9867	0.2122	0.0254	-0.0132398	0.984854	-2.97671	0.0032528	0.0179211	-4.10641	Down
PPFIA1	17393	AT	29	NA	NA	0	0.9912	0.4571	0.03	-0.0295898	0.951586	-4.16743	4.48893e-05	0.000609764	-0.083677	Down
SHANK2	17406	AP	18	NA	NA	0	0.9181	0.9531	0.1587	-0.240129	0.0660492	-7.98012	9.13178e-14	2.68194e-11	19.4895	Down
NADSYN1	17422	AP	1	NA	NA	0	0.9912	0.6899	0.1374	-0.0899937	0.748486	-3.64255	0.000339524	0.00305333	-2.00321	Down
FAM86C1	17434	AT	6	NA	NA	0	0.9912	0.3339	0.0551	-0.0525121	0.852236	-4.93695	1.60703e-06	4.26281e-05	3.11871	Down
NUMA1	17513	AP	1	NA	NA	0	0.9912	0.7034	0.1381	-0.10316	0.6916	-3.98589	9.25243e-05	0.00109238	-0.772765	Down
NUMA1	17515	ES	18	17	19	0	0.9889	0.7578	0.1444	-0.0944032	0.604778	-3.46715	0.000636966	0.00500036	-2.59408	Down
LRTOMT	17527	AT	10	NA	NA	0	0.9912	0.6443	0.112	-0.0519831	0.372209	-2.59174	0.0102139	0.0431559	-5.14463	Down
ANAPC15	17569	AD	3.3	3.2	4.1	0	0.9912	0.7211	0.079	-0.0399068	0.774194	-2.61851	0.00946973	0.0407237	-5.07677	Down
INPPL1	17589	AP	1	NA	NA	0	0.9912	0.1998	0.0323	-0.0210656	0.965632	-4.095	6.00816e-05	0.000775795	-0.36175	Down
ARAP1	17640	AP	5	NA	NA	0	0.9912	0.9145	0.1752	-0.191707	0.71638	-6.11165	4.67751e-09	3.14176e-07	8.80755	Down
ATG16L2	17650	AT	18	NA	NA	0	0.9912	0.9217	0.1065	-0.0585352	0.306274	-2.74487	0.00657363	0.0308327	-4.74765	Down
RELT	17693	RI	9.2	9.1	9.3	0	0.9336	1	0.0841	-0.0618568	0.0819707	-3.15164	0.00185876	0.0116226	-3.59098	Down
FAM168A	17696	ES	4	3	5	0	0.9823	0.4738	0.0559	-0.0319836	0.0687002	-2.61862	0.00946678	0.040715	-5.07649	Down
MRPL48	17714	AP	1	NA	NA	0	0.9912	0.5108	0.0795	-0.056668	0.899118	-4.34861	2.12881e-05	0.000336942	0.629929	Down
COA4	17735	AP	1	NA	NA	0	0.9912	0.2153	0.037	-0.0202087	0.933572	-3.20204	0.00157483	0.010235	-3.43752	Down
PAAF1	17741	AP	2.1	NA	NA	0	0.9712	0.3184	0.037	-0.0201201	0.975837	-2.9278	0.00378698	0.0201245	-4.24569	Down
PAAF1	17743	ES	4.1:4.2	3.2	5	0	0.9248	0.6158	0.0764	-0.0792811	0.0407118	-5.08974	7.90179e-07	2.36082e-05	3.80628	Down
PAAF1	17744	ES	4.2	3.2	5	0	0.9226	0.6889	0.1105	-0.134912	0.0621951	-6.60062	3.23726e-10	3.2689e-08	11.4279	Down
KCNE3	17773	AP	1	NA	NA	0	0.9668	0.6412	0.1072	-0.0794922	0.851905	-4.47712	1.23613e-05	0.000218683	1.15145	Down
SPCS2	17804	ES	4:5.1:5.2	3	5.3	0	0.9912	0.1266	0.0086	-0.00544251	0.989838	-4.44578	1.41293e-05	0.000242329	1.02308	Down
SLCO2B1	17818	AP	1	NA	NA	0	0.9801	0.8966	0.1502	-0.0937666	0.874701	-3.16859	0.00175839	0.011127	-3.53962	Down
ARRB1	17833	ES	13	12	15.2	0	0.9912	0.6006	0.1025	-0.111144	0.275168	-5.41635	1.6458e-07	6.38083e-06	5.33038	Down
RPS3	17836	AT	8	NA	NA	0	0.9912	0.4738	0.0551	-0.0366427	0.0629417	-3.04562	0.00261694	0.01514	-3.90658	Down
RPS3	17847	ES	4.2:4.3	3.2	5	0	0.9912	0.0082	0.0012	-0.00104901	0.998205	-4.19256	4.0535e-05	0.000564438	0.0137573	Down
GDPD5	17855	AP	1	NA	NA	0	0.9801	0.6326	0.113	-0.0788533	0.838315	-3.58444	0.000419321	0.00359858	-2.20183	Down
SERPINH1	17871	ES	2.2	1	3	0	0.9912	0.3079	0.0404	-0.0744314	0.0498016	-9.30645	1.7243e-17	1.43235e-14	27.9892	Down
UVRAG	17880	AP	1	NA	NA	0	0.9889	0.9638	0.2348	-0.1186	0.861417	-3.29484	0.00115445	0.00803273	-3.14916	Down
C11orf30	17891	AT	4.2	NA	NA	0	0.9912	0.5937	0.0824	-0.0425261	0.222202	-2.65841	0.00845083	0.0374076	-4.97443	Down
LRRC32	17897	AP	1	NA	NA	0	0.9779	0.7865	0.1418	-0.198929	0.726794	-8.44573	4.82285e-15	2.18904e-12	22.401	Down
TSKU	17903	AP	1	NA	NA	0	0.9867	0.873	0.1453	-0.0534932	0.922643	-2.60367	0.00987602	0.0420126	-5.11447	Down
ACER3	17909	ES	10	9	11	0	0.9624	0.5263	0.0485	-0.0184934	0.0361547	-2.63049	0.00915289	0.0397492	-5.04621	Down
PAK1	17950	AP	2	NA	NA	0	0.9912	0.993	0.1992	-0.202797	0.325845	-5.63397	5.57246e-08	2.59212e-06	6.38558	Down
AAMDC	17979	ES	6	4	7	0	0.9912	0.2033	0.0257	-0.0109441	0.976828	-2.6097	0.00970929	0.0414998	-5.09919	Down
USP35	18016	AP	1	NA	NA	0	0.9779	1	0.1901	-0.1776	0.669325	-5.32746	2.53962e-07	9.18083e-06	4.90839	Down
NARS2	18025	AP	1	NA	NA	0	0.9912	0.2293	0.0278	-0.0180972	0.982785	-3.73918	0.000237635	0.00229983	-1.66669	Down
RAB30	18041	AP	3.1	NA	NA	0	0.8827	0.933	0.2054	-0.104749	0.221607	-2.71217	0.00723393	0.0332351	-4.83421	Down
RAB30	18042	AT	6	NA	NA	0	0.9912	0.4048	0.0577	-0.0259458	0.963235	-2.74461	0.00657874	0.0308479	-4.74835	Down
ANKRD42	18051	AT	13.2	NA	NA	0	0.9912	0.5971	0.1004	-0.0648793	0.242165	-3.18244	0.00168009	0.0107481	-3.49745	Down
ANKRD42	18052	AT	12.2	NA	NA	0	0.9912	0.4129	0.0806	-0.0448719	0.153403	-2.77447	0.00602354	0.028862	-4.66847	Down
CCDC90B	18062	AT	7	NA	NA	0	0.9912	0.2537	0.0445	-0.0289785	0.937262	-3.42336	0.000742516	0.00563849	-2.73754	Down
CCDC90B	18068	ES	3	2	4.2	0	0.9912	0.2868	0.0396	-0.0321626	0.894735	-4.24426	3.28112e-05	0.00047443	0.215796	Down
TMEM126B	18113	AT	6.3	NA	NA	0	0.9912	0.1267	0.0186	-0.0151357	0.96312	-4.59589	7.40188e-06	0.000144234	1.64458	Down
CREBZF	18138	AA	2.7	2.5	2.8	0	0.7942	1	0.2172	-0.128239	0.252637	-3.21824	0.00149249	0.00980054	-3.38773	Down
SYTL2	18144	AP	1	NA	NA	0	0.9867	0.9335	0.181	-0.175447	0.557173	-4.99793	1.21281e-06	3.37237e-05	3.39115	Down
PICALM	18162	AP	2	NA	NA	0	0.9912	0.1311	0.0177	-0.00776479	0.988061	-3.66745	0.000309913	0.00284843	-1.91724	Down
PICALM	18169	ES	20	18	21	0	0.9912	0.524	0.0893	-0.0695938	0.861002	-3.81965	0.000175594	0.00180816	-1.3806	Down
PICALM	18174	ES	4	3	5	0	0.9912	0.0601	0.0071	-0.00397752	0.993004	-2.91238	0.00397134	0.0209032	-4.28915	Down
EED	18178	AP	1	NA	NA	0	0.9912	0.5429	0.0441	-0.0278562	0.966313	-3.86441	0.000148071	0.0015823	-1.21912	Down
CHORDC1	18269	ES	9.2	8.3	9.4	0	0.9845	0.6452	0.0823	-0.0976044	0.0844496	-5.34922	2.28486e-07	8.42618e-06	5.01119	Down
FAT3	18278	AT	28	NA	NA	0	0.9779	0.9165	0.2215	-0.104148	0.909722	-2.84261	0.00491246	0.0246977	-4.48318	Down
SMCO4	18299	AP	1	NA	NA	0	0.9845	0.8341	0.1382	-0.073414	0.919042	-3.17503	0.0017216	0.0109577	-3.52005	Down
KIAA1731	18306	ES	17	16	18	0	0.9469	0.6682	0.1338	-0.10471	0.764424	-4.16425	4.54723e-05	0.000616566	-0.0959976	Down
PIWIL4	18357	AP	1	NA	NA	0	0.9912	0.3388	0.0397	-0.0460303	0.0316845	-5.44763	1.41111e-07	5.57494e-06	5.48013	Down
SESN3	18370	AP	2	NA	NA	0	0.9159	0.5159	0.058	-0.0287792	0.972801	-2.5312	0.0120938	0.0490731	-5.29569	Down
SESN3	18372	AT	12	NA	NA	0	0.9912	0.2323	0.0345	-0.0182449	0.97927	-2.86509	0.00458919	0.0234123	-4.42116	Down
FAM76B	18382	ES	9	8	10.1	0	0.9646	0.8709	0.1619	-0.125639	0.284057	-4.01883	8.12951e-05	0.00098703	-0.64971	Down
CEP57	18390	AT	13	NA	NA	0	0.9912	0.3243	0.0543	-0.034853	0.85757	-3.57797	0.000429225	0.00366538	-2.22377	Down
CCDC82	18408	AP	1	NA	NA	0	0.9845	1	0.1645	-0.109297	0.746388	-3.45792	0.000657963	0.00513113	-2.62444	Down
KIAA1377	18434	AP	1	NA	NA	0	0.8894	1	0.2043	-0.141379	0.609269	-4.04332	7.3797e-05	0.000914526	-0.557614	Down
DCUN1D5	18484	ES	2	1.1	3	0	0.9912	0.0522	0.0089	-0.00461195	0.994371	-2.80799	0.00545129	0.0266892	-4.57785	Down
DCUN1D5	18486	AD	1.2	1.1	2	0	0.9912	0.2417	0.0378	-0.0333195	0.0432117	-4.42793	1.52418e-05	0.000256705	0.950329	Down
CARD16	18544	AP	2	NA	NA	0	0.9845	0.5421	0.0728	-0.0513644	0.526851	-4.23772	3.37036e-05	0.000485563	0.190137	Down
ACAT1	18600	AT	13	NA	NA	0	0.9912	0.2201	0.0289	-0.0168206	0.971887	-3.15179	0.00185787	0.0116215	-3.59054	Down
ACAT1	18602	ES	5	4	7	0	0.9912	0.1009	0.01	-0.00568335	0.993229	-2.79359	0.00569079	0.0276061	-4.6169	Down
PPP2R1B	18674	AT	18	NA	NA	0	0.9912	0.4802	0.0817	-0.0739328	0.208154	-4.82394	2.68943e-06	6.45908e-05	2.62086	Down
CRYAB	18693	AP	5.1	NA	NA	0	0.9845	0.5717	0.1161	-0.102619	0.147845	-4.7546	3.67293e-06	8.30614e-05	2.31995	Down
DIXDC1	18707	AP	8	NA	NA	0	0.9712	1	0.2513	-0.258949	0.548571	-5.34306	2.35434e-07	8.61501e-06	4.98205	Down
DIXDC1	18710	AT	24	NA	NA	0	0.9912	0.5864	0.0867	-0.051866	0.914913	-3.13266	0.00197752	0.0121943	-3.64823	Down
IL18	18744	AA	2.1	1	2.2	0	0.9801	0.6353	0.0404	-0.0325232	0.0415556	-3.37117	0.000889655	0.00651829	-2.9064	Down
NCAM1	18768	AT	18	NA	NA	0	0.9845	0.5506	0.1141	-0.116555	0.147346	-5.66398	4.78824e-08	2.29137e-06	6.53355	Down
USP28	18802	AP	1	NA	NA	0	0.9204	0.7373	0.1134	-0.0576257	0.932762	-2.82773	0.00513781	0.0255497	-4.524	Down
USP28	18805	ES	21	20	22	0	0.9735	0.6141	0.0527	-0.027165	0.0488044	-2.89337	0.00420995	0.0218726	-4.34246	Down
NNMT	18817	AP	1	NA	NA	0	0.9668	0.8292	0.1327	-0.313564	0.0723617	-13.3147	8.73847e-30	3.92663e-26	56.193	Down
REXO2	18830	AP	1	NA	NA	0	0.9912	0.2147	0.0366	-0.0235219	0.967963	-3.62364	0.00036377	0.00322279	-2.06815	Down
REXO2	18834	AT	8	NA	NA	0	0.9912	0.0341	0.0065	-0.00412731	0.992727	-3.59854	0.000398483	0.00345873	-2.1539	Down
SIDT2	18891	ES	14	13	15.1	0	0.9867	0.6597	0.0791	-0.0472288	0.0743693	-3.31294	0.00108573	0.00763138	-3.09204	Down
SIDT2	18892	ES	11	10	12	0	0.9867	0.5182	0.0722	-0.0459281	0.115511	-3.04031	0.0026616	0.015347	-3.92215	Down
TAGLN	18894	AP	1.1	NA	NA	0	0.9912	0.2302	0.0356	-0.0209631	0.973669	-2.68015	0.00793808	0.035652	-4.91804	Down
CEP164	18915	ES	14	13	15	1	0.8341	0.86	0.1588	-0.0948731	0.430358	-3.25083	0.00133873	0.0090094	-3.28682	Down
FXYD2	18922	AT	9	NA	NA	0	0.8628	0.8741	0.0943	-0.0730976	0.0525433	-4.47682	1.23776e-05	0.000218799	1.15018	Down
AMICA1	18967	AP	1	NA	NA	0	0.7898	1	0.126	-0.0688312	0.912244	-3.10798	0.00214232	0.0129685	-3.72215	Down
TMEM25	19005	AP	1	NA	NA	0	0.8053	0.8337	0.1469	-0.109236	0.820319	-4.1566	4.69006e-05	0.000631516	-0.125518	Down
PHLDB1	19036	ES	25	24	26	0	0.9801	0.0806	0.0066	-0.00515326	0.00240222	-3.02813	0.00276649	0.0158078	-3.9577	Down
PHLDB1	19041	ES	16	14	17	0	0.9403	0.2111	0.0326	-0.033259	0.0342832	-4.70414	4.59836e-06	9.81603e-05	2.10319	Down
DDX6	19049	AT	15	NA	NA	0	0.9912	0.134	0.0153	-0.0079307	0.988642	-2.68974	0.00772103	0.034925	-4.89304	Down
HYOU1	19090	AD	1.2	1.1	3	0	0.9912	0.596	0.0932	-0.0478224	0.792423	-2.79383	0.00568666	0.0275956	-4.61624	Down
MCAM	19138	RI	13.2	13.1	13.3	0	0.9912	0.3021	0.0269	-0.013083	0.0294494	-2.6903	0.00770854	0.0349046	-4.89158	Down
ARHGEF12	19164	ES	11	10	12	1	0.9292	0.3356	0.0626	-0.0367521	0.846182	-3.00829	0.00294557	0.0166051	-4.01535	Down
SORL1	19182	AP	1	NA	NA	0	0.9602	0.7469	0.097	-0.0563732	0.937837	-2.97969	0.00322263	0.0177898	-4.09786	Down
HSPA8	19195	AP	1	NA	NA	0	0.9912	0.2129	0.0271	-0.0165713	0.982933	-3.2111	0.00152827	0.00998148	-3.40969	Down
VWA5A	19212	AT	18	NA	NA	0	0.9912	0.6911	0.1269	-0.0638115	0.527697	-2.59655	0.0100766	0.042692	-5.13249	Down
ESAM	19234	AT	8	NA	NA	0	0.9912	0.1077	0.0168	-0.0136827	0.0200184	-3.98071	9.44203e-05	0.00110951	-0.792048	Down
MSANTD2	19241	AP	1	NA	NA	0	0.9912	0.8561	0.1886	-0.166589	0.50586	-4.799	3.00961e-06	7.0892e-05	2.51223	Down
EI24	19299	AT	12	NA	NA	0	0.9912	0.0323	0.0048	-0.00274295	0.996065	-3.27053	0.00125309	0.00858349	-3.2254	Down
CHEK1	19307	AP	1	NA	NA	0	0.9912	0.7369	0.1603	-0.170619	0.730521	-6.27463	1.94868e-09	1.48666e-07	9.66569	Down
TIRAP	19385	AT	7.2	NA	NA	0	0.9889	0.5976	0.0932	-0.055692	0.711393	-3.01687	0.00286691	0.0162411	-3.99048	Down
ST3GAL4	19392	AP	6.1	NA	NA	0	0.9558	0.3444	0.0374	-0.0246696	0.0160719	-3.06892	0.00242931	0.0142648	-3.83808	Down
ST3GAL4	19395	AP	5.1	NA	NA	0	0.9558	0.5982	0.0921	-0.0818164	0.0629892	-4.64573	5.95116e-06	0.000120495	1.85464	Down
ST3GAL4	19402	ES	3	1	5.2	0	0.8164	0.8062	0.0531	-0.0565521	0.0215703	-4.46942	1.2775e-05	0.000224851	1.11983	Down
NFRKB	19459	AP	1	NA	NA	0	0.927	0.7076	0.1269	-0.087011	0.850413	-3.47264	0.00062478	0.00493313	-2.57599	Down
SNX19	19503	AP	1.1	NA	NA	0	0.9779	0.5498	0.0898	-0.0477607	0.919199	-2.98711	0.00314852	0.0174816	-4.07652	Down
NTM	19520	AP	1	NA	NA	0	0.9358	1	0.2386	-0.234124	0.214026	-4.77464	3.35766e-06	7.69777e-05	2.40657	Down
THYN1	19546	ES	6	5	7	0	0.9912	0.3152	0.0529	-0.0395837	0.880749	-3.98209	9.39133e-05	0.00110645	-0.786931	Down
KDM5A	19597	AT	29	NA	NA	0	0.9912	0.6361	0.0896	-0.0557848	0.825057	-3.27016	0.00125468	0.00859175	-3.22658	Down
CCDC77	19598	AP	1	NA	NA	0	0.9646	0.9172	0.187	-0.126716	0.565425	-3.54175	0.000488853	0.00407015	-2.34595	Down
WNK1	19609	AP	5	NA	NA	0	0.9912	0.1591	0.0199	-0.0179929	0.00699398	-4.26009	3.07427e-05	0.000451298	0.278073	Down
RAD52	19643	ES	9	8	10	0	0.8783	1	0.1728	-0.0927303	0.244252	-2.68507	0.00782593	0.0352929	-4.90521	Down
ERC1	19659	ES	7	6	8	0	0.9712	0.7959	0.1442	-0.0870111	0.738523	-3.19779	0.0015971	0.0103469	-3.45053	Down
CACNA2D4	19676	AT	40	NA	NA	0	0.9889	0.7996	0.1505	-0.173202	0.680926	-6.34544	1.32599e-09	1.08708e-07	10.0433	Down
ITFG2	19715	AT	12.2	NA	NA	0	0.9912	0.2314	0.0419	-0.0218931	0.94477	-2.99995	0.003024	0.0169452	-4.03948	Down
EFCAB4B	19759	AT	21	NA	NA	0	0.8982	1	0.1722	-0.122566	0.772317	-3.88757	0.000135493	0.00147741	-1.13496	Down
TNFRSF1A	19827	AT	11	NA	NA	0	0.9912	0.4441	0.0642	-0.0316417	0.926418	-3.60666	0.000386916	0.00337856	-2.12619	Down
MRPL51	19869	AP	2	NA	NA	0	0.9912	0.2997	0.0431	-0.0283655	0.865934	-3.25826	0.00130582	0.00884226	-3.2637	Down
IFFO1	19877	AP	1	NA	NA	0	0.9845	0.3611	0.0501	-0.0211651	0.97389	-2.62594	0.00927217	0.0401624	-5.05784	Down
NOP2	19892	AA	4.4	4.2	4.5	0	0.9889	0.74	0.0842	-0.0479145	0.663331	-2.89233	0.0042234	0.0219125	-4.34537	Down
ING4	19915	ES	4	2	5.1	0	0.9912	0.1562	0.0286	-0.0141975	0.970489	-2.55001	0.011479	0.0472223	-5.24911	Down
ZNF384	19923	ES	8	7	9	0	0.9912	0.5171	0.0878	-0.0535212	0.483211	-3.15351	0.00184743	0.0115667	-3.58532	Down
ZNF384	19926	ES	5	4	6.1	0	0.9889	0.6262	0.1057	-0.0543622	0.778226	-2.63617	0.00900583	0.0392395	-5.03165	Down
ZNF384	19927	AD	1.2	1.1	2.2	0	0.9912	0.7115	0.1231	-0.0743985	0.494486	-3.22698	0.00144972	0.00959826	-3.36076	Down
COPS7A	19932	AP	1.1	NA	NA	0	0.9912	0.9049	0.1627	-0.12862	0.706502	-4.14052	5.00467e-05	0.00066677	-0.187476	Down
CDCA3	19984	AT	6	NA	NA	0	0.9912	0.9519	0.1022	-0.11673	0.102236	-5.22733	4.11492e-07	1.3768e-05	4.43942	Down
USP5	19988	AD	15.2	15.1	16	0	0.9912	0.2747	0.0421	-0.0237869	0.103256	-2.70715	0.00734048	0.0336027	-4.84742	Down
TPI1	19990	AP	1	NA	NA	0	0.9912	0.1204	0.016	-0.0121492	0.981706	-4.32066	2.39223e-05	0.00037016	0.518166	Down
LRRC23	19994	AP	3.1	NA	NA	0	0.9912	0.8544	0.1521	-0.0945012	0.272872	-3.23544	0.00140943	0.00937982	-3.3346	Down
ENO2	20012	AP	1	NA	NA	0	0.9779	0.9054	0.1936	-0.227702	0.42932	-6.5104	5.35057e-10	5.04912e-08	10.9342	Down
C12orf57	20019	AT	3	NA	NA	0	0.9912	0.0168	0.0025	-0.00111215	0.997525	-2.74996	0.00647602	0.0304903	-4.7341	Down
PTPN6	20023	AP	2	NA	NA	0	0.9912	1	0.2031	-0.141093	0.45453	-3.49061	0.00058637	0.00469922	-2.51655	Down
C1S	20067	AP	5	NA	NA	0	0.9912	0.4763	0.0642	-0.0344944	0.961638	-2.60577	0.00981759	0.0418393	-5.10914	Down
C1S	20070	AA	6.1	5	6.2	0	0.9912	0.4326	0.0547	-0.050987	0.794079	-4.90106	1.89436e-06	4.89777e-05	2.95959	Down
C1RL	20071	AT	7	NA	NA	0	0.9912	0.0823	0.009	-0.00482162	0.00628718	-2.64992	0.00865885	0.0381194	-4.99631	Down
C1RL	20072	AT	6	NA	NA	0	0.9912	0.3748	0.0502	-0.0322135	0.887338	-3.25474	0.00132133	0.00892973	-3.27467	Down
CLSTN3	20080	AP	1	NA	NA	0	0.9912	0.7347	0.0996	-0.05339	0.881191	-2.89163	0.00423246	0.0219487	-4.34733	Down
RIMKLB	20200	AP	2	NA	NA	0	0.9004	0.9829	0.256	-0.186856	0.811926	-3.92441	0.000117549	0.00132085	-1.00018	Down
CLEC2B	20283	AP	1	NA	NA	0	0.9912	0.7399	0.1258	-0.114125	0.833691	-4.61617	6.77455e-06	0.00013434	1.72983	Down
BCL2L14	20496	AT	14	NA	NA	0	0.9757	0.6794	0.0525	-0.0507041	0.0137216	-3.90586	0.000126283	0.00139801	-1.06819	Down
LOH12CR1	20506	AP	1	NA	NA	0	0.9912	0.6437	0.1186	-0.072676	0.172648	-3.33582	0.00100432	0.00716338	-3.01945	Down
DUSP16	20510	ES	4	3	5	0	0.9867	0.2055	0.027	-0.0165423	0.967701	-2.90402	0.00407468	0.0213199	-4.31263	Down
APOLD1	20515	AP	3	NA	NA	0	0.9358	1	0.2812	-0.386718	0.549672	-7.54916	1.2869e-12	2.66483e-10	16.8745	Down
APOLD1	20516	AT	4	NA	NA	0	0.9912	0.8016	0.1666	-0.187954	0.258654	-5.74781	3.12581e-08	1.57465e-06	6.94982	Down
ATF7IP	20547	AT	16	NA	NA	0	0.9912	0.1755	0.0272	-0.0135731	0.952561	-2.54195	0.0117388	0.0479751	-5.2691	Down
ARHGDIB	20564	AP	1	NA	NA	0	0.9912	0.7324	0.0376	-0.00841349	0.991052	-2.5285	0.0121843	0.0493424	-5.30235	Down
RERG	20572	ES	4	3.2	5.1	0	0.8584	0.4447	0.0682	-0.0341853	0.941372	-2.6516	0.00861727	0.0379803	-4.99198	Down
DERA	20598	ES	4.1:4.2	3	5	0	0.9912	0.2706	0.0354	-0.017975	0.957924	-2.90643	0.00404464	0.0211949	-4.30587	Down
PLEKHA5	20645	AT	4	NA	NA	0	0.9912	0.7457	0.0722	-0.0363388	0.111136	-2.89389	0.00420328	0.0218482	-4.34101	Down
PYROXD1	20692	AP	1	NA	NA	0	0.9646	1	0.1051	-0.0550832	0.919713	-3.00581	0.00296873	0.0167099	-4.02254	Down
ABCC9	20714	AT	42	NA	NA	0	0.9912	0.0159	0.0023	-0.0014444	0.000652366	-3.23518	0.00141061	0.00938495	-3.33538	Down
ABCC9	20716	AT	7.2	NA	NA	0	0.9912	0.0995	0.0109	-0.0152814	0.0108549	-7.26111	7.21317e-12	1.22114e-09	15.1734	Down
C2CD5	20733	ES	26:27.1:27.2	25	28	0	0.9889	1	0.1834	-0.229913	0.334752	-6.66127	2.30381e-10	2.43009e-08	11.7623	Down
C2CD5	20734	ES	00:26:27.200000	25	28	0	0.9624	0.8868	0.1303	-0.180172	0.106672	-6.55533	4.16833e-10	4.0896e-08	11.1795	Down
LYRM5	20810	AT	3.4	NA	NA	0	0.9912	0.3738	0.0795	-0.0770656	0.693742	-5.13437	6.40319e-07	1.98023e-05	4.01023	Down
SSPN	20847	AD	2.2	2.1	3	0	0.8872	0.9565	0.233	-0.199314	0.66118	-4.50105	1.1157e-05	0.000201424	1.24993	Down
ITPR2	20850	AT	6	NA	NA	0	0.9912	0.18	0.0215	-0.013587	0.00812494	-2.74641	0.00654391	0.0307372	-4.74355	Down
FGFR1OP2	20856	ES	5.1	4	6	0	0.9735	0.835	0.1589	-0.093688	0.370058	-3.00525	0.00297398	0.0167254	-4.02416	Down
ARNTL2	20882	ES	3	2	5	0	0.9624	0.6576	0.1178	-0.0891829	0.281797	-3.80415	0.000186202	0.00189685	-1.43612	Down
PPFIBP1	20888	AT	31	NA	NA	0	0.9912	0.4704	0.044	-0.0350395	0.940315	-3.77738	0.00020597	0.0020549	-1.53155	Down
PPFIBP1	20893	ES	11	10	12	0	0.9735	0.9017	0.174	-0.185346	0.251789	-5.46554	1.2918e-07	5.21068e-06	5.56615	Down
CAPRIN2	20940	AA	18.1	17	18.2	0	0.9292	0.8936	0.1368	-0.0871229	0.400749	-3.55864	0.000460135	0.00386832	-2.28911	Down
DDX11	20959	AT	29.3	NA	NA	0	0.9912	0.1831	0.036	-0.0228862	0.946152	-3.33962	0.000991376	0.00708791	-3.00735	Down
FAM60A	20983	AP	2	NA	NA	0	0.9912	0.7873	0.1305	-0.226968	0.262631	-10.2934	2.08609e-20	2.84056e-17	34.6663	Down
METTL20	20999	AP	3.1	NA	NA	0	0.7832	1	0.2077	-0.181876	0.663457	-5.14447	6.10457e-07	1.90096e-05	4.05656	Down
BICD1	21019	AT	10	NA	NA	0	0.9912	0.9872	0.2194	-0.241823	0.441507	-5.69588	4.07305e-08	2.00025e-06	6.69141	Down
FGD4	21026	AP	3	NA	NA	0	0.9845	0.8778	0.1274	-0.121714	0.10457	-5.16262	5.6016e-07	1.7701e-05	4.13999	Down
FGD4	21029	AP	4	NA	NA	0	0.9845	0.7913	0.159	-0.106428	0.166565	-3.30739	0.00110638	0.00775612	-3.10958	Down
FGD4	21032	AT	22	NA	NA	0	0.9912	0.4676	0.0616	-0.0438212	0.889247	-3.54729	0.000479241	0.00400199	-2.32731	Down
DNM1L	21043	ES	18	17	19	0	0.9491	0.8671	0.1392	-0.0747613	0.640957	-2.84018	0.00494863	0.0248371	-4.48986	Down
DNM1L	21045	ES	17:18:00	16	19	0	0.9845	1	0.162	-0.159978	0.574738	-5.38332	1.93485e-07	7.28163e-06	5.17293	Down
DNM1L	21047	ES	17	16	19	0	0.9779	1	0.1482	-0.0943931	0.459946	-3.36436	0.00091076	0.00663183	-2.92827	Down
DNM1L	21048	ES	17	16	18	0	0.9823	0.8966	0.1581	-0.163187	0.463079	-5.35912	2.17731e-07	8.08572e-06	5.05808	Down
DNM1L	21061	ES	3	2	5	0	0.9823	0.277	0.0188	-0.00682909	0.00625022	-2.99671	0.00305498	0.0170719	-4.04884	Down
KIF21A	21076	ES	24	23	25.2	0	0.969	1	0.2001	-0.24194	0.119033	-5.81687	2.19266e-08	1.16463e-06	7.29616	Down
KIF21A	21077	ES	18	17	19	0	0.9845	0.3508	0.0458	-0.0235728	0.96595	-2.80189	0.00555158	0.027077	-4.59441	Down
KIF21A	21078	ES	12	11	13	0	0.9668	0.2728	0.046	-0.0753475	0.0338496	-8.2549	1.62582e-14	6.3527e-12	21.1974	Down
SLC2A13	21085	AT	10	NA	NA	0	0.9912	0.6589	0.0767	-0.0467864	0.902849	-2.92284	0.00384546	0.0203745	-4.25971	Down
YAF2	21105	AT	10	NA	NA	0	0.9912	0.2234	0.0284	-0.0151547	0.966042	-3.51797	0.000532136	0.00434439	-2.42556	Down
IRAK4	21253	ES	4	3	5	0	0.896	0.8389	0.1488	-0.0693544	0.176045	-2.58961	0.0102756	0.0433878	-5.15002	Down
TWF1	21275	ES	7	6	8	0	0.9912	0.0354	0.0024	-0.00160242	0.000619939	-2.57334	0.0107555	0.0449636	-5.19089	Down
TWF1	21276	ES	3	2	4	0	0.9912	0.2228	0.0333	-0.0256571	0.0652299	-3.66694	0.000310493	0.00285259	-1.919	Down
ANO6	21294	AP	4	NA	NA	0	0.9801	0.6127	0.0593	-0.0253518	0.0340846	-2.77854	0.0059513	0.0285775	-4.65752	Down
ANO6	21297	AT	24	NA	NA	0	0.9912	0.2603	0.0286	-0.0167262	0.976343	-3.85911	0.000151103	0.00160744	-1.23833	Down
ARID2	21310	AT	22	NA	NA	0	0.9912	0.203	0.0373	-0.0277696	0.952099	-4.0763	6.47384e-05	0.000822315	-0.432888	Down
SCAF11	21316	AP	2	NA	NA	0	0.9912	0.5341	0.0754	-0.0395194	0.883808	-3.01698	0.00286586	0.0162372	-3.99014	Down
SLC38A1	21322	AT	20	NA	NA	0	0.9912	0.2537	0.0306	-0.0200194	0.96845	-3.68705	0.000288337	0.00268694	-1.84921	Down
SLC38A2	21329	AP	1	NA	NA	0	0.9912	0.3161	0.0431	-0.0286629	0.956171	-3.5846	0.000419074	0.00359784	-2.20127	Down
RPAP3	21339	ES	12	11	13	0	0.9912	0.2623	0.0429	-0.025656	0.941194	-2.84756	0.00483957	0.0244042	-4.46956	Down
SLC48A1	21363	AD	5.2	5.1	6	0	0.9646	0.1517	0.0243	-0.0124876	0.983623	-2.76897	0.00612255	0.029187	-4.68325	Down
SENP1	21406	AP	2.1	NA	NA	0	0.9889	0.6019	0.0942	-0.0563693	0.814639	-3.01068	0.00292349	0.0164992	-4.00844	Down
ZNF641	21444	AP	2	NA	NA	0	0.9159	1	0.1285	-0.07995	0.881996	-3.09466	0.0022365	0.0134104	-3.76185	Down
ADCY6	21465	AP	1	NA	NA	0	0.9845	0.9799	0.2447	-0.221875	0.566563	-5.4073	1.72052e-07	6.61346e-06	5.28717	Down
TUBA1C	21541	AP	1	NA	NA	0	0.9912	0.0792	0.0047	-0.00453555	0.00104833	-3.95451	0.000104585	0.00120315	-0.889204	Down
PRPF40B	21599	AA	23.1	22	23.2	0	0.9049	0.8304	0.1286	-0.0615324	0.352989	-2.67613	0.00803073	0.0359889	-4.9285	Down
TMBIM6	21614	ES	2.2:2.3	1	3.2	0	0.9912	0.0533	0.0042	-0.00204705	0.00389063	-3.02157	0.00282461	0.0160541	-3.97682	Down
ASIC1	21638	AP	1	NA	NA	0	0.7699	0.7942	0.1081	-0.0633227	0.932216	-3.13056	0.00199103	0.0122575	-3.65452	Down
SMARCD1	21644	ES	5	4	7.1	1	0.9535	0.4011	0.0639	-0.0311329	0.866161	-2.53618	0.0119283	0.0485904	-5.2834	Down
CERS5	21660	ES	17.2	16	18	0	0.9912	0.1277	0.0142	-0.01362	0.00725179	-4.16916	4.45764e-05	0.000607166	-0.0769996	Down
LARP4	21706	AA	3.1	1	3.2	0	0.9735	0.3281	0.0601	-0.0358485	0.896105	-3.21603	0.00150347	0.00985598	-3.39453	Down
SLC11A2	21724	AP	3.1	NA	NA	0	0.9845	0.6802	0.1046	-0.0891374	0.859888	-4.52003	1.02828e-05	0.000188633	1.32835	Down
POU6F1	21806	AP	1	NA	NA	0	0.7611	0.9333	0.202	-0.179188	0.480398	-5.18672	4.99535e-07	1.61254e-05	4.25117	Down
DAZAP2	21811	AT	5	NA	NA	0	0.9912	0.1016	0.0154	-0.010245	0.960968	-3.41172	0.000773205	0.00581781	-2.77539	Down
SMAGP	21827	AP	1	NA	NA	0	0.9912	0.8895	0.0986	-0.0652976	0.154956	-2.96998	0.00332201	0.0182153	-4.12572	Down
SMAGP	21831	AT	6.2	NA	NA	0	0.9912	0.3397	0.0327	-0.0257113	0.0369731	-3.87131	0.000144214	0.00155216	-1.1941	Down
SMAGP	21836	RI	3.2	3.1	3.3	0	0.9845	0.4396	0.0863	-0.0538527	0.816407	-3.1421	0.00191758	0.0118982	-3.61978	Down
SLC4A8	21856	AT	29	NA	NA	0	0.9469	1	0.204	-0.0937714	0.497517	-2.54602	0.011607	0.047596	-5.25902	Down
NR4A1	21884	AP	4.1	NA	NA	0	0.9889	0.7097	0.0904	-0.0321349	0.959978	-3.05724	0.00252178	0.0146954	-3.87249	Down
KRT18	21911	AP	1	NA	NA	0	0.9823	0.392	0.0313	-0.0651976	0.0256522	-8.85436	3.42466e-16	1.99854e-13	25.023	Down
CSAD	21941	AP	2	NA	NA	0	0.8673	0.964	0.145	-0.0760294	0.350618	-2.74215	0.00662648	0.0310232	-4.7549	Down
CSAD	21943	AP	1	NA	NA	0	0.8673	0.7165	0.1484	-0.10274	0.211053	-3.45761	0.000658701	0.00513599	-2.62549	Down
CSAD	21952	ES	14	13	15	0	0.9447	0.7074	0.1413	-0.159776	0.722829	-6.33957	1.36913e-09	1.11251e-07	10.0119	Down
CSAD	21957	ES	08:09:00	7.2	10.1	0	0.9823	0.3364	0.0389	-0.0156318	0.979931	-2.56146	0.0111189	0.0460784	-5.22062	Down
RARG	21983	AA	2.1	1	2.2	0	0.8584	0.4719	0.0831	-0.0395373	0.837868	-2.56166	0.0111125	0.0460637	-5.2201	Down
PFDN5	22005	ES	5	1	6.2	0	0.9867	0.3683	0.0488	-0.0252964	0.932696	-3.08317	0.00232073	0.0137914	-3.79594	Down
C12orf10	22013	AP	1	NA	NA	0	0.9912	0.2333	0.0351	-0.0156797	0.953764	-2.70982	0.00728362	0.0334051	-4.84039	Down
C12orf10	22016	ES	3	2.2	4	0	0.9912	0.052	0.0093	-0.00583494	0.989472	-3.32977	0.00102529	0.00728401	-3.0387	Down
PRR13	22028	AT	5	NA	NA	0	0.9912	0.0296	0.0034	-0.00224781	0.995666	-3.15187	0.00185741	0.0116211	-3.5903	Down
PCBP2	22053	ES	13	12	14.1	1	0.9912	0.1237	0.0206	-0.0160764	0.931789	-4.18935	4.10668e-05	0.000570429	0.00130745	Down
MAP3K12	22061	AP	1	NA	NA	0	0.9602	1	0.2341	-0.285195	0.39274	-6.80228	1.03692e-10	1.20132e-08	12.5474	Down
TARBP2	22067	AP	1.1	NA	NA	0	0.927	0.9631	0.1877	-0.139912	0.319063	-3.85218	0.000155156	0.00163891	-1.26341	Down
TARBP2	22072	ES	8	7.2	9.1	0	0.9912	0.4874	0.0691	-0.0524738	0.892079	-3.7912	0.000195529	0.00196968	-1.48235	Down
TARBP2	22079	ES	3.1:3.2:3.3:4.1:4.2	1.2	5.1	0	0.8407	0.7278	0.1134	-0.0661787	0.932948	-3.16411	0.00178441	0.0112616	-3.55322	Down
HOXC4	22118	AP	3.1	NA	NA	0	0.8894	1	0.1978	-0.206291	0.796579	-5.52545	9.59801e-08	4.07259e-06	5.85551	Down
SMUG1	22130	ES	2.2:2.3	1.1	3	0	0.9447	0.8333	0.146	-0.0697785	0.144339	-2.58098	0.0105277	0.0442404	-5.17173	Down
SMUG1	22138	ES	2.2	1.1	4.1	0	0.9757	0.5294	0.1112	-0.070922	0.186791	-3.20082	0.00158121	0.010269	-3.44126	Down
HNRNPA1	22146	ES	8	7.2	9.1	0	0.9912	0.1908	0.029	-0.0299559	0.0983785	-5.44139	1.4552e-07	5.71585e-06	5.45018	Down
HNRNPA1	22147	ES	6.2:7.1:7.2:8:9.1	6.1	9.2	0	0.9912	0.4386	0.0733	-0.0379434	0.780789	-3.27703	0.00122597	0.00843626	-3.20506	Down
COPZ1	22165	ES	7	6	8	0	0.9912	0.0291	0.0032	-0.00185749	0.00272643	-2.99413	0.00307992	0.0171857	-4.0563	Down
ZNF385A	22178	AP	2	NA	NA	0	0.9535	0.7484	0.0887	-0.13031	0.048816	-6.94347	4.616e-11	5.97752e-09	13.344	Down
PPP1R1A	22194	AT	7.3	NA	NA	0	0.8739	1	0.2725	-0.196996	0.680794	-4.06974	6.64497e-05	0.000840394	-0.457744	Down
ITGA7	22209	AP	3	NA	NA	0	0.9403	0.6798	0.1174	-0.0802939	0.905921	-3.25478	0.00132116	0.00892973	-3.27455	Down
ITGA7	22217	AA	16.1	15	16.2	0	0.8606	0.4034	0.0756	-0.0409847	0.90752	-2.92039	0.00387455	0.0204996	-4.2666	Down
BLOC1S1	22229	AP	1	NA	NA	0	0.9912	0.3857	0.0361	-0.0345637	0.941915	-5.8414	1.93185e-08	1.04714e-06	7.41991	Down
ORMDL2	22256	AP	2	NA	NA	0	0.9912	0.1366	0.0196	-0.0203177	0.0175213	-4.87724	2.11181e-06	5.29965e-05	2.85452	Down
DNAJC14	22262	AP	1	NA	NA	0	0.9912	0.7958	0.1319	-0.123327	0.298873	-4.91439	1.78226e-06	4.65615e-05	3.01859	Down
MMP19	22267	RI	6.7	6.6	6.8	0	0.9469	0.4686	0.0836	-0.0603534	0.081547	-3.66645	0.000311054	0.00285657	-1.9207	Down
MMP19	22272	RI	6.5	6.4	6.6	0	0.9181	1	0.1267	-0.119499	0.14075	-4.68082	5.09849e-06	0.000106262	2.00366	Down
MMP19	22274	RI	6.2:6.3	6.1	6.4	0	0.9558	1	0.1997	-0.16215	0.340059	-4.16083	4.61059e-05	0.000623574	-0.109206	Down
DGKA	22303	ME	8|9	7	10	0	0.9735	0.4477	0.0711	-0.0388194	0.922045	-2.82814	0.00513147	0.0255267	-4.52287	Down
SUOX	22334	AP	1	NA	NA	0	0.9867	0.9198	0.1861	-0.215018	0.70317	-6.04044	6.82506e-09	4.36251e-07	8.43758	Down
ERBB3	22351	AP	1.1	NA	NA	0	0.9889	0.9305	0.1923	-0.134923	0.761222	-3.77471	0.000208047	0.00207121	-1.54103	Down
MYL6	22376	AT	5	NA	NA	0	0.9912	0.0978	0.0163	-0.0129234	0.966865	-4.37188	1.931e-05	0.00031257	0.723402	Down
MYL6	22381	AA	3.1	2.1	3.2	0	0.9823	0.4347	0.0665	-0.0502557	0.944707	-4.21868	3.64383e-05	0.000516353	0.115559	Down
MYL6	22383	ES	2.1:2.2	1.4	3.1	0	0.9912	0.0276	0.0045	-0.00249529	0.993721	-3.02619	0.00278359	0.0158853	-3.96337	Down
MYL6	22384	ES	2.1	1.4	3.1	0	0.9912	0.7182	0.1441	-0.0852538	0.567613	-3.26664	0.00126962	0.00867383	-3.23758	Down
SMARCC2	22393	ES	18	17	19	0	0.9889	0.8129	0.0815	-0.0767524	0.262701	-5.00024	1.19988e-06	3.3447e-05	3.40153	Down
NABP2	22410	AD	1.2	1.1	1.4	0	0.9757	0.8282	0.0817	-0.0549244	0.113507	-4.24174	3.31523e-05	0.000478409	0.205905	Down
COQ10A	22415	AP	2	NA	NA	0	0.9712	0.7974	0.16	-0.173084	0.23726	-5.6121	6.22143e-08	2.85557e-06	6.27814	Down
RBMS2	22461	AD	13.2	13.1	14	0	0.9867	0.3609	0.0587	-0.0339621	0.886284	-2.88188	0.00436043	0.0224748	-4.37452	Down
BAZ2A	22472	AP	1	NA	NA	0	0.9779	0.8734	0.1526	-0.093649	0.369972	-3.14772	0.00188275	0.0117437	-3.60284	Down
NACA	22492	ES	3.1:3.2:3.3:3.4:3.5	2.2	4.2	0	0.9912	0.2744	0.0218	-0.0178348	0.00749808	-4.74981	3.75236e-06	8.4264e-05	2.29931	Down
NACA	22496	ES	3.1:3.2:3.3	2.2	4.2	1	0.8584	0.0137	0.0018	-0.00075624	0.00192057	-2.68127	0.00791235	0.0355648	-4.91511	Down
STAT6	22520	AP	2.1	NA	NA	0	0.9912	0.2829	0.0269	-0.0205027	0.967645	-3.80872	0.000183011	0.00187298	-1.41976	Down
STAT6	22523	ES	5	4	6	0	0.9912	0.1703	0.0241	-0.014055	0.959541	-3.21533	0.00150696	0.00987102	-3.39667	Down
SHMT2	22540	AP	2	NA	NA	0	0.9912	0.4643	0.0621	-0.0422093	0.0782998	-3.33358	0.00101202	0.00720115	-3.02656	Down
R3HDM2	22569	AP	1	NA	NA	0	0.9889	0.5389	0.0512	-0.0250671	0.971641	-2.82925	0.00511434	0.0254753	-4.51983	Down
R3HDM2	22573	ES	14	13	15	0	0.9889	0.4415	0.0275	-0.0217844	0.0168197	-3.21012	0.00153323	0.0100066	-3.4127	Down
R3HDM2	22577	ES	13	11	15	0	0.9668	0.9313	0.1496	-0.112081	0.712276	-3.94268	0.000109508	0.00124966	-0.932899	Down
DDIT3	22629	AA	2.3	2.1	2.4	0	0.9889	0.168	0.0255	-0.0178692	0.0173624	-3.51304	0.000541539	0.00440755	-2.44199	Down
PIP4K2C	22654	ES	4	3.2	6	0	0.9889	0.0515	0.0085	-0.00533562	0.993833	-3.20028	0.00158402	0.0102784	-3.44291	Down
ARHGEF25	22664	AP	1	NA	NA	0	0.9403	0.7845	0.1273	-0.134334	0.152663	-6.10342	4.88679e-09	3.25316e-07	8.76468	Down
OS9	22694	AD	11.2	11.1	12	0	0.9912	0.4263	0.0499	-0.0296119	0.885454	-3.25411	0.00132414	0.00894401	-3.27665	Down
OS9	22701	AD	5.2:5.3	5.1	6	0	0.9912	0.0386	0.004	-0.00215613	0.996905	-2.6625	0.00835197	0.0370772	-4.96383	Down
AGAP2	22720	AP	2	NA	NA	0	0.9469	1	0.219	-0.151839	0.283268	-3.56989	0.000441895	0.00375147	-2.25111	Down
2020-03-09	22743	AP	1	NA	NA	0	0.9912	0.8378	0.16	-0.164065	0.626069	-6.22748	2.51428e-09	1.84607e-07	9.41583	Down
METTL21B	22751	AP	2	NA	NA	0	0.9735	0.8356	0.1077	-0.0843486	0.187534	-3.76541	0.000215433	0.00212851	-1.57401	Down
TSFM	22753	AT	11	NA	NA	0	0.9912	0.4573	0.0564	-0.0547263	0.0911437	-4.67726	5.17917e-06	0.000107743	1.98852	Down
TSFM	22755	AT	12	NA	NA	0	0.9912	0.1138	0.0154	-0.00700335	0.0139831	-2.64284	0.00883593	0.038683	-5.01452	Down
MON2	22833	AP	1	NA	NA	0	0.9889	0.535	0.101	-0.0596294	0.905389	-3.24234	0.00137731	0.00921723	-3.3132	Down
DPY19L2	22846	AP	1	NA	NA	0	0.8628	1	0.2412	-0.264653	0.574405	-6.181	3.2285e-09	2.28822e-07	9.17077	Down
MSRB3	22876	ES	3	1	4	0	0.8783	1	0.1692	-0.161878	0.608561	-5.51268	1.02271e-07	4.29492e-06	5.79366	Down
TMBIM4	22889	AP	1	NA	NA	0	0.9912	0.1278	0.0183	-0.00985244	0.984256	-3.32608	0.00103825	0.0073598	-3.0504	Down
RAP1B	22934	AT	9	NA	NA	0	0.9912	0.1758	0.0175	-0.00763451	0.979955	-2.67381	0.00808469	0.0361856	-4.93453	Down
CPSF6	23311	ES	2.2:4:5:6.1:6.2:8.1:8.2:9:10:11.1	2.1	11.2	0	0.9912	0.0431	0.0068	-0.00493332	0.995375	-3.84007	0.000162487	0.00169917	-1.30714	Down
FRS2	23320	ES	4	3	5	0	0.9513	0.7846	0.1126	-0.089543	0.186001	-4.6834	5.04053e-06	0.000105564	2.01468	Down
CNOT2	23370	AT	17	NA	NA	0	0.9912	0.5561	0.0825	-0.0349544	0.908985	-2.83606	0.00501062	0.0250894	-4.50119	Down
PTPRR	23396	ES	8	7	9	0	0.8031	0.5915	0.0855	-0.0538011	0.933766	-3.15773	0.00182214	0.0114355	-3.57257	Down
THAP2	23409	AT	4	NA	NA	0	0.9912	0.7871	0.1669	-0.117465	0.361969	-3.53879	0.000494042	0.00410498	-2.35586	Down
TBC1D15	23416	ES	8	7	9	0	0.9889	0.2127	0.022	-0.0123327	0.978798	-2.62584	0.00927481	0.04017	-5.05809	Down
GLIPR1L2	23461	AT	8	NA	NA	0	0.9912	0.5519	0.0833	-0.0911958	0.103933	-5.53424	9.18682e-08	3.92778e-06	5.89818	Down
NAP1L1	23467	AP	1	NA	NA	0	0.9912	0.4653	0.0746	-0.028447	0.944281	-2.85253	0.00476741	0.0240931	-4.45588	Down
NAP1L1	23476	RI	13.2:13.3	13.1	13.4	0	0.9912	0.33	0.0522	-0.0247108	0.166034	-2.55958	0.0111773	0.046265	-5.22531	Down
PPP1R12A	23532	ES	15	14	16	0	0.9912	0.6022	0.1042	-0.0955259	0.747142	-4.81678	2.77789e-06	6.63256e-05	2.5896	Down
TMTC2	23561	AP	1	NA	NA	0	0.9912	0.5108	0.0381	-0.0140076	0.980554	-2.56163	0.0111136	0.0460637	-5.22019	Down
CEP290	23606	AP	1	NA	NA	0	0.9558	1	0.1398	-0.0512632	0.879921	-2.82391	0.00519726	0.0257684	-4.53446	Down
KITLG	23613	ES	6	5	7	0	0.9757	0.6425	0.1	-0.0836129	0.831571	-4.27985	2.83351e-05	0.000422441	0.356097	Down
GALNT4	23641	AP	1	NA	NA	0	0.9912	0.2647	0.0429	-0.0316418	0.0748528	-3.83221	0.000167415	0.00174139	-1.33544	Down
NUDT4	23679	AP	2.1	NA	NA	0	0.9912	0.0848	0.0121	-0.00949276	0.0118902	-4.49482	1.14594e-05	0.00020556	1.22423	Down
MRPL42	23697	AT	8.4	NA	NA	0	0.9912	0.4491	0.0685	-0.0387111	0.933731	-3.19129	0.0016318	0.0105201	-3.47044	Down
SOCS2	23705	AP	1	NA	NA	0	0.9801	0.4463	0.0784	-0.0416189	0.104258	-2.79931	0.00559454	0.0272481	-4.60141	Down
CRADD	23716	AT	5	NA	NA	0	0.9912	0.5623	0.0803	-0.0473575	0.85793	-2.88852	0.00427282	0.0221157	-4.35599	Down
PLXNC1	23721	AP	21	NA	NA	0	0.9735	0.8544	0.1133	-0.0674833	0.0802565	-2.98869	0.00313292	0.0174101	-4.07196	Down
CCDC41	23727	AT	9.2	NA	NA	0	0.9912	0.6954	0.1084	-0.0615849	0.279376	-2.76498	0.00619533	0.0294745	-4.69396	Down
NDUFA12	23737	ES	3	2.2	5.1	0	0.9912	0.1199	0.0174	-0.0125789	0.963052	-3.88697	0.000135806	0.00147902	-1.13715	Down
NDUFA12	23739	ES	2.2:3:5.1	2.1	5.2	0	0.9912	0.0917	0.0138	-0.0128629	0.986735	-4.53906	9.47244e-06	0.000176616	1.40728	Down
NDUFA12	23740	ES	2.2:5.1	2.1	5.2	0	0.9889	0.5956	0.1326	-0.134798	0.829398	-5.29222	3.01205e-07	1.05657e-05	4.74254	Down
NR2C1	23742	AT	15	NA	NA	0	0.9912	0.5758	0.0992	-0.125658	0.723273	-6.57762	3.6812e-10	3.65961e-08	11.3016	Down
FGD6	23744	AT	21	NA	NA	0	0.9912	0.2752	0.0449	-0.0219932	0.946005	-2.60492	0.00984132	0.0419026	-5.11131	Down
VEZT	23750	AT	18	NA	NA	0	0.9912	0.0959	0.0152	-0.0076562	0.987	-2.56274	0.011079	0.0459841	-5.21741	Down
SNRPF	23808	AT	5.2	NA	NA	0	0.9912	0.0342	0.006	-0.00448957	0.00536233	-3.55596	0.000464576	0.00389814	-2.29813	Down
TMPO	23844	AT	10	NA	NA	0	0.9912	0.4399	0.0678	-0.0439945	0.650444	-3.59387	0.000405264	0.00350179	-2.16977	Down
SLC25A3	23861	AA	1.4	1.1	1.5	0	0.9912	0.0606	0.0083	-0.00520263	0.965031	-3.05887	0.0025087	0.0146419	-3.8677	Down
IKBIP	23865	AT	4	NA	NA	0	0.9912	0.4296	0.0823	-0.124532	0.582605	-8.73958	7.23993e-16	3.78286e-13	24.2806	Down
ANKS1B	23885	AT	32.3	NA	NA	0	0.9447	0.6479	0.1587	-0.0985878	0.295895	-3.2966	0.00114757	0.00799475	-3.1436	Down
UHRF1BP1L	23900	AT	24	NA	NA	0	0.9912	0.4331	0.0645	-0.0407567	0.899184	-3.53603	0.000498943	0.00413501	-2.36513	Down
ARL1	23946	AT	8	NA	NA	0	0.9912	0.0839	0.0103	-0.00723627	0.98654	-4.00064	8.7324e-05	0.00104193	-0.717762	Down
CCDC53	24025	ES	3	2	6	0	0.9912	0.0997	0.0179	-0.0133256	0.0197584	-3.83831	0.000163575	0.00170974	-1.31346	Down
NFYB	24093	AP	2	NA	NA	0	0.9912	0.7908	0.1646	-0.120638	0.440324	-3.96584	0.00010007	0.00116283	-0.847283	Down
APPL2	24126	AP	1	NA	NA	0	0.9867	0.7255	0.1229	-0.102878	0.837024	-4.50768	1.08438e-05	0.000197035	1.27729	Down
RIC8B	24157	AP	1	NA	NA	0	0.9867	0.8998	0.1292	-0.103479	0.858865	-4.08926	6.14762e-05	0.000790772	-0.38362	Down
RIC8B	24169	ES	13	11	17	0	0.9491	1	0.1453	-0.0818571	0.435907	-2.97225	0.00329852	0.0181175	-4.11921	Down
RIC8B	24175	ES	2	1	3	0	0.8142	0.2092	0.0377	-0.0236128	0.0260829	-3.09742	0.00221662	0.0133089	-3.75361	Down
C12orf23	24176	AP	1	NA	NA	0	0.9889	0.5457	0.0874	-0.0561747	0.895521	-3.41241	0.000771369	0.00580692	-2.77317	Down
ISCU	24221	AT	6	NA	NA	0	0.9912	0.0713	0.0113	-0.00993177	0.977935	-4.59745	7.35165e-06	0.000143379	1.65113	Down
ISCU	24226	RI	5.2:5.3:5.4:5.5	5.1	5.6	0	0.9336	0.8592	0.1481	-0.0876713	0.896723	-3.26375	0.00128199	0.00873217	-3.24659	Down
UNG	24278	AP	2.1	NA	NA	0	0.9889	0.8194	0.1658	-0.234731	0.610719	-7.57313	1.11313e-12	2.37053e-10	17.0178	Down
KCTD10	24289	AP	1	NA	NA	0	0.9867	0.7101	0.0854	-0.0625034	0.850276	-3.52988	0.00051002	0.00420586	-2.38574	Down
UBE3B	24306	AT	29	NA	NA	0	0.9912	0.2063	0.0334	-0.0272818	0.893399	-4.19559	4.00382e-05	0.000558732	0.0255378	Down
GIT2	24370	ES	19	18.2	20	0	0.9823	0.9659	0.1988	-0.127565	0.610773	-3.16947	0.00175329	0.0111029	-3.53694	Down
ANKRD13A	24395	AP	2	NA	NA	0	0.9867	0.5199	0.0526	-0.0385394	0.937474	-4.19815	3.96231e-05	0.000554316	0.0354942	Down
C12orf76	24405	AT	11	NA	NA	0	0.9912	0.7782	0.1369	-0.216539	0.295103	-8.94482	1.89267e-16	1.16503e-13	25.6113	Down
TCTN1	24473	ES	6.2	5	7.1	0	0.9535	0.1407	0.0211	-0.0114915	0.0130885	-3.22401	0.00146409	0.00966207	-3.36991	Down
TCTN1	24482	ES	3.2	1.1	4	0	0.9137	0.3534	0.0488	-0.069074	0.035256	-6.9965	3.39732e-11	4.6884e-09	13.6459	Down
HVCN1	24489	AP	1	NA	NA	0	0.7566	0.8937	0.1975	-0.237396	0.351866	-6.96232	4.14003e-11	5.47153e-09	13.4512	Down
PPP1CC	24501	AT	6.3	NA	NA	0	0.9912	0.0459	0.0075	-0.00628033	0.980004	-4.34912	2.12432e-05	0.000336587	0.631952	Down
ATXN2	24518	ES	21	20	22	0	0.9912	0.7758	0.1149	-0.0803807	0.552923	-3.77751	0.000205863	0.00205429	-1.53106	Down
ACAD10	24534	AT	23	NA	NA	0	0.9912	0.36	0.0649	-0.0307347	0.864228	-2.71746	0.00712318	0.0328456	-4.82027	Down
ERP29	24567	AP	1	NA	NA	0	0.9912	0.1346	0.0198	-0.0119358	0.976179	-3.4731	0.000623759	0.00492854	-2.57446	Down
NAA25	24572	ES	17	16	18	0	0.9535	1	0.1454	-0.103514	0.297502	-3.62612	0.000360493	0.00320197	-2.05963	Down
OAS1	24600	AT	7	NA	NA	0	0.9912	0.2958	0.0338	-0.0269166	0.0335897	-4.04975	7.19406e-05	0.000896441	-0.533358	Down
TPCN1	24628	AP	1	NA	NA	0	0.9712	0.4073	0.0422	-0.0181169	0.978464	-2.71024	0.00727475	0.0333803	-4.83929	Down
SLC8B1	24634	AP	1	NA	NA	0	0.9867	1	0.1888	-0.153738	0.711643	-4.31552	2.44392e-05	0.000375959	0.497691	Down
SLC8B1	24640	ES	8	7	9	0	0.9912	0.2568	0.0402	-0.0286764	0.95171	-3.38262	0.000855215	0.00632265	-2.86955	Down
TAOK3	24700	AP	15.1	NA	NA	0	0.9912	0.615	0.0689	-0.092026	0.0693778	-6.13575	4.1133e-09	2.80047e-07	8.93346	Down
PRKAB1	24705	AP	1.1	NA	NA	0	0.9912	0.8853	0.1628	-0.0662907	0.893715	-2.98996	0.00312053	0.0173562	-4.06833	Down
CCDC64	24713	AP	4.1	NA	NA	0	0.9889	0.5572	0.0553	-0.0579679	0.0236629	-5.8351	1.99581e-08	1.07532e-06	7.38807	Down
CCDC64	24717	ES	6	5	8	0	0.958	0.7982	0.1373	-0.0749944	0.805595	-2.93079	0.00375218	0.0199881	-4.23724	Down
RAB35	24720	ES	6	5	7	0	0.9912	0.1688	0.026	-0.0131029	0.945878	-2.60823	0.0097497	0.041625	-5.10292	Down
RPLP0	24722	AP	1.1	NA	NA	0	0.9912	0.1298	0.0144	-0.0105462	0.983284	-3.71267	0.00026226	0.00249065	-1.75978	Down
RPLP0	24730	ES	5.2:5.3	4.2	6.2	0	0.9912	0.0856	0.0133	-0.00836444	0.983242	-3.38668	0.000843317	0.00624599	-2.85647	Down
RPLP0	24737	AD	1.5	1.4	2	0	0.9912	0.0443	0.006	-0.00518224	0.0150345	-4.17277	4.39277e-05	0.000600697	-0.0630029	Down
PXN	24742	AP	1	NA	NA	0	0.9889	0.5851	0.1128	-0.0828307	0.678692	-4.36845	1.959e-05	0.00031584	0.7096	Down
DYNLL1	24759	AP	1	NA	NA	0	0.9912	0.0263	0.0045	-0.00469725	0.0059129	-6.00961	8.03067e-09	4.99113e-07	8.27837	Down
RNF10	24770	ES	15	14	16	1	0.896	0.0983	0.0166	-0.0116981	0.959879	-3.68861	0.000286679	0.00267704	-1.84377	Down
CABP1	24774	AP	2	NA	NA	0	0.8584	1	0.2306	-0.149581	0.353988	-3.61434	0.00037628	0.00330948	-2.09997	Down
CAMKK2	24848	AP	2	NA	NA	0	0.9823	0.9148	0.139	-0.0805591	0.883083	-3.40105	0.000802382	0.00599319	-2.81	Down
CAMKK2	24849	AT	18	NA	NA	0	0.9912	0.4216	0.0698	-0.0658783	0.11519	-4.71894	4.30586e-06	9.36515e-05	2.16657	Down
CAMKK2	24853	ES	17	16	19.1	0	0.9779	0.8452	0.1663	-0.203408	0.155993	-6.26758	2.02456e-09	1.52384e-07	9.62823	Down
ANAPC5	24855	AP	1	NA	NA	0	0.9912	0.5212	0.0478	-0.0351116	0.9461	-3.42987	0.000725852	0.00553379	-2.71632	Down
PSMD9	24905	AP	1	NA	NA	0	0.9912	0.1623	0.0173	-0.0140372	0.982657	-4.67296	5.2784e-06	0.000109302	1.97023	Down
MLXIP	24923	AP	1	NA	NA	0	0.9912	0.268	0.0477	-0.0414103	0.942748	-4.74606	3.81574e-06	8.51764e-05	2.28315	Down
CLIP1	24945	AP	1	NA	NA	0	0.969	0.8189	0.0908	-0.0562311	0.919995	-4.32651	2.33468e-05	0.000362776	0.541488	Down
CLIP1	24955	ES	09:10:00	8	11.1	0	0.9823	0.4818	0.0938	-0.0691459	0.0843407	-3.74196	0.000235187	0.00228367	-1.65691	Down
ZCCHC8	24959	AP	1	NA	NA	0	0.9912	0.9229	0.1586	-0.124998	0.700839	-4.20411	3.8671e-05	0.000543536	0.0587299	Down
RSRC2	24969	ES	4	3	5.1	0	0.9115	1	0.1215	-0.0614825	0.883868	-2.55193	0.011418	0.0470306	-5.24435	Down
RSRC2	24972	ES	4	3	5.2	0	0.9912	0.3572	0.0638	-0.0441321	0.102077	-3.84992	0.000156497	0.00165114	-1.27157	Down
OGFOD2	25006	AP	2	NA	NA	0	0.9912	0.5154	0.1021	-0.0860795	0.722323	-4.32949	2.30586e-05	0.000359185	0.553387	Down
PITPNM2	25042	AT	29	NA	NA	0	0.9912	0.4661	0.0693	-0.0400649	0.903949	-2.79381	0.00568713	0.0275956	-4.61632	Down
PITPNM2	25044	ES	21	20	22	0	0.9093	0.9684	0.1989	-0.105662	0.71796	-3.02515	0.00279273	0.0159212	-3.96638	Down
C12orf65	25060	AP	1	NA	NA	0	0.9889	0.7685	0.1612	-0.164171	0.647135	-5.41826	1.63042e-07	6.33214e-06	5.33951	Down
CDK2AP1	25063	AP	3	NA	NA	0	0.9912	0.1457	0.0215	-0.0142719	0.0326687	-3.38052	0.000861432	0.00635536	-2.87631	Down
SNRNP35	25076	AP	1	NA	NA	0	0.9912	0.6825	0.1239	-0.105606	0.624878	-4.80371	2.94647e-06	6.97574e-05	2.5327	Down
RILPL1	25077	AP	1	NA	NA	0	0.9912	0.7169	0.0668	-0.0338267	0.945436	-3.64011	0.000342565	0.00307206	-2.01161	Down
EIF2B1	25097	AT	8	NA	NA	0	0.9912	0.2219	0.0274	-0.0121803	0.969315	-3.00672	0.00296023	0.0166731	-4.01991	Down
ATP6V0A2	25112	AP	1	NA	NA	0	0.9912	0.9189	0.128	-0.0706345	0.833458	-2.85897	0.00467527	0.0237194	-4.43809	Down
CCDC92	25121	AP	1	NA	NA	0	0.9912	0.4843	0.0803	-0.0645273	0.895072	-4.35551	2.06822e-05	0.000328975	0.657597	Down
FAM101A	25140	AP	1	NA	NA	0	0.9336	0.2377	0.0136	-0.0138517	0.0026905	-4.20819	3.80337e-05	0.000535247	0.0746085	Down
NCOR2	25145	ES	46.1	45	47	1	0.9779	0.7888	0.0897	-0.0422396	0.638079	-2.65513	0.00853075	0.0376699	-4.9829	Down
AACS	25173	AP	1	NA	NA	0	0.9912	0.9974	0.1201	-0.0881038	0.873277	-3.95051	0.000106225	0.00121735	-0.903991	Down
SLC15A4	25186	AP	1	NA	NA	0	0.9889	0.6231	0.1109	-0.0868524	0.881704	-4.26228	3.04669e-05	0.000448715	0.286694	Down
RIMBP2	25200	AT	24	NA	NA	0	0.8407	0.9523	0.2299	-0.146393	0.720999	-3.79776	0.000190751	0.00193023	-1.45895	Down
ULK1	25222	AP	1	NA	NA	0	0.9867	0.5772	0.1073	-0.0965709	0.843214	-4.7231	4.22683e-06	9.22899e-05	2.18444	Down
EP400NL	25239	AP	1	NA	NA	0	0.9735	0.9538	0.1637	-0.140771	0.517603	-4.60894	6.99199e-06	0.000137861	1.69942	Down
EP400NL	25249	RI	5.3	5.2	5.4	0	0.8142	0.6762	0.1169	-0.0561542	0.915436	-2.62139	0.00939272	0.0405084	-5.06944	Down
NOC4L	25255	AP	1	NA	NA	0	0.9912	0.3649	0.0491	-0.0240942	0.953187	-2.63445	0.00905013	0.0393905	-5.03606	Down
POLE	25275	AA	27.1	26	27.2	0	0.9558	0.4698	0.0458	-0.0419776	0.0197874	-5.2314	4.03556e-07	1.35547e-05	4.45833	Down
PXMP2	25283	AT	7.2	NA	NA	0	0.9912	0.3385	0.0574	-0.0323365	0.860854	-2.81694	0.00530709	0.0261772	-4.55348	Down
ANKLE2	25295	AP	1.1	NA	NA	0	0.9912	0.713	0.1167	-0.0858368	0.876057	-4.44183	1.43683e-05	0.000246053	1.00697	Down
ANKLE2	25298	AT	13	NA	NA	0	0.9912	0.1953	0.033	-0.0223452	0.957389	-3.36164	0.000919313	0.00668003	-2.93699	Down
GOLGA3	25306	AT	24	NA	NA	0	0.9912	0.2339	0.0428	-0.0260007	0.927163	-3.17873	0.00170078	0.0108482	-3.50878	Down
CHFR	25308	AP	1	NA	NA	0	0.7699	0.6727	0.0982	-0.0642439	0.911963	-3.79109	0.000195608	0.00196968	-1.48274	Down
ZNF10	25337	AP	1.1	NA	NA	0	0.8606	0.956	0.2105	-0.144152	0.494859	-3.70388	0.000270947	0.00255885	-1.79053	Down
ZMYM5	25405	AT	8	NA	NA	0	0.9912	0.7457	0.1014	-0.0645494	0.714769	-3.57008	0.0004416	0.00375004	-2.25048	Down
ZMYM2	25416	RI	4.2	4.1	4.3	0	0.9867	0.6895	0.1045	-0.0714672	0.666036	-3.46001	0.000653151	0.00510158	-2.61757	Down
GJB2	25419	AP	1	NA	NA	0	0.9668	0.3345	0.0424	-0.0222934	0.965578	-2.94446	0.00359668	0.019334	-4.1985	Down
IFT88	25429	ES	5	4	6	0	0.9602	0.8371	0.1374	-0.0823907	0.849835	-3.18947	0.0016416	0.0105696	-3.47599	Down
N6AMT2	25435	ES	4	3	5	1	0.8518	0.6472	0.1055	-0.0693707	0.783998	-3.68073	0.000295133	0.00274061	-1.87117	Down
ZDHHC20	25456	ES	2	1	3	0	0.9867	0.1155	0.0168	-0.00772946	0.984661	-2.58384	0.0104434	0.0439519	-5.16453	Down
SPATA13	25473	AP	8	NA	NA	0	0.9668	0.6819	0.1204	-0.114132	0.117322	-5.0163	1.11368e-06	3.13475e-05	3.47373	Down
POLR1D	25545	AT	5	NA	NA	0	0.9912	0.5281	0.0947	-0.0772503	0.347047	-4.32872	2.31318e-05	0.000360054	0.55035	Down
PAN3	25552	ES	5	4	6	0	0.9823	0.8741	0.1194	-0.0600635	0.530831	-2.73419	0.00678305	0.0316015	-4.77603	Down
FLT1	25558	AT	35	NA	NA	0	0.9912	0.7935	0.1326	-0.0651804	0.89786	-3.40255	0.000798241	0.00597002	-2.80517	Down
HMGB1	25565	AP	3	NA	NA	0	0.9912	0.05	0.0065	-0.0106655	0.00591665	-8.18872	2.47014e-14	8.54493e-12	20.7833	Down
HMGB1	25567	AP	1	NA	NA	0	0.9912	0.0123	0.0019	-0.00106244	0.0021125	-2.79013	0.00574969	0.0278258	-4.62625	Down
FRY	25582	AP	54	NA	NA	0	0.8274	0.7277	0.1449	-0.0674337	0.121006	-2.58117	0.0105222	0.0442255	-5.17126	Down
FRY	25583	AP	60	NA	NA	0	0.8274	0.5028	0.0656	-0.0344888	0.0224538	-2.56654	0.0109622	0.0456054	-5.20793	Down
RFC3	25611	AT	10	NA	NA	0	0.9912	0.2164	0.0355	-0.0299737	0.0377436	-4.30761	2.52566e-05	0.000385236	0.466189	Down
DCLK1	25623	AT	20	NA	NA	0	0.9735	0.8941	0.1495	-0.0755301	0.760429	-2.58898	0.0102938	0.0434238	-5.15161	Down
SPG20	25638	AP	4	NA	NA	0	0.9071	0.9686	0.168	-0.0986453	0.597481	-3.2471	0.00135555	0.00910078	-3.29841	Down
EXOSC8	25655	AA	9.1	8	9.2	0	0.9912	0.1959	0.0276	-0.0189424	0.962031	-3.90513	0.000126638	0.00140125	-1.07085	Down
EXOSC8	25656	ES	2	1	3	0	0.9912	0.4666	0.0662	-0.0542288	0.918367	-4.32995	2.30141e-05	0.000358702	0.555236	Down
POSTN	25671	ES	21	20	22	0	0.9867	0.6168	0.0925	-0.0494845	0.357069	-2.68777	0.00776521	0.0350859	-4.89818	Down
POSTN	25672	ES	17:18:19	16	20	0	0.9469	1	0.2466	-0.16635	0.364856	-3.35711	0.000933715	0.00676063	-2.95149	Down
POSTN	25674	ES	19	16	20	0	0.9845	0.4781	0.0489	-0.0348689	0.890929	-3.96329	0.00010107	0.00117141	-0.856723	Down
POSTN	25677	ES	17	16	18	0	0.9823	0.3828	0.0472	-0.0378037	0.0507369	-4.12081	5.41777e-05	0.000709966	-0.263133	Down
NAA16	25734	AT	20	NA	NA	0	0.9912	0.358	0.0485	-0.0241912	0.931854	-2.57415	0.0107312	0.0448941	-5.18887	Down
VWA8	25742	AT	45	NA	NA	0	0.9912	0.5777	0.0822	-0.063059	0.839853	-3.80273	0.0001872	0.00190475	-1.44117	Down
CCDC122	25772	AT	8	NA	NA	0	0.9912	0.7362	0.1324	-0.0685963	0.630168	-2.71371	0.00720167	0.0331225	-4.83017	Down
SERP2	25779	ME	4|5	3	6	0	0.8916	0.889	0.0922	-0.0511716	0.944158	-3.28629	0.00118829	0.00821599	-3.17603	Down
TSC22D1	25783	AP	2	NA	NA	0	0.9912	0.4824	0.0738	-0.0546323	0.880902	-4.03387	7.66082e-05	0.000942604	-0.593201	Down
GPALPP1	25788	AT	11	NA	NA	0	0.9912	0.7222	0.1305	-0.0994027	0.668006	-3.93174	0.000114261	0.00129262	-0.973237	Down
TPT1	25795	AT	5	NA	NA	0	0.9912	0.0128	0.0015	-0.00081994	0.998393	-2.929	0.00377297	0.0200748	-4.2423	Down
ZC3H13	25813	AT	19	NA	NA	0	0.9912	0.1123	0.0151	-0.0129548	0.97706	-4.87506	2.13288e-06	5.3453e-05	2.84492	Down
LRCH1	25841	AT	21	NA	NA	0	0.9912	0.0874	0.0145	-0.0106668	0.97429	-3.77046	0.000211387	0.00209638	-1.55609	Down
SUCLA2	25850	AP	3	NA	NA	0	0.9912	0.7846	0.1287	-0.0937497	0.583136	-3.68985	0.000285372	0.00266872	-1.83946	Down
CAB39L	25885	AP	4.1	NA	NA	0	0.9204	1	0.2795	-0.348781	0.463145	-7.25773	7.35905e-12	1.23604e-09	15.1536	Down
SETDB2	25888	AT	15	NA	NA	0	0.9912	0.4984	0.1009	-0.0519218	0.880413	-2.88774	0.00428311	0.0221577	-4.35819	Down
RNASEH2B	25927	AT	12	NA	NA	0	0.9912	0.6601	0.1165	-0.104792	0.34917	-4.78765	3.16718e-06	7.35488e-05	2.46295	Down
INTS6	25936	AP	1.1	NA	NA	0	0.9779	0.8878	0.1609	-0.0988166	0.781887	-3.256	0.00131575	0.00890062	-3.27074	Down
NEK3	25992	AA	12.1	11	12.2	0	0.8296	1	0.2956	-0.168596	0.748464	-3.26399	0.00128097	0.00872909	-3.24585	Down
NEK3	25993	ES	12.1:12.2	11	13	0	0.927	1	0.346	-0.218238	0.719077	-3.53591	0.000499165	0.00413608	-2.36555	Down
NEK3	25995	ES	4	3.2	5	0	0.9646	0.3993	0.0453	-0.0228569	0.970739	-2.65237	0.0085984	0.0379165	-4.99001	Down
CKAP2	26001	AT	10	NA	NA	0	0.9912	0.184	0.0317	-0.0290757	0.942084	-5.26443	3.44368e-07	1.18576e-05	4.6124	Down
SUGT1	26006	ES	7	6	8	0	0.9912	0.5305	0.091	-0.0467046	0.418066	-2.64624	0.00875047	0.0384325	-5.00578	Down
LMO7	26061	AP	5.1	NA	NA	0	0.8673	1	0.3027	-0.278675	0.547921	-4.94453	1.55201e-06	4.13884e-05	3.15242	Down
LMO7	26065	AA	19.1	18	19.2	0	0.9867	1	0.1967	-0.17497	0.243786	-4.16078	4.61141e-05	0.000623574	-0.109376	Down
LMO7	26069	RI	5.3	5.2	5.4	0	0.9602	0.5319	0.063	-0.0391814	0.933618	-3.21897	0.00148886	0.00978241	-3.38547	Down
RBM26	26100	ES	14	13.2	15	0	0.9823	0.8488	0.1595	-0.219974	0.153483	-7.10815	1.77389e-11	2.67483e-09	14.2862	Down
SPRY2	26104	AP	1	NA	NA	0	0.9889	0.2807	0.037	-0.0272881	0.923616	-3.41325	0.00076912	0.00579289	-2.77044	Down
UGGT2	26130	AT	8	NA	NA	0	0.9912	0.6227	0.1043	-0.0511123	0.181095	-2.91368	0.00395552	0.0208323	-4.28551	Down
DOCK9	26177	ES	2 days, 4:53:00	51.1	54	0	0.9757	0.0716	0.0051	-0.00395724	0.00109328	-3.21374	0.00151492	0.00990874	-3.40156	Down
DOCK9	26178	ES	48	47	49	1	0.9823	0.7281	0.1132	-0.063528	0.366172	-2.77598	0.00599677	0.0287521	-4.66443	Down
PCCA	26191	ES	2	1	3	0	0.9779	0.4078	0.0523	-0.0295543	0.955554	-2.55662	0.0112698	0.0465492	-5.23267	Down
ITGBL1	26208	AT	13	NA	NA	0	0.9779	0.7544	0.104	-0.0881873	0.220956	-4.4919	1.16034e-05	0.00020748	1.21223	Down
TEX30	26213	AP	1	NA	NA	0	0.9248	0.7167	0.1269	-0.0974634	0.874348	-4.34103	2.19736e-05	0.00034536	0.599557	Down
TEX30	26216	ES	5	4	6	0	0.9912	0.4299	0.0801	-0.0628383	0.857025	-4.00827	8.47461e-05	0.00102038	-0.689261	Down
ERCC5	26225	AP	1.1	NA	NA	0	0.9889	0.2809	0.0349	-0.0270582	0.963055	-3.91657	0.000121169	0.00135408	-1.02896	Down
ARGLU1	26232	AP	1	NA	NA	0	0.9912	0.0484	0.0076	-0.0032974	0.995476	-2.66327	0.00833351	0.0370246	-4.96184	Down
COL4A1	26248	AT	25	NA	NA	0	0.9912	0.0101	0.0012	-0.00124709	0.00154422	-4.09073	6.11172e-05	0.000787357	-0.378038	Down
CARKD	26258	ES	3:4:5:6	1	7.1	0	0.9912	0.2507	0.0268	-0.0132117	0.978027	-3.0736	0.00239314	0.014103	-3.82426	Down
ANKRD10	26271	AT	8	NA	NA	0	0.9912	0.7548	0.1382	-0.13469	0.644514	-5.12109	6.81766e-07	2.09399e-05	3.94939	Down
ARHGEF7	26279	AP	1	NA	NA	0	0.9845	0.3003	0.0427	-0.0220757	0.0339061	-3.02172	0.00282322	0.0160482	-3.97636	Down
ARHGEF7	26288	ES	7	6	8	0	0.9889	0.3773	0.0477	-0.028877	0.914624	-3.24937	0.00134532	0.00904294	-3.29138	Down
TUBGCP3	26303	AT	23	NA	NA	0	0.9912	0.3639	0.0574	-0.0472857	0.937132	-4.43546	1.47627e-05	0.000251274	0.980981	Down
MCF2L	26317	AP	8	NA	NA	0	0.9889	1	0.2223	-0.181426	0.345279	-4.21493	3.70008e-05	0.000523005	0.100918	Down
MCF2L	26321	AP	14	NA	NA	0	0.9889	0.2154	0.0218	-0.0179788	0.0106532	-3.82628	0.00017123	0.00177449	-1.35677	Down
CUL4A	26366	AP	2	NA	NA	0	0.9889	0.1398	0.0177	-0.0166159	0.0159	-4.9486	1.52324e-06	4.08151e-05	3.17052	Down
ADPRHL1	26374	AP	1	NA	NA	0	0.8363	1	0.1928	-0.147172	0.22027	-3.83012	0.000168748	0.00175201	-1.34295	Down
TFDP1	26385	AP	2	NA	NA	0	0.9912	0.5669	0.1079	-0.0603011	0.725101	-2.82999	0.00510301	0.0254471	-4.51781	Down
GAS6	26396	AP	1	NA	NA	0	0.9889	0.8839	0.1354	-0.103316	0.847796	-4.02192	8.03109e-05	0.000976928	-0.638121	Down
CDC16	26407	ES	13	12	14	0	0.9912	0.1085	0.0145	-0.00916337	0.97943	-3.02796	0.00276798	0.0158142	-3.9582	Down
OSGEP	26440	AP	1	NA	NA	0	0.9912	0.7979	0.1464	-0.109517	0.746427	-4.25771	3.10459e-05	0.000454413	0.268686	Down
RNASE1	26472	ES	2.3	1	3.1	0	0.9912	0.2166	0.0288	-0.0160106	0.0676597	-2.65759	0.00847062	0.0374707	-4.97653	Down
NDRG2	26484	AP	2	NA	NA	0	0.9779	0.2596	0.0562	-0.0541561	0.0564471	-5.21603	4.34345e-07	1.42879e-05	4.38693	Down
NDRG2	26493	ES	16	15.2	17	0	0.9912	0.0892	0.0131	-0.0064124	0.989726	-2.57279	0.0107722	0.0450061	-5.19229	Down
NDRG2	26500	ES	6	5.2	7.2	0	0.9801	0.7284	0.1256	-0.0813937	0.31678	-3.93618	0.00011231	0.00127731	-0.956885	Down
ARHGEF40	26523	AA	7.1	6	7.2	0	0.8761	0.4566	0.0307	-0.0179773	0.00842789	-2.66552	0.00827982	0.0368512	-4.95602	Down
HNRNPC	26531	AP	1	NA	NA	0	0.9912	0.0527	0.006	-0.00320267	0.993876	-2.60776	0.00976261	0.0416718	-5.10411	Down
HNRNPC	26538	ES	8.2	7.2	8.4	0	0.9867	0.818	0.053	-0.0196592	0.96948	-2.66803	0.0082203	0.0366563	-4.94952	Down
HNRNPC	26548	RI	2.3	2.2	2.4	0	0.9912	0.4801	0.0696	-0.0538299	0.905745	-4.22531	3.54619e-05	0.000504426	0.14152	Down
SUPT16H	26572	AT	28	NA	NA	0	0.9912	0.109	0.0158	-0.00987561	0.972484	-3.45627	0.000661787	0.00515523	-2.62987	Down
CHD8	26578	AP	2	NA	NA	0	0.8916	0.6824	0.1227	-0.103086	0.21679	-4.60045	7.25619e-06	0.000142011	1.66371	Down
SLC7A7	26621	AP	1	NA	NA	0	0.9912	0.9501	0.2363	-0.176109	0.420736	-4.07232	6.57723e-05	0.000832998	-0.447982	Down
AJUBA	26681	AP	1	NA	NA	0	0.9912	0.3808	0.056	-0.0273091	0.952216	-2.74264	0.00661692	0.0309978	-4.75359	Down
ACIN1	26701	AP	1	NA	NA	0	0.9912	0.5942	0.1097	-0.0725087	0.660503	-3.39944	0.000806893	0.00601688	-2.81524	Down
ACIN1	26708	ES	4	3	5	0	0.9912	0.8607	0.1276	-0.164602	0.52053	-6.87146	6.98361e-11	8.60926e-09	12.9364	Down
DHRS4	26778	AT	8	NA	NA	0	0.9912	0.1308	0.0195	-0.0164916	0.969285	-4.57043	8.26886e-06	0.000158281	1.53798	Down
DHRS4L2	26799	AT	9	NA	NA	0	0.9912	0.0858	0.0131	-0.0117521	0.982792	-4.86977	2.18484e-06	5.44815e-05	2.82166	Down
NRL	26808	AP	4	NA	NA	0	0.792	0.922	0.1852	-0.130497	0.546941	-4.15611	4.69931e-05	0.000632037	-0.127399	Down
DCAF11	26830	AP	2.1	NA	NA	0	0.9912	0.9103	0.1646	-0.113339	0.348991	-3.83182	0.000167665	0.00174318	-1.33685	Down
DCAF11	26840	AA	3.1	2.4	3.2	0	0.9491	0.9033	0.1487	-0.0714868	0.652173	-2.56272	0.0110798	0.0459841	-5.21747	Down
IRF9	26877	ES	8	7	9	0	0.9912	0.3365	0.0593	-0.0417655	0.154883	-3.82176	0.000174191	0.00179813	-1.373	Down
TINF2	26931	RI	6.6	6.5	6.7	0	0.9912	0.3759	0.0587	-0.0326421	0.884192	-2.58834	0.0103122	0.0434781	-5.15321	Down
TINF2	26932	RI	6.4	6.3	6.5	0	0.9912	0.4624	0.0759	-0.0590325	0.827954	-3.87232	0.000143656	0.00154763	-1.19043	Down
TINF2	26933	RI	6.2	6.1	6.3	0	0.9912	0.4173	0.0611	-0.047822	0.847819	-4.05567	7.02712e-05	0.000879075	-0.511001	Down
LTB4R	26963	AP	1	NA	NA	0	0.9912	0.9496	0.175	-0.178557	0.472104	-5.55101	8.45e-08	3.68039e-06	5.97965	Down
NFATC4	26983	AP	4.1	NA	NA	0	0.9447	0.9587	0.2174	-0.190516	0.685445	-4.6823	5.06514e-06	0.000105803	2.00998	Down
STXBP6	27027	AP	1.1	NA	NA	0	0.9004	0.934	0.1305	-0.0789478	0.922978	-3.6329	0.000351695	0.00313747	-2.03637	Down
STXBP6	27031	AT	12	NA	NA	0	0.9845	0.6363	0.0405	-0.0114609	0.974826	-2.79039	0.0057454	0.027808	-4.62557	Down
G2E3	27058	ES	3	1	4	0	0.9292	0.4241	0.0756	-0.0477399	0.931292	-3.58136	0.000424012	0.00362983	-2.21228	Down
ARHGAP5	27128	AP	2	NA	NA	0	0.9823	0.7912	0.142	-0.0963808	0.754028	-3.73445	0.000241862	0.00233421	-1.68334	Down
ARHGAP5	27129	AA	4.1	3	4.2	0	0.9889	0.598	0.0783	-0.0467674	0.736325	-3.05471	0.00254221	0.0147857	-3.87992	Down
EGLN3	27149	AT	5	NA	NA	0	0.9912	0.2998	0.0518	-0.0439434	0.901301	-5.03472	1.0222e-06	2.91009e-05	3.55676	Down
BAZ1A	27173	AP	2.1	NA	NA	0	0.9912	0.5529	0.0989	-0.0777562	0.308382	-4.23286	3.43828e-05	0.000492664	0.17106	Down
BAZ1A	27174	ES	13	12	14	0	0.9912	0.4426	0.0775	-0.0449172	0.870878	-3.0802	0.00234301	0.0138804	-3.80475	Down
PPP2R3C	27193	AT	14	NA	NA	0	0.9912	0.1981	0.0303	-0.0240475	0.952034	-4.39574	1.74647e-05	0.000287043	0.819717	Down
PSMA6	27219	AP	2.1	NA	NA	0	0.9912	0.0657	0.0063	-0.00304033	0.994941	-3.16765	0.00176385	0.0111553	-3.54249	Down
NFKBIA	27235	AP	1	NA	NA	0	0.9912	0.1066	0.0129	-0.00786696	0.979849	-2.99673	0.00305481	0.0170719	-4.04879	Down
RALGAPA1	27239	ES	42	41	43	0	0.9845	0.9865	0.2391	-0.220646	0.398814	-4.75741	3.62697e-06	8.2146e-05	2.3321	Down
MIPOL1	27300	AT	20	NA	NA	0	0.9912	0.7262	0.1209	-0.170983	0.199526	-7.46417	2.1483e-12	4.14309e-10	16.3685	Down
SEC23A	27346	AP	1	NA	NA	0	0.9912	0.8356	0.1453	-0.0919213	0.873607	-3.83493	0.000165692	0.00172707	-1.32565	Down
SEC23A	27347	AT	23	NA	NA	0	0.9912	0.736	0.1117	-0.0484213	0.87193	-2.72306	0.00700771	0.0324229	-4.8055	Down
CTAGE5	27371	AP	1	NA	NA	0	0.9912	0.8709	0.1693	-0.203034	0.166205	-6.07158	5.78743e-09	3.79776e-07	8.59904	Down
FBXO33	27381	ES	02:03:00	1	4	0	0.9912	0.2075	0.0318	-0.0161159	0.970755	-2.6899	0.00771737	0.03492	-4.89261	Down
PRPF39	27399	ES	4.1:4.3	3	5	0	0.9336	0.9082	0.1624	-0.0797035	0.270394	-2.62528	0.00928953	0.040195	-5.05952	Down
FANCM	27406	AT	23	NA	NA	0	0.9801	0.5352	0.1151	-0.0882447	0.884253	-4.12628	5.30007e-05	0.000697745	-0.242186	Down
RPS29	27422	AT	4	NA	NA	0	0.9912	0.0478	0.0055	-0.00320292	0.00678073	-4.08601	6.22793e-05	0.000798665	-0.395989	Down
NEMF	27444	AP	1	NA	NA	0	0.9867	0.9372	0.1511	-0.121662	0.842855	-3.83622	0.000164881	0.0017206	-1.321	Down
NEMF	27446	AT	34	NA	NA	0	0.9912	0.131	0.0206	-0.0118893	0.984269	-2.98158	0.00320362	0.0177251	-4.09244	Down
ATP5S	27469	ES	6	5.1	7.1	0	0.9912	0.4766	0.0537	-0.0311726	0.931156	-2.81263	0.00537616	0.0264056	-4.56523	Down
NIN	27494	ES	29	28	30	0	0.9403	0.0939	0.01	-0.00874554	0.00189969	-5.65353	5.04826e-08	2.39714e-06	6.48196	Down
FRMD6	27514	AP	1	NA	NA	0	0.8473	0.9255	0.15	-0.0959867	0.0622167	-3.04005	0.00266376	0.0153554	-3.9229	Down
GNG2	27528	ES	6.2	4	9	0	0.9779	0.2507	0.0411	-0.0216008	0.969015	-2.99573	0.00306448	0.0171101	-4.05169	Down
FERMT2	27560	ES	14	13	15	0	0.9646	0.4275	0.044	-0.038378	0.0387454	-4.316	2.4391e-05	0.000375346	0.499582	Down
MAPK1IP1L	27616	ES	2	1	3	1	0.9735	0.2175	0.0385	-0.0279601	0.925657	-3.65887	0.000319824	0.00291684	-1.9469	Down
KTN1	27628	AP	1	NA	NA	0	0.9912	0.4308	0.0441	-0.0186009	0.976864	-2.94712	0.00356702	0.0192195	-4.19092	Down
C14orf105	27656	AT	8	NA	NA	0	0.9845	0.6115	0.1245	-0.0827529	0.905423	-3.75619	0.000223001	0.00219137	-1.60664	Down
ARID4A	27700	ES	23.1:23.2	22	24	0	0.9912	0.1016	0.0192	-0.0102286	0.985329	-2.71272	0.00722252	0.0331954	-4.83278	Down
L3HYPDH	27739	AP	1	NA	NA	0	0.9912	0.6053	0.0991	-0.0614141	0.8559	-3.43032	0.000724722	0.0055281	-2.71486	Down
RTN1	27757	AP	4	NA	NA	0	0.7721	0.8592	0.2094	-0.197801	0.125732	-5.91932	1.28906e-08	7.5422e-07	7.81541	Down
PPM1A	27776	AT	9	NA	NA	0	0.9912	0.4033	0.0714	-0.0382652	0.680373	-2.99339	0.00308708	0.0172107	-4.05844	Down
SLC38A6	27793	ES	4	3	5	0	0.9027	0.759	0.0818	-0.0606863	0.0636698	-3.86955	0.000145188	0.00156003	-1.20049	Down
HIF1A	27803	AA	3.1	1	3.2	0	0.9845	0.4265	0.0539	-0.0285625	0.269754	-2.64557	0.00876743	0.0384806	-5.00752	Down
WDR89	27823	AP	1	NA	NA	0	0.8673	0.7315	0.1351	-0.0608993	0.79703	-2.60219	0.00991741	0.0421527	-5.11822	Down
SYNE2	27829	AP	1	NA	NA	0	0.9757	0.9286	0.2006	-0.129926	0.421787	-3.33971	0.00099105	0.0070867	-3.00705	Down
SYNE2	27846	ES	118	117.2	119.2	0	0.9845	1	0.1907	-0.275172	0.285687	-7.04216	2.60635e-11	3.76579e-09	13.907	Down
ZBTB25	27883	AT	8	NA	NA	0	0.9912	0.6496	0.1324	-0.133036	0.605235	-5.39027	1.87014e-07	7.10354e-06	5.20602	Down
ZBTB1	27892	AT	4.2	NA	NA	0	0.9912	0.4485	0.0571	-0.0296209	0.839137	-2.5908	0.0102411	0.0432585	-5.14701	Down
SPTB	27908	AT	36	NA	NA	0	0.9889	0.9089	0.2105	-0.134199	0.786385	-3.26637	0.00127074	0.00867793	-3.2384	Down
FNTB	27915	AP	4	NA	NA	0	0.9912	0.6062	0.1023	-0.072442	0.262099	-3.65052	0.000329763	0.00298688	-1.97573	Down
MAX	27952	ES	5.5:5.6	5.1	5.8	0	0.9912	0.1003	0.011	-0.00653601	0.00974669	-2.82289	0.00521317	0.025833	-4.53724	Down
GPHN	28023	ES	13:14:00	12	15	0	0.9292	0.0648	0.0074	-0.00471876	0.00254232	-3.02573	0.00278761	0.015902	-3.9647	Down
FAM71D	28039	AT	6	NA	NA	0	0.9447	0.8574	0.1388	-0.0662054	0.911487	-2.57386	0.01074	0.0449265	-5.1896	Down
MPP5	28046	AA	3.1	2	3.2	0	0.9889	0.6371	0.094	-0.065753	0.829306	-3.57732	0.000430232	0.00367049	-2.22597	Down
ATP6V1D	28049	AT	9.2	NA	NA	0	0.9912	0.5148	0.0723	-0.0342609	0.930748	-3.23615	0.00140606	0.00936436	-3.33238	Down
EIF2S1	28056	AP	1	NA	NA	0	0.9912	0.3379	0.0226	-0.0084912	0.987709	-2.72061	0.00705801	0.0326087	-4.81196	Down
PLEKHH1	28068	AD	23.2	23.1	24	0	0.9336	0.2014	0.0294	-0.0157246	0.984843	-2.66946	0.0081865	0.0365557	-4.94581	Down
PIGH	28069	AT	4	NA	NA	0	0.9912	0.1152	0.0156	-0.0106326	0.0241179	-3.4342	0.000714974	0.00547594	-2.70219	Down
ZFYVE26	28102	AT	42	NA	NA	0	0.9912	0.422	0.0743	-0.0373454	0.814648	-2.70898	0.00730143	0.033467	-4.8426	Down
RAD51B	28111	AT	14	NA	NA	0	0.9823	0.7901	0.1475	-0.160542	0.194798	-5.50488	1.06311e-07	4.41507e-06	5.75591	Down
ACTN1	28116	ES	21	20	22	0	0.9912	0.078	0.0084	-0.00920213	0.00725875	-4.71046	4.47118e-06	9.59926e-05	2.13024	Down
COX16	28178	ES	3	1	4	1	0.9912	0.2544	0.0406	-0.0257852	0.902984	-3.39631	0.000815694	0.00607243	-2.82537	Down
PCNX	28194	ES	07:08:00	6	9	0	0.9735	1	0.135	-0.0960984	0.667809	-3.7486	0.000229429	0.0022441	-1.63349	Down
SIPA1L1	28199	ES	15	14	16	0	0.9867	0.2974	0.0459	-0.0265261	0.0481187	-2.86197	0.00463279	0.0235811	-4.42978	Down
PSEN1	28260	AP	1.1	NA	NA	0	0.9912	0.8215	0.1042	-0.0775872	0.86837	-3.306	0.00111161	0.00778892	-3.11397	Down
NUMB	28285	AP	1	NA	NA	0	0.9912	0.5512	0.0838	-0.0482619	0.92174	-3.49327	0.000580873	0.00466182	-2.50773	Down
NUMB	28294	ES	7	6	8.2	0	0.9867	0.6932	0.1442	-0.0792375	0.22813	-2.86769	0.00455306	0.0232755	-4.41395	Down
NUMB	28295	ES	4	3	5.2	0	0.9867	0.3231	0.0529	-0.0305328	0.81763	-2.961	0.00341639	0.0186215	-4.1514	Down
ACOT2	28299	AP	1	NA	NA	0	0.9912	0.7824	0.1006	-0.0874529	0.119047	-3.88034	0.000139306	0.00151019	-1.16128	Down
ZNF410	28322	AP	1	NA	NA	0	0.9912	0.8541	0.0978	-0.0763924	0.82528	-4.0821	6.32573e-05	0.000808438	-0.410836	Down
COQ6	28338	AP	2	NA	NA	0	0.9867	0.4994	0.0833	-0.0413552	0.863606	-2.66406	0.00831462	0.0369589	-4.9598	Down
ALDH6A1	28366	AP	1	NA	NA	0	0.9912	0.962	0.2101	-0.129496	0.852993	-3.6914	0.000283742	0.00265569	-1.83406	Down
YLPM1	28429	ES	5	4.2	6	0	0.9912	0.363	0.0534	-0.0379742	0.932646	-3.7672	0.000213994	0.00211876	-1.56768	Down
DLST	28444	ES	2	1	3	0	0.9867	0.1601	0.0245	-0.0150243	0.972582	-2.93245	0.00373296	0.0199075	-4.23254	Down
RPS6KL1	28456	AD	2.2	2.1	3	0	0.9358	0.4156	0.0626	-0.0367883	0.959157	-2.77315	0.00604717	0.028932	-4.67202	Down
MLH3	28471	ES	5	4	6	0	0.9779	0.6699	0.1087	-0.0525492	0.843245	-2.53732	0.0118905	0.0484847	-5.28056	Down
JDP2	28502	AP	1	NA	NA	0	0.9779	0.1462	0.029	-0.0181401	0.0279148	-2.99194	0.00310119	0.017274	-4.06262	Down
TTLL5	28518	AT	36	NA	NA	0	0.9912	0.444	0.0541	-0.0368932	0.918139	-4.35804	2.04641e-05	0.000326431	0.667756	Down
GPATCH2L	28542	AT	13	NA	NA	0	0.9912	0.6019	0.1178	-0.105765	0.571989	-4.455	1.35856e-05	0.000235702	1.06075	Down
VASH1	28556	AT	7	NA	NA	0	0.9912	0.264	0.0429	-0.0223899	0.910237	-2.83825	0.00497754	0.0249516	-4.49516	Down
ANGEL1	28557	AP	1	NA	NA	0	0.9912	0.9807	0.2155	-0.238062	0.639978	-6.15867	3.63889e-09	2.52335e-07	9.05352	Down
GSTZ1	28585	ES	8	7.2	9	0	0.9912	0.2926	0.038	-0.0177921	0.938908	-2.54336	0.011693	0.0478554	-5.26561	Down
AHSA1	28607	AT	9	NA	NA	0	0.9912	0.1076	0.0114	-0.00672245	0.0179099	-2.89795	0.00415131	0.0216302	-4.32965	Down
SLIRP	28619	AA	4.1	3	4.2	0	0.9912	0.0785	0.0077	-0.0033762	0.982779	-2.57221	0.0107897	0.0450521	-5.19374	Down
ADCK1	28634	ES	5	3	6	0	0.9425	0.4761	0.068	-0.0307022	0.945963	-2.76471	0.00620017	0.0294913	-4.69467	Down
NRXN3	28637	AP	17	NA	NA	0	0.8894	1	0.2192	-0.116158	0.820551	-2.86645	0.00457015	0.023339	-4.41737	Down
CEP128	28657	AT	27	NA	NA	0	0.9889	0.4175	0.0672	-0.0293984	0.963362	-2.66044	0.0084016	0.0372491	-4.96917	Down
TSHR	28662	AT	11	NA	NA	0	0.8097	1	0.2966	-0.168847	0.519775	-3.34349	0.000978335	0.00702148	-2.99501	Down
ZC3H14	28709	AP	1	NA	NA	0	0.9912	0.1896	0.0278	-0.0194739	0.973913	-4.17697	4.31855e-05	0.000591633	-0.0467326	Down
ZC3H14	28712	AA	17.1:17.2	16	17.3	0	0.9912	0.1427	0.0143	-0.00756363	0.988745	-3.32833	0.00103032	0.00731167	-3.04326	Down
ZC3H14	28713	AA	17.2	16	17.3	0	0.9912	0.162	0.0209	-0.0113642	0.983003	-3.11316	0.0021067	0.0127839	-3.70667	Down
EFCAB11	28799	AT	12	NA	NA	0	0.9912	0.8262	0.1373	-0.112605	0.691354	-4.12192	5.39369e-05	0.00070743	-0.258886	Down
CALM1	28818	AP	1.1	NA	NA	0	0.9912	0.043	0.0066	-0.00468862	0.989292	-3.74627	0.000231432	0.00225848	-1.64171	Down
TTC7B	28826	ES	18	17	19	0	0.896	0.9377	0.2358	-0.251899	0.311225	-5.87543	1.61973e-08	9.05479e-07	7.59215	Down
RPS6KA5	28832	AT	19	NA	NA	0	0.9912	0.201	0.0279	-0.0120237	0.977956	-2.62117	0.00939867	0.040519	-5.07001	Down
C14orf159	28839	AP	1	NA	NA	0	0.9912	0.7355	0.1521	-0.196903	0.559976	-7.03599	2.70156e-11	3.89085e-09	13.8717	Down
C14orf159	28841	AT	22	NA	NA	0	0.9912	0.4928	0.0585	-0.0517112	0.894465	-4.78018	3.27527e-06	7.53774e-05	2.43055	Down
C14orf159	28843	ES	20	19	21	0	0.9912	0.3596	0.0453	-0.0286351	0.939841	-3.60092	0.000395061	0.00343965	-2.14579	Down
CCDC88C	28876	AT	5	NA	NA	0	0.9912	0.4275	0.0487	-0.0304998	0.0892028	-3.27229	0.00124571	0.00854729	-3.21991	Down
FBLN5	28888	AP	2	NA	NA	0	0.9867	0.463	0.0663	-0.146108	0.0527551	-13.2949	1.00987e-29	3.99066e-26	56.0486	Down
FBLN5	28892	ME	6|7	5	8	0	0.7743	1	0.2755	-0.265988	0.455723	-5.82976	2.05165e-08	1.10013e-06	7.36111	Down
FBLN5	28894	ES	6	5	8	0	0.9735	0.163	0.0204	-0.0150583	0.0242147	-3.59218	0.000407761	0.00352157	-2.17554	Down
ATXN3	28898	AT	14	NA	NA	0	0.9912	0.5306	0.0827	-0.0440468	0.89708	-2.72719	0.0069237	0.0321368	-4.79459	Down
ATXN3	28902	ES	11	10.2	13.2	0	0.969	0.2477	0.0283	-0.0212149	0.0184457	-3.93522	0.000112728	0.00128045	-0.960418	Down
RIN3	28998	ES	5	4	6	0	0.9889	0.4077	0.0439	-0.0266345	0.929494	-3.0183	0.00285398	0.0161904	-3.98633	Down
IFI27L1	29060	ES	6:7.1:7.2	4.3	8	0	0.9447	0.534	0.0877	-0.0406439	0.9569	-2.571	0.0108263	0.0451533	-5.19677	Down
IFI27L1	29062	ES	00:06:07.100000	4.3	8	0	0.9889	0.2977	0.0301	-0.0106921	0.989236	-2.65681	0.00848957	0.0375323	-4.97855	Down
SYNE3	29170	AT	17	NA	NA	0	0.9646	0.6694	0.1045	-0.0664236	0.889109	-3.11546	0.00209105	0.0127147	-3.69979	Down
PAPOLA	29202	AT	9.4	NA	NA	0	0.9912	0.2877	0.0398	-0.0276897	0.085483	-3.37246	0.000885708	0.00649149	-2.90225	Down
CYP46A1	29229	AT	17	NA	NA	0	0.9912	0.9113	0.2317	-0.121686	0.413032	-2.72303	0.00700835	0.0324229	-4.80558	Down
EVL	29239	AP	1	NA	NA	0	0.9889	1	0.2572	-0.138562	0.485776	-2.84619	0.00485962	0.0244834	-4.47333	Down
EVL	29240	AP	2	NA	NA	0	0.9889	0.394	0.0431	-0.0456078	0.0259208	-5.50042	1.08691e-07	4.49725e-06	5.73435	Down
EVL	29243	AT	17	NA	NA	0	0.9912	0.2382	0.0425	-0.0232424	0.925461	-2.82456	0.00518706	0.0257272	-4.53268	Down
SLC25A29	29250	AP	1	NA	NA	0	0.9912	0.81	0.1564	-0.143293	0.668326	-5.08622	8.03346e-07	2.39697e-05	3.79026	Down
WDR25	29305	AT	9	NA	NA	0	0.9912	0.1376	0.0152	-0.0074591	0.988563	-2.85906	0.00467397	0.0237182	-4.43784	Down
PPP2R5C	29315	AT	9	NA	NA	0	0.9912	0.2252	0.0311	-0.030686	0.0672695	-5.19457	4.81182e-07	1.56341e-05	4.2875	Down
PPP2R5C	29320	AT	22	NA	NA	0	0.9912	0.5163	0.1113	-0.0701872	0.377244	-3.15041	0.00186626	0.0116602	-3.5947	Down
HSP90AA1	29328	AP	1	NA	NA	0	0.9912	0.1074	0.0156	-0.0106634	0.0172066	-3.64864	0.000332041	0.00300328	-1.98222	Down
WDR20	29341	AT	9	NA	NA	0	0.9912	0.5477	0.0775	-0.0723507	0.352617	-5.08305	8.15387e-07	2.42484e-05	3.77584	Down
WDR20	29347	ES	5	4	7.1	0	0.9624	0.6851	0.0804	-0.0416551	0.0841071	-2.69178	0.00767541	0.0347992	-4.88769	Down
MOK	29359	AP	11	NA	NA	0	0.9823	0.171	0.0199	-0.012192	0.00766258	-2.896	0.0041762	0.0217372	-4.33511	Down
ZNF839	29404	AP	3	NA	NA	0	0.8319	0.7828	0.1509	-0.100691	0.889681	-4.19984	3.93505e-05	0.000551361	0.0420892	Down
TECPR2	29415	AT	20	NA	NA	0	0.9912	0.4476	0.077	-0.0636315	0.888056	-4.55953	8.66929e-06	0.000164416	1.49249	Down
CDC42BPB	29428	ES	23	22	24	1	0.9889	0.5251	0.0765	-0.0396779	0.679528	-2.52506	0.0123006	0.0497057	-5.31082	Down
EIF5	29442	AP	1	NA	NA	0	0.9912	0.512	0.0813	-0.0697395	0.890175	-4.45087	1.38267e-05	0.000238321	1.04386	Down
MARK3	29445	ES	18	17	19	0	0.8451	0.8877	0.1692	-0.0867756	0.593097	-2.6653	0.00828517	0.0368681	-4.9566	Down
MARK3	29447	ES	17	16	18	0	0.885	1	0.2678	-0.235399	0.522458	-4.74088	3.90501e-06	8.66526e-05	2.26083	Down
MARK3	29448	ES	17:18:00	16	19	0	0.9912	0.9303	0.1809	-0.229711	0.156819	-6.19552	2.98637e-09	2.13343e-07	9.24717	Down
MARK3	29450	ES	17	16	19	0	0.9912	0.8526	0.1494	-0.170129	0.125324	-5.48584	1.16837e-07	4.77715e-06	5.66395	Down
KLC1	29467	AT	19	NA	NA	0	0.9912	0.6519	0.1135	-0.0976995	0.487509	-4.71711	4.34093e-06	9.40167e-05	2.15875	Down
ADSSL1	29550	AP	1	NA	NA	0	0.9004	0.8596	0.2112	-0.197251	0.75934	-5.10552	7.3367e-07	2.2149e-05	3.87823	Down
ADSSL1	29553	AA	6.1	5	6.2	0	0.792	0.6684	0.1246	-0.105439	0.872251	-4.52722	9.96881e-06	0.000183887	1.35817	Down
AKT1	29558	AP	1	NA	NA	0	0.9912	0.8656	0.1571	-0.168354	0.738778	-6.77989	1.17788e-10	1.34335e-08	12.422	Down
AKT1	29565	AA	15.1	14	15.2	0	0.9912	0.0538	0.0071	-0.00424789	0.993297	-2.8715	0.00450061	0.0230704	-4.40338	Down
C14orf79	29587	AP	1	NA	NA	0	0.9912	0.6436	0.1062	-0.0764185	0.869913	-4.71338	4.41352e-06	9.51183e-05	2.14275	Down
BRF1	29606	AP	6	NA	NA	0	0.9889	0.7874	0.1256	-0.154919	0.416209	-6.66758	2.2234e-10	2.35634e-08	11.7972	Down
BRF1	29625	AD	1.2	1.1	2	0	0.9912	0.8129	0.2127	-0.108009	0.807775	-2.60961	0.00971163	0.0415058	-5.09941	Down
PACS2	29630	AP	2	NA	NA	0	0.9912	0.619	0.1172	-0.0651551	0.511816	-2.98446	0.00317486	0.0176018	-4.08416	Down
PACS2	29632	AP	1	NA	NA	0	0.9912	0.3713	0.0677	-0.0551448	0.199466	-4.39683	1.73846e-05	0.000286041	0.824123	Down
PACS2	29635	ES	20	19	21	0	0.9912	0.1837	0.0272	-0.0326785	0.0186253	-5.72028	3.59744e-08	1.79015e-06	6.81262	Down
MTA1	29646	AA	14.1	13	14.2	0	0.9912	0.4108	0.0558	-0.0412389	0.869037	-3.58976	0.000411339	0.0035443	-2.18376	Down
MTA1	29647	ES	4	3	5	0	0.9912	0.6444	0.1127	-0.127981	0.77221	-6.30122	1.68693e-09	1.3183e-07	9.80715	Down
C14orf80	29657	AP	2	NA	NA	0	0.9712	0.9319	0.1048	-0.105051	0.0759654	-4.64	6.10282e-06	0.000122953	1.8304	Down
C14orf80	29660	AP	1	NA	NA	0	0.9712	0.3991	0.0588	-0.0304753	0.0426945	-2.52611	0.0122651	0.0495895	-5.30824	Down
C14orf80	29661	ES	9	8	10	0	0.958	1	0.1202	-0.0691548	0.315087	-3.03357	0.00271917	0.0155889	-3.94184	Down
CYFIP1	29675	AP	1	NA	NA	0	0.9912	0.7029	0.1173	-0.0883251	0.828172	-4.23721	3.37746e-05	0.000486274	0.188125	Down
NIPA1	29686	AP	1	NA	NA	0	0.9912	0.18	0.0249	-0.020027	0.0161523	-4.00738	8.50416e-05	0.00102284	-0.692571	Down
NIPA1	29690	ES	6	5	9	0	0.8739	0.4518	0.0707	-0.0460492	0.0490485	-3.52951	0.000510686	0.0042075	-2.38696	Down
SNRPN	29697	AP	3	NA	NA	0	0.9867	0.2947	0.0376	-0.0504182	0.017452	-6.56447	3.96139e-10	3.90362e-08	11.2295	Down
SNURF	29710	AT	16	NA	NA	0	0.9823	0.3788	0.0382	-0.0206239	0.0311855	-3.57413	0.000435201	0.00370284	-2.23676	Down
HERC2	29747	ES	52	51	53	1	0.9867	0.8967	0.1638	-0.0948995	0.33812	-3.0777	0.00236185	0.0139773	-3.81213	Down
GOLGA8R	29770	AT	19	NA	NA	0	0.7522	0.9315	0.1803	-0.146674	0.720705	-4.83729	2.5319e-06	6.17313e-05	2.67918	Down
FAN1	29777	AT	16	NA	NA	0	0.9912	0.5968	0.0938	-0.0558607	0.807008	-3.05499	0.00253996	0.0147828	-3.8791	Down
MTMR10	29787	AT	18.4	NA	NA	0	0.9912	0.1383	0.0197	-0.0130084	0.96672	-3.56748	0.000445752	0.00377922	-2.25927	Down
ARHGAP11A	29817	AT	13	NA	NA	0	0.9912	0.4283	0.0681	-0.0430475	0.899016	-3.0175	0.00286122	0.0162171	-3.98865	Down
FMN1	29832	AT	23	NA	NA	0	0.9912	0.2712	0.0346	-0.0265165	0.956805	-3.81989	0.00017543	0.00180719	-1.37972	Down
GOLGA8B	29888	AP	1	NA	NA	0	0.9248	0.9395	0.1957	-0.0916433	0.831282	-3.14535	0.00189735	0.0118134	-3.60998	Down
FAM98B	29919	AT	8	NA	NA	0	0.9912	0.4312	0.0471	-0.0286058	0.954317	-4.74569	3.82207e-06	8.5273e-05	2.28155	Down
EIF2AK4	29933	AT	12.2	NA	NA	0	0.9912	0.087	0.0115	-0.00807181	0.016071	-3.35717	0.000933539	0.00676044	-2.95131	Down
GCHFR	30031	AP	3.1	NA	NA	0	0.9912	0.7416	0.1172	-0.196088	0.0909497	-7.67432	6.01634e-13	1.35172e-10	17.6256	Down
GCHFR	30033	AT	3.4	NA	NA	0	0.9912	0.2532	0.0391	-0.0405915	0.0285275	-4.77378	3.37069e-06	7.71977e-05	2.40283	Down
MAPKBP1	30106	ES	12	11	13	0	0.9602	0.2057	0.0354	-0.0184765	0.981108	-2.72094	0.00705125	0.0325807	-4.8111	Down
PLA2G4B	30115	AP	1	NA	NA	0	0.8916	0.9138	0.1737	-0.154934	0.546892	-4.87455	2.13788e-06	5.34888e-05	2.84266	Down
TMEM87A	30134	AT	22	NA	NA	0	0.9912	0.2459	0.0363	-0.0357059	0.913697	-5.32755	2.53852e-07	9.18083e-06	4.90881	Down
ZNF106	30163	AP	4.1	NA	NA	0	0.9867	0.5665	0.1171	-0.0796636	0.10206	-3.7473	0.000230543	0.00225402	-1.63807	Down
SNAP23	30171	AT	10	NA	NA	0	0.9912	0.0708	0.0105	-0.00609067	0.988883	-3.06831	0.00243407	0.0142806	-3.83988	Down
HAUS2	30185	AT	7	NA	NA	0	0.9912	0.5092	0.0687	-0.0412062	0.908112	-3.02106	0.00282917	0.0160719	-3.9783	Down
TTBK2	30198	AT	15	NA	NA	0	0.9912	0.373	0.0625	-0.0341205	0.948934	-2.97926	0.00322693	0.0178069	-4.09909	Down
ADAL	30232	AT	11.2	NA	NA	0	0.9912	0.7433	0.1195	-0.0905724	0.238183	-4.16823	4.47451e-05	0.000608173	-0.080606	Down
CKMT1B	30280	AT	10	NA	NA	0	0.9912	0.266	0.0378	-0.0275751	0.960674	-3.92235	0.000118488	0.0013304	-1.00772	Down
CKMT1B	30283	AA	5.1	4	5.2	0	0.9735	0.3058	0.0485	-0.0375971	0.950883	-3.96511	0.000100353	0.00116521	-0.849962	Down
CKMT1B	30285	ES	3.2	2.2	4	0	0.9867	0.1005	0.0128	-0.00690933	0.993307	-2.80446	0.00550908	0.0269018	-4.58743	Down
CASC4	30336	ES	10	9	11	0	0.9912	0.5611	0.1002	-0.0948949	0.611665	-5.06975	8.67871e-07	2.55556e-05	3.71537	Down
SPG11	30344	AT	40	NA	NA	0	0.9912	0.1945	0.0284	-0.0168502	0.945286	-3.22402	0.00146407	0.00966207	-3.36989	Down
B2M	30360	ES	1.2:2.1:2.2	1.1	2.3	0	0.9934	0.0203	0.0022	-0.00117866	0.985744	-2.64469	0.00878939	0.0385469	-5.00977	Down
SORD	30378	AT	11	NA	NA	0	0.9912	0.1747	0.0245	-0.0206869	0.963862	-4.2085	3.79853e-05	0.000534734	0.0758242	Down
BLOC1S6	30430	AT	9	NA	NA	0	0.9912	0.6776	0.1142	-0.162365	0.211069	-7.69115	5.42893e-13	1.25102e-10	17.7271	Down
DUT	30484	AP	2.1	NA	NA	0	0.9912	0.7802	0.1602	-0.215101	0.523497	-7.42989	2.63916e-12	4.94127e-10	16.1654	Down
FBN1	30497	AT	2.2	NA	NA	0	0.9912	0.1621	0.0133	-0.0106583	0.0149082	-4.95571	1.47413e-06	3.97598e-05	3.20224	Down
CEP152	30501	AT	27	NA	NA	0	0.9912	0.6358	0.111	-0.0708646	0.669623	-3.08965	0.00227288	0.0135747	-3.77673	Down
SHC4	30507	AP	1	NA	NA	0	0.9159	1	0.2886	-0.256792	0.542182	-5.16001	5.67124e-07	1.78959e-05	4.128	Down
COPS2	30514	AA	5.1	4	5.2	0	0.9912	0.6048	0.0711	-0.0416928	0.435871	-2.94408	0.00360088	0.0193455	-4.19957	Down
GALK2	30516	AP	1	NA	NA	0	0.9889	0.8642	0.1671	-0.201799	0.531847	-6.61039	3.06512e-10	3.12316e-08	11.4816	Down
GNB5	30638	AT	13	NA	NA	0	0.9912	0.2383	0.0344	-0.0185514	0.954005	-3.26627	0.00127117	0.00867957	-3.23872	Down
MYO5A	30660	ES	35	34	36	0	0.8186	1	0.2003	-0.133559	0.428218	-3.72593	0.000249656	0.00239247	-1.71329	Down
ARPP19	30671	AP	3	NA	NA	0	0.9314	1	0.2029	-0.137331	0.572928	-3.58034	0.000425568	0.00364038	-2.21573	Down
NEDD4	30744	AP	1	NA	NA	0	0.9314	1	0.1041	-0.0645553	0.882404	-2.9256	0.00381286	0.0202304	-4.25192	Down
GCNT3	30934	AA	2.1	1	2.2	0	0.9248	1	0.1573	-0.165605	0.128252	-5.0589	9.13073e-07	2.67076e-05	3.66616	Down
BNIP2	30941	AP	1	NA	NA	0	0.9912	0.3674	0.0439	-0.0277791	0.962212	-3.11604	0.00208717	0.0126997	-3.69808	Down
NARG2	30959	AT	16	NA	NA	0	0.9912	0.4378	0.0678	-0.0535738	0.830355	-4.13875	5.04047e-05	0.00067008	-0.194276	Down
RORA	30970	AP	1	NA	NA	0	0.8009	1	0.1958	-0.115572	0.245868	-3.14337	0.00190966	0.011867	-3.61596	Down
VPS13C	30971	AT	86	NA	NA	0	0.9912	0.3985	0.0382	-0.0293912	0.93704	-3.31487	0.00107862	0.0075873	-3.08592	Down
TPM1	30979	AP	1	NA	NA	0	0.9912	0.9554	0.243	-0.215777	0.551857	-4.5232	1.01433e-05	0.000186493	1.34148	Down
TPM1	30985	AT	15	NA	NA	0	0.9912	0.1675	0.0267	-0.0267284	0.954141	-5.68146	4.38249e-08	2.12206e-06	6.61995	Down
TPM1	30988	ES	9	8	10	0	0.9912	0.2294	0.0279	-0.0356575	0.0239975	-5.73442	3.3471e-08	1.67859e-06	6.88303	Down
TPM1	31006	ES	2.1:2.2	1	3.1	0	0.9845	0.0476	0.0038	-0.00251355	0.00240644	-3.92355	0.000117941	0.00132459	-1.00334	Down
TPM1	31007	ES	2.2	1	3.1	0	0.9845	0.3973	0.0677	-0.131952	0.0462355	-11.2427	2.67787e-23	5.23174e-20	41.2955	Down
RPS27L	31014	AP	2	NA	NA	0	0.9912	0.1353	0.0257	-0.0247584	0.960357	-5.69885	4.01204e-08	1.97244e-06	6.70615	Down
RPS27L	31015	AT	6	NA	NA	0	0.9912	0.227	0.027	-0.0123418	0.975666	-3.21159	0.0015258	0.00996831	-3.4082	Down
RAB8B	31020	ES	6	5	7	0	0.9735	0.1906	0.0283	-0.0368507	0.0134813	-7.22506	8.92581e-12	1.46062e-09	14.9633	Down
APH1B	31025	ES	2	1	3	0	0.9027	0.2281	0.0395	-0.0347922	0.0251068	-4.58545	7.74639e-06	0.000149972	1.60079	Down
USP3	31028	AP	1	NA	NA	0	0.9889	0.6169	0.0623	-0.0375134	0.956097	-2.98864	0.0031335	0.0174111	-4.07213	Down
SNX1	31090	AT	16.2	NA	NA	0	0.9912	0.2553	0.0443	-0.0331776	0.954077	-3.5498	0.000474953	0.00397283	-2.31887	Down
SNX1	31091	AA	16.1	15	16.2	0	0.9912	0.1133	0.0146	-0.00863542	0.986082	-3.4289	0.000728331	0.00554987	-2.7195	Down
ZNF609	31127	AT	10	NA	NA	0	0.9912	0.1735	0.0205	-0.0149937	0.977224	-3.47294	0.000624121	0.00493024	-2.575	Down
SPG21	31148	AP	1	NA	NA	0	0.9912	0.859	0.1661	-0.0765072	0.888855	-3.09879	0.00220685	0.0132662	-3.74954	Down
SPG21	31152	ES	5	4.2	6	0	0.9912	0.0696	0.0104	-0.00645821	0.984392	-3.30142	0.00112901	0.00788382	-3.12842	Down
DPP8	31168	AP	1	NA	NA	0	0.9867	0.4333	0.0627	-0.056209	0.920001	-4.93794	1.59976e-06	4.25356e-05	3.1231	Down
DPP8	31178	ES	17	16	20	0	0.8916	0.7884	0.1175	-0.0813705	0.88084	-3.29375	0.00115872	0.00805618	-3.15259	Down
PTPLAD1	31184	AP	1.1	NA	NA	0	0.9912	0.176	0.0172	-0.00865787	0.989894	-2.63704	0.00898359	0.0391502	-5.02943	Down
SMAD6	31295	AP	1	NA	NA	0	0.9912	0.8007	0.1667	-0.205589	0.697103	-7.46788	2.10085e-12	4.08666e-10	16.3906	Down
IQCH	31311	AT	24	NA	NA	0	0.9602	1	0.2264	-0.145018	0.55874	-3.47794	0.000613214	0.0048606	-2.55849	Down
PIAS1	31345	AP	1	NA	NA	0	0.9823	0.3339	0.0426	-0.0230494	0.955269	-2.95977	0.00342947	0.0186792	-4.1549	Down
CLN6	31358	AP	1	NA	NA	0	0.9912	0.1378	0.0154	-0.00924777	0.0088521	-2.96047	0.00342202	0.0186499	-4.1529	Down
CLN6	31360	ES	5.1:5.2	4	6	0	0.927	0.6542	0.1238	-0.059776	0.904634	-2.98418	0.00317762	0.0176149	-4.08496	Down
KIF23	31400	ES	5	4	6	0	0.9558	0.2321	0.0302	-0.0188841	0.98063	-3.05167	0.00256698	0.0149053	-3.88884	Down
TLE3	31416	ES	7.2:8.1	7.1	8.2	0	0.9469	0.7525	0.1313	-0.106157	0.640034	-4.00033	8.74299e-05	0.00104267	-0.718914	Down
TLE3	31418	AD	7.2	7.1	8.1	0	0.9845	0.5371	0.0837	-0.0898709	0.196198	-5.50678	1.05317e-07	4.39275e-06	5.76507	Down
LARP6	31442	AT	4	NA	NA	0	0.9912	0.9625	0.1754	-0.144357	0.486	-4.16892	4.46201e-05	0.000607353	-0.0779362	Down
LRRC49	31457	ES	10	7	11	0	0.7699	0.552	0.0759	-0.0359689	0.954405	-3.14341	0.00190945	0.011867	-3.61586	Down
MYO9A	31486	AT	43.2	NA	NA	0	0.9912	0.1674	0.0278	-0.0202333	0.955738	-3.85941	0.000150931	0.00160712	-1.23725	Down
CELF6	31534	AT	18	NA	NA	0	0.9735	0.7536	0.1187	-0.0681048	0.323751	-3.1206	0.00205654	0.0125713	-3.68442	Down
ADPGK	31585	AA	8.1	7	8.2	0	0.9912	0.6831	0.0821	-0.0458825	0.491783	-2.66952	0.00818512	0.0365532	-4.94566	Down
ADPGK	31587	ES	02:03:00	1.3	4	0	0.9381	0.3562	0.0664	-0.0310759	0.960865	-2.80014	0.00558075	0.0272015	-4.59917	Down
ISLR	31677	AP	1	NA	NA	0	0.9823	0.9243	0.1958	-0.345893	0.58939	-10.5208	4.29855e-21	6.28721e-18	36.2382	Down
MPI	31775	AT	8	NA	NA	0	0.9912	0.4218	0.0744	-0.0815934	0.768158	-5.79198	2.49231e-08	1.29771e-06	7.17102	Down
MPI	31777	ES	7	6.1	8	0	0.9912	0.3379	0.0613	-0.0450222	0.911773	-4.05365	7.08366e-05	0.000884916	-0.518632	Down
MPI	31783	ES	1.2:2.2:2.3	1.1	3	0	0.8739	1	0.1886	-0.113272	0.659546	-3.13456	0.00196529	0.0121422	-3.64249	Down
FAM219B	31792	RI	5.3	5.2	5.4	0	0.9912	0.4249	0.0671	-0.038055	0.900774	-2.6507	0.00863962	0.0380497	-4.99431	Down
COX5A	31810	ES	5.1	4	6	0	0.9912	0.0187	0.0022	-0.00180436	0.996582	-4.03189	7.72102e-05	0.000948459	-0.600651	Down
SCAMP5	31819	AP	2	NA	NA	0	0.8385	0.8628	0.1531	-0.0688344	0.742686	-2.6229	0.00935258	0.040359	-5.06559	Down
SCAMP5	31823	ES	7	6	8.2	0	0.9469	1	0.1975	-0.156016	0.396467	-4.06947	6.65226e-05	0.000841078	-0.458787	Down
COMMD4	31846	ES	8	7	9.1	0	0.9912	0.182	0.0306	-0.0274789	0.937383	-4.69754	4.73481e-06	0.000100453	2.075	Down
NRG4	31910	AT	11	NA	NA	0	0.9912	0.359	0.0657	-0.0617322	0.0324908	-5.31025	2.76056e-07	9.8684e-06	4.82729	Down
NRG4	31911	AT	18	NA	NA	0	0.9912	0.4624	0.0806	-0.0930837	0.0484986	-5.6523	5.07986e-08	2.40531e-06	6.47587	Down
PEAK1	31986	AT	8	NA	NA	0	0.9912	0.1931	0.0218	-0.0130391	0.984842	-3.51981	0.000528649	0.00432457	-2.41939	Down
IDH3A	32008	AT	12	NA	NA	0	0.9912	0.1464	0.0117	-0.00588649	0.991343	-2.82512	0.00517836	0.0256974	-4.53115	Down
ACSBG1	32055	AP	2	NA	NA	0	0.9735	0.6178	0.0784	-0.100783	0.0400939	-6.20985	2.76487e-09	1.99742e-07	9.32271	Down
DNAJA4	32069	AP	2.1	NA	NA	0	0.9115	0.892	0.1476	-0.0879866	0.143841	-3.16807	0.00176138	0.0111428	-3.54119	Down
IREB2	32086	AT	21	NA	NA	0	0.9912	0.1309	0.0183	-0.0119289	0.97813	-3.16462	0.00178145	0.0112445	-3.55168	Down
PSMA4	32111	AD	1.2	1.1	3	0	0.9912	0.1224	0.0195	-0.0149541	0.976247	-4.49755	1.13258e-05	0.000203815	1.2355	Down
ST20	32162	AP	1	NA	NA	0	0.9912	0.8554	0.1482	-0.150866	0.778038	-6.06846	5.88398e-09	3.84114e-07	8.58284	Down
ZFAND6	32169	AT	10	NA	NA	0	0.9912	0.0374	0.0073	-0.0041531	0.992027	-2.99909	0.00303224	0.0169787	-4.04198	Down
ZFAND6	32171	AA	7.1	6	7.2	0	0.9912	0.1731	0.0186	-0.012677	0.982396	-3.90934	0.000124598	0.00138345	-1.05545	Down
FAH	32178	AP	1.1	NA	NA	0	0.9646	1	0.1892	-0.144974	0.79713	-4.52327	1.01403e-05	0.000186493	1.34177	Down
C15orf40	32246	AT	7	NA	NA	0	0.9912	0.4741	0.0677	-0.0422955	0.366183	-3.23649	0.00140446	0.00935584	-3.33132	Down
SEC11A	32314	ES	8	5	9	0	0.9912	0.0279	0.0032	-0.00162136	0.996907	-2.55753	0.0112412	0.0464697	-5.23041	Down
SEC11A	32316	ES	6	5	8	0	0.9912	0.0445	0.0065	-0.0054546	0.00889729	-3.92	0.000119573	0.00134058	-1.01638	Down
SEC11A	32319	ES	05:06:00	4	8	1	0.9447	0.8395	0.1502	-0.107876	0.312329	-3.93064	0.000114747	0.00129682	-0.977268	Down
AKAP13	32354	ES	12:13:00	11	14	1	0.7566	0.9312	0.1876	-0.17602	0.278545	-5.69968	3.99507e-08	1.96625e-06	6.71028	Down
AKAP13	32355	ES	13	11	14	1	0.958	0.4434	0.0705	-0.0366305	0.0689291	-2.66322	0.0083349	0.037026	-4.96199	Down
AKAP13	32356	ES	12	11	14	1	0.9757	0.8402	0.1765	-0.170399	0.291836	-5.13056	6.51954e-07	2.01344e-05	3.99276	Down
NTRK3	32368	AT	17	NA	NA	0	0.8119	1	0.2095	-0.107749	0.605507	-2.87255	0.00448617	0.0230174	-4.40045	Down
HAPLN3	32399	ES	5	4	6	0	0.9712	1	0.1337	-0.0917499	0.171345	-4.28623	2.75979e-05	0.000414198	0.381327	Down
MFGE8	32404	ES	8	7	9.1	0	0.9912	0.1752	0.0247	-0.0250938	0.957619	-6.01026	8.00302e-09	4.98082e-07	8.28175	Down
POLG	32420	AD	1.2	1.1	2	0	0.9646	0.5591	0.0859	-0.0424451	0.310873	-2.53705	0.0118995	0.0485079	-5.28123	Down
C15orf38	32461	AP	1	NA	NA	0	0.9889	0.4095	0.0413	-0.0158881	0.979015	-2.60337	0.00988447	0.0420366	-5.11523	Down
ZNF774	32484	AT	6	NA	NA	0	0.9912	0.9185	0.1543	-0.0876646	0.404502	-2.92264	0.00384775	0.020379	-4.26025	Down
CRTC3	32489	AT	16.2	NA	NA	0	0.9912	0.0551	0.0095	-0.00628674	0.987694	-3.57396	0.000435473	0.00370395	-2.23735	Down
HDDC3	32522	RI	3.2	3.1	3.3	0	0.8783	1	0.1893	-0.0953495	0.612549	-2.78529	0.00583323	0.0281331	-4.63934	Down
HDDC3	32523	RI	3.2:3.3	3.1	3.4	0	0.9912	0.46	0.0548	-0.0498775	0.0887584	-4.39855	1.72589e-05	0.000284285	0.831085	Down
RGMA	32564	AP	1	NA	NA	0	0.823	1	0.1754	-0.0837627	0.546659	-2.71113	0.00725603	0.0333182	-4.83696	Down
MCTP2	32586	AT	26	NA	NA	0	0.9912	0.3437	0.0541	-0.0287877	0.926429	-2.75631	0.00635595	0.03007	-4.71715	Down
NR2F2	32594	AP	1	NA	NA	0	0.9912	0.4838	0.0804	-0.0589449	0.105315	-3.8087	0.000183026	0.00187298	-1.41983	Down
TTC23	32610	AT	15	NA	NA	0	0.9912	0.3984	0.0646	-0.0332774	0.884147	-2.62565	0.00927975	0.0401765	-5.05857	Down
TTC23	32613	AA	14.1	13.1	14.2	0	0.896	0.9567	0.1949	-0.105824	0.302864	-2.80044	0.00557567	0.0271797	-4.59834	Down
LRRC28	32711	ES	3	2	5	0	0.9845	0.4279	0.0684	-0.0381563	0.890794	-3.16067	0.00180468	0.0113544	-3.56367	Down
LRRC28	32712	AD	1.2	1.1	2	0	0.896	0.3321	0.0372	-0.0173187	0.0233836	-2.96163	0.00340963	0.0186004	-4.14958	Down
MEF2A	32715	ES	13	10	14	0	0.9867	0.2527	0.0314	-0.0348957	0.0219155	-5.17944	5.1714e-07	1.65511e-05	4.21755	Down
ASB7	32736	AT	6	NA	NA	0	0.9912	0.3822	0.0694	-0.0423399	0.896716	-2.97419	0.00327854	0.0180408	-4.11364	Down
ALDH1A3	32739	AT	1.2	NA	NA	0	0.9912	0.1546	0.0119	-0.00820524	0.00806436	-3.69599	0.000278966	0.00262027	-1.81805	Down
VIMP	32757	AT	7.2	NA	NA	0	0.9912	0.1336	0.0224	-0.0121854	0.945076	-2.71927	0.00708576	0.0327066	-4.81551	Down
PCSK6	32760	AT	24	NA	NA	0	0.9912	0.3038	0.0296	-0.0121311	0.97703	-3.11521	0.00209277	0.0127219	-3.70055	Down
TM2D3	32765	AP	1.1	NA	NA	0	0.9889	0.2956	0.0377	-0.0257663	0.965519	-4.01517	8.24756e-05	0.000998933	-0.663426	Down
WASH4P	32782	AA	3.1	1	3.2	0	0.9867	1	0.159	-0.132468	0.585131	-4.2519	3.17962e-05	0.000463131	0.245847	Down
LUC7L	32836	AP	1.1	NA	NA	0	0.9912	0.8794	0.1731	-0.103253	0.609472	-3.26689	0.00126855	0.00866823	-3.2368	Down
LUC7L	32850	ES	1.3	1.1	2.2	0	0.9248	0.8187	0.1474	-0.0866006	0.197828	-2.8961	0.00417488	0.0217329	-4.33482	Down
ITFG3	32853	AT	15	NA	NA	0	0.9912	0.1416	0.015	-0.0106115	0.0101957	-3.98893	9.14291e-05	0.00108286	-0.761445	Down
NME4	32877	AT	8.2	NA	NA	0	0.9912	0.3842	0.0785	-0.0404659	0.857028	-2.73043	0.00685819	0.0318821	-4.78599	Down
NME4	32879	ES	4	2	5	0	0.9889	0.7187	0.1336	-0.129591	0.341982	-4.96969	1.38207e-06	3.75927e-05	3.26466	Down
RAB11FIP3	32894	AP	1	NA	NA	0	0.9912	0.6772	0.1042	-0.0630247	0.92174	-3.10319	0.00217575	0.0131225	-3.73644	Down
RAB11FIP3	32895	ES	7	6	8	0	0.9867	0.732	0.1513	-0.0906871	0.618405	-3.14138	0.00192212	0.0119181	-3.62197	Down
C16orf13	32916	ES	03:04:00	2	5	0	0.9912	0.4375	0.0627	-0.0439579	0.901756	-3.74579	0.000231847	0.00225925	-1.6434	Down
C16orf13	32917	ES	3	2	5	0	0.9912	0.4631	0.0775	-0.0671925	0.806698	-4.56027	8.6416e-06	0.000163995	1.49557	Down
C16orf13	32919	ES	02:03:04	1	5	0	0.9912	0.6329	0.1088	-0.0853173	0.901771	-4.35718	2.05384e-05	0.00032715	0.664286	Down
C16orf13	32921	ES	02:03:00	1	5	0	0.9912	0.6191	0.1241	-0.128497	0.837373	-5.88796	1.51765e-08	8.61057e-07	7.65578	Down
C16orf13	32923	ES	2	1	5	0	0.9912	0.7587	0.1512	-0.163685	0.627295	-5.86711	1.69118e-08	9.34724e-07	7.54995	Down
C16orf13	32924	ES	2	1	3	0	0.9912	0.4848	0.0887	-0.0852034	0.889135	-5.50086	1.08456e-07	4.49168e-06	5.73646	Down
WDR90	32929	AP	1	NA	NA	0	0.969	0.8804	0.186	-0.132928	0.317276	-3.82116	0.000174591	0.00180143	-1.37518	Down
RHOT2	32941	AA	7.1	6	7.2	0	0.9912	0.3451	0.0433	-0.0338705	0.904041	-3.90846	0.000125023	0.001387	-1.05867	Down
JMJD8	32952	ES	8	7	9	0	0.9912	0.1567	0.0251	-0.0208777	0.960706	-4.9456	1.54439e-06	4.12097e-05	3.15718	Down
JMJD8	32953	ES	2	1	3	0	0.9912	0.2526	0.033	-0.0222568	0.955405	-3.50713	0.000553023	0.00447638	-2.46167	Down
NARFL	32978	AP	1.1	NA	NA	0	0.9845	0.4976	0.0886	-0.0520808	0.891379	-3.09812	0.00221166	0.0132856	-3.75154	Down
RPUSD1	33006	AP	1	NA	NA	0	0.9867	0.6865	0.0977	-0.0644164	0.867835	-3.61739	0.000372141	0.00328287	-2.08956	Down
UBE2I	33053	AP	2	NA	NA	0	0.9912	0.2524	0.0425	-0.0316285	0.915984	-4.18178	4.23518e-05	0.000582876	-0.0281176	Down
UBE2I	33056	AT	10	NA	NA	0	0.9912	0.1003	0.0155	-0.00955382	0.978849	-3.48284	0.000602691	0.00480176	-2.54228	Down
UNKL	33078	AP	1	NA	NA	0	0.9248	0.9133	0.168	-0.152205	0.803348	-4.9953	1.22769e-06	3.40743e-05	3.37933	Down
HN1L	33119	AP	1.1	NA	NA	0	0.9912	0.085	0.0106	-0.00437887	0.993209	-2.73207	0.00682532	0.0317589	-4.78165	Down
SPSB3	33131	AP	1	NA	NA	0	0.9823	0.5698	0.0944	-0.0481848	0.931053	-2.77975	0.00592996	0.0285017	-4.65426	Down
FAHD1	33150	AT	3	NA	NA	0	0.9912	0.1491	0.0211	-0.0138098	0.03425	-3.72573	0.000249845	0.00239377	-1.714	Down
RPS2	33174	ES	2	1.3	3	0	0.9912	0.0094	0.0013	-0.000838907	0.998342	-2.88831	0.00427559	0.0221264	-4.35659	Down
GFER	33180	AP	2.1	NA	NA	0	0.9912	0.566	0.0764	-0.0438212	0.0825162	-2.94625	0.00357666	0.0192591	-4.19339	Down
TSC2	33192	ES	33	32	34	0	0.9867	0.4881	0.0801	-0.0917299	0.126791	-6.25891	2.12179e-09	1.5864e-07	9.58224	Down
PKD1	33200	AA	32.1	31	32.2	0	0.9469	0.7126	0.0972	-0.0476088	0.699375	-2.56593	0.0109807	0.0456488	-5.20944	Down
RNPS1	33251	ES	8	7	9	0	0.9912	0.0386	0.0052	-0.00279172	0.992683	-2.59203	0.0102058	0.043133	-5.14391	Down
RNPS1	33260	ES	2.3:3	1.1	4	0	0.9912	0.0942	0.0047	-0.000891985	0.00028738	-2.56651	0.0109632	0.0456054	-5.20801	Down
ATP6V0C	33276	AP	1.1	NA	NA	0	0.9912	0.0824	0.0137	-0.00872033	0.984286	-3.3697	0.000894186	0.00653869	-2.91114	Down
AMDHD2	33281	RI	10.2	10.1	10.3	0	0.9912	0.2679	0.0358	-0.0181505	0.976299	-2.61559	0.00954852	0.0409724	-5.08421	Down
PRSS22	33312	ES	3.2:4	3.1	5	0	0.9712	0.1148	0.014	-0.00709672	0.990941	-2.93109	0.00374873	0.019975	-4.2364	Down
PKMYT1	33329	AA	9.1	8	9.2	0	0.9779	0.183	0.0318	-0.0279729	0.975967	-4.63883	6.1343e-06	0.000123331	1.82544	Down
PKMYT1	33330	AA	9.1:9.2	8	9.3	0	0.9912	0.8821	0.1174	-0.136555	0.341759	-5.31218	2.73485e-07	9.8077e-06	4.83639	Down
PAQR4	33336	AP	1.1	NA	NA	0	0.9425	0.919	0.1814	-0.160624	0.736952	-5.3049	2.83299e-07	1.00792e-05	4.80212	Down
CCDC64B	33362	AP	1	NA	NA	0	0.9668	0.9173	0.2176	-0.269159	0.337466	-6.93767	4.77291e-11	6.12774e-09	13.3111	Down
IL32	33372	RI	5.2	5.1	5.3	0	0.9912	0.0604	0.0084	-0.00495879	0.987038	-3.04424	0.00262844	0.0151918	-3.91062	Down
IL32	33377	ES	2.4	2.1	3	0	0.9912	0.4136	0.034	-0.0219186	0.926532	-3.66549	0.000312145	0.00286308	-1.924	Down
IL32	33388	AD	1.6	1.5	1.9	0	0.9912	0.7208	0.0472	-0.0396401	0.125639	-3.65238	0.000327522	0.00297197	-1.96931	Down
IL32	33389	RI	1.5:1.6:1.7:1.8	1.4	1.9	0	0.9779	0.8082	0.1161	-0.0587268	0.6893	-2.68914	0.00773451	0.0349718	-4.89461	Down
IL32	33392	AD	1.5:1.6	1.4	1.9	0	0.9668	1	0.1324	-0.0827762	0.605265	-3.48958	0.000588502	0.00471445	-2.51995	Down
IL32	33435	AA	1.8	1.1	1.9	0	0.9867	0.4792	0.0577	-0.0355993	0.296118	-3.26702	0.001268	0.00866823	-3.23639	Down
ZNF213	33456	ES	4	3.2	5	0	0.9823	0.3512	0.0637	-0.0377436	0.946754	-3.13304	0.00197503	0.0121823	-3.64706	Down
ZNF200	33465	AD	1.2:1.3	1.1	2	0	0.9602	0.8132	0.1619	-0.114314	0.809718	-3.61363	0.000377252	0.00331609	-2.1024	Down
ZNF200	33466	AD	1.2	1.1	2	0	0.8783	1	0.1628	-0.145032	0.804997	-4.58477	7.76925e-06	0.000150285	1.59795	Down
ZNF263	33509	AT	7	NA	NA	0	0.9912	0.2289	0.0301	-0.022856	0.926076	-4.18314	4.2118e-05	0.000580901	-0.0228322	Down
ZNF263	33515	ES	00:04:05.100000	2	6	1	0.8009	0.7747	0.1094	-0.0850115	0.103538	-4.17135	4.41822e-05	0.000603259	-0.0685192	Down
NAA60	33527	RI	10.5	10.4	10.6	0	0.9912	0.787	0.1628	-0.110565	0.502689	-3.53108	0.000507835	0.00419246	-2.38171	Down
TRAP1	33618	AP	1	NA	NA	0	0.9912	0.7183	0.1318	-0.0697632	0.844147	-2.66717	0.00824059	0.0367206	-4.95174	Down
PAM16	33648	AP	2.1	NA	NA	0	0.9912	0.7521	0.1404	-0.0695421	0.693751	-2.78693	0.00580475	0.0280349	-4.6349	Down
HMOX2	33743	AP	2.1	NA	NA	0	0.958	0.8061	0.1778	-0.148876	0.73866	-4.34448	2.16597e-05	0.000341621	0.613346	Down
CDIP1	33755	AP	2	NA	NA	0	0.9889	0.7922	0.1489	-0.141623	0.174308	-5.11428	7.04008e-07	2.14182e-05	3.91825	Down
UBALD1	33763	AP	1.1	NA	NA	0	0.9867	0.8529	0.1758	-0.100583	0.199548	-3.16371	0.00178679	0.0112687	-3.55445	Down
SMIM22	33849	AP	1.1	NA	NA	0	0.9712	0.2425	0.0124	-0.00370764	0.000894066	-3.5758	0.000432586	0.00368637	-2.2311	Down
GLYR1	33864	ES	9	8	10	0	0.9912	0.3714	0.0502	-0.0386965	0.935634	-4.25709	3.11246e-05	0.000455025	0.266264	Down
NAGPA	33873	ES	6	5	7	0	0.9889	0.4314	0.0588	-0.0580019	0.0928763	-5.20613	4.55387e-07	1.49255e-05	4.341	Down
METTL22	33897	ES	4	3.4	5	0	0.9757	0.928	0.1731	-0.12381	0.607843	-3.59537	0.000403081	0.00348854	-2.16469	Down
ABAT	33900	AP	1	NA	NA	0	0.8761	1	0.203	-0.112141	0.847353	-2.95763	0.00345235	0.0187611	-4.16099	Down
EMP2	33987	AP	2	NA	NA	0	0.9912	0.4545	0.0814	-0.0382108	0.0729918	-2.52287	0.0123753	0.0499311	-5.31621	Down
LITAF	34015	AP	4	NA	NA	0	0.9912	0.5266	0.0543	-0.026544	0.869504	-2.60854	0.00974112	0.041596	-5.10213	Down
ZC3H7A	34035	AP	1	NA	NA	0	0.9889	1	0.1856	-0.183139	0.730016	-5.37237	2.04111e-07	7.6431e-06	5.12092	Down
RSL1D1	34042	ES	2.1:2.2:3:4:5:6.1	1.1	6.2	0	0.9912	0.0363	0.0034	-0.00232427	0.997674	-2.75882	0.00630909	0.0298892	-4.71045	Down
SHISA9	34062	AT	2	NA	NA	0	0.9912	0.2007	0.0211	-0.0163842	0.00957777	-4.26025	3.07226e-05	0.000451298	0.278698	Down
ERCC4	34064	AT	11	NA	NA	0	0.9912	0.8176	0.1643	-0.104778	0.629671	-3.44147	0.000697023	0.00537142	-2.67841	Down
MKL2	34068	AP	4	NA	NA	0	0.9071	1	0.2258	-0.204226	0.356815	-5.08038	8.25685e-07	2.44899e-05	3.76367	Down
[truncated: 5,077 more rows]
