# Supplementary material for: Systematic Analyses of the Differentially Expressed Alternative Splicing Events in Gastric Cancer and Its Clinical Significance
Source: Front Genet. 2020 Nov 17;11:522831. doi: 10.3389/fgene.2020.522831 (PMC7705250; doi:10.3389/fgene.2020.522831)
Supplement: Supplementary file 7 [file Table_3.XLSX]

## Sheet: 01_06_Table_4_DEAS_DEG_Final_ST
Supplementary Table S4: The relationship between DEAS and DEG.
Venn Intersection	Sum	ID	symbol	splice_type	exons	from_exon	to_exon	novel_splice	pct_with_values	psi_range	std_psi	logFC	AveExpr	t	P.Value	adj.P.Val	B
DEAS_Multi_DEG_up	1823	AP〇ABCA7〇046367	ABCA7	AP	7.1	NA	NA	0	0.9447	0.91	0.1807	0.141497	0.311275	4.27095	2.93967e-05	0.000434663	0.320902
		AP〇ABCA7〇046368	ABCA7	AP	1	NA	NA	0	0.9447	0.91	0.1807	-0.142708	0.689051	-4.30551	2.54773e-05	0.000388075	0.45786
		AP〇ABCC10〇076266	ABCC10	AP	3.1	NA	NA	0	0.8761	1	0.1961	0.150255	0.299039	4.05589	7.02115e-05	0.000878572	-0.510191
		AP〇ABCC10〇076267	ABCC10	AP	1	NA	NA	0	0.8761	1	0.1961	-0.149867	0.702053	-4.04969	7.19587e-05	0.000896441	-0.533596
		AT〇ABCF2〇082355	ABCF2	AT	15.2	NA	NA	0	0.9912	0.1866	0.0265	0.0316541	0.974877	6.73287	1.53796e-10	1.71484e-08	12.1596
		AT〇ABCF2〇082356	ABCF2	AT	16	NA	NA	0	0.9912	0.1866	0.0265	-0.0315965	0.0251074	-6.71895	1.66405e-10	1.8372e-08	12.0821
		AP〇ABL2〇009101	ABL2	AP	1	NA	NA	0	0.9823	0.9441	0.2208	-0.118435	0.722892	-3.12614	0.00201987	0.0124061	-3.6678
		AP〇ABL2〇009102	ABL2	AP	2	NA	NA	0	0.9823	0.9441	0.2208	0.118786	0.277806	3.13646	0.00195317	0.0120789	-3.63678
		ES〇ABL2〇009107	ABL2	ES	3	1	4	0	0.7832	1	0.1731	0.0826252	0.554829	2.65959	0.00842213	0.0373113	-4.97137
		AP〇ACBD5〇011066	ACBD5	AP	1	NA	NA	0	0.9735	0.8288	0.0991	-0.0599576	0.096108	-3.7469	0.000230886	0.00225492	-1.63948
		AP〇ACBD5〇011067	ACBD5	AP	2.1	NA	NA	0	0.9735	0.8288	0.0991	0.0597397	0.903945	3.73531	0.00024109	0.00232825	-1.68032
		RI〇ACBD5〇011071	ACBD5	RI	2.2	2.1	2.3	0	0.9867	0.9506	0.1483	0.0770134	0.457778	2.81665	0.00531178	0.0261925	-4.55428
		RI〇ACP1〇052512	ACP1	RI	4.2:4.3	4.1	4.4	0	0.9624	1	0.1358	0.0855981	0.174173	3.11605	0.00208705	0.0126997	-3.69802
		ES〇ACP1〇052514	ACP1	ES	4.1	3	4.4	0	0.9912	0.6966	0.1173	-0.0873794	0.311889	-3.76223	0.000218019	0.00215028	-1.58529
		AP〇ACP5〇047745	ACP5	AP	3.1	NA	NA	0	0.9668	0.7284	0.1441	-0.0837465	0.164562	-3.26556	0.00127421	0.0086937	-3.24093
		AP〇ACP5〇047747	ACP5	AP	1	NA	NA	0	0.9668	0.7284	0.1441	0.0817195	0.835384	3.19214	0.0016272	0.010504	-3.46783
		AT〇ADAM12〇013452	ADAM12	AT	24	NA	NA	0	0.9912	0.6169	0.0673	0.0439551	0.955923	2.86732	0.00455817	0.0232937	-4.41497
		AT〇ADAM12〇013453	ADAM12	AT	19	NA	NA	0	0.9912	0.6169	0.0673	-0.0440192	0.0440472	-2.87132	0.00450302	0.0230775	-4.40387
		AT〇ADAMTS12〇071686	ADAMTS12	AT	3.2	NA	NA	0	0.9912	0.5506	0.091	-0.132819	0.0775161	-7.18195	1.15075e-11	1.78923e-09	14.7128
		AT〇ADAMTS12〇071687	ADAMTS12	AT	24	NA	NA	0	0.9912	0.5506	0.0909	0.133976	0.922334	7.25332	7.55344e-12	1.26176e-09	15.1279
		AT〇ADAMTS2〇074891	ADAMTS2	AT	11	NA	NA	0	0.9912	0.7547	0.1288	-0.27087	0.164264	-14.7313	2.81075e-34	3.15752e-30	66.5261
		AT〇ADAMTS2〇074892	ADAMTS2	AT	23	NA	NA	0	0.9912	0.7547	0.1288	0.270839	0.83565	14.7357	2.72167e-34	3.15752e-30	66.5583
		AP〇ADAP1〇078554	ADAP1	AP	1	NA	NA	0	0.9867	0.3371	0.0461	-0.0446971	0.0350847	-4.90452	1.86462e-06	4.83477e-05	2.97489
		AP〇ADAP1〇078555	ADAP1	AP	4	NA	NA	0	0.9867	0.3447	0.0518	0.0241988	0.0384991	2.82737	0.00514337	0.0255689	-4.52498
		AP〇ADNP〇059788	ADNP	AP	1	NA	NA	0	0.9912	0.9326	0.1611	-0.157467	0.790483	-5.425	1.57733e-07	6.15256e-06	5.37173
		AP〇ADNP〇059789	ADNP	AP	3	NA	NA	0	0.9912	0.5439	0.0703	0.0524371	0.0633435	4.20061	3.92269e-05	0.000550315	0.0450949
		AP〇ADNP〇059790	ADNP	AP	4.1	NA	NA	0	0.9912	0.5848	0.112	0.10489	0.145936	5.0734	8.53144e-07	2.52045e-05	3.73196
		ES〇ADNP〇059791	ADNP	ES	2	1	4.2	0	0.9912	0.8416	0.1295	0.22995	0.764157	10.4803	5.69837e-21	8.00176e-18	35.9576
		AA〇ADPGK〇031585	ADPGK	AA	8.1	7	8.2	0	0.9912	0.6831	0.0821	-0.0458825	0.491783	-2.66952	0.00818512	0.0365532	-4.94566
		ES〇ADPGK〇031586	ADPGK	ES	5	4	7	0	0.9912	0.206	0.0244	0.019781	0.976337	3.47973	0.000609339	0.00483757	-2.55255
		ES〇ADPGK〇031587	ADPGK	ES	02:03:00	1.3	4	0	0.9381	0.3562	0.0664	-0.0310759	0.960865	-2.80014	0.00558075	0.0272015	-4.59917
		AA〇AGTPBP1〇086732	AGTPBP1	AA	11.1	10	11.2	0	0.9469	0.9672	0.1282	0.0833384	0.837944	3.52233	0.000523941	0.00429309	-2.411
		ES〇AGTPBP1〇086735	AGTPBP1	ES	9	8	10	0	0.9204	0.9102	0.0882	-0.0405511	0.947941	-2.61887	0.00946003	0.0406937	-5.07585
		AA〇AGTRAP〇000670	AGTRAP	AA	4.1	3	4.2	0	0.9159	0.9406	0.1788	0.142454	0.449751	4.07789	6.43279e-05	0.000819092	-0.426828
		ES〇AGTRAP〇000672	AGTRAP	ES	4.2	3	5	0	0.9912	0.4233	0.0616	-0.0594602	0.0996578	-4.79299	3.09205e-06	7.229e-05	2.48613
		ES〇AGTRAP〇000679	AGTRAP	ES	3	1	5	0	0.9912	0.0867	0.0097	0.00543274	0.994341	2.63364	0.00907101	0.0394623	-5.03813
		AP〇AJUBA〇026681	AJUBA	AP	1	NA	NA	0	0.9912	0.3808	0.056	-0.0273091	0.952216	-2.74264	0.00661692	0.0309978	-4.75359
		AP〇AJUBA〇026682	AJUBA	AP	3.1	NA	NA	0	0.9912	0.3808	0.056	0.0274237	0.0477794	2.75416	0.00639639	0.0302282	-4.7229
		AT〇ALS2〇056916	ALS2	AT	4.2	NA	NA	0	0.9912	0.5268	0.0798	-0.0412954	0.27114	-2.84855	0.00482515	0.0243397	-4.46685
		AT〇ALS2〇056917	ALS2	AT	35	NA	NA	0	0.9912	0.5268	0.0798	0.0413297	0.72896	2.8495	0.00481123	0.0242831	-4.46421
		AP〇AMPD2〇004047	AMPD2	AP	1	NA	NA	0	0.9912	0.3871	0.0633	-0.0324377	0.886208	-2.53957	0.0118169	0.0482631	-5.27502
		ES〇AMPD2〇004048	AMPD2	ES	4	2.2	5.2	0	0.8739	0.817	0.1199	0.1593	0.916192	7.183	1.14364e-11	1.78436e-09	14.7189
		ES〇AMPD2〇004049	AMPD2	ES	2.2	1	4	0	0.969	0.6325	0.0993	0.0739059	0.152381	3.77323	0.000209202	0.00208021	-1.54627
		AP〇ANAPC5〇024855	ANAPC5	AP	1	NA	NA	0	0.9912	0.5212	0.0478	-0.0351116	0.9461	-3.42987	0.000725852	0.00553379	-2.71632
		AP〇ANAPC5〇024859	ANAPC5	AP	4.1	NA	NA	0	0.9912	0.5212	0.0478	0.0351982	0.0539219	3.43815	0.000705163	0.00541649	-2.68927
		RI〇ANAPC5〇024863	ANAPC5	RI	8.2	8.1	8.3	0	0.9912	0.3722	0.0695	0.0361837	0.103587	2.60289	0.00989784	0.0420855	-5.11645
		AP〇ANGEL1〇028557	ANGEL1	AP	1	NA	NA	0	0.9912	0.9807	0.2155	-0.238062	0.639978	-6.15867	3.63889e-09	2.52335e-07	9.05352
		AP〇ANGEL1〇028558	ANGEL1	AP	7.1	NA	NA	0	0.9912	0.9807	0.2155	0.237799	0.360107	6.15199	3.77133e-09	2.59915e-07	9.0185
		AP〇ANGEL2〇009775	ANGEL2	AP	1	NA	NA	0	0.9867	0.7804	0.1348	0.106084	0.361046	4.79927	3.00599e-06	7.0892e-05	2.51339
		AP〇ANGEL2〇009776	ANGEL2	AP	2	NA	NA	0	0.9867	0.7804	0.1348	-0.106448	0.639019	-4.81574	2.79096e-06	6.65667e-05	2.58507
		ES〇ANGEL2〇009777	ANGEL2	ES	8	7	9	0	0.9867	0.4864	0.0643	0.0358652	0.908896	2.54244	0.0117229	0.0479405	-5.26789
		AP〇ANKLE2〇025295	ANKLE2	AP	1.1	NA	NA	0	0.9912	0.713	0.1167	-0.0858368	0.876057	-4.44183	1.43683e-05	0.000246053	1.00697
		AP〇ANKLE2〇025296	ANKLE2	AP	11.1	NA	NA	0	0.9912	0.713	0.1167	0.0857877	0.123811	4.43752	1.4634e-05	0.00024946	0.989388
		AT〇ANKLE2〇025297	ANKLE2	AT	10	NA	NA	0	0.9912	0.1953	0.033	0.022331	0.0426098	3.35949	0.000926124	0.00671541	-2.94388
		AT〇ANKLE2〇025298	ANKLE2	AT	13	NA	NA	0	0.9912	0.1953	0.033	-0.0223452	0.957389	-3.36164	0.000919313	0.00668003	-2.93699
		RI〇ANKLE2〇025300	ANKLE2	RI	1.2	1.1	1.3	0	0.9912	0.7984	0.1321	0.0734682	0.1086	3.62311	0.000364477	0.00322779	-2.06998
		AT〇ANKMY1〇058250	ANKMY1	AT	9.4	NA	NA	0	0.9912	0.8528	0.168	-0.133581	0.564725	-3.93984	0.000110725	0.00126216	-0.943396
		AT〇ANKMY1〇058251	ANKMY1	AT	11	NA	NA	0	0.9912	0.1536	0.0262	0.0155871	0.0237366	3.13171	0.00198361	0.0122218	-3.65107
		AT〇ANKMY1〇058252	ANKMY1	AT	20	NA	NA	0	0.9912	0.8245	0.1641	0.118131	0.411278	3.55028	0.00047414	0.00396836	-2.31726
		AT〇ANKRD10〇026270	ANKRD10	AT	6.2	NA	NA	0	0.9912	0.7548	0.1382	0.134524	0.355512	5.11505	7.01475e-07	2.13555e-05	3.92175
		AT〇ANKRD10〇026271	ANKRD10	AT	8	NA	NA	0	0.9912	0.7548	0.1382	-0.13469	0.644514	-5.12109	6.81766e-07	2.09399e-05	3.94939
		ES〇ANKRD10〇026273	ANKRD10	ES	5	3	6.1	0	0.9912	0.9162	0.1577	0.146259	0.279372	4.87469	2.13647e-06	5.34888e-05	2.84329
		ES〇ANKRD10〇026274	ANKRD10	ES	4	3	6.1	0	0.9912	0.9517	0.1609	0.142851	0.319605	4.86468	2.23606e-06	5.55738e-05	2.79925
		AP〇ANKRD26〇011053	ANKRD26	AP	18	NA	NA	0	0.9845	0.9408	0.1748	0.0941093	0.262547	2.72208	0.00702784	0.0324893	-4.80809
		AP〇ANKRD26〇011054	ANKRD26	AP	1	NA	NA	0	0.9845	0.9408	0.1748	-0.0941928	0.737535	-2.72404	0.00698772	0.0323549	-4.80291
		ES〇ANP32E〇007437	ANP32E	ES	4	3	5.1	0	0.9912	0.0799	0.0067	0.00423468	0.997154	2.7592	0.00630185	0.0298612	-4.70941
		ES〇ANP32E〇007438	ANP32E	ES	00:04:05.100000	1.3	5.2	0	0.9912	0.053	0.0043	-0.00170167	0.998538	-3.00528	0.00297372	0.0167254	-4.02409
		AP〇AOC1〇082266	AOC1	AP	5	NA	NA	0	0.9358	0.1899	0.0167	0.00992919	0.994499	3.06878	0.00243039	0.0142683	-3.83849
		AP〇AOC1〇082267	AOC1	AP	1	NA	NA	0	0.9358	0.1899	0.0165	-0.00929121	0.00531034	-2.89319	0.0042123	0.0218786	-4.34297
		ES〇AP2B1〇040319	AP2B1	ES	16	15	17	0	0.9889	0.4863	0.0831	-0.0850208	0.445333	-5.54431	8.73705e-08	3.77972e-06	5.9471
		AD〇AP2B1〇040326	AP2B1	AD	1.2:1.3	1.1	2	0	0.9889	0.7265	0.1013	0.072765	0.154688	3.53006	0.000509688	0.0042039	-2.38513
		AD〇AP2B1〇040327	AP2B1	AD	1.2	1.1	2	0	0.9912	0.8882	0.1611	0.161284	0.409353	5.22502	4.16061e-07	1.38487e-05	4.4287
		AT〇AP3M2〇083557	AP3M2	AT	9	NA	NA	0	0.9912	0.3364	0.052	-0.0276253	0.902455	-2.64953	0.00866872	0.0381592	-4.99734
		AT〇AP3M2〇083558	AP3M2	AT	6.2	NA	NA	0	0.9912	0.3364	0.052	0.0275541	0.0976264	2.64346	0.00882039	0.03863	-5.01294
		RI〇AP3M2〇083565	AP3M2	RI	1.2:1.3:1.4:1.5	1.1	1.6	0	0.8872	0.3445	0.0377	0.0178337	0.0197531	2.60039	0.00996809	0.0423075	-5.12279
		AD〇AP3M2〇083568	AP3M2	AD	1.2:1.3	1.1	1.6	0	0.9137	0.5291	0.0524	0.0351382	0.0458682	3.32549	0.00104033	0.00737224	-3.05227
		AA〇APTX〇086077	APTX	AA	11.1	10	11.2	0	0.9912	0.2851	0.0516	0.040757	0.0708364	3.76834	0.000213076	0.0021108	-1.56362
		ES〇APTX〇086082	APTX	ES	6.1:6.2	5.2	7.1	0	0.927	0.6183	0.1233	-0.0798511	0.868002	-3.46665	0.000638097	0.00500574	-2.59574
		AT〇ARHGAP11A〇029816	ARHGAP11A	AT	12.2	NA	NA	0	0.9912	0.4283	0.0681	0.0429496	0.100997	3.01097	0.00292082	0.0164883	-4.0076
		AT〇ARHGAP11A〇029817	ARHGAP11A	AT	13	NA	NA	0	0.9912	0.4283	0.0681	-0.0430475	0.899016	-3.0175	0.00286122	0.0162171	-3.98865
		AP〇ARHGEF1〇050098	ARHGEF1	AP	1	NA	NA	0	0.9889	0.9452	0.1519	-0.117728	0.560771	-3.97111	9.8033e-05	0.00114389	-0.827736
		AP〇ARHGEF1〇050099	ARHGEF1	AP	2	NA	NA	0	0.9889	0.9452	0.1519	0.118774	0.439119	4.0071	8.5136e-05	0.0010231	-0.693627
		AP〇ARHGEF16〇000307	ARHGEF16	AP	1	NA	NA	0	0.9735	0.8102	0.149	-0.105173	0.835741	-4.04333	7.37959e-05	0.000914526	-0.557599
		AP〇ARHGEF16〇000308	ARHGEF16	AP	4.1	NA	NA	0	0.9735	0.4763	0.0893	0.0481101	0.0872812	3.22983	0.00143601	0.00953122	-3.35194
		AP〇ARHGEF16〇000309	ARHGEF16	AP	3.1	NA	NA	0	0.9735	0.56	0.0665	0.0355472	0.0397531	2.69075	0.00769846	0.034872	-4.8904
		AT〇ARHGEF38〇070245	ARHGEF38	AT	14	NA	NA	0	0.969	0.4844	0.0741	-0.0440413	0.898542	-2.7231	0.00700694	0.0324229	-4.8054
		AT〇ARHGEF38〇070246	ARHGEF38	AT	4.2	NA	NA	0	0.969	0.4844	0.0741	0.0424099	0.101631	2.6202	0.00942451	0.040607	-5.07247
		AP〇ARHGEF39〇086268	ARHGEF39	AP	1	NA	NA	0	0.9912	0.9838	0.197	-0.202903	0.383269	-5.59327	6.83867e-08	3.07603e-06	6.1859
		AP〇ARHGEF39〇086269	ARHGEF39	AP	3	NA	NA	0	0.9912	0.9838	0.197	0.203442	0.616943	5.60797	6.35207e-08	2.90958e-06	6.25788
		AT〇ARHGEF39〇086271	ARHGEF39	AT	11.4	NA	NA	0	0.9912	0.7661	0.1324	-0.128672	0.281169	-5.87448	1.6277e-08	9.06565e-07	7.58735
		AT〇ARHGEF39〇086272	ARHGEF39	AT	12	NA	NA	0	0.9912	0.7661	0.1324	0.128894	0.718864	5.88347	1.55349e-08	8.73634e-07	7.63297
		AP〇ARHGEF7〇026278	ARHGEF7	AP	5	NA	NA	0	0.9845	0.5895	0.0865	0.0435403	0.0704178	2.73578	0.0067516	0.0314923	-4.77183
		AP〇ARHGEF7〇026279	ARHGEF7	AP	1	NA	NA	0	0.9845	0.3003	0.0427	-0.0220757	0.0339061	-3.02172	0.00282322	0.0160482	-3.97636
		ES〇ARHGEF7〇026288	ARHGEF7	ES	7	6	8	0	0.9889	0.3773	0.0477	-0.028877	0.914624	-3.24937	0.00134532	0.00904294	-3.29138
		ES〇ARHGEF7〇026292	ARHGEF7	ES	6	2.3	8	0	0.9049	0.8753	0.1674	0.100782	0.746332	3.12616	0.00201975	0.0124061	-3.66775
		ES〇ARNTL2〇020881	ARNTL2	ES	4	2	5	0	0.9358	0.5336	0.0627	0.0300668	0.0553101	2.60996	0.00970212	0.0414849	-5.09853
		ES〇ARNTL2〇020882	ARNTL2	ES	3	2	5	0	0.9624	0.6576	0.1178	-0.0891829	0.281797	-3.80415	0.000186202	0.00189685	-1.43612
		AT〇ASB7〇032736	ASB7	AT	6	NA	NA	0	0.9912	0.3822	0.0694	-0.0423399	0.896716	-2.97419	0.00327854	0.0180408	-4.11364
		AT〇ASB7〇032737	ASB7	AT	5.2	NA	NA	0	0.9912	0.3822	0.0694	0.0425527	0.103257	2.98871	0.00313279	0.0174101	-4.07192
		AT〇ASRGL1〇016338	ASRGL1	AT	5.2	NA	NA	0	0.9912	0.2923	0.0416	-0.0400913	0.0451899	-4.65698	5.66373e-06	0.000115787	1.90233
		AT〇ASRGL1〇016339	ASRGL1	AT	7	NA	NA	0	0.9912	0.2923	0.0416	0.0407368	0.954867	4.73852	3.94629e-06	8.73403e-05	2.25069
		AP〇ASXL1〇058949	ASXL1	AP	1	NA	NA	0	0.9912	0.5436	0.082	-0.0455085	0.904515	-3.10563	0.00215869	0.013048	-3.72917
		AP〇ASXL1〇058950	ASXL1	AP	2	NA	NA	0	0.9912	0.5436	0.082	0.0456636	0.0955858	3.11589	0.00208819	0.0127024	-3.69852
		AP〇ATAD2〇085053	ATAD2	AP	1	NA	NA	0	0.9801	0.6679	0.0473	-0.0399399	0.026335	-3.46603	0.000639476	0.0050132	-2.59776
		AP〇ATAD2〇085054	ATAD2	AP	3.1	NA	NA	0	0.9801	0.6679	0.0473	0.0405721	0.973568	3.52089	0.000526631	0.00431041	-2.41581
		AP〇ATP6V1E2〇053462	ATP6V1E2	AP	1	NA	NA	0	0.9912	0.6361	0.1089	-0.0779961	0.8231	-4.00983	8.42272e-05	0.00101522	-0.683419
		AP〇ATP6V1E2〇053463	ATP6V1E2	AP	5	NA	NA	0	0.9912	0.6361	0.1089	0.0779956	0.176982	4.01026	8.40828e-05	0.0010143	-0.681786
		AP〇B3GNTL1〇044424	B3GNTL1	AP	1	NA	NA	0	0.9801	0.873	0.2096	-0.143477	0.339193	-3.42283	0.000743885	0.00564459	-2.73926
		AP〇B3GNTL1〇044426	B3GNTL1	AP	2.1	NA	NA	0	0.9801	0.94	0.2096	0.146271	0.616927	3.54023	0.000491508	0.00408695	-2.35104
		AT〇BAIAP2L2〇062195	BAIAP2L2	AT	15	NA	NA	0	0.9867	0.4011	0.0283	-0.0125219	0.98122	-2.95509	0.00347974	0.0188615	-4.16823
		AT〇BAIAP2L2〇062196	BAIAP2L2	AT	8	NA	NA	0	0.9867	0.4011	0.0283	0.0125471	0.0187787	2.96138	0.00341231	0.0186083	-4.1503
		AP〇BATF2〇016723	BATF2	AP	3.1	NA	NA	0	0.9403	0.654	0.0941	-0.063883	0.0802132	-3.46222	0.000648117	0.0050693	-2.61033
		AP〇BATF2〇016724	BATF2	AP	1	NA	NA	0	0.9403	0.654	0.0941	0.0637665	0.919807	3.45721	0.000659617	0.00514224	-2.62679
		RI〇BAX〇050836	BAX	RI	6.2	6.1	6.3	0	0.9912	0.6439	0.1087	0.0690604	0.389745	3.36759	0.000900675	0.00657651	-2.91788
		ES〇BAX〇050838	BAX	ES	3	2	4	0	0.9912	0.1538	0.0196	-0.0131779	0.984789	-4.36043	2.02599e-05	0.000323979	0.677369
		AP〇BAZ1A〇027172	BAZ1A	AP	1	NA	NA	0	0.9912	0.5529	0.0989	0.0779216	0.691821	4.24551	3.26433e-05	0.000472865	0.2207
		AP〇BAZ1A〇027173	BAZ1A	AP	2.1	NA	NA	0	0.9912	0.5529	0.0989	-0.0777562	0.308382	-4.23286	3.43828e-05	0.000492664	0.17106
		ES〇BAZ1A〇027174	BAZ1A	ES	13	12	14	0	0.9912	0.4426	0.0775	-0.0449172	0.870878	-3.0802	0.00234301	0.0138804	-3.80475
		AP〇BBC3〇050632	BBC3	AP	2	NA	NA	0	0.9845	0.9243	0.207	-0.130898	0.68433	-3.54928	0.000475845	0.00397806	-2.32063
		AP〇BBC3〇050633	BBC3	AP	1	NA	NA	0	0.9845	0.9243	0.207	0.131466	0.315806	3.56346	0.000452236	0.00381762	-2.27284
		AP〇BCL2L1〇058899	BCL2L1	AP	1	NA	NA	0	0.9912	0.581	0.0823	-0.0508327	0.874879	-3.06173	0.00248585	0.0145332	-3.85927
		AP〇BCL2L1〇058900	BCL2L1	AP	2.1	NA	NA	0	0.9912	0.581	0.0823	0.0509801	0.125044	3.06975	0.00242287	0.0142465	-3.83563
		AA〇BCL2L1〇058902	BCL2L1	AA	2.2	1	2.3	0	0.9889	0.568	0.0732	0.0442318	0.659697	3.12779	0.00200906	0.0123515	-3.66285
		AP〇BCL2L11〇054945	BCL2L11	AP	2	NA	NA	0	0.9912	0.6101	0.097	-0.0839218	0.142259	-4.26539	3.00785e-05	0.000444013	0.298968
		AP〇BCL2L11〇054946	BCL2L11	AP	1	NA	NA	0	0.9912	0.6101	0.097	0.083797	0.857866	4.258	3.10089e-05	0.000454019	0.269827
		AT〇BCL2L11〇054948	BCL2L11	AT	4	NA	NA	0	0.9912	0.6004	0.0842	0.0434426	0.0784892	2.80778	0.0054548	0.0266991	-4.57843
		AT〇BCL2L11〇054951	BCL2L11	AT	11	NA	NA	0	0.9912	0.6004	0.0842	-0.0435935	0.921528	-2.81748	0.00529843	0.0261517	-4.55199
		ES〇BCLAF1〇077906	BCLAF1	ES	13	12	14	0	0.9912	0.5026	0.0742	-0.0568551	0.774642	-3.85583	0.000153008	0.00162233	-1.2502
		ES〇BCLAF1〇077908	BCLAF1	ES	7	6	8	0	0.9912	0.2471	0.0354	0.0169619	0.0479479	2.64993	0.00865862	0.0381194	-4.99629
		AA〇BCLAF1〇077909	BCLAF1	AA	5.1	4.2	5.2	0	0.9912	0.1509	0.0227	0.0197153	0.965528	4.7477	3.78786e-06	8.48068e-05	2.29022
		AT〇BICD1〇021019	BICD1	AT	10	NA	NA	0	0.9912	0.9872	0.2194	-0.241823	0.441507	-5.69588	4.07305e-08	2.00025e-06	6.69141
		AT〇BICD1〇021020	BICD1	AT	1.5	NA	NA	0	0.9912	0.9872	0.2194	0.242297	0.558394	5.70738	3.84172e-08	1.89701e-06	6.74848
		AT〇BIRC5〇043853	BIRC5	AT	2.2	NA	NA	0	0.9889	0.1675	0.0169	0.0102268	0.0155398	2.80474	0.0055046	0.0268858	-4.58669
		AT〇BIRC5〇043854	BIRC5	AT	6	NA	NA	0	0.9889	0.1675	0.0169	-0.0102368	0.984448	-2.8084	0.0054446	0.0266675	-4.57673
		AP〇BLCAP〇059352	BLCAP	AP	1	NA	NA	0	0.9889	0.4255	0.0659	-0.0539741	0.91632	-4.36828	1.96038e-05	0.00031584	0.708926
		AP〇BLCAP〇059354	BLCAP	AP	2.1	NA	NA	0	0.9889	0.2077	0.0381	0.0209846	0.0418172	2.70938	0.00729297	0.0334432	-4.84155
		AP〇BLCAP〇059355	BLCAP	AP	3	NA	NA	0	0.9889	0.2623	0.0402	0.0322517	0.0412114	4.24134	3.32066e-05	0.000479017	0.204341
		ES〇BLCAP〇059357	BLCAP	ES	4	1	6	0	0.9823	0.5999	0.0552	0.0236905	0.0463519	2.91907	0.0038904	0.0205641	-4.27033
		ES〇BMP1〇082988	BMP1	ES	17.1:17.2	16	18.1	0	0.9845	0.5045	0.0952	-0.0755057	0.155685	-3.94266	0.000109517	0.00124966	-0.932978
		AA〇BMP1〇082992	BMP1	AA	18.1	16	18.2	0	0.9889	0.925	0.1774	0.179732	0.537171	5.25375	3.62517e-07	1.23594e-05	4.56251
		AP〇BRD3〇088086	BRD3	AP	2	NA	NA	0	0.9602	0.3913	0.06	0.0388502	0.932764	3.26971	0.00125655	0.00860159	-3.22797
		AP〇BRD3〇088087	BRD3	AP	1	NA	NA	0	0.9602	0.3913	0.06	-0.0382698	0.0673523	-3.21405	0.00151338	0.00990427	-3.40061
		AP〇BRD9〇071452	BRD9	AP	1	NA	NA	0	0.9912	0.5887	0.0702	-0.0528901	0.936256	-4.46019	1.32882e-05	0.000231615	1.08201
		AP〇BRD9〇071455	BRD9	AP	2.1	NA	NA	0	0.9912	0.5887	0.0702	0.0528592	0.0637774	4.45758	1.34368e-05	0.000233934	1.07132
		ES〇BRD9〇071461	BRD9	ES	18.1:18.2:19	17	20	0	0.9912	0.3336	0.0458	0.0271728	0.0473001	3.15599	0.00183253	0.0114942	-3.57783
		ES〇BRD9〇071462	BRD9	ES	18.2:19	17	20	0	0.9912	0.2986	0.0433	0.0370367	0.0462841	4.56262	8.55422e-06	0.000162737	1.50534
		ES〇BRD9〇071463	BRD9	ES	18.1:18.2	17	20	0	0.9912	0.3936	0.0519	0.0371581	0.0555016	3.67498	0.000301442	0.00278824	-1.89111
		ES〇BRD9〇071464	BRD9	ES	18.2	17	20	0	0.9912	0.2799	0.0516	0.0257773	0.0533241	2.62186	0.00938007	0.0404621	-5.06823
		ES〇BRD9〇071467	BRD9	ES	11	10	12	0	0.9735	0.6617	0.0747	0.0512578	0.0650965	4.40191	1.70159e-05	0.000280694	0.844685
		AT〇BTN2A1〇075668	BTN2A1	AT	10	NA	NA	0	0.9912	0.3376	0.0407	-0.0228002	0.05218	-3.05586	0.00253289	0.0147467	-3.87653
		AT〇BTN2A1〇075669	BTN2A1	AT	9.2	NA	NA	0	0.9912	0.3376	0.0407	0.0227214	0.947807	3.04574	0.00261595	0.0151382	-3.90624
		AA〇BTN2A1〇075670	BTN2A1	AA	9.1	8	9.2	0	0.9867	0.7872	0.124	0.0728064	0.417893	2.96992	0.00332254	0.018216	-4.12586
		ES〇BTN2A1〇075672	BTN2A1	ES	2	1	3	0	0.9889	0.309	0.0528	0.0290105	0.93185	2.63457	0.00904717	0.0393814	-5.03576
		AT〇BTN3A2〇075612	BTN3A2	AT	12	NA	NA	0	0.9912	0.451	0.066	-0.0438352	0.504354	-3.44395	0.000690992	0.00533409	-2.67028
		AT〇BTN3A2〇075615	BTN3A2	AT	11.2	NA	NA	0	0.9912	0.451	0.066	0.0438817	0.49562	3.44731	0.000682925	0.00528271	-2.65929
		AA〇BTN3A2〇075619	BTN3A2	AA	4.1	3.2	4.2	0	0.9779	0.64	0.0944	0.0900489	0.113162	5.09637	7.65938e-07	2.29449e-05	3.83649
		ES〇BTN3A2〇075621	BTN3A2	ES	3.1:3.2:4.1	2.2	4.2	0	0.9624	0.4452	0.0635	0.0471135	0.0650019	3.71843	0.000256714	0.00245278	-1.73961
		ES〇BTN3A2〇075622	BTN3A2	ES	3.2:4.1	2.2	4.2	0	0.9624	0.2944	0.0465	0.0236154	0.0408319	2.62493	0.00929879	0.0402157	-5.06041
		ES〇BTN3A2〇075623	BTN3A2	ES	3.1:3.2	2.2	4.2	0	0.9889	0.8524	0.1107	-0.0718067	0.612685	-3.04568	0.00261645	0.0151391	-3.90641
		AA〇BTN3A2〇075635	BTN3A2	AA	2.1	1	2.2	0	0.9801	0.3193	0.0494	0.0324204	0.0661154	3.4975	0.00057225	0.00460165	-2.49371
		AT〇C16orf46〇037750	C16orf46	AT	4.2	NA	NA	0	0.9845	0.9486	0.1616	0.0889048	0.484747	2.75869	0.00631148	0.0298974	-4.71079
		AT〇C16orf46〇037751	C16orf46	AT	5	NA	NA	0	0.9845	0.9486	0.1616	-0.0881745	0.515436	-2.73767	0.00671427	0.0313493	-4.76681
		AP〇C19orf48〇051219	C19orf48	AP	2	NA	NA	0	0.9912	0.4606	0.0764	0.0843988	0.108384	5.60239	6.53257e-08	2.96506e-06	6.23055
		AP〇C19orf48〇051221	C19orf48	AP	1	NA	NA	0	0.9912	0.4606	0.0764	-0.0844695	0.89157	-5.60775	6.35897e-08	2.90978e-06	6.25682
		RI〇C19orf48〇051222	C19orf48	RI	5.2	5.1	5.3	0	0.9912	0.3872	0.0604	0.0604843	0.114147	5.2899	3.04599e-07	1.06764e-05	4.73165
		ES〇C19orf48〇051223	C19orf48	ES	3	1	4.2	0	0.9912	0.2501	0.0521	0.0531967	0.0883339	5.5904	6.93793e-08	3.11444e-06	6.17185
		AP〇C1orf109〇001814	C1orf109	AP	3.1	NA	NA	0	0.9712	0.6618	0.1125	0.146391	0.810879	7.03368	2.73815e-11	3.93095e-09	13.8584
		AP〇C1orf109〇001815	C1orf109	AP	1	NA	NA	0	0.9712	0.6618	0.1125	-0.146329	0.188905	-7.02452	2.8878e-11	4.09348e-09	13.806
		AA〇C1orf109〇001816	C1orf109	AA	6.1	5	6.2	0	0.9602	0.333	0.0392	0.026907	0.0319113	3.08759	0.00228802	0.0136482	-3.78285
		ES〇C1orf109〇001819	C1orf109	ES	3.3:4.1	3.2	4.2	0	0.8031	1	0.1889	0.167622	0.688148	4.87455	2.13783e-06	5.34888e-05	2.84268
		AD〇C1orf109〇001820	C1orf109	AD	3.3	3.2	4.2	1	0.7876	0.4713	0.0902	0.0561519	0.865512	3.47654	0.000616234	0.0048768	-2.56309
		AP〇C1orf159〇000007	C1orf159	AP	1	NA	NA	0	0.9093	0.9238	0.1941	-0.163455	0.514241	-5.03956	9.99395e-07	2.85855e-05	3.57862
		AP〇C1orf159〇000008	C1orf159	AP	3	NA	NA	0	0.9093	0.9238	0.1448	0.0749588	0.215396	2.94437	0.0035976	0.0193348	-4.19874
		AP〇C1orf159〇000009	C1orf159	AP	4.1	NA	NA	0	0.9093	0.7609	0.1807	0.0885943	0.271609	2.62056	0.00941486	0.0405693	-5.07155
		RI〇C1orf159〇000012	C1orf159	RI	11.2	11.1	11.3	0	0.969	0.8518	0.145	0.162012	0.741016	5.72595	3.4948e-08	1.75071e-06	6.84087
		ES〇C1orf159〇000014	C1orf159	ES	11.3	11.1	12	0	0.9292	0.8707	0.1394	-0.124434	0.244411	-4.55456	8.85803e-06	0.000167101	1.47177
		RI〇C1orf159〇000017	C1orf159	RI	5.2:5.3:5.4	5.1	5.5	0	0.8628	0.8431	0.1983	0.10309	0.82827	2.88941	0.00426125	0.0220698	-4.35352
		AT〇C3orf52〇066084	C3orf52	AT	6	NA	NA	0	0.9889	0.5111	0.0871	-0.0571944	0.890185	-3.56216	0.000454346	0.00383112	-2.27721
		AT〇C3orf52〇066086	C3orf52	AT	8	NA	NA	0	0.9889	0.5111	0.0871	0.0568414	0.110024	3.54158	0.000489147	0.00407185	-2.34652
		ES〇C3orf52〇066087	C3orf52	ES	04:05:00	3	6	0	0.9735	0.4428	0.0459	0.0429182	0.971925	4.01867	8.13443e-05	0.000987359	-0.650285
		AT〇C4BPB〇009624	C4BPB	AT	5	NA	NA	0	0.9336	1	0.1509	-0.0745299	0.151389	-2.67967	0.00794912	0.0356909	-4.91929
		AT〇C4BPB〇009625	C4BPB	AT	8	NA	NA	0	0.9336	1	0.1509	0.0762219	0.849031	2.74571	0.00655756	0.0307743	-4.74543
		AT〇CAPN10〇058267	CAPN10	AT	15	NA	NA	0	0.9912	0.809	0.1505	0.0845602	0.387178	2.762	0.00624999	0.0296874	-4.70192
		AT〇CAPN10〇058269	CAPN10	AT	13	NA	NA	0	0.9912	0.809	0.1505	-0.0839238	0.61252	-2.7394	0.00668028	0.0312198	-4.76222
		ES〇CAPN10〇058280	CAPN10	ES	8	7	9	0	0.9712	1	0.1557	0.0999595	0.344968	3.50991	0.000547604	0.00444724	-2.45243
		AP〇CAPRIN1〇014940	CAPRIN1	AP	2.1	NA	NA	0	0.9912	0.5201	0.0817	0.10459	0.256584	6.66146	2.30136e-10	2.43009e-08	11.7633
		AP〇CAPRIN1〇014941	CAPRIN1	AP	1	NA	NA	0	0.9912	0.6713	0.0873	-0.114385	0.730904	-6.98911	3.54587e-11	4.78454e-09	13.6038
		AP〇CAPRIN1〇014942	CAPRIN1	AP	3	NA	NA	0	0.9912	0.2423	0.0172	0.0100071	0.0125258	3.24595	0.0013608	0.0091292	-3.302
		ES〇CASK〇088865	CASK	ES	21	19.1	22	1	0.9779	0.9597	0.1713	-0.118673	0.501343	-3.42211	0.000745777	0.00565786	-2.74164
		ES〇CASK〇088866	CASK	ES	20	19.1	22	1	0.9624	0.9099	0.1587	0.132142	0.515071	4.44487	1.41841e-05	0.000243175	1.01936
		ES〇CASK〇088867	CASK	ES	20	19.1	21	0	0.9735	1	0.1219	0.0660412	0.198997	2.95129	0.00352118	0.0190402	-4.17908
		AP〇CASP8〇056812	CASP8	AP	1.1	NA	NA	0	0.9867	0.9687	0.1795	0.210029	0.618273	6.16196	3.5753e-09	2.48977e-07	9.0708
		AP〇CASP8〇056813	CASP8	AP	3	NA	NA	0	0.9867	0.916	0.138	-0.166345	0.251679	-5.94381	1.1343e-08	6.74205e-07	7.9405
		AT〇CASP8〇056815	CASP8	AT	12	NA	NA	0	0.9912	0.3652	0.0333	-0.0312469	0.0164868	-4.13344	5.14946e-05	0.000681564	-0.214686
		AT〇CASP8〇056816	CASP8	AT	14	NA	NA	0	0.9912	0.3652	0.0333	0.0312536	0.983524	4.13396	5.13868e-05	0.000680738	-0.212686
		ES〇CASP8〇056827	CASP8	ES	9	8	10	0	0.9912	0.6483	0.1138	-0.0594977	0.683285	-2.5458	0.0116141	0.0476161	-5.25956
		AP〇CBFA2T2〇058987	CBFA2T2	AP	15	NA	NA	0	0.9912	0.8444	0.1739	0.122798	0.315123	3.8589	0.000151226	0.00160837	-1.2391
		AP〇CBFA2T2〇058988	CBFA2T2	AP	1	NA	NA	0	0.9912	0.907	0.1987	-0.106097	0.608356	-3.10552	0.00215946	0.0130494	-3.7295
		AP〇CBFA2T2〇058989	CBFA2T2	AP	2	NA	NA	0	0.9912	0.4332	0.0444	-0.0360009	0.0311078	-3.97301	9.73057e-05	0.00113688	-0.820659
		AT〇CBFA2T2〇058990	CBFA2T2	AT	10	NA	NA	0	0.9912	0.7931	0.1498	0.103267	0.218023	3.50903	0.000549316	0.00445473	-2.45536
		AT〇CBFA2T2〇058991	CBFA2T2	AT	17	NA	NA	0	0.9912	0.7931	0.1498	-0.102826	0.782201	-3.49241	0.00058265	0.00467441	-2.51059
		ES〇CBFA2T2〇058997	CBFA2T2	ES	3	1	6	0	0.9491	1	0.1247	0.0621449	0.166437	2.60888	0.00973166	0.0415638	-5.10126
		AT〇CBWD3〇086509	CBWD3	AT	19	NA	NA	0	0.9889	0.8631	0.1303	-0.0741065	0.497484	-2.98753	0.00314438	0.0174608	-4.07531
		AT〇CBWD3〇086510	CBWD3	AT	4.2	NA	NA	0	0.9889	0.8631	0.1303	0.0743894	0.502409	2.9989	0.00303406	0.0169825	-4.04253
		ME〇CBWD5〇086504	CBWD5	ME	8|9	7	10	0	0.9889	0.2661	0.0419	-0.0275506	0.936185	-3.61042	0.000381683	0.00334587	-2.11338
		ES〇CBWD5〇086505	CBWD5	ES	9	7	10	0	0.9558	0.9129	0.1801	0.0870815	0.162642	3.03514	0.00270566	0.0155293	-3.93726
		AP〇CBX3〇079040	CBX3	AP	1	NA	NA	0	0.9912	0.1578	0.0232	-0.0153827	0.0577804	-3.8423	0.00016111	0.0016887	-1.29908
		AP〇CBX3〇079041	CBX3	AP	2	NA	NA	0	0.9912	0.1578	0.0232	0.0152959	0.942183	3.82003	0.000175338	0.00180707	-1.37922
		ES〇CCAR1〇011959	CCAR1	ES	4	3	5	0	0.9912	0.204	0.0325	-0.0199938	0.90659	-3.40203	0.000799681	0.00597699	-2.80685
		AD〇CCAR1〇011960	CCAR1	AD	1.2	1.1	2	0	0.9845	0.3119	0.061	0.0514738	0.139245	4.31432	2.45614e-05	0.000377065	0.492915
		AP〇CCAR2〇083035	CCAR2	AP	2	NA	NA	0	0.9912	0.3619	0.0554	0.0526025	0.0960782	5.26985	3.35504e-07	1.16058e-05	4.63774
		AP〇CCAR2〇083036	CCAR2	AP	1	NA	NA	0	0.9912	0.3619	0.0554	-0.0526539	0.903937	-5.27486	3.27501e-07	1.13387e-05	4.6612
		AP〇CCDC112〇073024	CCDC112	AP	1	NA	NA	0	0.9403	0.4664	0.0626	-0.0450945	0.952047	-3.49945	0.000568294	0.00457698	-2.4872
		AP〇CCDC112〇073025	CCDC112	AP	2	NA	NA	0	0.9403	0.4664	0.0626	0.0448477	0.0478474	3.48386	0.000600529	0.00478878	-2.53891
		AT〇CCDC157〇061732	CCDC157	AT	3.3	NA	NA	0	0.9912	0.9672	0.1649	0.121976	0.57797	4.0291	7.80675e-05	0.000957413	-0.61116
		AT〇CCDC157〇061733	CCDC157	AT	12	NA	NA	0	0.9912	0.9672	0.1649	-0.121952	0.422077	-4.02775	7.84838e-05	0.000961469	-0.616222
		AT〇CCDC34〇014751	CCDC34	AT	6	NA	NA	0	0.9912	0.2685	0.0456	0.022799	0.917647	3.04814	0.00259602	0.0150441	-3.8992
		AT〇CCDC34〇014752	CCDC34	AT	3.2	NA	NA	0	0.9912	0.2685	0.0456	-0.022717	0.0823338	-3.03687	0.00269081	0.0154658	-3.93219
		AT〇CCDC57〇044296	CCDC57	AT	21	NA	NA	0	0.9912	0.2736	0.0527	0.032976	0.0700153	3.29609	0.00114955	0.00800607	-3.1452
		AT〇CCDC57〇044297	CCDC57	AT	22	NA	NA	0	0.9912	0.5705	0.1228	-0.0620347	0.814435	-2.57126	0.0108185	0.0451288	-5.19612
		AP〇CCDC77〇019598	CCDC77	AP	1	NA	NA	0	0.9646	0.9172	0.187	-0.126716	0.565425	-3.54175	0.000488853	0.00407015	-2.34595
		AP〇CCDC77〇019599	CCDC77	AP	2	NA	NA	0	0.9646	0.9172	0.187	0.126986	0.434618	3.55057	0.000473649	0.0039656	-2.31629
		AP〇CCDC82〇018406	CCDC82	AP	5.1	NA	NA	0	0.9845	0.7926	0.1202	0.0782542	0.144762	3.42009	0.00075102	0.00569091	-2.74818
		AP〇CCDC82〇018408	CCDC82	AP	1	NA	NA	0	0.9845	1	0.1645	-0.109297	0.746388	-3.45792	0.000657963	0.00513113	-2.62444
		AP〇CCDC88C〇028875	CCDC88C	AP	2	NA	NA	0	0.9867	0.1925	0.0277	0.0150115	0.0210922	2.88549	0.00431265	0.022272	-4.36446
		AT〇CCDC88C〇028876	CCDC88C	AT	5	NA	NA	0	0.9912	0.4275	0.0487	-0.0304998	0.0892028	-3.27229	0.00124571	0.00854729	-3.21991
		AT〇CCDC88C〇028877	CCDC88C	AT	33	NA	NA	0	0.9912	0.4275	0.0487	0.0308971	0.910765	3.31509	0.00107784	0.00758303	-3.08525
		ES〇CD47〇066013	CD47	ES	09:10:00	8	11	0	0.9912	0.8937	0.1946	0.296574	0.706064	8.83208	3.96163e-16	2.19773e-13	24.8785
		ES〇CD47〇066014	CD47	ES	08:09:10	7	11	1	0.8274	0.5403	0.0709	0.0519737	0.925573	4.69902	4.70384e-06	9.99844e-05	2.08132
		ES〇CD47〇066015	CD47	ES	8	7	11	1	0.9513	0.4272	0.0698	-0.061402	0.874642	-4.8034	2.95054e-06	6.97967e-05	2.53137
		AT〇CD55〇009631	CD55	AT	15	NA	NA	0	0.9912	0.5136	0.0956	0.14057	0.868054	7.79961	2.7918e-13	7.25143e-11	18.3844
		AT〇CD55〇009632	CD55	AT	10.2	NA	NA	0	0.9912	0.5136	0.0956	-0.140993	0.13194	-7.82413	2.40057e-13	6.5774e-11	18.5336
		ES〇CD55〇009639	CD55	ES	10.1	9	15	0	0.9912	0.2409	0.033	-0.0223981	0.0521935	-3.76557	0.000215301	0.00212818	-1.57344
		AP〇CD86〇066417	CD86	AP	2	NA	NA	0	0.8761	0.8865	0.1248	-0.101924	0.0924774	-4.07688	6.4589e-05	0.000820865	-0.430687
		AP〇CD86〇066418	CD86	AP	1	NA	NA	0	0.8761	0.8865	0.1248	0.101673	0.907789	4.05649	7.00431e-05	0.000876709	-0.507904
		ES〇CD86〇066423	CD86	ES	3	1	4	0	0.8164	0.4479	0.0558	0.0363669	0.957201	3.24148	0.00138126	0.00923751	-3.31586
		AP〇CDC25B〇058600	CDC25B	AP	2	NA	NA	0	0.9912	0.3207	0.039	0.0201152	0.963769	2.6784	0.00797829	0.0357967	-4.92259
		AP〇CDC25B〇058601	CDC25B	AP	1	NA	NA	0	0.9912	0.3207	0.039	-0.0200146	0.0362232	-2.66466	0.00830028	0.0369171	-4.95824
		ES〇CDC25B〇058602	CDC25B	ES	10	9	11	0	0.9912	0.0514	0.0074	0.00504516	0.990381	3.18021	0.00169246	0.0108119	-3.50425
		AT〇CDCA3〇019983	CDCA3	AT	5	NA	NA	0	0.9912	0.9519	0.1022	0.116641	0.897743	5.22297	4.20162e-07	1.39645e-05	4.41917
		AT〇CDCA3〇019984	CDCA3	AT	6	NA	NA	0	0.9912	0.9519	0.1022	-0.11673	0.102236	-5.22733	4.11492e-07	1.3768e-05	4.43942
		AP〇CDK16〇088910	CDK16	AP	2	NA	NA	0	0.9912	0.5248	0.0878	-0.0524536	0.850755	-3.73871	0.000238055	0.0023034	-1.66836
		AP〇CDK16〇088911	CDK16	AP	1	NA	NA	0	0.9912	0.5022	0.0808	0.0465754	0.136346	3.59101	0.00040949	0.00353243	-2.17952
		AT〇CDK5RAP1〇058979	CDK5RAP1	AT	15	NA	NA	0	0.9912	0.2391	0.0264	-0.0154493	0.973997	-3.10727	0.00214727	0.0129949	-3.72428
		AT〇CDK5RAP1〇058980	CDK5RAP1	AT	14.2	NA	NA	0	0.9912	0.2391	0.0264	0.0154157	0.0259932	3.10065	0.00219364	0.0132027	-3.744
		AP〇CELF1〇015757	CELF1	AP	2	NA	NA	0	0.9889	0.333	0.0328	0.0165134	0.0273709	2.62986	0.00916919	0.0398043	-5.0478
		AP〇CELF1〇015759	CELF1	AP	1	NA	NA	0	0.9889	0.5513	0.0701	-0.032123	0.930855	-2.60943	0.0097166	0.0415112	-5.09987
		AA〇CELF1〇015764	CELF1	AA	18.2	17	18.3	0	0.9491	0.5781	0.0551	-0.0436792	0.0205321	-3.45343	0.000668422	0.005194	-2.6392
		AA〇CELF1〇015765	CELF1	AA	14.1	13	14.2	0	0.9867	0.618	0.0801	-0.0424762	0.462861	-2.68421	0.00784563	0.0353736	-4.90748
		AA〇CELF1〇015766	CELF1	AA	12.1	11	12.2	0	0.9889	0.9097	0.0991	-0.0693841	0.694531	-3.44751	0.000682443	0.00528255	-2.65863
		ES〇CELF1〇015768	CELF1	ES	03:04:00	1	6.2	0	0.9867	0.8633	0.1405	0.0723341	0.377625	2.95594	0.00347056	0.0188254	-4.16581
		AT〇CENPI〇089630	CENPI	AT	23	NA	NA	0	0.9867	0.3559	0.0517	-0.0266101	0.962531	-2.60312	0.00989163	0.0420631	-5.11588
		AT〇CENPI〇089631	CENPI	AT	17.2	NA	NA	0	0.9867	0.3559	0.0517	0.0266707	0.0375209	2.60952	0.00971426	0.0415073	-5.09965
		AP〇CENPP〇086871	CENPP	AP	7.1	NA	NA	0	0.9845	0.7534	0.1273	0.0759712	0.189303	2.93276	0.00372932	0.0198928	-4.23165
		AP〇CENPP〇086872	CENPP	AP	1	NA	NA	0	0.9845	0.8757	0.1828	-0.10647	0.592708	-3.00253	0.00299954	0.0168438	-4.03202
		AT〇CEP135〇069337	CEP135	AT	26	NA	NA	0	0.9912	0.6359	0.1091	-0.0797856	0.801405	-4.2105	3.7676e-05	0.000531379	0.0836368
		AT〇CEP135〇069338	CEP135	AT	6.2	NA	NA	0	0.9912	0.6359	0.1091	0.0793753	0.198662	4.1894	4.10599e-05	0.000570429	0.0014693
		AT〇CEP152〇030501	CEP152	AT	27	NA	NA	0	0.9912	0.6358	0.111	-0.0708646	0.669623	-3.08965	0.00227288	0.0135747	-3.77673
		AT〇CEP152〇030502	CEP152	AT	26.2	NA	NA	0	0.9912	0.6358	0.111	0.070958	0.33023	3.09239	0.00225287	0.0134815	-3.76857
		AP〇CEP170〇010448	CEP170	AP	1	NA	NA	0	0.9668	0.4852	0.0834	-0.0477553	0.90996	-2.79268	0.0057063	0.0276635	-4.61937
		AP〇CEP170〇010449	CEP170	AP	15.1	NA	NA	0	0.9668	0.4852	0.0834	0.047855	0.0902235	2.79246	0.00570994	0.0276751	-4.61995
		AA〇CEP170〇010454	CEP170	AA	15.2	13	15.3	0	0.9845	0.4899	0.065	0.0368698	0.899812	2.74662	0.00654	0.0307304	-4.74301
		ES〇CEP192〇044732	CEP192	ES	14	13	15	0	0.9336	0.8095	0.1275	-0.060571	0.873834	-2.55105	0.0114461	0.0471126	-5.24654
		ES〇CEP192〇044735	CEP192	ES	3	2	4	0	0.8252	1	0.0794	0.0278359	0.0316392	2.86203	0.00463194	0.0235795	-4.42961
		AP〇CEP290〇023606	CEP290	AP	1	NA	NA	0	0.9558	1	0.1398	-0.0512632	0.879921	-2.82391	0.00519726	0.0257684	-4.53446
		AP〇CEP290〇023607	CEP290	AP	27.1	NA	NA	0	0.9558	1	0.1398	0.0516674	0.119924	2.84426	0.00488817	0.0245941	-4.47866
		AT〇CEP78〇086655	CEP78	AT	17	NA	NA	0	0.9912	0.679	0.1197	-0.079589	0.401484	-3.44753	0.000682399	0.00528255	-2.65857
		AT〇CEP78〇086656	CEP78	AT	16.2	NA	NA	0	0.9912	0.679	0.1197	0.0788419	0.598475	3.41657	0.0007603	0.00574283	-2.75966
		AA〇CERS5〇021658	CERS5	AA	17.1	16	17.2	0	0.9867	0.6686	0.089	0.0847288	0.951476	4.65516	5.70927e-06	0.000116506	1.89462
		ES〇CERS5〇021660	CERS5	ES	17.2	16	18	0	0.9912	0.1277	0.0142	-0.01362	0.00725179	-4.16916	4.45764e-05	0.000607166	-0.0769996
		ES〇CERS5〇021681	CERS5	ES	6.1:6.2	1	8	0	0.9889	1	0.1857	0.0868759	0.135386	3.15786	0.00182135	0.0114355	-3.57217
		ES〇CERS5〇021685	CERS5	ES	3	1	8	0	0.9668	0.4362	0.0355	0.0126946	0.0128742	2.7507	0.00646185	0.0304555	-4.73212
		AP〇CHEK1〇019307	CHEK1	AP	1	NA	NA	0	0.9912	0.7369	0.1603	-0.170619	0.730521	-6.27463	1.94868e-09	1.48666e-07	9.66569
		AP〇CHEK1〇019309	CHEK1	AP	2.1	NA	NA	0	0.9912	0.7369	0.1603	0.170121	0.269566	6.2557	2.15898e-09	1.61153e-07	9.5652
		AT〇CHORDC1〇018265	CHORDC1	AT	12	NA	NA	0	0.9912	0.2576	0.0422	0.0235803	0.967087	3.0672	0.00244273	0.0143108	-3.84315
		ES〇CHORDC1〇018269	CHORDC1	ES	9.2	8.3	9.4	0	0.9845	0.6452	0.0823	-0.0976044	0.0844496	-5.34922	2.28486e-07	8.42618e-06	5.01119
		AP〇CHTOP〇007742	CHTOP	AP	3.1	NA	NA	0	0.9912	0.3553	0.0768	0.0528176	0.160797	3.68009	0.000295825	0.00274533	-1.87338
		AP〇CHTOP〇007743	CHTOP	AP	1	NA	NA	0	0.9912	0.3553	0.0768	-0.052718	0.83922	-3.67342	0.000303186	0.0028015	-1.89655
		AT〇CHTOP〇007746	CHTOP	AT	5	NA	NA	0	0.9912	0.2657	0.0547	-0.0284734	0.888498	-2.73505	0.00676612	0.0315422	-4.77377
		AT〇CHTOP〇007747	CHTOP	AT	4.5	NA	NA	0	0.9912	0.2657	0.0547	0.0284477	0.111451	2.73315	0.00680383	0.0316821	-4.7788
		AD〇CHTOP〇007748	CHTOP	AD	4.3:4.4	4.2	5	0	0.9912	0.9468	0.1858	0.123342	0.627824	3.37707	0.000871756	0.00641644	-2.88743
		RI〇CHTOP〇007750	CHTOP	RI	4.3	4.2	4.4	0	0.9912	0.639	0.1216	0.0631244	0.2049	3.13676	0.00195128	0.0120706	-3.63588
		AT〇CKAP2〇026000	CKAP2	AT	7.2	NA	NA	0	0.9912	0.184	0.0317	0.0292624	0.0579727	5.30132	2.88241e-07	1.01905e-05	4.7853
		AT〇CKAP2〇026001	CKAP2	AT	10	NA	NA	0	0.9912	0.184	0.0317	-0.0290757	0.942084	-5.26443	3.44368e-07	1.18576e-05	4.6124
		AP〇CLDN7〇038892	CLDN7	AP	2.1	NA	NA	0	0.9757	0.8041	0.1262	0.144791	0.761087	6.9886	3.55633e-11	4.78454e-09	13.6009
		AP〇CLDN7〇038894	CLDN7	AP	1	NA	NA	0	0.9757	0.8041	0.1262	-0.143886	0.238867	-6.94392	4.60413e-11	5.97752e-09	13.3466
		AP〇CLN6〇031357	CLN6	AP	2	NA	NA	0	0.9912	0.1378	0.0154	0.009236	0.991146	2.95683	0.00346095	0.0187914	-4.16327
		AP〇CLN6〇031358	CLN6	AP	1	NA	NA	0	0.9912	0.1378	0.0154	-0.00924777	0.0088521	-2.96047	0.00342202	0.0186499	-4.1529
		ES〇CLN6〇031360	CLN6	ES	5.1:5.2	4	6	0	0.927	0.6542	0.1238	-0.059776	0.904634	-2.98418	0.00317762	0.0176149	-4.08496
		ES〇CLN6〇031362	CLN6	ES	5.1:5.2:6:7.1	4	7.2	0	0.9248	0.2827	0.0287	0.0139877	0.99161	2.76095	0.00626942	0.0297514	-4.70474
		AT〇CLSPN〇001730	CLSPN	AT	25	NA	NA	0	0.9889	0.9473	0.1988	0.179649	0.664775	4.36608	1.97858e-05	0.000317982	0.700065
		AT〇CLSPN〇001731	CLSPN	AT	26	NA	NA	0	0.9889	0.9473	0.1988	-0.180583	0.335253	-4.38917	1.79554e-05	0.000293392	0.793139
		AP〇CLSTN3〇020080	CLSTN3	AP	1	NA	NA	0	0.9912	0.7347	0.0996	-0.05339	0.881191	-2.89163	0.00423246	0.0219487	-4.34733
		AP〇CLSTN3〇020081	CLSTN3	AP	2.1	NA	NA	0	0.9912	0.7347	0.0996	0.0532811	0.118633	2.88475	0.00432234	0.0223112	-4.36651
		AP〇CNKSR1〇001231	CNKSR1	AP	1.1	NA	NA	0	0.9447	0.8197	0.1084	0.0995794	0.912775	4.17768	4.30612e-05	0.000590646	-0.043981
		AP〇CNKSR1〇001232	CNKSR1	AP	2.1	NA	NA	0	0.9447	0.8197	0.1084	-0.0999877	0.0869444	-4.1982	3.96138e-05	0.000554316	0.0357186
		RI〇CNKSR1〇001236	CNKSR1	RI	10.2	10.1	10.3	0	0.9558	1	0.1111	0.0643324	0.166362	3.38882	0.000837092	0.00620808	-2.84955
		AT〇CNNM2〇012983	CNNM2	AT	9	NA	NA	0	0.9912	0.7767	0.1552	-0.0823046	0.658185	-2.71453	0.00718445	0.0330598	-4.82801
		AT〇CNNM2〇012984	CNNM2	AT	2	NA	NA	0	0.9912	0.7767	0.1552	0.0815053	0.34168	2.68892	0.00773937	0.0349868	-4.89518
		ES〇CNNM2〇012985	CNNM2	ES	7	6	8	0	0.969	0.8951	0.1495	-0.0933909	0.444515	-3.2409	0.00138394	0.00924995	-3.31766
		AP〇CNOT10〇063818	CNOT10	AP	2	NA	NA	0	0.9889	0.3688	0.0254	0.0109056	0.00991292	2.55616	0.0112841	0.0465998	-5.23381
		AP〇CNOT10〇063819	CNOT10	AP	1	NA	NA	0	0.9889	0.3688	0.0254	-0.010935	0.990062	-2.56212	0.0110984	0.0460181	-5.21897
		AT〇CNOT7〇082784	CNOT7	AT	7.2	NA	NA	0	0.9912	0.36	0.0504	-0.0247168	0.15851	-2.73808	0.00670613	0.0313192	-4.76571
		AT〇CNOT7〇082785	CNOT7	AT	8	NA	NA	0	0.9912	0.36	0.0504	0.0246715	0.841443	2.73132	0.00684032	0.0318191	-4.78364
		AT〇CNTRL〇087411	CNTRL	AT	45	NA	NA	0	0.9912	0.391	0.0643	0.0332613	0.914786	2.81576	0.00532589	0.0262353	-4.55669
		AT〇CNTRL〇087412	CNTRL	AT	33	NA	NA	0	0.9912	0.391	0.0633	-0.0342384	0.082134	-2.97033	0.00331835	0.0182019	-4.12471
		AT〇COA1〇079333	COA1	AT	4.6	NA	NA	0	0.9912	0.1572	0.0199	0.0107701	0.0292865	2.85935	0.00466989	0.0237055	-4.43705
		ES〇COA1〇079348	COA1	ES	2	1	4.2	0	0.9889	0.5334	0.0915	-0.0699335	0.195405	-3.84813	0.00015757	0.00166051	-1.27804
		AT〇COL12A1〇076768	COL12A1	AT	65.2	NA	NA	0	0.9912	0.0754	0.0113	-0.00690137	0.0199749	-2.88576	0.00430911	0.0222563	-4.36371
		AT〇COL12A1〇076769	COL12A1	AT	66	NA	NA	0	0.9912	0.0754	0.0113	0.00694126	0.980019	2.90276	0.00409052	0.0213705	-4.31617
		ES〇COL12A1〇076773	COL12A1	ES	3:4:5:6:7:8:9:10:11:12:13:14:15:16:17	2	18	0	0.9889	0.947	0.246	0.549999	0.810362	12.9288	1.44862e-28	4.64955e-25	53.3899
		AP〇COL18A1〇060874	COL18A1	AP	1	NA	NA	0	0.9912	0.7714	0.137	0.308315	0.802933	13.5726	1.33269e-30	6.65383e-27	58.0707
		AP〇COL18A1〇060875	COL18A1	AP	3.1	NA	NA	0	0.9912	0.7714	0.137	-0.308473	0.197061	-13.5791	1.27136e-30	6.65383e-27	58.1178
		ES〇COL1A1〇1002596	COL1A1	ES	23:24:25:26:27	22	28	1	0.9004	0.1182	0.0125	0.00844942	0.925054	3.23526	0.00141027	0.00938405	-3.33515
		ES〇COL1A1〇1008086	COL1A1	ES	15:16:17:18:19:20:21:22	14	28	1	0.896	0.5531	0.055	-0.0343052	0.659741	-2.82984	0.00510532	0.0254526	-4.51823
		ES〇COL1A1〇1008091	COL1A1	ES	13:14:15:16:17:18:19:20:21:22:28:29:30:31	12	32	1	0.8827	0.6077	0.0573	0.0400861	0.781996	3.12747	0.00201113	0.0123609	-3.6638
		ES〇COL1A1〇1054393	COL1A1	ES	3:4:5:6:7:8:9:10:11:12:13:14:15:16:17:18:19:20:21:22:23:24:28:29:30:31:32:33:34:35:36:37:38:39:40:41:42:43:44:45:46:47:48:49:50	2	51	1	0.8695	0.4771	0.0917	0.058855	0.579522	3.2635	0.00128307	0.00873688	-3.24737
		ES〇COL1A1〇1054467	COL1A1	ES	3:4:5:6:7:8:9:10:11:12:13:14:15:16:17:18:19:20:21:22:23:24:25:26:27:28:29:30:31:33:34:35:36:37:38:39:40:41:42:43:44:45:46:47:48:49:50	2	51	1	0.8695	0.5923	0.102	0.0740607	0.584176	3.77053	0.000211335	0.00209632	-1.55586
		ES〇COL1A1〇1058233	COL1A1	ES	3:4:5:6:7:8:9:10:11:12:13:14:15:16:17:18:19:20:21:22:23:24:25:26:27:28:29:30:31:32:33:34:35:38:39:40:41:42:43:44:45:46:47:48:49:50	2	51	1	0.8805	0.5256	0.0941	0.0663389	0.53099	3.49858	0.000570066	0.00458709	-2.49012
		ES〇COL1A1〇1072688	COL1A1	ES	3:4:5:6:7:8:9:10:11:12:13:14:18:19:20:21:22:23:24:25:26:27:28:29:30:31:32:33:34:35:36:37:38:41:42:43:44:45:46:47:48:49:50	2	51	1	0.8872	0.654	0.1196	0.0792494	0.406718	3.40093	0.000802714	0.00599468	-2.81039
		ES〇COL1A1〇1072949	COL1A1	ES	3:4:5:6:7:8:9:10:11:12:13:14:28:29:30:31:32:33:34:35:36:37:38:41:42:43:44:45:46:47:48:49:50	2	51	1	0.8761	0.7011	0.1244	0.0711841	0.430116	2.83024	0.00509923	0.0254339	-4.51714
		ES〇COL1A1〇139404	COL1A1	ES	1 day, 1:26:27	24	28	1	0.9735	0.0689	0.0092	0.0058446	0.949347	3.27334	0.00124129	0.00852225	-3.21661
		ES〇COL1A1〇200758	COL1A1	ES	25:26:27:28:29:30:31:32:33:34:35	24	38	1	0.9602	0.428	0.0607	0.0397547	0.751685	3.08251	0.00232567	0.0137995	-3.7979
		ES〇COL1A1〇265304	COL1A1	ES	15:16:17:18:19:20:21:22:23:24	14	28	1	0.9712	0.5238	0.0865	-0.0412188	0.549669	-2.74689	0.00653469	0.0307119	-4.74227
		ES〇COL1A1〇265711	COL1A1	ES	15:16:17:18:19:20:21:22:23:24:27	14	28	1	0.9292	0.4736	0.0663	-0.0317262	0.244711	-2.62459	0.00930784	0.0402471	-5.06129
		ES〇COL1A1〇308527	COL1A1	ES	13:14:18:19:20:21:22:23:24:25:26:27:28:29:30:31	12	32	1	0.9624	0.574	0.0718	0.0667667	0.781093	4.89377	1.95849e-06	5.02024e-05	2.92739
		ES〇COL1A1〇316125	COL1A1	ES	20:21:22:23:24:25:26:27:28:29:30:31	16	32	1	0.9425	0.3943	0.0406	-0.0334338	0.160478	-4.02465	7.94478e-05	0.000970105	-0.627839
		ES〇COL1A1〇316151	COL1A1	ES	16:32:33:34:35	15	36	1	0.969	0.4846	0.0552	0.0389762	0.76735	3.37649	0.000873486	0.00642601	-2.88928
		ES〇COL1A1〇410440	COL1A1	ES	17:18:19:20:21:22:24:25:26:27:28:29:30:31	16	32	1	0.958	0.4488	0.0565	-0.0303591	0.248446	-2.8641	0.00460293	0.023471	-4.42388
		ES〇COL1A1〇435600	COL1A1	ES	15:16:17:18:19:20:21:22:24:25:26:27	14	28	1	0.9535	0.5508	0.0721	-0.0353751	0.323786	-2.67453	0.00806783	0.0361264	-4.93265
		ES〇COL1A1〇435704	COL1A1	ES	13:14:15:16:17:18:19:20:21:22:23:24:28:29:30:31	12	32	1	0.9602	0.4583	0.07	0.0408327	0.69438	2.9253	0.00381634	0.0202416	-4.25275
		ES〇COL1A1〇435716	COL1A1	ES	13:14:15:16	12	32	1	0.9624	0.5019	0.0568	0.0493812	0.768681	4.32171	2.38175e-05	0.000368793	0.522372
		ES〇COL1A1〇444850	COL1A1	ES	8:9:10:11:12:13:14:15:25:26:27:28:29:30:31:32:33:34:35:36:37:38:39:40:41:42:43:44:45:46	7	47	1	0.9071	0.6478	0.0998	0.0565504	0.487266	2.97974	0.00322206	0.0177898	-4.0977
		ES〇COL1A1〇444983	COL1A1	ES	8:9:10:11:12:13:14:15:16:17:18:19:20:21:22:23:24:28:29:30:31:32:33:34:35:36:37:38:39:40:41:42:43:44:45:46	7	47	1	0.8739	0.3303	0.0549	0.0338769	0.729348	3.00126	0.00301156	0.0168987	-4.0357
		ES〇COL1A1〇446606	COL1A1	ES	8:9:10:11:12:13:14:15:16:17:18:38:39:40:41:42:43:44:45:46	7	47	1	0.9204	0.5096	0.0793	0.0517822	0.684498	3.23761	0.00139926	0.00933016	-3.32788
		ES〇COL1A1〇449631	COL1A1	ES	8:9:10:11:12:13:14:15:16:17:18:19:20:21:22:23:24:25:26:27:28:29:30:31:33:34:35:36:37:38:41:42:43:44:45:46	7	47	1	0.927	0.5991	0.0766	0.0402394	0.36511	2.68593	0.00780655	0.0352267	-4.90297
		ES〇COL1A1〇451232	COL1A1	ES	8:9:10:11:12:13:14:15:16:17:18:19:41:42:43:44:45:46	7	47	1	0.9181	0.4046	0.0608	0.0339552	0.741119	2.92646	0.00380273	0.0201909	-4.24948
		AT〇COL4A1〇026248	COL4A1	AT	25	NA	NA	0	0.9912	0.0101	0.0012	-0.00124709	0.00154422	-4.09073	6.11172e-05	0.000787357	-0.378038
		AT〇COL4A1〇026249	COL4A1	AT	53	NA	NA	0	0.9912	0.0101	0.0012	0.00126611	0.998453	4.15533	4.7143e-05	0.000633674	-0.130438
		AT〇CORIN〇069181	CORIN	AT	23	NA	NA	0	0.9668	0.8686	0.1956	-0.118075	0.689878	-3.14291	0.00191253	0.0118719	-3.61735
		AT〇CORIN〇069182	CORIN	AT	16.2	NA	NA	0	0.9668	0.8686	0.1956	0.115042	0.310444	3.05792	0.00251626	0.014675	-3.87047
		AP〇CPNE1〇059179	CPNE1	AP	1.1	NA	NA	0	0.9912	0.5763	0.0975	-0.0447323	0.8672	-2.94261	0.00361733	0.0194054	-4.20374
		AP〇CPNE1〇059180	CPNE1	AP	4	NA	NA	0	0.9912	0.5763	0.0975	0.0449075	0.132819	2.9542	0.00348943	0.0189052	-4.17078
		AD〇CPNE1〇059183	CPNE1	AD	18.3	18.2	19	0	0.9912	0.38	0.0237	0.0172772	0.970732	2.99629	0.00305905	0.0170889	-4.05006
		ES〇CPNE1〇059186	CPNE1	ES	8.2	7	9	1	0.9668	0.2734	0.0348	-0.0157623	0.925379	-2.60605	0.00980991	0.0418184	-5.10844
		ES〇CPNE1〇059198	CPNE1	ES	1.2:2.1:2.2:3	1.1	5	0	0.9912	0.9014	0.1757	-0.0809035	0.504714	-2.66041	0.00840229	0.0372491	-4.96924
		ES〇CPNE1〇059200	CPNE1	ES	1.2:2.2:3	1.1	5	0	0.9912	1	0.135	-0.0617572	0.240109	-2.78414	0.00585321	0.0282174	-4.64244
		AD〇CPNE1〇059205	CPNE1	AD	1.2	1.1	5	0	0.9912	0.7259	0.113	-0.0549924	0.63176	-2.64159	0.00886766	0.0387879	-5.01775
		AP〇CPSF3〇052626	CPSF3	AP	1	NA	NA	0	0.9889	0.1836	0.0131	-0.00732015	0.991206	-3.2767	0.00122734	0.00844182	-3.2061
		AP〇CPSF3〇052627	CPSF3	AP	2	NA	NA	0	0.9889	0.1836	0.0131	0.00727346	0.00874973	3.26134	0.00129239	0.00877901	-3.2541
		RI〇CREBZF〇018136	CREBZF	RI	2.6	2.5	2.7	0	0.9912	0.1969	0.0286	0.0279427	0.97556	4.87094	2.17329e-06	5.42538e-05	2.82678
		AA〇CREBZF〇018138	CREBZF	AA	2.7	2.5	2.8	0	0.7942	1	0.2172	-0.128239	0.252637	-3.21824	0.00149249	0.00980054	-3.38773
		RI〇CREBZF〇018139	CREBZF	RI	2.4	2.3	2.5	0	0.9912	0.7433	0.1196	0.0852843	0.68742	3.64447	0.00033715	0.00303908	-1.9966
		AP〇CRLS1〇058663	CRLS1	AP	1	NA	NA	0	0.9912	0.089	0.0079	-0.0023046	0.997083	-2.66803	0.00822036	0.0366563	-4.94953
		AP〇CRLS1〇058664	CRLS1	AP	2	NA	NA	0	0.9912	0.089	0.0079	0.00230341	0.00291789	2.66732	0.00823717	0.036709	-4.95137
		AT〇CSF2RA〇088361	CSF2RA	AT	16	NA	NA	0	0.9712	0.6656	0.1169	0.059536	0.108547	2.79987	0.00558526	0.0272137	-4.5999
		AT〇CSF2RA〇088362	CSF2RA	AT	17.2	NA	NA	0	0.9712	0.6656	0.1169	-0.058445	0.891485	-2.74723	0.00652823	0.0306944	-4.74138
		ES〇CSF2RA〇088368	CSF2RA	ES	14	12	15	0	0.8473	0.6197	0.0932	-0.0454176	0.917741	-2.81615	0.00531965	0.026219	-4.55563
		AP〇CTBP2〇013410	CTBP2	AP	2	NA	NA	0	0.9912	0.702	0.1153	0.107886	0.619473	5.41841	1.62922e-07	6.33214e-06	5.34023
		AP〇CTBP2〇013411	CTBP2	AP	1	NA	NA	0	0.9912	0.6246	0.092	-0.0490838	0.166184	-2.81	0.00541862	0.0265698	-4.57238
		AP〇CTBP2〇013412	CTBP2	AP	3	NA	NA	0	0.9912	0.6711	0.1027	-0.0624527	0.18401	-3.25069	0.00133937	0.00901234	-3.28726
		ES〇CTBP2〇137504	CTBP2	ES	4	2	5	1	0.7699	0.5287	0.0717	-0.0665785	0.112072	-5.68878	4.22257e-08	2.06017e-06	6.65623
		ES〇CTBP2〇137505	CTBP2	ES	04:05:00	2	6	1	0.7677	0.7728	0.1491	-0.132466	0.28821	-4.87969	2.08836e-06	5.2631e-05	2.86531
		ME〇CTBP2〇217308	CTBP2	ME	4|5	2	6	0	0.9867	0.4384	0.042	-0.0254108	0.0469729	-3.0931	0.00224777	0.01346	-3.76648
		AT〇CTHRC1〇084811	CTHRC1	AT	6	NA	NA	0	0.9912	0.2054	0.0201	0.0140226	0.991476	3.83134	0.000167968	0.00174553	-1.33856
		AT〇CTHRC1〇084812	CTHRC1	AT	3.2	NA	NA	0	0.9912	0.2054	0.0201	-0.014011	0.00852699	-3.82802	0.000170102	0.00176403	-1.35052
		AP〇CTPS1〇002025	CTPS1	AP	2	NA	NA	0	0.9735	0.5099	0.0482	-0.0513403	0.017876	-4.78431	3.21505e-06	7.43508e-05	2.44847
		AP〇CTPS1〇002026	CTPS1	AP	1	NA	NA	0	0.9735	0.5812	0.0908	0.0737067	0.945281	3.93142	0.000114401	0.00129389	-0.974404
		ES〇CUL2〇011224	CUL2	ES	2	1.2	4	0	0.9381	0.8208	0.1403	0.115516	0.32469	4.24758	3.23667e-05	0.000469934	0.228839
		AD〇CUL2〇011226	CUL2	AD	1.2	1.1	4	0	0.9845	0.903	0.1624	-0.156695	0.48675	-5.36569	2.10867e-07	7.85682e-06	5.08924
		AP〇CUL4A〇026365	CUL4A	AP	1	NA	NA	0	0.9889	0.1199	0.0195	0.0104151	0.0346431	2.77339	0.00604286	0.0289145	-4.67137
		AP〇CUL4A〇026366	CUL4A	AP	2	NA	NA	0	0.9889	0.1398	0.0177	-0.0166159	0.0159	-4.9486	1.52324e-06	4.08151e-05	3.17052
		AP〇DAG1〇064873	DAG1	AP	2.1	NA	NA	0	0.9912	0.9498	0.2283	-0.14389	0.723215	-3.56773	0.000445338	0.00377856	-2.2584
		AP〇DAG1〇064874	DAG1	AP	1	NA	NA	0	0.9912	0.9498	0.2283	0.144279	0.276684	3.57676	0.000431104	0.00367653	-2.22787
		ES〇DAG1〇064886	DAG1	ES	03:04:00	2.1	7	0	0.9735	0.3396	0.0539	0.0388049	0.0528982	3.6395	0.000343324	0.00307586	-2.01369
		ES〇DAG1〇064887	DAG1	ES	4	2.1	7	0	0.9801	0.3533	0.0495	0.024509	0.0804893	2.73476	0.00677172	0.0315651	-4.77452
		AD〇DAG1〇064888	DAG1	AD	2.2	2.1	7	0	0.9712	0.2551	0.0286	0.021209	0.0262362	4.18457	4.18732e-05	0.000578412	-0.0172648
		AP〇DAP3〇008116	DAP3	AP	2.1	NA	NA	0	0.9823	0.7662	0.1318	0.0931292	0.436933	3.84591	0.00015891	0.00167071	-1.28606
		AP〇DAP3〇008117	DAP3	AP	1	NA	NA	0	0.9823	0.7662	0.1318	-0.0937575	0.562902	-3.87095	0.000144415	0.00155358	-1.19543
		AT〇DAP3〇008118	DAP3	AT	5.2	NA	NA	0	0.9912	0.1503	0.0167	0.0118486	0.0247746	3.37562	0.000876125	0.00643911	-2.8921
		AT〇DAP3〇008119	DAP3	AT	14	NA	NA	0	0.9912	0.1503	0.0167	-0.0119326	0.975215	-3.39973	0.00080607	0.00601175	-2.81429
		ES〇DAP3〇008122	DAP3	ES	4	3	5.1	0	0.9912	0.1438	0.0185	-0.0173783	0.961536	-5.02321	1.07846e-06	3.04592e-05	3.50486
		AD〇DAP3〇008123	DAP3	AD	2.3	2.2	3	0	0.9912	0.6543	0.092	0.056702	0.318272	3.21652	0.00150104	0.00984372	-3.39302
		ES〇DAZAP1〇046476	DAZAP1	ES	13	12	14	0	0.9912	0.2263	0.0309	-0.0345968	0.0625179	-6.34612	1.32109e-09	1.08525e-07	10.047
		ES〇DAZAP1〇046477	DAZAP1	ES	8	7.1	9	1	0.9292	0.3617	0.0309	0.0202442	0.945079	4.23167	3.45502e-05	0.000493959	0.166418
		ES〇DAZAP1〇046479	DAZAP1	ES	2	1	3	0	0.9912	0.1173	0.016	0.00618694	0.0158701	2.74643	0.00654367	0.0307372	-4.74351
		AT〇DCBLD1〇077342	DCBLD1	AT	15	NA	NA	0	0.9912	0.3371	0.0578	0.0563144	0.823073	5.03029	1.04349e-06	2.96148e-05	3.53679
		AT〇DCBLD1〇077343	DCBLD1	AT	16	NA	NA	0	0.9912	0.3371	0.0578	-0.0565533	0.177016	-5.05369	9.35603e-07	2.72515e-05	3.64253
		AP〇DCLRE1C〇010835	DCLRE1C	AP	15.1	NA	NA	0	0.9912	0.8164	0.131	0.108674	0.167404	4.00612	8.54644e-05	0.00102573	-0.697289
		AP〇DCLRE1C〇010836	DCLRE1C	AP	1	NA	NA	0	0.9912	0.8164	0.131	-0.108583	0.832709	-4.00079	8.7275e-05	0.00104162	-0.717227
		AT〇DCST1〇007885	DCST1	AT	17	NA	NA	0	0.9336	0.5746	0.1045	0.0493047	0.0798949	2.71877	0.00709613	0.0327511	-4.81683
		AT〇DCST1〇007886	DCST1	AT	18	NA	NA	0	0.9336	0.5746	0.1045	-0.0472603	0.919544	-2.60425	0.00985993	0.04196	-5.113
		AP〇DCTPP1〇036109	DCTPP1	AP	1.1	NA	NA	0	0.9912	0.5019	0.0741	0.122488	0.921568	8.01582	7.3099e-14	2.23449e-11	19.7096
		AP〇DCTPP1〇036110	DCTPP1	AP	2	NA	NA	0	0.9912	0.4034	0.0399	-0.0577368	0.0243461	-6.30259	1.67443e-09	1.3183e-07	9.81445
		AP〇DCTPP1〇036111	DCTPP1	AP	3.1	NA	NA	0	0.9912	0.2512	0.0462	-0.0649087	0.054102	-7.22135	9.12384e-12	1.48543e-09	14.9416
		AD〇DCTPP1〇036112	DCTPP1	AD	1.3	1.2	3.2	0	0.9912	0.2105	0.0198	-0.0313	0.00784018	-7.19391	1.07252e-11	1.70899e-09	14.7822
		AT〇DDX11〇020959	DDX11	AT	29.3	NA	NA	0	0.9912	0.1831	0.036	-0.0228862	0.946152	-3.33962	0.000991376	0.00708791	-3.00735
		AT〇DDX11〇020960	DDX11	AT	11.2	NA	NA	0	0.9912	0.1831	0.036	0.0229021	0.0538386	3.34191	0.000983642	0.00705056	-3.00005
		RI〇DDX11〇020963	DDX11	RI	29.2	29.1	29.3	0	0.9845	0.6403	0.104	0.0693829	0.221759	3.67207	0.000304689	0.00281133	-1.90121
		AP〇DENND2D〇004141	DENND2D	AP	2	NA	NA	0	0.9845	0.8695	0.1906	-0.168649	0.301883	-4.81716	2.77311e-06	6.62466e-05	2.59127
		AP〇DENND2D〇004142	DENND2D	AP	1	NA	NA	0	0.9845	0.8695	0.1906	0.169251	0.698028	4.83391	2.57094e-06	6.22778e-05	2.66439
		ES〇DFFB〇000345	DFFB	ES	9	8	10	0	0.8982	0.5164	0.0866	-0.0430856	0.0789518	-2.70637	0.00735714	0.0336413	-4.84946
		AA〇DFFB〇000348	DFFB	AA	4.1:4.2	2.1	4.3	0	0.8805	0.8273	0.1356	0.0662471	0.149207	2.58072	0.0105354	0.0442667	-5.17239
		AP〇DLGAP4〇059281	DLGAP4	AP	9	NA	NA	0	0.9912	0.2164	0.0157	0.00735449	0.0147212	2.92654	0.0038018	0.0201884	-4.24926
		AP〇DLGAP4〇059282	DLGAP4	AP	8	NA	NA	0	0.9912	0.2164	0.0162	-0.0064998	0.984871	-2.57494	0.0107075	0.0448116	-5.18689
		AP〇DLGAP4〇059284	DLGAP4	AP	1	NA	NA	0	0.9912	0.0293	0.0027	-0.000815626	0.000396784	-2.77288	0.00605205	0.0289461	-4.67275
		ME〇DLGAP4〇393774	DLGAP4	ME	11|12	10	13	0	0.9912	0.0317	0.0041	-0.00728954	0.00198289	-8.42078	5.65768e-15	2.51711e-12	22.2428
		AA〇DMTF1〇080302	DMTF1	AA	13.1:13.2	12	13.3	0	0.9735	0.8458	0.1575	0.078696	0.300121	2.6588	0.00844126	0.0373776	-4.97341
		ES〇DMTF1〇080304	DMTF1	ES	7	6	8	0	0.9845	0.2654	0.0276	0.0114247	0.979479	2.53337	0.0120214	0.0488454	-5.29033
		ES〇DMTF1〇080307	DMTF1	ES	6	4.2	7	0	0.9867	0.3132	0.0303	-0.0125148	0.987716	-2.59922	0.010001	0.0424278	-5.12575
		AT〇DNAJC16〇000763	DNAJC16	AT	13.3	NA	NA	0	0.9912	0.3399	0.0705	0.0509989	0.139398	3.86461	0.000147959	0.00158185	-1.2184
		AT〇DNAJC16〇000764	DNAJC16	AT	16	NA	NA	0	0.9912	0.1462	0.022	0.0215464	0.0353216	5.15787	5.72909e-07	1.80531e-05	4.11816
		AT〇DNAJC16〇000765	DNAJC16	AT	15	NA	NA	0	0.9912	0.3761	0.0767	-0.0729426	0.825218	-5.12303	6.75559e-07	2.07777e-05	3.95826
		AT〇DNAJC7〇040969	DNAJC7	AT	17	NA	NA	0	0.9912	0.1357	0.0222	0.0148892	0.981269	3.37987	0.000863369	0.00636827	-2.87841
		AT〇DNAJC7〇040970	DNAJC7	AT	12	NA	NA	0	0.9912	0.1357	0.0222	-0.0149067	0.0187201	-3.38373	0.000851951	0.00630059	-2.86598
		AT〇DOCK5〇083103	DOCK5	AT	53	NA	NA	0	0.9912	0.3367	0.0538	-0.032524	0.911482	-2.89681	0.0041658	0.0216957	-4.33283
		AT〇DOCK5〇083104	DOCK5	AT	4	NA	NA	0	0.9912	0.3183	0.0517	0.0290629	0.0680989	2.69136	0.00768484	0.0348253	-4.8888
		AP〇DUS1L〇044291	DUS1L	AP	2.1	NA	NA	0	0.9845	0.3739	0.035	0.020316	0.0422218	3.68926	0.000285988	0.00267281	-1.84149
		AP〇DUS1L〇044292	DUS1L	AP	1	NA	NA	0	0.9845	0.3739	0.035	-0.0204045	0.957768	-3.70466	0.00027016	0.00255249	-1.78779
		AP〇E2F5〇084324	E2F5	AP	2	NA	NA	0	0.9801	0.6975	0.1459	-0.0934433	0.110779	-3.07522	0.00238076	0.014054	-3.81948
		AP〇E2F5〇084325	E2F5	AP	1	NA	NA	0	0.9801	0.6975	0.1459	0.0938884	0.889094	3.09117	0.00226177	0.0135204	-3.77221
		AP〇ECE2〇067857	ECE2	AP	4	NA	NA	0	0.9889	0.6421	0.0624	-0.0925956	0.0166034	-6.41254	9.1833e-10	7.92037e-08	10.4038
		AP〇ECE2〇067858	ECE2	AP	1	NA	NA	0	0.9889	0.6421	0.0624	0.0925834	0.983398	6.4115	9.23558e-10	7.9502e-08	10.3983
		AT〇ECE2〇067860	ECE2	AT	3	NA	NA	0	0.9912	0.7648	0.0901	0.169493	0.963941	8.67564	1.09658e-15	5.41481e-13	23.869
		AT〇ECE2〇067861	ECE2	AT	22	NA	NA	0	0.9912	0.7648	0.0901	-0.169651	0.0360794	-8.68682	1.01988e-15	5.09202e-13	23.9408
		AP〇EDEM2〇059063	EDEM2	AP	6	NA	NA	0	0.9889	0.5696	0.1206	0.0684473	0.839408	3.02266	0.00281485	0.0160148	-3.97364
		AP〇EDEM2〇059064	EDEM2	AP	1	NA	NA	0	0.9889	0.56	0.1184	-0.0746432	0.149239	-3.41702	0.000759103	0.0057404	-2.75819
		AP〇EED〇018177	EED	AP	11.1	NA	NA	0	0.9912	0.5429	0.0441	0.0278607	0.0337052	3.86517	0.000147644	0.00157962	-1.21638
		AP〇EED〇018178	EED	AP	1	NA	NA	0	0.9912	0.5429	0.0441	-0.0278562	0.966313	-3.86441	0.000148071	0.0015823	-1.21912
		ES〇EED〇018180	EED	ES	10	9	11.2	0	0.9867	0.8452	0.103	0.0517568	0.205381	2.75052	0.00646528	0.0304621	-4.7326
		AT〇EFCAB11〇028796	EFCAB11	AT	11	NA	NA	0	0.9912	0.1825	0.0225	0.013469	0.0253783	2.89129	0.00423681	0.0219662	-4.34827
		AT〇EFCAB11〇028797	EFCAB11	AT	7	NA	NA	0	0.9912	0.8452	0.1369	0.0998656	0.283372	3.63802	0.00034519	0.00308987	-2.0188
		AT〇EFCAB11〇028799	EFCAB11	AT	12	NA	NA	0	0.9912	0.8262	0.1373	-0.112605	0.691354	-4.12192	5.39369e-05	0.00070743	-0.258886
		AT〇EFCAB13〇042070	EFCAB13	AT	25	NA	NA	0	0.9823	0.6931	0.1391	0.0795036	0.357011	3.03282	0.00272563	0.01562	-3.94402
		AT〇EFCAB13〇042071	EFCAB13	AT	24.2	NA	NA	0	0.9823	0.6931	0.1391	-0.0804508	0.64318	-3.06944	0.00242526	0.0142531	-3.83654
		AP〇EFNA3〇007936	EFNA3	AP	1	NA	NA	0	0.9624	0.9486	0.2671	-0.192422	0.498775	-3.67611	0.0003002	0.00278072	-1.88722
		AP〇EFNA3〇007937	EFNA3	AP	2	NA	NA	0	0.9624	0.9486	0.2671	0.191756	0.501297	3.66342	0.000314533	0.00287967	-1.93118
		AT〇ELK4〇009560	ELK4	AT	3.2	NA	NA	0	0.9912	0.6819	0.1244	0.134676	0.217057	5.24962	3.69789e-07	1.25597e-05	4.54321
		AT〇ELK4〇009561	ELK4	AT	5	NA	NA	0	0.9912	0.6819	0.1244	-0.134958	0.782824	-5.26299	3.46776e-07	1.19222e-05	4.60564
		AT〇EPB41L5〇055145	EPB41L5	AT	17	NA	NA	0	0.9912	0.8389	0.1556	0.146182	0.805495	4.71744	4.33454e-06	9.3957e-05	2.16017
		AT〇EPB41L5〇055146	EPB41L5	AT	26	NA	NA	0	0.9912	0.8389	0.1556	-0.145522	0.194692	-4.69446	4.79978e-06	0.000101543	2.06186
		AT〇EPHA10〇001825	EPHA10	AT	21	NA	NA	0	0.9912	0.579	0.1113	0.0809769	0.079355	3.95064	0.000106173	0.00121707	-0.903526
		AT〇EPHA10〇001826	EPHA10	AT	3.2	NA	NA	0	0.9912	0.579	0.1113	-0.0810494	0.920583	-3.95547	0.000104195	0.00119929	-0.885662
		AP〇ERBB3〇022351	ERBB3	AP	1.1	NA	NA	0	0.9889	0.9305	0.1923	-0.134923	0.761222	-3.77471	0.000208047	0.00207121	-1.54103
		AP〇ERBB3〇022352	ERBB3	AP	20.1	NA	NA	0	0.9889	0.4174	0.057	0.0484845	0.0664983	4.68653	4.97141e-06	0.000104486	2.02799
		AP〇ERBB3〇022353	ERBB3	AP	24.1	NA	NA	0	0.9889	0.9343	0.1685	0.0861634	0.171469	2.69457	0.00761362	0.0345748	-4.8804
		AP〇ERI2〇034390	ERI2	AP	3	NA	NA	0	0.9735	0.9532	0.1821	0.0912945	0.462995	2.69969	0.00750152	0.0341555	-4.86701
		AP〇ERI2〇034391	ERI2	AP	1	NA	NA	0	0.9735	0.9532	0.1821	-0.09179	0.536929	-2.71404	0.00719461	0.0330968	-4.82928
		AT〇ERMP1〇085800	ERMP1	AT	16.2	NA	NA	0	0.9912	0.2693	0.041	0.0384952	0.90201	4.58588	7.73192e-06	0.000149823	1.60259
		AT〇ERMP1〇085801	ERMP1	AT	17	NA	NA	0	0.9912	0.2693	0.041	-0.0382663	0.0979674	-4.55722	8.75659e-06	0.000165535	1.48285
		ES〇ERMP1〇085802	ERMP1	ES	14	13	15	0	0.9801	0.3468	0.0437	-0.0229958	0.0401471	-2.54267	0.0117154	0.0479142	-5.26732
		ES〇EWSR1〇061583	EWSR1	ES	9.1:9.2:11.1:11.2	8	12	0	0.9912	0.082	0.012	0.00609393	0.990826	2.81672	0.00531063	0.0261918	-4.55409
		ES〇EWSR1〇061586	EWSR1	ES	5	4	6	0	0.9912	0.0209	0.002	-0.00166968	0.000779155	-3.34826	0.000962484	0.00692541	-2.97978
		AP〇EXOC6〇012540	EXOC6	AP	3	NA	NA	0	0.9801	0.8604	0.0904	0.0472444	0.933201	2.78875	0.00577348	0.0279229	-4.63
		AP〇EXOC6〇012541	EXOC6	AP	1	NA	NA	0	0.9801	0.8604	0.0904	-0.0470895	0.0668598	-2.77586	0.00599879	0.0287587	-4.66473
		AT〇EXOSC3〇086444	EXOSC3	AT	4.2	NA	NA	0	0.9912	0.8142	0.1095	-0.0767347	0.830519	-3.80848	0.000183174	0.00187365	-1.4206
		AT〇EXOSC3〇086445	EXOSC3	AT	5	NA	NA	0	0.9912	0.8142	0.1095	0.076541	0.169365	3.7978	0.000190721	0.00193023	-1.4588
		ES〇EXOSC3〇086446	EXOSC3	ES	3	2	4.1	0	0.9912	0.4701	0.0623	0.038642	0.900066	2.98937	0.00312624	0.0173794	-4.07001
		AP〇FAM111A〇016022	FAM111A	AP	4.1	NA	NA	0	0.9801	1	0.1925	0.191959	0.506151	5.32907	2.51993e-07	9.15327e-06	4.91596
		AP〇FAM111A〇016023	FAM111A	AP	1.1	NA	NA	0	0.9801	1	0.1925	-0.191445	0.4938	-5.31474	2.70117e-07	9.7024e-06	4.84843
		AA〇FAM111A〇016027	FAM111A	AA	3.1:3.2	2	3.3	0	0.9867	0.8708	0.1972	0.134663	0.702148	3.56763	0.000445511	0.00377888	-2.25876
		AP〇FAM222B〇039979	FAM222B	AP	4.1	NA	NA	0	0.9889	0.8447	0.1686	-0.0878671	0.591558	-2.62883	0.0091961	0.0398983	-5.05044
		AP〇FAM222B〇039980	FAM222B	AP	2.1	NA	NA	0	0.9889	0.8447	0.1662	0.0837944	0.406638	2.52986	0.0121386	0.0491973	-5.29899
		ES〇FAM222B〇039984	FAM222B	ES	00:08:09.100000	7.2	9.2	0	0.9602	0.4188	0.0645	0.031973	0.0637017	2.52986	0.0121387	0.0491973	-5.29899
		AD〇FAM222B〇039988	FAM222B	AD	4.2	4.1	7.2	0	0.9381	0.4861	0.0679	0.0334812	0.0760049	2.57209	0.0107932	0.0450567	-5.19402
		ES〇FAM49B〇085143	FAM49B	ES	7.1:7.2:8:9	6	10	0	0.9336	0.652	0.0786	0.0543522	0.0924142	3.21984	0.00148456	0.00976129	-3.38278
		ES〇FAM49B〇085147	FAM49B	ES	7.1:7.2:8	6	9	0	0.9912	0.1407	0.0133	0.00824083	0.0128101	3.85639	0.00015268	0.00162	-1.24817
		ES〇FAM49B〇098046	FAM49B	ES	7.1:7.2:8	6	10	1	0.8695	0.4485	0.0669	-0.039816	0.143104	-3.22896	0.00144017	0.00954765	-3.35462
		AP〇FAM72A〇009575	FAM72A	AP	1	NA	NA	0	0.9889	0.9035	0.1236	-0.221647	0.15543	-9.19507	3.62141e-17	2.62464e-14	27.2525
		AP〇FAM72A〇009576	FAM72A	AP	3.1	NA	NA	0	0.9889	0.9035	0.1236	0.221722	0.844566	9.19898	3.52847e-17	2.59921e-14	27.2783
		AT〇FAM72A〇009577	FAM72A	AT	2	NA	NA	0	0.9912	0.6823	0.1141	-0.221768	0.151461	-11.4653	5.50158e-24	1.1237e-20	42.8725
		AT〇FAM72A〇009578	FAM72A	AT	6	NA	NA	0	0.9912	0.7358	0.1249	0.23656	0.822658	11.1944	3.77206e-23	7.0624e-20	40.9542
		AT〇FAM72A〇009579	FAM72A	AT	3.3	NA	NA	0	0.9912	0.1916	0.0273	-0.0150038	0.0258906	-3.09097	0.00226325	0.0135256	-3.77281
		AT〇FAM86C1〇017433	FAM86C1	AT	5.3	NA	NA	0	0.9912	0.3339	0.0551	0.0526018	0.14783	4.94618	1.54028e-06	4.11245e-05	3.15976
		AT〇FAM86C1〇017434	FAM86C1	AT	6	NA	NA	0	0.9912	0.3339	0.0551	-0.0525121	0.852236	-4.93695	1.60703e-06	4.26281e-05	3.11871
		AT〇FAM91A1〇085069	FAM91A1	AT	24	NA	NA	0	0.9912	0.2468	0.0374	0.0335927	0.934462	4.17591	4.3373e-05	0.000593835	-0.0508696
		AT〇FAM91A1〇085070	FAM91A1	AT	23.2	NA	NA	0	0.9912	0.2468	0.0374	-0.0337995	0.0655527	-4.20331	3.87979e-05	0.000544978	0.0556017
		AT〇FANCA〇038142	FANCA	AT	10.4	NA	NA	0	0.9912	0.6072	0.0975	0.0644609	0.265608	3.65174	0.000328293	0.00297776	-1.97153
		AT〇FANCA〇038143	FANCA	AT	43	NA	NA	0	0.9912	0.6072	0.0975	-0.0651255	0.734365	-3.68999	0.000285223	0.00266844	-1.83897
		AT〇FANCL〇053651	FANCL	AT	9.2	NA	NA	0	0.9912	0.5639	0.0905	-0.077189	0.264463	-4.4775	1.23414e-05	0.000218417	1.153
		AT〇FANCL〇053652	FANCL	AT	14	NA	NA	0	0.9912	0.5639	0.0905	0.077277	0.73555	4.4827	1.20702e-05	0.000214377	1.17434
		AT〇FANCM〇027405	FANCM	AT	11.2	NA	NA	0	0.9801	0.5352	0.1151	0.0883069	0.115769	4.13019	5.21733e-05	0.000688924	-0.227177
		AT〇FANCM〇027406	FANCM	AT	23	NA	NA	0	0.9801	0.5352	0.1151	-0.0882447	0.884253	-4.12628	5.30007e-05	0.000697745	-0.242186
		AT〇FBF1〇043529	FBF1	AT	2.2	NA	NA	0	0.9912	0.5349	0.104	0.0716235	0.188358	3.64287	0.000339124	0.00305198	-2.0021
		AT〇FBF1〇043530	FBF1	AT	29	NA	NA	0	0.9912	0.5349	0.104	-0.0718985	0.811764	-3.65827	0.000320529	0.00292149	-1.94898
		AP〇FBXO5〇078210	FBXO5	AP	1	NA	NA	0	0.9867	0.7535	0.1547	-0.186709	0.591583	-6.28234	1.86894e-09	1.43557e-07	9.70666
		AP〇FBXO5〇078211	FBXO5	AP	2	NA	NA	0	0.9867	0.7535	0.1547	0.187209	0.408477	6.29488	1.74606e-09	1.35275e-07	9.77336
		AT〇FGD6〇023744	FGD6	AT	21	NA	NA	0	0.9912	0.2752	0.0449	-0.0219932	0.946005	-2.60492	0.00984132	0.0419026	-5.11131
		AT〇FGD6〇023745	FGD6	AT	19.2	NA	NA	0	0.9912	0.2752	0.0449	0.0219857	0.0540108	2.60426	0.00985966	0.04196	-5.11298
		AT〇FLAD1〇007863	FLAD1	AT	2.3	NA	NA	0	0.9912	0.3304	0.0586	0.0454969	0.144266	3.86526	0.000147595	0.00157947	-1.21607
		AT〇FLAD1〇007865	FLAD1	AT	6.3	NA	NA	0	0.9912	0.6175	0.086	-0.0562541	0.819961	-4.08583	6.23226e-05	0.000798992	-0.396651
		RI〇FLAD1〇007867	FLAD1	RI	4.2	4.1	4.3	0	0.9912	0.389	0.0652	0.0432924	0.116249	3.41947	0.000752659	0.0057014	-2.75022
		ES〇FLAD1〇091158	FLAD1	ES	2.2:3:4.1:4.2:4.3	1.3	6.1	1	0.8031	0.9068	0.2069	0.118662	0.610966	3.10111	0.0021904	0.0131867	-3.74263
		ES〇FLAD1〇091163	FLAD1	ES	2.1:2.2:4.1:4.3	1.3	6.1	1	0.8296	0.8428	0.1732	0.0872917	0.327956	2.86868	0.00453935	0.023216	-4.4112
		ES〇FLAD1〇091164	FLAD1	ES	2.2:4.1:4.3	1.3	6.1	1	0.7854	0.9227	0.1428	0.123711	0.733991	4.47242	1.26124e-05	0.000222425	1.13213
		AT〇FLT1〇025556	FLT1	AT	16	NA	NA	0	0.9912	0.7935	0.1325	0.0648063	0.101912	3.37896	0.000866087	0.00638392	-2.88134
		AT〇FLT1〇025558	FLT1	AT	35	NA	NA	0	0.9912	0.7935	0.1326	-0.0651804	0.89786	-3.40255	0.000798241	0.00597002	-2.80517
		RI〇FN1〇057365	FN1	RI	40.3	40.2	40.4	0	0.9912	0.4364	0.074	-0.117395	0.401926	-8.78223	5.48449e-16	3.00543e-13	24.556
		AA〇FN1〇057392	FN1	AA	40.1	39	40.2	0	0.9912	0.2119	0.0312	-0.0405559	0.887836	-6.86539	7.23081e-11	8.80533e-09	12.9022
		AA〇FN1〇057393	FN1	AA	40.1:40.2:40.3	39	40.4	0	0.9912	0.4487	0.0639	-0.0452865	0.762643	-3.38966	0.000834659	0.0061931	-2.84683
		AA〇FN1〇057394	FN1	AA	40.2:40.3	39	40.4	0	0.9845	0.8428	0.0735	0.0412151	0.300502	2.81941	0.00526788	0.0260378	-4.54674
		ES〇FN1〇057395	FN1	ES	40.1:40.2	39	40.4	0	0.9912	0.3069	0.043	0.0219096	0.870959	2.52639	0.0122558	0.0495691	-5.30756
		ES〇FN1〇057396	FN1	ES	40.2	39	40.4	0	0.9867	0.9088	0.1098	0.174663	0.473898	8.55706	2.35945e-15	1.12789e-12	23.1094
		AT〇FSD1L〇087120	FSD1L	AT	5.2	NA	NA	0	0.9912	0.7928	0.1307	0.0719563	0.126739	2.99342	0.00308673	0.0172107	-4.05833
		AT〇FSD1L〇087121	FSD1L	AT	17	NA	NA	0	0.9912	0.7928	0.1424	-0.0951395	0.818501	-3.61271	0.000378518	0.00332526	-2.10555
		AT〇FUBP1〇003542	FUBP1	AT	23	NA	NA	0	0.9912	0.1974	0.0372	-0.0202556	0.0609374	-2.83925	0.00496268	0.0248937	-4.49244
		AT〇FUBP1〇003543	FUBP1	AT	21.2	NA	NA	0	0.9912	0.1974	0.0372	0.0201836	0.939008	2.82829	0.00512914	0.0255179	-4.52246
		ES〇FUBP1〇003546	FUBP1	ES	3	2	4	0	0.9889	0.2703	0.0376	-0.0401866	0.0578508	-5.49539	1.11439e-07	4.58562e-06	5.71003
		AT〇FXYD5〇049066	FXYD5	AT	10	NA	NA	0	0.9912	0.0188	0.0035	-0.00188477	0.996093	-2.96319	0.00339308	0.0185236	-4.14512
		AT〇FXYD5〇049068	FXYD5	AT	9.3	NA	NA	0	0.9912	0.015	0.0027	0.00151858	0.00293956	3.10479	0.00216451	0.0130702	-3.73166
		AD〇FXYD5〇049072	FXYD5	AD	3.2	3.1	4	0	0.9912	0.0763	0.0109	0.00583756	0.0327824	2.77386	0.00603451	0.0289022	-4.67012
		ES〇FXYD5〇049073	FXYD5	ES	2	1.6	3.1	0	0.9912	0.01	0.0017	0.000806878	0.00165167	2.65982	0.00841659	0.0372941	-4.97077
		AP〇G3BP1〇074185	G3BP1	AP	1	NA	NA	0	0.9912	0.1676	0.0277	-0.0211259	0.956615	-4.39672	1.73927e-05	0.00028607	0.823676
		AP〇G3BP1〇074186	G3BP1	AP	2	NA	NA	0	0.9912	0.1676	0.0277	0.0211379	0.0433895	4.39934	1.72014e-05	0.000283545	0.834288
		AP〇GART〇060428	GART	AP	2	NA	NA	0	0.9912	0.2358	0.0288	0.0230897	0.960521	3.99802	8.82293e-05	0.0010498	-0.72757
		AP〇GART〇060429	GART	AP	1.1	NA	NA	0	0.9912	0.2358	0.0288	-0.0231456	0.0394821	-4.00754	8.49872e-05	0.00102246	-0.691963
		ES〇GATAD2A〇048634	GATAD2A	ES	14	13.2	15	0	0.9912	0.3392	0.0418	0.0221364	0.944511	2.53736	0.0118895	0.0484847	-5.28048
		ES〇GATAD2A〇048637	GATAD2A	ES	7	6.2	8	0	0.9912	0.0696	0.0079	0.00516499	0.995036	3.23953	0.0013903	0.00928278	-3.32192
		ES〇GATAD2A〇102087	GATAD2A	ES	4	1	6.2	1	0.8451	0.8604	0.1507	-0.0935888	0.475425	-3.11433	0.00209874	0.0127492	-3.70318
		ES〇GATAD2A〇121587	GATAD2A	ES	00:04:06.100000	1	6.2	1	0.8783	0.658	0.1233	-0.0742578	0.709856	-3.30303	0.00112287	0.00784848	-3.12335
		ES〇GATAD2A〇121588	GATAD2A	ES	4	1	6.1	1	0.9004	0.7678	0.1267	-0.0783975	0.45685	-3.42438	0.000739886	0.00562266	-2.73422
		AP〇GCA〇055769	GCA	AP	2	NA	NA	0	0.9889	0.7014	0.093	-0.0545755	0.853532	-2.94186	0.00362577	0.0194374	-4.20588
		AP〇GCA〇055770	GCA	AP	3	NA	NA	0	0.9889	0.334	0.0594	0.0347224	0.0818085	3.16685	0.00176847	0.0111798	-3.54491
		AT〇GDA〇086587	GDA	AT	15.6	NA	NA	0	0.927	0.7107	0.0524	0.0492512	0.939826	4.20951	3.78295e-05	0.000533067	0.0797534
		AT〇GDA〇086588	GDA	AT	16	NA	NA	0	0.927	0.7107	0.0524	-0.0485578	0.060106	-4.1486	4.84412e-05	0.000648292	-0.156364
		AP〇GDPD5〇017854	GDPD5	AP	5.1	NA	NA	0	0.9801	0.3088	0.0384	0.0214974	0.0194188	2.58699	0.0103514	0.0436177	-5.15661
		AP〇GDPD5〇017855	GDPD5	AP	1	NA	NA	0	0.9801	0.6326	0.113	-0.0788533	0.838315	-3.58444	0.000419321	0.00359858	-2.20183
		ES〇GDPD5〇017865	GDPD5	ES	4	3	5.2	0	0.9381	0.879	0.1639	0.208799	0.637488	6.58032	3.62615e-10	3.62092e-08	11.3164
		AP〇GJB3〇001704	GJB3	AP	1	NA	NA	0	0.9425	0.8236	0.0975	0.0965845	0.854026	4.8895	1.99704e-06	5.09987e-05	2.90855
		AP〇GJB3〇001705	GJB3	AP	2	NA	NA	0	0.9425	0.8236	0.0975	-0.0934255	0.145766	-4.73988	3.92244e-06	8.69536e-05	2.25653
		AP〇GLS〇056586	GLS	AP	1	NA	NA	0	0.9912	0.4404	0.0608	-0.0391438	0.945876	-3.64798	0.000332851	0.00300939	-1.98451
		AP〇GLS〇056588	GLS	AP	12.1	NA	NA	0	0.9912	0.4404	0.0586	0.0388141	0.0537946	3.62017	0.000368393	0.00325733	-2.08004
		AT〇GLS〇056589	GLS	AT	20	NA	NA	0	0.9912	0.745	0.1103	-0.106093	0.318269	-4.96095	1.43897e-06	3.8952e-05	3.2256
		AT〇GLS〇056590	GLS	AT	16	NA	NA	0	0.9912	0.745	0.1103	0.105829	0.681797	4.94807	1.52694e-06	4.08655e-05	3.16818
		AP〇GMEB2〇060137	GMEB2	AP	2.1	NA	NA	0	0.8805	0.6638	0.1045	0.0848627	0.118471	4.33414	2.26155e-05	0.000353594	0.571972
		AP〇GMEB2〇060138	GMEB2	AP	1	NA	NA	0	0.8805	0.8329	0.1312	-0.108239	0.848912	-4.18484	4.18272e-05	0.000578218	-0.0162143
		AP〇GOLGA8B〇029887	GOLGA8B	AP	10.1	NA	NA	0	0.9248	0.9055	0.1474	0.0738273	0.139457	2.91947	0.00388555	0.0205457	-4.26919
		AP〇GOLGA8B〇029888	GOLGA8B	AP	1	NA	NA	0	0.9248	0.9395	0.1957	-0.0916433	0.831282	-3.14535	0.00189735	0.0118134	-3.60998
		AT〇GON4L〇008126	GON4L	AT	33	NA	NA	0	0.9912	0.3465	0.0424	-0.0219985	0.897103	-2.69106	0.00769156	0.0348513	-4.88959
		AT〇GON4L〇008127	GON4L	AT	22.2	NA	NA	0	0.9912	0.3465	0.0424	0.0220244	0.102878	2.69402	0.00762581	0.0346232	-4.88184
		AT〇GORAB〇008966	GORAB	AT	4.2	NA	NA	0	0.9912	0.1005	0.0152	0.0069128	0.0147423	2.76982	0.00610712	0.0291382	-4.68096
		AT〇GORAB〇008967	GORAB	AT	5	NA	NA	0	0.9912	0.1005	0.0152	-0.00698833	0.985261	-2.79985	0.00558562	0.0272137	-4.59996
		AT〇GPATCH2〇009838	GPATCH2	AT	11	NA	NA	0	0.9912	0.7424	0.1351	-0.0673061	0.413933	-2.59581	0.0100978	0.0427469	-5.13438
		AT〇GPATCH2〇009839	GPATCH2	AT	6	NA	NA	0	0.9912	0.7424	0.1351	0.0668003	0.58602	2.57647	0.0106617	0.0446572	-5.18305
		AT〇GPR107〇087892	GPR107	AT	20	NA	NA	0	0.9912	0.1677	0.0207	-0.0129021	0.970338	-3.41201	0.000772428	0.00581294	-2.77445
		AT〇GPR107〇087893	GPR107	AT	19.2	NA	NA	0	0.9912	0.1677	0.0207	0.0128963	0.0296348	3.40797	0.000783359	0.00587748	-2.78759
		ES〇GPR107〇087896	GPR107	ES	15	14	17	0	0.9845	0.7141	0.1033	0.0947439	0.325468	4.568	8.35656e-06	0.000159381	1.52783
		AP〇GPRIN3〇069920	GPRIN3	AP	1	NA	NA	0	0.9447	0.8407	0.1282	-0.0722505	0.917861	-2.86733	0.00455796	0.0232937	-4.41493
		AP〇GPRIN3〇069921	GPRIN3	AP	2.1	NA	NA	0	0.9447	0.8407	0.1282	0.0718072	0.0818864	2.86327	0.00461461	0.0235099	-4.42619
		AT〇GRAMD1A〇049010	GRAMD1A	AT	8.2	NA	NA	0	0.9912	0.7029	0.1262	0.102502	0.33953	4.31727	2.42623e-05	0.000373877	0.504651
		AT〇GRAMD1A〇049011	GRAMD1A	AT	22	NA	NA	0	0.9912	0.7029	0.1262	-0.10214	0.660386	-4.30161	2.58939e-05	0.000393221	0.442332
		AP〇GRB7〇040694	GRB7	AP	3	NA	NA	0	0.9712	0.2339	0.0298	0.0141125	0.0349614	2.81474	0.00534222	0.0262985	-4.55948
		ES〇GRB7〇040698	GRB7	ES	16	15	17	0	0.9712	0.5901	0.0823	-0.0672135	0.874333	-4.6132	6.86318e-06	0.000135738	1.71732
		AP〇GSAP〇080189	GSAP	AP	2	NA	NA	0	0.9513	0.7141	0.0961	0.0595492	0.10424	3.35885	0.00092817	0.00672699	-2.94593
		AP〇GSAP〇080190	GSAP	AP	1	NA	NA	0	0.9513	0.7141	0.0961	-0.0593584	0.896044	-3.3659	0.000905948	0.0066092	-2.92333
		AT〇GTF2H2C〇072386	GTF2H2C	AT	9	NA	NA	0	0.9912	0.2769	0.0243	0.0113959	0.0289029	2.94574	0.0035824	0.0192784	-4.19486
		AT〇GTF2H2C〇072388	GTF2H2C	AT	18.2	NA	NA	0	0.9912	0.6269	0.1088	-0.0653864	0.722891	-3.02492	0.00279481	0.015928	-3.96707
		ES〇GTF2H2C〇072396	GTF2H2C	ES	2	1.2	3	0	0.9425	0.856	0.1316	0.0832534	0.458168	3.2818	0.00120642	0.00832214	-3.19011
		AD〇GTF2H2C〇072397	GTF2H2C	AD	1.2	1.1	2	0	0.9181	0.8819	0.1916	0.12011	0.608652	3.40106	0.000802352	0.00599319	-2.80997
		ES〇GTF2H2C〇072398	GTF2H2C	ES	1.2:2	1.1	3	0	0.9624	1	0.201	0.102654	0.543136	2.73434	0.00678019	0.0315914	-4.77565
		AP〇GTF2IRD1〇080080	GTF2IRD1	AP	2	NA	NA	0	0.9889	0.8371	0.1422	0.0774031	0.135037	3.19451	0.00161454	0.0104415	-3.46059
		AP〇GTF2IRD1〇080081	GTF2IRD1	AP	1	NA	NA	0	0.9889	0.8371	0.1422	-0.077411	0.865033	-3.19432	0.00161555	0.0104453	-3.46117
		AA〇GTF2IRD1〇080083	GTF2IRD1	AA	20.1	19	20.2	0	0.9823	0.7448	0.1018	0.0532928	0.442977	2.67936	0.00795624	0.0357192	-4.9201
		AA〇GTF2IRD1〇080084	GTF2IRD1	AA	5.1	4	5.2	0	0.9757	0.4601	0.0476	0.0267864	0.0530632	2.98498	0.00316963	0.0175793	-4.08265
		AP〇GTF3C2〇052979	GTF3C2	AP	2	NA	NA	0	0.9912	0.8306	0.0968	0.0919238	0.195016	4.62749	6.44709e-06	0.000128527	1.77754
		AP〇GTF3C2〇052980	GTF3C2	AP	1	NA	NA	0	0.9912	0.8306	0.0968	-0.0921303	0.80499	-4.63807	6.15462e-06	0.000123574	1.82226
		AT〇GTF3C3〇056655	GTF3C3	AT	9.2	NA	NA	0	0.9912	0.1214	0.0247	0.0220243	0.0382661	4.8129	2.82694e-06	6.73177e-05	2.5727
		AT〇GTF3C3〇056656	GTF3C3	AT	18	NA	NA	0	0.9912	0.1214	0.0247	-0.0220143	0.96171	-4.81138	2.8464e-06	6.77093e-05	2.56607
		AP〇GTPBP3〇048280	GTPBP3	AP	1.1	NA	NA	0	0.958	0.368	0.0659	-0.0487613	0.0490588	-3.67275	0.000303935	0.00280668	-1.89888
		AP〇GTPBP3〇048281	GTPBP3	AP	2.1	NA	NA	0	0.958	0.368	0.0659	0.0489151	0.950843	3.68244	0.00029328	0.00272603	-1.86524
		AA〇GTPBP3〇048288	GTPBP3	AA	8.1	7	8.2	0	0.9779	0.6979	0.0991	0.0886589	0.800806	4.62168	6.61323e-06	0.000131431	1.75304
		AA〇GTPBP3〇048295	GTPBP3	AA	3.1	2.2	3.2	0	0.9292	1	0.1449	0.084805	0.242029	3.36946	0.000894921	0.00654193	-2.9119
		AP〇H2AFY〇073442	H2AFY	AP	2	NA	NA	0	0.9912	0.2076	0.0251	0.0168128	0.986528	4.31816	2.41723e-05	0.000373003	0.508207
		AP〇H2AFY〇073443	H2AFY	AP	1.1	NA	NA	0	0.9912	0.2076	0.0251	-0.0168661	0.0134813	-4.33324	2.27004e-05	0.000354797	0.568384
		ES〇H2AFY〇073445	H2AFY	ES	8	6.3	9	0	0.9912	0.282	0.028	-0.0152899	0.978841	-3.56119	0.000455934	0.00384019	-2.28049
		ES〇H2AFY〇073451	H2AFY	ES	4:5:6.2:6.3:8	3	9	0	0.9912	0.2137	0.0386	-0.0273197	0.96477	-3.87773	0.00014071	0.0015232	-1.17079
		ES〇H2AFY〇073452	H2AFY	ES	4:5:6.3:8	3	9	0	0.9912	0.1703	0.0287	-0.0206029	0.973332	-3.77468	0.000208066	0.00207121	-1.54112
		ME〇H2AFY〇096931	H2AFY	ME	7|8	6.3	9	0	0.9912	0.727	0.114	0.188694	0.756929	9.27438	2.13585e-17	1.71383e-14	27.7767
		AT〇HAUS2〇030185	HAUS2	AT	7	NA	NA	0	0.9912	0.5092	0.0687	-0.0412062	0.908112	-3.02106	0.00282917	0.0160719	-3.9783
		AT〇HAUS2〇030186	HAUS2	AT	5.2	NA	NA	0	0.9912	0.5092	0.0687	0.0412603	0.0918451	3.02416	0.00280149	0.015953	-3.96926
		AP〇HAUS8〇048222	HAUS8	AP	2.1	NA	NA	0	0.9912	0.8538	0.1524	0.0696346	0.190984	2.59833	0.0100262	0.0425107	-5.128
		AP〇HAUS8〇048223	HAUS8	AP	1	NA	NA	0	0.9912	0.8538	0.1524	-0.0696989	0.809051	-2.60047	0.00996576	0.0423075	-5.12258
		AP〇HELZ2〇060135	HELZ2	AP	1	NA	NA	0	0.9912	0.4235	0.0568	-0.0424115	0.935201	-3.81803	0.000176671	0.00181664	-1.38639
		AP〇HELZ2〇060136	HELZ2	AP	6.1	NA	NA	0	0.9912	0.4235	0.0568	0.0424695	0.0648375	3.82407	0.000172672	0.00178615	-1.36472
		AP〇HENMT1〇003942	HENMT1	AP	1	NA	NA	0	0.9491	0.9648	0.1696	-0.128012	0.336533	-4.01256	8.3328e-05	0.00100682	-0.673208
		AP〇HENMT1〇003943	HENMT1	AP	2	NA	NA	0	0.9491	0.9648	0.1696	0.129403	0.663397	4.05733	6.98103e-05	0.000874095	-0.504733
		AP〇HEXB〇072498	HEXB	AP	1	NA	NA	0	0.9912	0.4083	0.0654	0.0822274	0.13388	7.14291	1.44726e-11	2.212e-09	14.4867
		AP〇HEXB〇072500	HEXB	AP	2	NA	NA	0	0.9912	0.4778	0.0771	-0.105949	0.829979	-7.50393	1.69099e-12	3.40739e-10	16.6048
		AT〇HIST2H2BF〇007398	HIST2H2BF	AT	3	NA	NA	0	0.9845	0.4245	0.0692	-0.064699	0.0549757	-4.96338	1.42295e-06	3.86026e-05	3.23644
		AT〇HIST2H2BF〇007400	HIST2H2BF	AT	1.2	NA	NA	0	0.9845	0.8036	0.1144	0.0642101	0.849931	3.1999	0.00158602	0.0102869	-3.44408
		AP〇HMGB1〇025565	HMGB1	AP	3	NA	NA	0	0.9912	0.05	0.0065	-0.0106655	0.00591665	-8.18872	2.47014e-14	8.54493e-12	20.7833
		AP〇HMGB1〇025567	HMGB1	AP	1	NA	NA	0	0.9912	0.0123	0.0019	-0.00106244	0.0021125	-2.79013	0.00574969	0.0278258	-4.62625
		AP〇HMGB1〇025568	HMGB1	AP	2	NA	NA	0	0.9912	0.2071	0.0212	0.0164486	0.973515	4.41049	1.641e-05	0.000272734	0.879467
		AP〇HMGB3〇090363	HMGB3	AP	1	NA	NA	0	0.9912	0.3352	0.0453	0.0390858	0.931462	4.84393	2.45685e-06	6.01868e-05	2.70825
		AP〇HMGB3〇090364	HMGB3	AP	2	NA	NA	0	0.9912	0.3352	0.0453	-0.0390759	0.0685476	-4.84278	2.4697e-06	6.03786e-05	2.70321
		ES〇HMGN1〇060617	HMGN1	ES	6.2	5	8.2	0	0.865	0.6763	0.0975	0.0699271	0.11935	3.8819	0.000138476	0.00150337	-1.15561
		ES〇HMGN1〇060622	HMGN1	ES	8.2	5	9	0	0.9912	0.2076	0.0236	-0.0247074	0.0331523	-4.72029	4.27996e-06	9.31333e-05	2.17239
		AT〇HNF4A〇059463	HNF4A	AT	10.2	NA	NA	0	0.9823	0.4267	0.0311	0.0264765	0.0378754	3.59635	0.000401651	0.00348152	-2.16135
		AT〇HNF4A〇059464	HNF4A	AT	12	NA	NA	0	0.9823	0.4267	0.0311	-0.0267494	0.962156	-3.63306	0.000351492	0.00313747	-2.03583
		RI〇HNRNPA1〇022144	HNRNPA1	RI	11.3	11.2	11.4	0	0.9912	0.44	0.0785	0.0443739	0.13731	3.36813	0.00089901	0.00656648	-2.91616
		ES〇HNRNPA1〇022146	HNRNPA1	ES	8	7.2	9.1	0	0.9912	0.1908	0.029	-0.0299559	0.0983785	-5.44139	1.4552e-07	5.71585e-06	5.45018
		ES〇HNRNPA1〇022147	HNRNPA1	ES	6.2:7.1:7.2:8:9.1	6.1	9.2	0	0.9912	0.4386	0.0733	-0.0379434	0.780789	-3.27703	0.00122597	0.00843626	-3.20506
		AA〇HNRNPA2B1〇079035	HNRNPA2B1	AA	12.2:12.3	11	12.4	1	0.9602	0.7332	0.1336	-0.067479	0.219556	-2.68117	0.00791464	0.035571	-4.91537
		ES〇HNRNPA2B1〇079037	HNRNPA2B1	ES	12.2	11	12.4	1	0.9712	0.7786	0.1562	-0.0861752	0.599947	-2.99137	0.00310676	0.0172968	-4.06427
		AA〇HNRNPA2B1〇079038	HNRNPA2B1	AA	12.1	11	12.2	0	0.9912	0.1885	0.0265	0.0201747	0.946633	3.95817	0.000103108	0.00118921	-0.875699
		ES〇HNRNPA2B1〇1026937	HNRNPA2B1	ES	9	8	11	1	0.854	0.5991	0.0962	0.0514931	0.687205	2.96116	0.00341462	0.0186163	-4.15092
		ES〇HNRNPA2B1〇1039600	HNRNPA2B1	ES	3:4:5:6	1	10	1	0.8031	0.4464	0.0621	0.035969	0.853173	3.17517	0.00172079	0.010957	-3.51962
		AP〇HNRNPF〇011322	HNRNPF	AP	2	NA	NA	0	0.9912	0.2616	0.0356	0.0257475	0.0711051	3.61501	0.000375374	0.0033041	-2.0977
		AP〇HNRNPF〇011325	HNRNPF	AP	3	NA	NA	0	0.9912	0.659	0.0972	0.0532252	0.409387	3.28509	0.00119309	0.00824796	-3.17979
		AP〇HNRNPF〇011326	HNRNPF	AP	5.1	NA	NA	0	0.9912	0.5845	0.0967	-0.0868957	0.318744	-4.99245	1.24402e-06	3.44212e-05	3.36654
		RI〇HNRNPM〇047236	HNRNPM	RI	6.2	6.1	6.3	0	0.9912	0.4734	0.0726	-0.0527205	0.664526	-3.61094	0.000380952	0.00334141	-2.11158
		ES〇HNRNPM〇047237	HNRNPM	ES	3	2	4	0	0.9912	0.0993	0.0143	0.0141523	0.981193	4.72889	4.11924e-06	9.05125e-05	2.20931
		AP〇HPS4〇061500	HPS4	AP	3.1	NA	NA	0	0.9314	0.4187	0.0655	0.0422829	0.0514478	3.19124	0.00163207	0.0105203	-3.4706
		AP〇HPS4〇061501	HPS4	AP	1.1	NA	NA	0	0.9314	0.4187	0.0655	-0.042564	0.948342	-3.20117	0.00157937	0.0102601	-3.44018
		RI〇HPS4〇061504	HPS4	RI	10.2:10.3:10.4	10.1	10.5	0	0.9845	0.8932	0.1912	0.195551	0.318714	5.43394	1.50951e-07	5.90852e-06	5.41451
		AD〇HPS4〇061506	HPS4	AD	10.2:10.3	10.1	10.5	0	0.9624	0.7308	0.1211	0.0795925	0.168541	3.44723	0.00068312	0.00528331	-2.65956
		AD〇HPS4〇061510	HPS4	AD	1.2	1.1	2	0	0.9602	0.843	0.1513	0.0778502	0.411459	2.6175	0.00949697	0.0408039	-5.07935
		AT〇HS2ST1〇003691	HS2ST1	AT	8	NA	NA	0	0.9912	0.3437	0.0519	0.0367567	0.88056	3.89149	0.000133465	0.00145907	-1.12066
		AT〇HS2ST1〇003693	HS2ST1	AT	10	NA	NA	0	0.9912	0.1869	0.0288	-0.0356715	0.0270575	-6.52464	4.94419e-10	4.70693e-08	11.0118
		AP〇HSP90AA1〇029328	HSP90AA1	AP	1	NA	NA	0	0.9912	0.1074	0.0156	-0.0106634	0.0172066	-3.64864	0.000332041	0.00300328	-1.98222
		AP〇HSP90AA1〇029330	HSP90AA1	AP	3	NA	NA	0	0.9912	0.1074	0.0156	0.0106487	0.982806	3.64234	0.000339776	0.00305418	-2.00391
		AP〇HSP90AB1〇076377	HSP90AB1	AP	1	NA	NA	0	0.9912	0.0472	0.0047	0.00417376	0.994348	5.45887	1.33504e-07	5.36104e-06	5.53409
		AP〇HSP90AB1〇076378	HSP90AB1	AP	2	NA	NA	0	0.9912	0.0472	0.0047	-0.00416645	0.00564851	-5.4481	1.40788e-07	5.57494e-06	5.48237
		AP〇ICA1〇078781	ICA1	AP	1	NA	NA	0	0.9823	0.8992	0.1637	0.317607	0.626439	11.7673	6.36153e-25	1.36122e-21	45.0229
		AP〇ICA1〇078784	ICA1	AP	2	NA	NA	0	0.9823	0.9138	0.15	-0.296212	0.317687	-11.8628	3.2059e-25	7.20284e-22	45.7062
		AA〇IFT122〇066726	IFT122	AA	25.1	24	25.2	0	0.9867	0.8672	0.1016	-0.0615335	0.321666	-2.7962	0.00564678	0.0274578	-4.60985
		ES〇IFT122〇066727	IFT122	ES	19	18	20	0	0.9801	0.4295	0.0761	0.0480432	0.926343	3.46742	0.000636363	0.00499737	-2.59319
		ES〇IFT122〇066729	IFT122	ES	6	5	7	0	0.9027	0.6582	0.0926	0.0507898	0.117408	2.84243	0.00491515	0.0247022	-4.48367
		AP〇IFT80〇067472	IFT80	AP	1	NA	NA	0	0.9602	1	0.2145	-0.222076	0.507664	-5.53946	8.95092e-08	3.8489e-06	5.92353
		AP〇IFT80〇067473	IFT80	AP	3.1	NA	NA	0	0.9602	1	0.2145	0.220238	0.492043	5.49565	1.11295e-07	4.58392e-06	5.71128
		AT〇IKBIP〇023864	IKBIP	AT	3	NA	NA	0	0.9912	0.4296	0.0823	0.124283	0.417224	8.73257	7.57752e-16	3.91372e-13	24.2354
		AT〇IKBIP〇023865	IKBIP	AT	4	NA	NA	0	0.9912	0.4296	0.0823	-0.124532	0.582605	-8.73958	7.23993e-16	3.78286e-13	24.2806
		ES〇IKBIP〇023866	IKBIP	ES	2	1	4	0	0.9735	0.7573	0.1269	0.088609	0.797235	3.78005	0.000203911	0.00203979	-1.52205
		AP〇IL15RA〇010674	IL15RA	AP	1	NA	NA	0	0.9912	0.9009	0.1475	-0.145717	0.390709	-5.2254	4.15313e-07	1.38436e-05	4.43044
		AP〇IL15RA〇010675	IL15RA	AP	2	NA	NA	0	0.9912	0.9009	0.1475	0.146305	0.609184	5.24749	3.73588e-07	1.26455e-05	4.53328
		RI〇IL32〇033372	IL32	RI	5.2	5.1	5.3	0	0.9912	0.0604	0.0084	-0.00495879	0.987038	-3.04424	0.00262844	0.0151918	-3.91062
		ES〇IL32〇033377	IL32	ES	2.4	2.1	3	0	0.9912	0.4136	0.034	-0.0219186	0.926532	-3.66549	0.000312145	0.00286308	-1.924
		AA〇IL32〇033382	IL32	AA	1.8	1.6	1.9	0	0.9469	0.5601	0.0737	0.0601679	0.185675	4.31242	2.4757e-05	0.00037929	0.48532
		AD〇IL32〇033388	IL32	AD	1.6	1.5	1.9	0	0.9912	0.7208	0.0472	-0.0396401	0.125639	-3.65238	0.000327522	0.00297197	-1.96931
		RI〇IL32〇033389	IL32	RI	1.5:1.6:1.7:1.8	1.4	1.9	0	0.9779	0.8082	0.1161	-0.0587268	0.6893	-2.68914	0.00773451	0.0349718	-4.89461
		AD〇IL32〇033392	IL32	AD	1.5:1.6	1.4	1.9	0	0.9668	1	0.1324	-0.0827762	0.605265	-3.48958	0.000588502	0.00471445	-2.51995
		AD〇IL32〇033396	IL32	AD	1.2:1.3:1.4:1.5:1.6:1.7:1.8:1.9	1.1	2.1	0	0.9735	0.6591	0.1112	0.123821	0.872311	5.52854	9.45163e-08	4.01806e-06	5.87049
		ES〇IL32〇033405	IL32	ES	1.8:1.9	1.1	2.1	0	0.9757	0.4151	0.0474	0.0288395	0.947749	3.00264	0.00299858	0.0168406	-4.03173
		ES〇IL32〇033406	IL32	ES	1.2:1.3:1.4:1.5:1.6:1.9	1.1	2.1	0	0.9513	0.7322	0.1317	0.0700989	0.837334	2.69193	0.00767228	0.034792	-4.88732
		ES〇IL32〇033409	IL32	ES	1.2:1.3:1.4:1.5:1.9	1.1	2.1	0	0.9889	0.3597	0.0378	0.0473152	0.967864	5.81481	2.21611e-08	1.17569e-06	7.28577
		ES〇IL32〇033415	IL32	ES	1.9	1.1	2.1	0	0.9845	0.2693	0.0233	0.0158479	0.977617	3.80668	0.000184431	0.00188222	-1.42707
		RI〇IL32〇033416	IL32	RI	1.2	1.1	1.3	0	0.9668	0.7082	0.1119	0.0770508	0.782645	3.72957	0.000246298	0.00236786	-1.7005
		RI〇IL32〇033417	IL32	RI	1.2:1.3:1.4:1.5:1.6:1.7	1.1	1.8	0	0.9823	0.7563	0.1291	0.0971798	0.328689	3.91136	0.000123631	0.00137485	-1.04805
		AD〇IL32〇033420	IL32	AD	1.2:1.3:1.4:1.5:1.6	1.1	1.8	0	0.9757	0.4236	0.0568	0.0295273	0.0765244	2.54412	0.0116685	0.0477874	-5.26373
		ES〇IL32〇033421	IL32	ES	1.3:1.4:1.5:1.6	1.1	1.8	0	0.9668	0.4244	0.0467	0.024303	0.0467551	2.54969	0.0114894	0.047239	-5.24992
		AD〇IL32〇033423	IL32	AD	1.2:1.3:1.4:1.5	1.1	1.8	0	0.9735	0.6146	0.0901	0.0707546	0.141135	4.25328	3.16174e-05	0.000460975	0.25124
		AA〇IL32〇033435	IL32	AA	1.8	1.1	1.9	0	0.9867	0.4792	0.0577	-0.0355993	0.296118	-3.26702	0.001268	0.00866823	-3.23639
		AD〇IL32〇033439	IL32	AD	1.2:1.3:1.4:1.5	1.1	1.9	0	0.9867	0.7357	0.1373	0.0770222	0.487263	3.09234	0.00225326	0.0134821	-3.76873
		AD〇IL32〇033442	IL32	AD	1.2:1.3:1.4	1.1	1.9	0	0.9845	0.4778	0.0717	0.0301576	0.100889	2.53085	0.0121055	0.0490982	-5.29655
		AT〇ILF3〇047569	ILF3	AT	17.4	NA	NA	0	0.9912	0.5212	0.0942	0.0812851	0.522855	4.45683	1.34797e-05	0.000234408	1.06827
		AT〇ILF3〇047570	ILF3	AT	20	NA	NA	0	0.9912	0.5212	0.0942	-0.0814752	0.477372	-4.46328	1.3114e-05	0.000229292	1.09467
		RI〇ILF3〇047576	ILF3	RI	17.2	17.1	17.3	0	0.9889	0.186	0.0281	0.0139791	0.0466443	2.92884	0.00377482	0.0200783	-4.24275
		AP〇INHBA〇079309	INHBA	AP	1	NA	NA	0	0.9712	0.9833	0.1577	0.357185	0.740787	14.1219	2.41458e-32	1.54999e-28	62.0767
		AP〇INHBA〇079310	INHBA	AP	2.1	NA	NA	0	0.9712	0.9833	0.1577	-0.358551	0.259308	-14.1764	1.62152e-32	1.21438e-28	62.4744
		RI〇INTS8〇084575	INTS8	RI	20.2	20.1	20.3	0	0.9889	0.1657	0.0248	0.0140438	0.0205839	3.45083	0.000674549	0.00523323	-2.64774
		AD〇INTS8〇084577	INTS8	AD	17.2	17.1	18	0	0.9779	0.1347	0.0209	-0.00931359	0.0154454	-2.53922	0.0118282	0.0483007	-5.27587
		AT〇IPO11〇072190	IPO11	AT	32	NA	NA	0	0.9912	0.3797	0.0707	-0.0692755	0.145784	-4.99108	1.25195e-06	3.44919e-05	3.36039
		AT〇IPO11〇072191	IPO11	AT	35	NA	NA	0	0.9912	0.3797	0.0707	0.0693362	0.854296	4.99537	1.22733e-06	3.40743e-05	3.37962
		ES〇IQCE〇078627	IQCE	ES	3	1	4	0	0.9801	0.5072	0.0629	-0.0327697	0.944364	-3.05486	0.00254104	0.0147828	-3.87949
		ES〇IQCE〇078628	IQCE	ES	03:04:00	1	5.2	0	0.9845	0.2938	0.0567	0.0340289	0.931613	3.17408	0.00172695	0.010979	-3.52292
		AT〇IQCH〇031311	IQCH	AT	24	NA	NA	0	0.9602	1	0.2264	-0.145018	0.55874	-3.47794	0.000613214	0.0048606	-2.55849
		AT〇IQCH〇031314	IQCH	AT	13.2	NA	NA	0	0.9602	1	0.2049	0.103376	0.349451	2.75497	0.00638112	0.0301636	-4.72073
		AT〇IQCK〇034333	IQCK	AT	7.2	NA	NA	0	0.9912	0.2736	0.0383	0.0222601	0.0405158	3.77819	0.000205344	0.00205139	-1.52867
		AT〇IQCK〇034334	IQCK	AT	9	NA	NA	0	0.9912	0.2736	0.0397	-0.0249819	0.956835	-4.00338	8.63901e-05	0.00103408	-0.707535
		RI〇IQCK〇034336	IQCK	RI	6.2	6.1	6.3	0	0.9779	0.5883	0.0948	0.052053	0.119405	2.855	0.00473187	0.0239552	-4.44906
		AT〇IREB2〇032086	IREB2	AT	21	NA	NA	0	0.9912	0.1309	0.0183	-0.0119289	0.97813	-3.16462	0.00178145	0.0112445	-3.55168
		AT〇IREB2〇032087	IREB2	AT	8.4	NA	NA	0	0.9912	0.1309	0.0183	0.0118802	0.0218715	3.15173	0.00185825	0.0116215	-3.59072
		ES〇IRF3〇050994	IRF3	ES	5.1:6.1	4	6.2	0	0.9845	0.6827	0.1019	-0.0830207	0.907083	-5.12023	6.84543e-07	2.09965e-05	3.94545
		ES〇IRF3〇050995	IRF3	ES	5.1:5.2	4	6.2	0	0.9801	0.8635	0.1583	-0.1041	0.872565	-3.90093	0.000128703	0.00141851	-1.0862
		ES〇IRF3〇050996	IRF3	ES	5.1	4	6.2	0	0.9912	0.1134	0.0167	-0.0128804	0.985947	-4.57689	8.04036e-06	0.000154796	1.56495
		AD〇IRF3〇050997	IRF3	AD	1.6	1.5	2	0	0.9425	1	0.192	-0.0963225	0.42019	-2.54825	0.0115354	0.0474066	-5.25349
		AD〇IRF3〇051002	IRF3	AD	1.5	1.4	2	0	0.9912	0.3407	0.0499	0.0398939	0.0782566	3.97311	9.72691e-05	0.00113688	-0.820302
		ES〇IRF3〇051007	IRF3	ES	1.5:1.6:2	1.1	3	0	0.8363	0.8877	0.228	-0.21244	0.755773	-5.5781	7.37909e-08	3.27648e-06	6.11175
		ES〇IRF3〇051012	IRF3	ES	1.2:1.3:1.4:2	1.1	3	0	0.9912	0.4427	0.069	-0.0305589	0.959165	-2.70364	0.00741578	0.0338475	-4.85663
		ES〇IRF3〇051014	IRF3	ES	1.4:2	1.1	3	0	0.9912	0.3887	0.0458	-0.0293882	0.971367	-3.40251	0.00079835	0.00597002	-2.8053
		ES〇IRF3〇051029	IRF3	ES	1.4	1.1	2	0	0.9867	0.3541	0.0484	-0.0368123	0.960559	-3.51079	0.000545882	0.00443647	-2.44948
		RI〇IRF3〇051033	IRF3	RI	1.2:1.3	1.1	1.4	0	0.9912	0.8988	0.1941	0.149371	0.57619	3.9271	0.00011633	0.00130954	-0.990275
		AP〇IRF7〇013701	IRF7	AP	1	NA	NA	0	0.9668	0.6453	0.0859	0.0612286	0.868954	3.82961	0.000169078	0.00175422	-1.3448
		AP〇IRF7〇013703	IRF7	AP	2.1	NA	NA	0	0.9668	0.6453	0.0859	-0.0618327	0.130989	-3.87058	0.000144617	0.00155464	-1.19675
		ES〇IRF7〇013709	IRF7	ES	5.1	4	5.3	0	0.9779	0.6136	0.0653	0.0567271	0.898461	4.0141	8.28217e-05	0.00100258	-0.66741
		ES〇IRF7〇013712	IRF7	ES	00:04:05.100000	3.2	5.3	0	0.9912	0.3285	0.0404	0.023387	0.963349	2.81831	0.00528539	0.0261102	-4.54975
		ES〇IRF7〇013715	IRF7	ES	4	3.2	5.1	0	0.9912	0.6552	0.1107	0.0695405	0.796083	3.16116	0.00180176	0.011344	-3.56217
		RI〇IRF7〇013719	IRF7	RI	2.6	2.5	2.7	0	0.9801	0.1864	0.0305	-0.0199665	0.0277688	-2.945	0.00359061	0.0193134	-4.19695
		AP〇ITGB1〇011184	ITGB1	AP	1	NA	NA	0	0.9912	0.2733	0.0224	-0.010022	0.976296	-3.06546	0.00245639	0.0143852	-3.84829
		AP〇ITGB1〇011186	ITGB1	AP	2	NA	NA	0	0.9912	0.2733	0.0224	0.0100365	0.0237066	3.07006	0.00242049	0.0142343	-3.83473
		ES〇ITGB1〇011188	ITGB1	ES	18	16	19	0	0.9912	0.0545	0.005	-0.00386843	0.00675525	-3.43489	0.000713254	0.00546743	-2.69994
		ES〇ITGB1〇011189	ITGB1	ES	17	16	19	0	0.9912	0.0159	0.0022	-0.00128288	0.0016854	-2.62636	0.00926098	0.0401294	-5.05675
		ES〇ITGB3BP〇003266	ITGB3BP	ES	9	8	10	0	0.9912	0.808	0.1497	-0.109832	0.262958	-3.4231	0.000743203	0.00564132	-2.7384
		ES〇ITGB3BP〇003267	ITGB3BP	ES	2	1	3	0	0.9912	0.4301	0.0606	0.0433967	0.0650224	3.66486	0.000312879	0.00286806	-1.92621
		AT〇IYD〇078139	IYD	AT	7	NA	NA	0	0.9889	0.9159	0.2612	0.131128	0.467537	2.53173	0.0120761	0.0490127	-5.29438
		AT〇IYD〇078140	IYD	AT	6.4	NA	NA	0	0.9889	0.9159	0.2612	-0.132715	0.533161	-2.56712	0.0109443	0.0455358	-5.20647
		AP〇JUP〇040927	JUP	AP	1	NA	NA	0	0.9912	0.0736	0.0079	-0.00549363	0.993174	-3.33676	0.00100109	0.00714596	-3.01644
		AP〇JUP〇040928	JUP	AP	2	NA	NA	0	0.9912	0.0736	0.0079	0.00549821	0.00682752	3.33973	0.000990978	0.0070867	-3.00698
		AT〇JUP〇040930	JUP	AT	15.3	NA	NA	0	0.9912	0.5804	0.1297	-0.0743267	0.908935	-3.23168	0.00142717	0.00947978	-3.34621
		AT〇JUP〇040931	JUP	AT	22	NA	NA	0	0.9912	0.5804	0.1297	0.0744502	0.0911709	3.2386	0.00139463	0.00930617	-3.3248
		RI〇JUP〇040932	JUP	RI	15.2	15.1	15.3	0	0.9912	0.6193	0.0884	0.0459147	0.466868	2.75935	0.0062992	0.0298549	-4.70903
		ES〇KANSL3〇054543	KANSL3	ES	23.1:23.2:23.3	22	24	0	0.9912	0.4005	0.0486	-0.0243088	0.917828	-2.81342	0.00536334	0.0263707	-4.56306
		ES〇KANSL3〇054545	KANSL3	ES	18	17	19.1	0	0.9867	0.1889	0.032	-0.0247393	0.0385423	-4.01143	8.3697e-05	0.00100992	-0.677412
		ES〇KANSL3〇054546	KANSL3	ES	8	7	9	0	0.9712	0.4754	0.082	0.0453089	0.138423	2.78357	0.00586302	0.0282525	-4.64396
		ES〇KANSL3〇054547	KANSL3	ES	6	5.2	7	0	0.9889	0.4507	0.0724	0.0421777	0.892514	2.79396	0.00568449	0.0275935	-4.6159
		ES〇KANSL3〇054550	KANSL3	ES	06:07:00	5.2	9	0	0.9867	0.2717	0.0152	0.0100273	0.997402	2.66272	0.00834677	0.0370651	-4.96327
		AA〇KANSL3〇054567	KANSL3	AA	5.1	3.2	5.2	0	0.969	1	0.1398	0.117948	0.406357	4.4363	1.47101e-05	0.000250662	0.984411
		AP〇KCNAB2〇000360	KCNAB2	AP	2	NA	NA	0	0.9712	0.9658	0.151	-0.278501	0.234145	-10.0567	1.06723e-19	1.08991e-16	33.0426
		AP〇KCNAB2〇000361	KCNAB2	AP	3	NA	NA	0	0.9712	0.9777	0.1734	0.260575	0.68102	7.61642	8.55955e-13	1.8671e-10	17.2772
		AP〇KCNAB2〇000363	KCNAB2	AP	4	NA	NA	0	0.9712	0.1766	0.027	0.0183274	0.0194946	3.4179	0.000756772	0.00572773	-2.75532
		AP〇KCNAB2〇000364	KCNAB2	AP	1	NA	NA	0	0.9712	0.3715	0.0418	-0.0422987	0.0238702	-4.52292	1.01554e-05	0.000186639	1.34034
		AP〇KCNE3〇017772	KCNE3	AP	2.1	NA	NA	0	0.9668	0.6412	0.1072	0.0791276	0.148201	4.45486	1.35935e-05	0.000235749	1.06019
		AP〇KCNE3〇017773	KCNE3	AP	1	NA	NA	0	0.9668	0.6412	0.1072	-0.0794922	0.851905	-4.47712	1.23613e-05	0.000218683	1.15145
		AP〇KCNK1〇010331	KCNK1	AP	2	NA	NA	0	0.9801	0.1257	0.0158	0.00943152	0.0112114	3.37534	0.000876982	0.00644435	-2.89301
		AP〇KCNK1〇010332	KCNK1	AP	1	NA	NA	0	0.9801	0.1257	0.0158	-0.00940359	0.988813	-3.36545	0.000907335	0.00661439	-2.92476
		AP〇KCNMB3〇067678	KCNMB3	AP	1	NA	NA	0	0.9735	0.8613	0.1115	-0.103803	0.0681756	-4.51753	1.03941e-05	0.000190326	1.318
		AP〇KCNMB3〇067680	KCNMB3	AP	3.1	NA	NA	0	0.9735	0.6558	0.1191	0.0607937	0.210077	2.6642	0.00831132	0.0369552	-4.95944
		AT〇KCTD13〇035988	KCTD13	AT	7	NA	NA	0	0.9912	0.3365	0.0563	0.0449869	0.0507972	4.66092	5.56631e-06	0.000114211	1.91905
		AT〇KCTD13〇035989	KCTD13	AT	6.2	NA	NA	0	0.9912	0.7763	0.1415	-0.0958245	0.687303	-3.51014	0.000547153	0.00444438	-2.45166
		AT〇KDELR3〇062235	KDELR3	AT	4.2	NA	NA	0	0.9912	0.1529	0.0209	-0.0115618	0.0336895	-2.58901	0.0102929	0.0434238	-5.15153
		AT〇KDELR3〇062236	KDELR3	AT	5	NA	NA	0	0.9912	0.1529	0.0209	0.0115198	0.966317	2.57892	0.0105889	0.044435	-5.17692
		AT〇KDM5A〇019596	KDM5A	AT	28	NA	NA	0	0.9912	0.6361	0.0896	0.0557734	0.175033	3.2709	0.00125153	0.00857628	-3.22424
		AT〇KDM5A〇019597	KDM5A	AT	29	NA	NA	0	0.9912	0.6361	0.0896	-0.0557848	0.825057	-3.27016	0.00125468	0.00859175	-3.22658
		AP〇KIAA1217〇010994	KIAA1217	AP	10	NA	NA	0	0.9912	0.996	0.2002	0.271686	0.712935	6.69108	1.94771e-10	2.11914e-08	11.9273
		AP〇KIAA1217〇010995	KIAA1217	AP	3	NA	NA	0	0.9912	0.7282	0.1155	-0.1546	0.120569	-6.61518	2.984e-10	3.06556e-08	11.508
		AP〇KIAA1217〇010996	KIAA1217	AP	5	NA	NA	0	0.9912	0.9275	0.1168	-0.10437	0.0838582	-3.69454	0.000280471	0.0026327	-1.82312
		ES〇KIAA1217〇011001	KIAA1217	ES	24	23	25.1	0	0.9912	0.1941	0.019	0.0177349	0.988122	3.86735	0.000146416	0.00157096	-1.20847
		ES〇KIAA1217〇011004	KIAA1217	ES	22:23:24	21	25.1	0	0.9912	0.4971	0.0453	0.0356725	0.975843	3.9683	9.91127e-05	0.00115467	-0.838145
		ES〇KIAA1217〇011009	KIAA1217	ES	12	11	13	0	0.9912	0.9385	0.1995	-0.114662	0.619377	-2.864	0.0046044	0.0234738	-4.42417
		AT〇KIAA1257〇066688	KIAA1257	AT	9	NA	NA	0	0.9912	0.7442	0.1644	-0.13581	0.440981	-4.39186	1.77525e-05	0.000291028	0.804039
		AT〇KIAA1257〇066689	KIAA1257	AT	8.2	NA	NA	0	0.9912	0.7442	0.1644	0.13564	0.558864	4.38686	1.81308e-05	0.000295719	0.783819
		AD〇KIF2A〇072179	KIF2A	AD	7.2	7.1	8	0	0.9867	0.6156	0.0909	-0.0635016	0.715474	-3.66172	0.000316501	0.00289241	-1.93706
		ES〇KIF2A〇072180	KIF2A	ES	2	1	4	0	0.9735	0.3614	0.0332	0.0156188	0.021057	3.06732	0.00244182	0.014309	-3.84281
		AP〇KLHL12〇009422	KLHL12	AP	7.1	NA	NA	0	0.9867	0.4381	0.0743	0.0378865	0.0623576	2.91647	0.00392163	0.0206927	-4.27764
		AP〇KLHL12〇009423	KLHL12	AP	2	NA	NA	0	0.9867	0.4381	0.0807	-0.0414386	0.934756	-3.05275	0.0025582	0.0148652	-3.88569
		AP〇KLHL23〇055877	KLHL23	AP	1	NA	NA	0	0.969	0.9152	0.1392	-0.103237	0.310555	-3.99851	8.80594e-05	0.00104875	-0.725737
		AP〇KLHL23〇055878	KLHL23	AP	4	NA	NA	0	0.969	0.9152	0.1392	0.103884	0.689567	4.02383	7.97071e-05	0.000973007	-0.63094
		AP〇KRT18〇021911	KRT18	AP	1	NA	NA	0	0.9823	0.392	0.0313	-0.0651976	0.0256522	-8.85436	3.42466e-16	1.99854e-13	25.023
		AP〇KRT18〇021912	KRT18	AP	2.1	NA	NA	0	0.9823	0.392	0.0313	0.0651666	0.974353	8.86505	3.19328e-16	1.88803e-13	25.0924
		RI〇KRT18〇021913	KRT18	RI	7.2	7.1	7.3	0	0.9912	0.1833	0.0127	0.00492275	0.00988817	2.91637	0.00392289	0.0206968	-4.27793
		AP〇KTN1〇027626	KTN1	AP	34.1	NA	NA	0	0.9912	0.2307	0.0311	0.0126477	0.0155028	2.54599	0.011608	0.047596	-5.25909
		AP〇KTN1〇027628	KTN1	AP	1	NA	NA	0	0.9912	0.4308	0.0441	-0.0186009	0.976864	-2.94712	0.00356702	0.0192195	-4.19092
		ES〇KTN1〇027633	KTN1	ES	46	45	47	0	0.9912	0.1887	0.0277	0.0194626	0.0578406	3.86646	0.000146918	0.00157457	-1.21171
		ES〇KTN1〇027637	KTN1	ES	35	34.2	36	0	0.9912	0.5362	0.088	0.101989	0.609206	6.2723	1.97352e-09	1.49798e-07	9.65327
		AP〇L3HYPDH〇027738	L3HYPDH	AP	2	NA	NA	0	0.9912	0.6053	0.0991	0.0609818	0.144068	3.40555	0.000789971	0.00591806	-2.79544
		AP〇L3HYPDH〇027739	L3HYPDH	AP	1	NA	NA	0	0.9912	0.6053	0.0991	-0.0614141	0.8559	-3.43032	0.000724722	0.0055281	-2.71486
		AP〇LAMB3〇009671	LAMB3	AP	3.1	NA	NA	0	0.9801	0.9932	0.0877	-0.0444856	0.0927394	-2.65988	0.0084151	0.0372912	-4.97061
		AP〇LAMB3〇009672	LAMB3	AP	1	NA	NA	0	0.9801	0.9932	0.0878	0.0440097	0.905455	2.62861	0.00920203	0.0399163	-5.05102
		ES〇LARP4〇021702	LARP4	ES	12.1	11	13	0	0.9912	0.2549	0.0282	0.0147858	0.972252	2.57713	0.0106421	0.0445961	-5.18141
		AA〇LARP4〇021706	LARP4	AA	3.1	1	3.2	0	0.9735	0.3281	0.0601	-0.0358485	0.896105	-3.21603	0.00150347	0.00985598	-3.39453
		AP〇LBX2〇054098	LBX2	AP	1.1	NA	NA	0	0.9912	0.5698	0.088	-0.068971	0.882603	-4.02971	7.78773e-05	0.000955342	-0.608839
		AP〇LBX2〇054099	LBX2	AP	2	NA	NA	0	0.9912	0.5698	0.088	0.0689399	0.117347	4.02741	7.85879e-05	0.00096222	-0.617483
		AP〇LEPROTL1〇083270	LEPROTL1	AP	1	NA	NA	0	0.9912	0.0827	0.0104	-0.0057217	0.990702	-3.22715	0.00144889	0.00959557	-3.36022
		AP〇LEPROTL1〇083271	LEPROTL1	AP	2	NA	NA	0	0.9912	0.0827	0.0104	0.00571354	0.00928488	3.22137	0.00147702	0.00972597	-3.37806
		AT〇LEPROTL1〇083272	LEPROTL1	AT	5	NA	NA	0	0.9912	0.5348	0.0786	0.0539871	0.589507	3.62919	0.000356492	0.00317202	-2.04913
		AT〇LEPROTL1〇083274	LEPROTL1	AT	10	NA	NA	0	0.9912	0.3962	0.0797	-0.0578564	0.254179	-4.08087	6.35692e-05	0.000811732	-0.415523
		ES〇LEPROTL1〇083275	LEPROTL1	ES	6	4	7	0	0.8274	0.6322	0.1044	-0.0558139	0.0965461	-3.47174	0.000626766	0.00494447	-2.57896
		AP〇LIMS1〇054881	LIMS1	AP	2	NA	NA	0	0.9912	0.622	0.1004	0.0577584	0.0855138	3.59091	0.000409634	0.003533	-2.17985
		AP〇LIMS1〇054883	LIMS1	AP	5	NA	NA	0	0.9912	0.6154	0.1049	-0.15571	0.0993453	-7.6341	7.68708e-13	1.69323e-10	17.3834
		AP〇LIMS1〇054884	LIMS1	AP	6	NA	NA	0	0.9912	0.548	0.0633	-0.0398801	0.0709021	-3.40062	0.000803595	0.00600026	-2.81141
		AP〇LIMS1〇054885	LIMS1	AP	1	NA	NA	0	0.9912	0.8879	0.1707	0.11788	0.698958	3.95574	0.000104085	0.00119864	-0.884658
		AT〇LIMS1〇054888	LIMS1	AT	9	NA	NA	0	0.9912	0.1479	0.0186	-0.0194414	0.0238829	-5.55961	8.09442e-08	3.5416e-06	6.02156
		AT〇LIMS1〇054889	LIMS1	AT	17	NA	NA	0	0.9912	0.1532	0.0253	0.013267	0.961697	2.70642	0.00735608	0.0336399	-4.84933
		AP〇LIN54〇069750	LIN54	AP	2.1	NA	NA	0	0.927	1	0.1942	-0.195464	0.421114	-5.31079	2.75332e-07	9.85036e-06	4.82984
		AP〇LIN54〇069751	LIN54	AP	1	NA	NA	0	0.927	1	0.1942	0.194686	0.578455	5.29583	2.95993e-07	1.04236e-05	4.75951
		AD〇LIN54〇069760	LIN54	AD	3.2	3.1	4	0	0.9867	1	0.1103	0.153958	0.795511	7.74779	3.83833e-13	9.26663e-11	18.0697
		AP〇LRFN4〇017140	LRFN4	AP	2.1	NA	NA	0	0.9867	0.5004	0.0835	0.056587	0.719189	3.55967	0.000458443	0.00385842	-2.28564
		AP〇LRFN4〇017141	LRFN4	AP	1	NA	NA	0	0.9867	0.5004	0.0835	-0.0566952	0.280822	-3.56597	0.000448167	0.00379254	-2.26435
		AT〇LRPPRC〇053410	LRPPRC	AT	14	NA	NA	0	0.9912	0.105	0.018	0.010585	0.018644	3.35093	0.000953706	0.00687436	-2.97124
		AT〇LRPPRC〇053411	LRPPRC	AT	39	NA	NA	0	0.9912	0.1456	0.02	-0.00964659	0.979611	-2.91548	0.00393368	0.0207414	-4.28045
		AP〇LRRC37A3〇043076	LRRC37A3	AP	3.1	NA	NA	0	0.9889	0.9203	0.1132	-0.0648482	0.3804	-3.06756	0.00243989	0.0143012	-3.84208
		AP〇LRRC37A3〇043079	LRRC37A3	AP	11.1	NA	NA	0	0.9889	0.9203	0.1224	0.0736701	0.592071	3.29955	0.00113617	0.00792736	-3.13431
		AP〇LRRC8D〇003726	LRRC8D	AP	2	NA	NA	0	0.9624	0.6913	0.1353	0.086932	0.190396	3.47156	0.00062715	0.00494577	-2.57954
		AP〇LRRC8D〇003727	LRRC8D	AP	1	NA	NA	0	0.9624	0.6913	0.1353	-0.0882164	0.809749	-3.52884	0.000511911	0.00421604	-2.38921
		AP〇LSM5〇079188	LSM5	AP	1.1	NA	NA	0	0.9912	0.5455	0.0928	-0.0543703	0.151821	-3.35302	0.000946915	0.00683748	-2.96458
		AP〇LSM5〇079189	LSM5	AP	2.1	NA	NA	0	0.9912	0.5455	0.0928	0.0544514	0.848222	3.35764	0.000932008	0.00675154	-2.94978
		AT〇LY6E〇085371	LY6E	AT	6.5	NA	NA	0	0.9912	0.015	0.0021	-0.001318	0.997627	-2.95648	0.00346478	0.0188008	-4.16428
		AT〇LY6E〇085372	LY6E	AT	7	NA	NA	0	0.9912	0.015	0.0021	0.00131367	0.00237728	2.94588	0.00358081	0.0192745	-4.19445
		AA〇LY6E〇085375	LY6E	AA	6.4	6.2	6.5	0	0.9912	0.0487	0.0062	0.00495532	0.0180141	3.90097	0.000128684	0.00141851	-1.08606
		AT〇LY75〇055707	LY75	AT	40	NA	NA	0	0.9912	0.8304	0.1771	-0.206741	0.504456	-6.29185	1.77499e-09	1.37279e-07	9.75725
		AT〇LY75〇055708	LY75	AT	35	NA	NA	0	0.9912	0.8304	0.1771	0.206589	0.495589	6.28694	1.82291e-09	1.40743e-07	9.73112
		AP〇LZTS3〇058572	LZTS3	AP	2.1	NA	NA	0	0.9425	1	0.2126	0.185984	0.551074	4.78477	3.20843e-06	7.42766e-05	2.45046
		AP〇LZTS3〇058573	LZTS3	AP	1	NA	NA	0	0.9425	1	0.2126	-0.18433	0.448372	-4.73806	3.95441e-06	8.74036e-05	2.2487
		RI〇LZTS3〇058575	LZTS3	RI	2.3	2.2	2.4	0	0.8916	1	0.1963	0.151914	0.292387	4.52072	1.02523e-05	0.000188188	1.33121
		ES〇MAP3K7〇077019	MAP3K7	ES	15	14	16	0	0.9912	0.1703	0.0243	-0.0170365	0.978422	-3.47025	0.00063006	0.00496309	-2.58387
		ES〇MAP3K7〇077020	MAP3K7	ES	11	10	12	0	0.9867	1	0.2139	0.172298	0.699574	4.16708	4.49535e-05	0.000610451	-0.0850415
		RI〇MAP3K7〇077021	MAP3K7	RI	8.2	8.1	8.3	0	0.9845	0.245	0.0355	0.0208075	0.0432461	3.08086	0.00233806	0.0138548	-3.8028
		AP〇MAP3K8〇011120	MAP3K8	AP	1	NA	NA	0	0.9867	0.7765	0.166	-0.132806	0.818187	-4.57199	8.21311e-06	0.000157447	1.54449
		AP〇MAP3K8〇011121	MAP3K8	AP	3.1	NA	NA	0	0.9867	0.7765	0.166	0.132293	0.181741	4.55399	8.88016e-06	0.000167378	1.46937
		AP〇MATR3〇073578	MATR3	AP	1	NA	NA	0	0.9912	0.4878	0.0558	0.0373063	0.0529644	3.26239	0.00128785	0.00875547	-3.25083
		AP〇MATR3〇073579	MATR3	AP	7.1	NA	NA	0	0.9912	0.4878	0.0558	-0.0373432	0.947022	-3.26584	0.00127304	0.00868702	-3.24008
		ES〇MATR3〇073583	MATR3	ES	7.2:9	7.1	10	0	0.7588	0.7865	0.1383	0.0748397	0.907776	3.21236	0.0015219	0.00995007	-3.40582
		ES〇MATR3〇073587	MATR3	ES	8	4	9	0	0.9137	0.5135	0.0963	0.0485411	0.929286	2.80937	0.00542889	0.0266027	-4.5741
		ES〇MATR3〇096940	MATR3	ES	7.2:8	7.1	9	1	0.8628	0.6556	0.143	0.0955797	0.601332	3.78238	0.000202133	0.00202561	-1.51377
		AT〇MBTD1〇042518	MBTD1	AT	16.4	NA	NA	0	0.9912	0.5656	0.0697	0.0422624	0.104756	3.57537	0.000433266	0.00369007	-2.23258
		AT〇MBTD1〇042519	MBTD1	AT	17	NA	NA	0	0.9912	0.5656	0.0697	-0.0422779	0.895251	-3.57657	0.000431399	0.00367836	-2.22852
		AT〇MBTPS2〇088676	MBTPS2	AT	7.2	NA	NA	0	0.9912	0.1559	0.0231	0.0125181	0.0396531	2.64116	0.00887866	0.0388171	-5.01886
		AT〇MBTPS2〇088677	MBTPS2	AT	11	NA	NA	0	0.9912	0.1559	0.0231	-0.0124797	0.960339	-2.63323	0.00908179	0.03949	-5.0392
		AP〇MCF2L〇026314	MCF2L	AP	1	NA	NA	0	0.9889	0.6626	0.1065	0.0509301	0.0745679	2.72028	0.00706492	0.0326372	-4.81285
		AP〇MCF2L〇026317	MCF2L	AP	8	NA	NA	0	0.9889	1	0.2223	-0.181426	0.345279	-4.21493	3.70008e-05	0.000523005	0.100918
		AP〇MCF2L〇026318	MCF2L	AP	10	NA	NA	0	0.9889	0.4975	0.0794	0.0487056	0.0741649	2.97398	0.00328071	0.0180483	-4.11425
		AP〇MCF2L〇026321	MCF2L	AP	14	NA	NA	0	0.9889	0.2154	0.0218	-0.0179788	0.0106532	-3.82628	0.00017123	0.00177449	-1.35677
		AT〇MCF2L〇026328	MCF2L	AT	3	NA	NA	0	0.9912	0.4838	0.075	0.0272928	0.0397067	2.54653	0.0115906	0.0475595	-5.25775
		AP〇MCM7〇080880	MCM7	AP	2	NA	NA	0	0.9912	0.86	0.1867	-0.216858	0.323021	-5.92647	1.24185e-08	7.31358e-07	7.8519
		AP〇MCM7〇080881	MCM7	AP	1	NA	NA	0	0.9912	0.86	0.1867	0.217584	0.676965	5.9464	1.11904e-08	6.66014e-07	7.95375
		AT〇MCTP2〇032585	MCTP2	AT	20	NA	NA	0	0.9912	0.3437	0.0541	0.028815	0.0736018	2.75957	0.00629506	0.0298447	-4.70843
		AT〇MCTP2〇032586	MCTP2	AT	26	NA	NA	0	0.9912	0.3437	0.0541	-0.0287877	0.926429	-2.75631	0.00635595	0.03007	-4.71715
		AP〇MDFI〇076115	MDFI	AP	2	NA	NA	0	0.9779	1	0.2391	-0.124295	0.418378	-2.57446	0.010722	0.0448598	-5.18811
		AP〇MDFI〇076116	MDFI	AP	1	NA	NA	0	0.9779	1	0.2391	0.125024	0.581211	2.58906	0.0102913	0.0434216	-5.15139
		AP〇MDK〇015566	MDK	AP	2.1	NA	NA	0	0.9912	0.5479	0.0832	0.118793	0.836507	7.77255	3.29728e-13	8.18583e-11	18.2199
		AP〇MDK〇015567	MDK	AP	1.1	NA	NA	0	0.9912	0.5479	0.0832	-0.118772	0.163566	-7.77308	3.28664e-13	8.18583e-11	18.2231
		RI〇MDK〇015571	MDK	RI	2.2:2.3	2.1	2.4	0	0.9912	0.248	0.036	0.037617	0.0689827	5.49065	1.14085e-07	4.67737e-06	5.68717
		AT〇MDM4〇009476	MDM4	AT	7	NA	NA	0	0.9912	0.3135	0.043	0.020588	0.0502796	2.65075	0.00863847	0.038049	-4.99419
		AT〇MDM4〇009477	MDM4	AT	13.2	NA	NA	0	0.9912	0.3135	0.0453	-0.0209727	0.945197	-2.61895	0.00945796	0.0406887	-5.07565
		ES〇MDM4〇009480	MDM4	ES	8	5	9	0	0.9735	1	0.2212	-0.181634	0.686132	-4.38689	1.81285e-05	0.000295719	0.783941
		AP〇MEST〇081803	MEST	AP	1	NA	NA	0	0.9757	1	0.2176	0.107246	0.79261	2.61219	0.00964087	0.0412859	-5.09285
		AP〇MEST〇081804	MEST	AP	3	NA	NA	0	0.9757	1	0.2183	-0.112066	0.203753	-2.72356	0.00699744	0.0323921	-4.80417
		AP〇METTL21A〇057184	METTL21A	AP	4.1	NA	NA	0	0.9535	0.9155	0.1678	-0.112553	0.273395	-3.58966	0.000411491	0.00354479	-2.18411
		AP〇METTL21A〇057185	METTL21A	AP	3	NA	NA	0	0.9535	0.4315	0.0658	-0.049831	0.0609936	-3.44313	0.000692996	0.00534794	-2.67299
		AP〇METTL21A〇057188	METTL21A	AP	2.1	NA	NA	0	0.9535	1	0.182	0.169358	0.607074	5.18273	5.09104e-07	1.63521e-05	4.23275
		AD〇METTL21A〇057196	METTL21A	AD	2.2	2.1	4.2	0	0.9779	0.8758	0.1474	-0.136489	0.565743	-5.02357	1.07668e-06	3.04281e-05	3.50646
		RI〇MFSD10〇068614	MFSD10	RI	12.2	12.1	12.3	0	0.9912	0.4738	0.0839	0.0960163	0.19481	6.19708	2.96132e-09	2.1189e-07	9.25543
		ES〇MFSD10〇068616	MFSD10	ES	9	8	10	0	0.9912	0.0876	0.0152	0.00785006	0.981448	2.56957	0.0108696	0.0452935	-5.20034
		AA〇MFSD10〇068618	MFSD10	AA	5.1	4.2	5.2	0	0.9912	0.0791	0.0097	-0.00561054	0.987224	-2.88687	0.00429453	0.0221963	-4.36062
		RI〇MFSD12〇046698	MFSD12	RI	13.2	13.1	13.3	0	0.9912	0.0388	0.0029	0.00218769	0.999247	3.38051	0.000861478	0.00635536	-2.87636
		ES〇MFSD12〇046699	MFSD12	ES	14	12	15	0	0.9867	0.8258	0.1609	-0.0777339	0.513638	-2.53536	0.0119554	0.0486742	-5.28542
		AP〇MICALL2〇078570	MICALL2	AP	1.1	NA	NA	0	0.9912	0.3514	0.0421	-0.0230574	0.942037	-3.12539	0.00202477	0.012431	-3.67004
		AP〇MICALL2〇078571	MICALL2	AP	2.1	NA	NA	0	0.9912	0.3514	0.0421	0.0230244	0.057986	3.12149	0.00205057	0.0125483	-3.68174
		AA〇MICALL2〇078572	MICALL2	AA	10.1	9	10.2	0	0.9646	0.4158	0.0686	-0.0729797	0.900968	-5.32891	2.52181e-07	9.15327e-06	4.91524
		AA〇MMP11〇061322	MMP11	AA	7.1	6	7.2	0	0.9845	0.2105	0.0183	0.0172427	0.983029	4.12986	5.22428e-05	0.000689436	-0.228447
		AD〇MMP11〇061323	MMP11	AD	2.3	2.2	3	0	0.9668	0.1359	0.0112	-0.00388141	0.0022527	-2.7084	0.00731387	0.0335185	-4.84414
		AT〇MMS22L〇077039	MMS22L	AT	26	NA	NA	0	0.9912	0.2115	0.0379	-0.0240804	0.952438	-3.36016	0.000923988	0.006704	-2.94172
		AT〇MMS22L〇077040	MMS22L	AT	14.2	NA	NA	0	0.9912	0.2115	0.0379	0.0242015	0.0475395	3.37608	0.000874729	0.006432	-2.89061
		AT〇MND1〇070868	MND1	AT	10	NA	NA	0	0.9735	0.1616	0.021	-0.00996555	0.991438	-2.7458	0.00655579	0.0307696	-4.74519
		AT〇MND1〇070869	MND1	AT	9.2	NA	NA	0	0.9735	0.1616	0.021	0.00998868	0.00858182	2.75373	0.00640441	0.0302456	-4.72403
		AP〇MORF4L2〇089764	MORF4L2	AP	2	NA	NA	0	0.9912	0.6044	0.1009	0.112947	0.737429	5.82899	2.05975e-08	1.10315e-06	7.35726
		AP〇MORF4L2〇089765	MORF4L2	AP	1	NA	NA	0	0.9912	0.6137	0.1056	-0.144958	0.20072	-7.49757	1.7571e-12	3.4936e-10	16.567
		AP〇MORF4L2〇089766	MORF4L2	AP	3.1	NA	NA	0	0.9912	0.3545	0.0447	0.0317691	0.0617815	3.74263	0.000234602	0.00228092	-1.65455
		AA〇MORF4L2〇089767	MORF4L2	AA	5.1:5.2	4	5.3	1	0.9867	0.6571	0.1171	0.0924403	0.485657	4.02202	8.02787e-05	0.0009768	-0.637739
		AA〇MORF4L2〇089769	MORF4L2	AA	5.1	3.2	5.2	0	0.9867	0.0724	0.0103	-0.00507551	0.994693	-2.81457	0.00534494	0.0263061	-4.55994
		ES〇MORF4L2〇089771	MORF4L2	ES	4:5.1:5.2:5.3	3.2	6.2	1	0.9513	0.7871	0.1251	0.101168	0.809344	4.09235	6.07216e-05	0.000783158	-0.371848
		ES〇MORF4L2〇089776	MORF4L2	ES	4	3.2	5.1	0	0.9912	0.7099	0.1028	0.0710997	0.343349	3.42993	0.000725698	0.00553356	-2.71612
		ES〇MORF4L2〇089777	MORF4L2	ES	4:5.1:5.2	3.2	5.3	0	0.9912	0.4895	0.0933	0.101749	0.256522	5.34409	2.34261e-07	8.58605e-06	4.98691
		AA〇MORF4L2〇089778	MORF4L2	AA	5.1:5.2	3.2	5.3	0	0.9912	0.6104	0.0877	0.0668788	0.394999	3.87445	0.000142491	0.00153729	-1.18271
		AA〇MORF4L2〇089779	MORF4L2	AA	5.2	3.2	5.3	0	0.9912	0.0393	0.0065	0.00370977	0.00350726	3.13358	0.00197159	0.0121694	-3.64545
		ES〇MORF4L2〇089780	MORF4L2	ES	4	3.2	5.3	1	0.9867	0.3574	0.0701	0.0505764	0.276408	3.6718	0.000304997	0.00281245	-1.90217
		AP〇MROH1〇085537	MROH1	AP	2	NA	NA	0	0.9801	0.3438	0.0429	0.0257312	0.0378964	2.94711	0.00356716	0.0192195	-4.19096
		AT〇MROH1〇085542	MROH1	AT	14	NA	NA	0	0.9912	0.7631	0.1434	0.13747	0.308445	5.14476	6.09623e-07	1.89968e-05	4.05789
		AT〇MROH1〇085543	MROH1	AT	45	NA	NA	0	0.9912	0.7631	0.1434	-0.136835	0.691602	-5.11967	6.8636e-07	2.10236e-05	3.94287
		RI〇MROH1〇085544	MROH1	RI	44.2	44.1	44.3	0	0.9867	0.2924	0.0556	0.0326483	0.0808518	3.10475	0.00216481	0.0130702	-3.73179
		AA〇MROH1〇085547	MROH1	AA	25.1	24	25.2	0	0.9823	0.2283	0.0325	0.0202339	0.0266075	3.43691	0.000708223	0.00543721	-2.69332
		AP〇MROH6〇085423	MROH6	AP	1	NA	NA	0	0.9867	1	0.1948	0.197244	0.793821	4.98629	1.28002e-06	3.52436e-05	3.33892
		AP〇MROH6〇085424	MROH6	AP	9.1	NA	NA	0	0.9867	1	0.1948	-0.196814	0.205882	-4.97984	1.31877e-06	3.61777e-05	3.31004
		AT〇MRPL19〇054155	MRPL19	AT	7	NA	NA	0	0.9912	0.4051	0.0609	-0.0500509	0.127449	-4.03593	7.59887e-05	0.000935493	-0.585473
		AT〇MRPL19〇054157	MRPL19	AT	6.2	NA	NA	0	0.9912	0.4275	0.066	0.0462292	0.839863	3.41558	0.000762898	0.00575858	-2.76285
		AT〇MRPL42〇023697	MRPL42	AT	8.4	NA	NA	0	0.9912	0.4491	0.0685	-0.0387111	0.933731	-3.19129	0.0016318	0.0105201	-3.47044
		AT〇MRPL42〇023698	MRPL42	AT	6.2	NA	NA	0	0.9912	0.3552	0.0499	0.0239981	0.0402718	2.64354	0.00881827	0.0386285	-5.01272
		AP〇MRRF〇087462	MRRF	AP	1	NA	NA	0	0.9912	0.5701	0.0989	-0.0756468	0.885918	-3.68986	0.000285361	0.00266872	-1.83942
		AP〇MRRF〇087463	MRRF	AP	2.1	NA	NA	0	0.9912	0.5701	0.0989	0.0756394	0.114149	3.68958	0.000285655	0.00267048	-1.84039
		ES〇MRRF〇087468	MRRF	ES	8	7	9	0	0.9912	0.115	0.0161	-0.00990609	0.977335	-3.02334	0.00280879	0.0159844	-3.97165
		AP〇MSANTD2〇019240	MSANTD2	AP	2.1	NA	NA	0	0.9912	0.8561	0.1886	0.166546	0.494495	4.79885	3.01168e-06	7.0892e-05	2.51156
		AP〇MSANTD2〇019241	MSANTD2	AP	1	NA	NA	0	0.9912	0.8561	0.1886	-0.166589	0.50586	-4.799	3.00961e-06	7.0892e-05	2.51223
		AT〇MSH2〇053497	MSH2	AT	16	NA	NA	0	0.9912	0.0681	0.0117	0.00819533	0.990317	3.86082	0.00015012	0.00160001	-1.23215
		AT〇MSH2〇053498	MSH2	AT	17	NA	NA	0	0.9912	0.0681	0.0117	-0.00816724	0.00968891	-3.84804	0.000157626	0.00166071	-1.27838
		AP〇MSI2〇042610	MSI2	AP	2	NA	NA	0	0.9867	0.6826	0.1028	-0.0644021	0.828198	-3.49073	0.000586132	0.00469816	-2.51617
		AP〇MSI2〇042612	MSI2	AP	1	NA	NA	0	0.9867	0.3883	0.0441	0.0243164	0.035318	2.67916	0.00796082	0.0357326	-4.92062
		AP〇MSI2〇042614	MSI2	AP	3.1	NA	NA	0	0.9867	0.45	0.0861	0.041986	0.121172	2.63796	0.00896008	0.0390743	-5.02707
		AT〇MSL1〇040842	MSL1	AT	3.2	NA	NA	0	0.9912	0.5418	0.0869	-0.0433441	0.503151	-2.61407	0.00958991	0.0411068	-5.08809
		AT〇MSL1〇040843	MSL1	AT	9	NA	NA	0	0.9912	0.5418	0.0869	0.0438707	0.496819	2.6459	0.00875908	0.0384542	-5.00667
		AT〇MSR1〇082778	MSR1	AT	10.2	NA	NA	0	0.9912	0.6465	0.0995	0.173196	0.652456	10.1223	6.79597e-20	7.63443e-17	33.4914
		AT〇MSR1〇082779	MSR1	AT	12	NA	NA	0	0.9912	0.6465	0.0995	-0.17263	0.347527	-10.0932	8.3002e-20	8.88023e-17	33.2926
		AT〇MTHFD1L〇078150	MTHFD1L	AT	29	NA	NA	0	0.9912	0.5771	0.0905	0.0554061	0.786526	2.89666	0.00416777	0.0217021	-4.33326
		AT〇MTHFD1L〇078151	MTHFD1L	AT	8	NA	NA	0	0.9912	0.5771	0.0905	-0.0559023	0.213484	-2.9227	0.00384706	0.0203781	-4.26008
		AP〇MTMR11〇007412	MTMR11	AP	1	NA	NA	0	0.9867	0.9598	0.2357	-0.306362	0.331032	-6.82922	8.89229e-11	1.05151e-08	12.6986
		AP〇MTMR11〇007413	MTMR11	AP	2.1	NA	NA	0	0.9867	0.9598	0.2357	0.304824	0.669351	6.79344	1.09051e-10	1.25646e-08	12.4978
		ES〇MTMR11〇007415	MTMR11	ES	13	12	14	0	0.9867	0.2973	0.0501	-0.0389108	0.943327	-4.13765	5.06298e-05	0.000672495	-0.198528
		AA〇MTMR11〇007418	MTMR11	AA	3.1	2.2	3.2	0	0.9801	0.6152	0.0642	-0.0364096	0.901422	-2.77034	0.00609774	0.0291084	-4.67957
		AP〇MUTYH〇002593	MUTYH	AP	3	NA	NA	0	0.9889	0.6901	0.1347	0.0827051	0.234185	3.22843	0.00144272	0.00956031	-3.35626
		AP〇MUTYH〇002595	MUTYH	AP	1.1	NA	NA	0	0.9889	0.6888	0.1349	-0.102836	0.545223	-3.92483	0.000117358	0.00131936	-0.998631
		ES〇MUTYH〇002600	MUTYH	ES	11:12:13:14:15	10	16	0	0.9912	0.0954	0.0103	0.00878453	0.996206	4.65835	5.62965e-06	0.000115248	1.90815
		ES〇MUTYH〇002603	MUTYH	ES	8	7	9	0	0.9867	0.2365	0.0237	0.0203559	0.989185	3.95822	0.000103088	0.00118921	-0.875507
		ES〇MUTYH〇002651	MUTYH	ES	6.3:6.4:6.5:7:8:9	5	10	0	0.9071	0.7856	0.1008	0.0601096	0.947999	2.6378	0.00896405	0.039084	-5.02747
		ES〇MUTYH〇002652	MUTYH	ES	6.4:6.5:7:8:9	5	10	0	0.9845	0.4008	0.0336	0.0277018	0.985767	3.66865	0.000308543	0.00283932	-1.91306
		AP〇MYH14〇051163	MYH14	AP	1	NA	NA	0	0.9513	1	0.3103	0.205441	0.583909	3.36834	0.000898376	0.00656505	-2.9155
		AP〇MYH14〇051164	MYH14	AP	2	NA	NA	0	0.9513	1	0.3019	-0.217242	0.395687	-3.63552	0.000348354	0.00311322	-2.02739
		ES〇MYH14〇051169	MYH14	ES	7	6.1	9	0	0.9889	0.9709	0.1146	0.190126	0.960927	7.18677	1.11855e-11	1.7513e-09	14.7407
		ES〇MYO19〇040481	MYO19	ES	23	22	24	0	0.9889	0.4201	0.0494	-0.0581695	0.0363496	-5.36986	2.06623e-07	7.72431e-06	5.10901
		AA〇MYO19〇040482	MYO19	AA	21.1	20	21.2	0	0.9889	0.7254	0.1172	0.0591128	0.157246	2.88819	0.00427716	0.022132	-4.35692
		ES〇MYO19〇040489	MYO19	ES	11.2:12	11.1	13	0	0.9912	0.8414	0.1366	0.0987148	0.273454	3.47347	0.000622939	0.0049238	-2.57323
		AT〇NAA16〇025734	NAA16	AT	20	NA	NA	0	0.9912	0.358	0.0485	-0.0241912	0.931854	-2.57415	0.0107312	0.0448941	-5.18887
		AT〇NAA16〇025737	NAA16	AT	11.2	NA	NA	0	0.9912	0.358	0.0485	0.024132	0.0681241	2.56712	0.0109444	0.0455358	-5.20648
		ES〇NAA16〇025740	NAA16	ES	13.3	13.1	14	0	0.9027	1	0.1806	0.120176	0.454102	3.53801	0.000495419	0.00411415	-2.35848
		RI〇NABP2〇022408	NABP2	RI	1.3	1.2	1.4	0	0.9912	0.4342	0.074	0.0759083	0.881773	5.09438	7.73147e-07	2.31301e-05	3.82741
		AD〇NABP2〇022410	NABP2	AD	1.2	1.1	1.4	0	0.9757	0.8282	0.0817	-0.0549244	0.113507	-4.24174	3.31523e-05	0.000478409	0.205905
		AP〇NARS2〇018024	NARS2	AP	2	NA	NA	0	0.9912	0.2293	0.0278	0.0181037	0.0172225	3.74111	0.000235932	0.00228828	-1.6599
		AP〇NARS2〇018025	NARS2	AP	1	NA	NA	0	0.9912	0.2293	0.0278	-0.0180972	0.982785	-3.73918	0.000237635	0.00229983	-1.66669
		AA〇NAT9〇043293	NAT9	AA	6.5	6.2	6.6	0	0.969	0.4283	0.0583	-0.0309985	0.937927	-2.69451	0.00761499	0.0345775	-4.88056
		ES〇NAT9〇043294	NAT9	ES	6.3:6.4:6.5:6.6:6.7:7.1	6.2	7.2	0	0.9535	1	0.1544	0.0802088	0.81742	2.58445	0.0104258	0.0438941	-5.16302
		AD〇NBPF11〇007331	NBPF11	AD	19.2	19.1	20.2	0	0.9181	0.7144	0.135	0.0706763	0.797398	3.00008	0.00302284	0.016945	-4.03913
		ES〇NBPF11〇007336	NBPF11	ES	9:10:11:12:13	8.3	14	0	0.9845	0.4719	0.0707	0.0425792	0.923508	3.05057	0.00257601	0.0149436	-3.89207
		RI〇NBPF11〇007339	NBPF11	RI	8.2	8.1	8.3	0	0.9602	1	0.1669	0.116978	0.408059	3.69908	0.000275798	0.00259647	-1.80727
		ES〇NBPF11〇007343	NBPF11	ES	8.1	4	8.3	0	0.9049	1	0.1724	-0.111915	0.780541	-3.41923	0.000753289	0.00570522	-2.751
		ES〇NBPF15〇007397	NBPF15	ES	04:05:00	3	6	0	0.9757	1	0.1492	0.0816953	0.331099	2.69274	0.00765426	0.0347278	-4.8852
		ES〇NBPF15〇091080	NBPF15	ES	2	1	3	1	0.9314	0.8854	0.1327	-0.0940342	0.515091	-3.75753	0.00022189	0.00218319	-1.60193
		AD〇NCOR2〇025143	NCOR2	AD	46.2	46.1	47	0	0.9912	0.8388	0.1556	0.197034	0.797386	6.24145	2.33179e-09	1.72051e-07	9.48971
		ES〇NCOR2〇025144	NCOR2	ES	46.1:46.2	45	47	1	0.9469	0.7615	0.1326	0.167899	0.840335	6.11842	4.51168e-09	3.04403e-07	8.8429
		ES〇NCOR2〇025145	NCOR2	ES	46.1	45	47	1	0.9779	0.7888	0.0897	-0.0422396	0.638079	-2.65513	0.00853075	0.0376699	-4.9829
		AT〇NDUFAF6〇084592	NDUFAF6	AT	20	NA	NA	0	0.9912	0.2547	0.0455	0.0283257	0.0505227	3.23936	0.00139107	0.00928519	-3.32243
		AT〇NDUFAF6〇084593	NDUFAF6	AT	19	NA	NA	0	0.9912	0.2547	0.0455	-0.0284061	0.949444	-3.24869	0.00134839	0.00905933	-3.2935
		ES〇NDUFAF6〇084595	NDUFAF6	ES	13	11	14	0	0.9845	0.1972	0.0254	0.0170361	0.021996	3.70359	0.00027124	0.00256108	-1.79155
		ES〇NDUFAF6〇084597	NDUFAF6	ES	10	9.2	11	0	0.9779	0.983	0.1511	0.110583	0.657034	3.75622	0.000222983	0.00219137	-1.60657
		ES〇NDUFAF6〇084598	NDUFAF6	ES	9.2:10	9.1	11	0	0.9867	0.8822	0.1496	0.083373	0.463733	2.9692	0.00333003	0.0182492	-4.12793
		AT〇NEK2〇009717	NEK2	AT	8	NA	NA	0	0.9912	0.9397	0.137	0.204418	0.843071	7.98459	8.88121e-14	2.63212e-11	19.517
		AT〇NEK2〇009718	NEK2	AT	7.2	NA	NA	0	0.9912	0.9397	0.137	-0.204628	0.156998	-7.99592	8.27571e-14	2.49577e-11	19.5868
		AT〇NEK4〇065258	NEK4	AT	16	NA	NA	0	0.9912	0.3167	0.0234	-0.0113804	0.985529	-3.25974	0.00129935	0.00881003	-3.25908
		AT〇NEK4〇065259	NEK4	AT	15.2	NA	NA	0	0.9912	0.3167	0.0234	0.0113802	0.014485	3.26036	0.00129665	0.00879736	-3.25715
		ES〇NEK4〇065260	NEK4	ES	8	7	9	0	0.9889	0.8875	0.0928	-0.0522412	0.746621	-2.68782	0.00776397	0.0350859	-4.89804
		AT〇NF1〇040143	NF1	AT	58.2	NA	NA	0	0.9912	0.2567	0.0359	0.024508	0.937788	3.53819	0.000495102	0.00411227	-2.35788
		AT〇NF1〇040144	NF1	AT	15.2	NA	NA	0	0.9912	0.266	0.0359	-0.0269551	0.0592198	-3.91003	0.000124266	0.0013801	-1.05291
		AP〇NFATC2IP〇035900	NFATC2IP	AP	2	NA	NA	0	0.9912	0.702	0.1411	-0.116918	0.808293	-4.85811	2.30381e-06	5.70683e-05	2.7704
		AP〇NFATC2IP〇035902	NFATC2IP	AP	7.1	NA	NA	0	0.9912	0.702	0.1408	0.116539	0.190904	4.83448	2.56424e-06	6.21825e-05	2.66691
		AP〇NHS〇088585	NHS	AP	2	NA	NA	0	0.9558	1	0.2466	0.1903	0.211055	4.04827	7.23656e-05	0.000900512	-0.538965
		AP〇NHS〇088586	NHS	AP	1	NA	NA	0	0.9558	1	0.2466	-0.190879	0.788396	-4.05878	6.94086e-05	0.000870465	-0.499239
		AP〇NIPA1〇029686	NIPA1	AP	1	NA	NA	0	0.9912	0.18	0.0249	-0.020027	0.0161523	-4.00738	8.50416e-05	0.00102284	-0.692571
		AP〇NIPA1〇029688	NIPA1	AP	2	NA	NA	0	0.9912	0.8623	0.2119	0.108164	0.426659	2.7857	0.0058261	0.0281108	-4.63823
		ES〇NIPA1〇029690	NIPA1	ES	6	5	9	0	0.8739	0.4518	0.0707	-0.0460492	0.0490485	-3.52951	0.000510686	0.0042075	-2.38696
		ES〇NIPA1〇093593	NIPA1	ES	7	5	9	1	0.792	0.8772	0.134	-0.0765525	0.313869	-3.18221	0.00168138	0.0107518	-3.49816
		AT〇NIPBL〇071817	NIPBL	AT	47	NA	NA	0	0.9912	0.5316	0.0894	-0.0629622	0.498312	-3.5591	0.00045938	0.00386414	-2.28756
		AT〇NIPBL〇071818	NIPBL	AT	46.2	NA	NA	0	0.9912	0.5316	0.0894	0.0630841	0.501749	3.56572	0.000448576	0.00379385	-2.2652
		AP〇NKRF〇089958	NKRF	AP	3.1	NA	NA	0	0.9845	0.7769	0.1278	0.0994944	0.129733	4.15624	4.6969e-05	0.000631901	-0.126908
		AP〇NKRF〇089959	NKRF	AP	1	NA	NA	0	0.9845	0.7769	0.1278	-0.0994334	0.870372	-4.15376	4.74434e-05	0.000636759	-0.136501
		AT〇NOC3L〇012583	NOC3L	AT	23	NA	NA	0	0.9912	0.1147	0.0175	0.00871412	0.0166305	2.5736	0.0107478	0.0449549	-5.19025
		AT〇NOC3L〇012584	NOC3L	AT	22	NA	NA	0	0.9912	0.1147	0.0175	-0.00871049	0.983375	-2.57223	0.010789	0.0450521	-5.19368
		AP〇NOC4L〇025254	NOC4L	AP	10.1	NA	NA	0	0.9912	0.3649	0.0491	0.0239736	0.0468142	2.62122	0.00939731	0.040517	-5.06988
		AP〇NOC4L〇025255	NOC4L	AP	1	NA	NA	0	0.9912	0.3649	0.0491	-0.0240942	0.953187	-2.63445	0.00905013	0.0393905	-5.03606
		AA〇NOL8〇086848	NOL8	AA	16.1	15	16.2	0	0.9823	0.8043	0.0777	0.0396659	0.10123	3.00336	0.00299175	0.0168106	-4.02963
		ES〇NOL8〇086858	NOL8	ES	6.2:6.3	5	7	0	0.9867	0.6052	0.1011	0.0565099	0.106207	2.88085	0.00437408	0.0225297	-4.37737
		ES〇NOL8〇086860	NOL8	ES	4	3	5	0	0.9823	0.5361	0.0792	0.062537	0.107142	4.19763	3.97064e-05	0.000555136	0.0334884
		AD〇NOL8〇086861	NOL8	AD	1.6	1.5	2.2	0	0.8252	1	0.2132	0.114082	0.423108	2.87298	0.00448035	0.022998	-4.39927
		ES〇NOL8〇086863	NOL8	ES	1.5:2.2	1.4	3	0	0.9004	0.8714	0.1307	-0.0692451	0.891227	-2.60611	0.00980835	0.0418184	-5.1083
		AD〇NOL8〇086869	NOL8	AD	1.4	1.3	2.2	0	0.9381	0.756	0.1098	0.07072	0.746075	3.46427	0.000643458	0.005039	-2.60358
		AT〇NOP16〇074647	NOP16	AT	5.3	NA	NA	0	0.9912	0.2126	0.027	0.026626	0.964928	4.65581	5.6929e-06	0.000116253	1.89738
		AT〇NOP16〇074648	NOP16	AT	4.2	NA	NA	0	0.9912	0.2126	0.027	-0.0265386	0.0350599	-4.63885	6.13364e-06	0.000123331	1.82555
		AA〇NOP16〇074650	NOP16	AA	3.1	2	3.2	0	0.9912	0.1389	0.0174	-0.014935	0.0131632	-3.7761	0.000206963	0.00206313	-1.5361
		AA〇NOP2〇019892	NOP2	AA	4.4	4.2	4.5	0	0.9889	0.74	0.0842	-0.0479145	0.663331	-2.89233	0.0042234	0.0219125	-4.34537
		AD〇NOP2〇019895	NOP2	AD	1.2	1.1	2.2	0	0.9867	1	0.1367	0.126483	0.338012	5.33986	2.39123e-07	8.72866e-06	4.96694
		AP〇NOS1AP〇008737	NOS1AP	AP	10.1	NA	NA	0	0.9845	0.4705	0.0681	0.0549567	0.0745309	4.24514	3.26925e-05	0.000473424	0.219262
		AP〇NOS1AP〇008738	NOS1AP	AP	1	NA	NA	0	0.9845	0.4705	0.0681	-0.0550072	0.925551	-4.24674	3.2478e-05	0.000470973	0.225557
		AT〇NOS3〇082277	NOS3	AT	28	NA	NA	0	0.9912	0.2609	0.0263	0.0252786	0.976269	4.30631	2.53931e-05	0.000386924	0.46103
		AT〇NOS3〇082278	NOS3	AT	15.2	NA	NA	0	0.9912	0.2609	0.0263	-0.0252198	0.023787	-4.2966	2.64372e-05	0.000399045	0.422452
		AD〇NPIPB4〇035507	NPIPB4	AD	3.2:3.3	3.1	4	0	0.9823	0.3774	0.0505	-0.0314659	0.883338	-3.09331	0.00224622	0.0134561	-3.76585
		AA〇NPIPB4〇035508	NPIPB4	AA	3.1:3.2	2.5	3.3	0	0.9845	0.3426	0.0325	0.0176343	0.965369	3.01261	0.00290569	0.0164132	-4.00282
		RI〇NPIPB4〇035512	NPIPB4	RI	2.4	2.3	2.5	0	0.9779	0.806	0.128	0.0798785	0.631006	3.21818	0.00149277	0.00980092	-3.3879
		AD〇NPIPB4〇035514	NPIPB4	AD	2.3	2.2	2.5	0	0.958	0.5642	0.0847	-0.052772	0.285328	-3.36316	0.000914512	0.0066516	-2.93211
		RI〇NPIPB4〇094071	NPIPB4	RI	9.6:9.7:9.8	9.5	9.9	1	0.9292	0.1762	0.0532	-0.0266516	0.0361167	-2.54995	0.011481	0.0472234	-5.24927
		AP〇NPIPB5〇035558	NPIPB5	AP	2.1	NA	NA	0	0.9889	0.825	0.0874	0.0451856	0.864478	2.7558	0.00636548	0.0301024	-4.71851
		AP〇NPIPB5〇035559	NPIPB5	AP	1	NA	NA	0	0.9889	0.825	0.0874	-0.0466311	0.135743	-2.83539	0.00502067	0.0251257	-4.50301
		AA〇NPIPB5〇035565	NPIPB5	AA	3.1:3.2	2.5	3.3	0	0.9889	0.3514	0.0303	0.018109	0.964792	3.36337	0.000913856	0.00664898	-2.93144
		ES〇NPIPB5〇035566	NPIPB5	ES	3.1:3.2:3.3	2.5	5	0	0.9889	0.4985	0.0738	0.0367971	0.836854	2.62335	0.00934049	0.0403223	-5.06443
		ES〇NPIPB5〇035568	NPIPB5	ES	3.1	2.5	5	0	0.958	0.8263	0.1454	0.0775817	0.445575	2.73017	0.00686354	0.0318971	-4.7867
		RI〇NPIPB5〇035569	NPIPB5	RI	2.4	2.3	2.5	0	0.9867	0.9638	0.1307	0.0733872	0.627533	2.96534	0.00337043	0.0184336	-4.13898
		AD〇NPIPB5〇035571	NPIPB5	AD	2.3	2.2	2.5	0	0.9845	0.5473	0.0863	-0.0480353	0.289506	-3.00266	0.00299831	0.0168406	-4.03165
		AT〇NPL〇009160	NPL	AT	6	NA	NA	0	0.9912	0.1636	0.0226	0.0097448	0.0107423	2.62783	0.00922243	0.0399971	-5.05301
		AT〇NPL〇009161	NPL	AT	14.2	NA	NA	0	0.9912	0.1636	0.0226	-0.00974061	0.989258	-2.62671	0.00925191	0.0401049	-5.05587
		AA〇NPL〇009163	NPL	AA	14.1	13	14.2	0	0.9912	0.1634	0.0309	0.0239423	0.974655	3.91828	0.000120368	0.00134679	-1.02266
		AT〇NR2C1〇023741	NR2C1	AT	12.2	NA	NA	0	0.9912	0.5758	0.0992	0.125617	0.276831	6.57766	3.68047e-10	3.65961e-08	11.3018
		AT〇NR2C1〇023742	NR2C1	AT	15	NA	NA	0	0.9912	0.5758	0.0992	-0.125658	0.723273	-6.57762	3.6812e-10	3.65961e-08	11.3016
		AT〇NR2C2AP〇048611	NR2C2AP	AT	4.2	NA	NA	0	0.9912	0.2895	0.0473	0.031697	0.076347	3.43965	0.000701474	0.00539646	-2.68436
		AT〇NR2C2AP〇048612	NR2C2AP	AT	5.3	NA	NA	0	0.9912	0.2895	0.0473	-0.0317494	0.923632	-3.44536	0.000687605	0.00531068	-2.66568
		RI〇NR2C2AP〇048613	NR2C2AP	RI	5.2	5.1	5.3	0	0.9912	0.2505	0.0435	0.022241	0.936829	2.54321	0.0116981	0.047865	-5.266
		AT〇NRP1〇011194	NRP1	AT	14.3	NA	NA	0	0.9912	0.1328	0.0109	0.00464495	0.0142104	2.6772	0.00800593	0.0358957	-4.92571
		AT〇NRP1〇011195	NRP1	AT	13	NA	NA	0	0.9912	0.1434	0.0134	0.00615551	0.0140779	3.08171	0.00233164	0.0138234	-3.80026
		AT〇NRP1〇011196	NRP1	AT	15.2	NA	NA	0	0.9912	0.2926	0.0431	0.0266865	0.0473048	2.98177	0.0032017	0.0177221	-4.09189
		AT〇NRP1〇011198	NRP1	AT	20	NA	NA	0	0.9912	0.522	0.0567	-0.0402687	0.903367	-3.7958	0.000192168	0.0019401	-1.46595
		AT〇NT5C3A〇079210	NT5C3A	AT	10.2	NA	NA	0	0.9912	0.1271	0.0202	-0.0105587	0.0407207	-2.68658	0.00779193	0.0351777	-4.90128
		AT〇NT5C3A〇079211	NT5C3A	AT	12	NA	NA	0	0.9912	0.1271	0.0202	0.0104011	0.959316	2.64501	0.00878139	0.0385224	-5.00896
		ES〇NT5C3A〇079215	NT5C3A	ES	3:4.1:4.2	1	5	0	0.9801	0.4027	0.0547	-0.0377922	0.0619775	-3.34035	0.000988909	0.00707815	-3.00503
		ES〇NT5C3A〇079216	NT5C3A	ES	00:03:04.200000	1	5	0	0.9757	0.1682	0.0275	-0.0205265	0.0250791	-3.76128	0.000218798	0.00215701	-1.58866
		ES〇NT5C3A〇079217	NT5C3A	ES	3	1	5	0	0.9912	0.7851	0.1322	-0.102648	0.386563	-3.80361	0.000186579	0.00189983	-1.43803
		AP〇NUDT4〇023678	NUDT4	AP	1	NA	NA	0	0.9912	0.0848	0.0121	0.00951504	0.988109	4.50535	1.0953e-05	0.000198376	1.26767
		AP〇NUDT4〇023679	NUDT4	AP	2.1	NA	NA	0	0.9912	0.0848	0.0121	-0.00949276	0.0118902	-4.49482	1.14594e-05	0.00020556	1.22423
		ES〇NUP62〇051126	NUP62	ES	1.5	1.2	2.1	0	0.9867	0.8213	0.1402	-0.0890436	0.486136	-3.48926	0.00058917	0.00471829	-2.52102
		RI〇NUP62〇051127	NUP62	RI	1.3:1.4	1.2	1.5	0	0.9912	0.7325	0.1316	0.0933425	0.679347	3.7459	0.000231754	0.00225898	-1.64302
		AP〇NUP85〇043382	NUP85	AP	1	NA	NA	0	0.9912	0.5336	0.095	-0.0802782	0.856675	-4.41322	1.62219e-05	0.00027001	0.890527
		AP〇NUP85〇043383	NUP85	AP	12	NA	NA	0	0.9912	0.5336	0.095	0.0804774	0.143259	4.42328	1.55451e-05	0.000260739	0.931418
		AT〇NUP98〇013994	NUP98	AT	35	NA	NA	0	0.9912	0.3617	0.0642	-0.037437	0.80963	-3.02083	0.00283122	0.0160815	-3.97897
		AT〇NUP98〇013995	NUP98	AT	20.2	NA	NA	0	0.9912	0.3617	0.0642	0.0375246	0.190414	3.02928	0.00275646	0.0157725	-3.95436
		AD〇NUP98〇013998	NUP98	AD	10.2	10.1	11	0	0.9845	0.7118	0.0836	0.0434673	0.248731	2.56241	0.0110894	0.0460039	-5.21824
		AT〇NUPL2〇078960	NUPL2	AT	4	NA	NA	0	0.9912	0.1903	0.0325	-0.0199254	0.0473375	-3.04284	0.00264023	0.0152414	-3.91474
		AT〇NUPL2〇078961	NUPL2	AT	9	NA	NA	0	0.9912	0.1903	0.0325	0.0199955	0.95262	3.05367	0.00255066	0.0148272	-3.88297
		AP〇OCLN〇072376	OCLN	AP	1	NA	NA	0	0.9646	0.7333	0.119	-0.104637	0.240518	-5.10989	7.1874e-07	2.17899e-05	3.89817
		AP〇OCLN〇072377	OCLN	AP	2	NA	NA	0	0.9646	0.7333	0.119	0.106253	0.759162	5.18572	5.01901e-07	1.61902e-05	4.24658
		AP〇ODC1〇052660	ODC1	AP	1	NA	NA	0	0.9912	0.2352	0.0319	-0.0185481	0.975489	-3.05926	0.00250552	0.014631	-3.86653
		AP〇ODC1〇052661	ODC1	AP	2	NA	NA	0	0.9912	0.2352	0.0319	0.0185793	0.0245218	3.06473	0.00246214	0.0144133	-3.85045
		AP〇ODF2〇087749	ODF2	AP	2	NA	NA	0	0.9912	0.6248	0.135	-0.10329	0.876778	-3.96503	0.000100387	0.00116531	-0.850288
		AP〇ODF2〇087750	ODF2	AP	1	NA	NA	0	0.9912	0.5986	0.13	0.0874324	0.0971514	3.48372	0.000600822	0.00479027	-2.53937
		AA〇ODF2〇087760	ODF2	AA	8.1	6	8.2	0	0.9912	0.3639	0.067	-0.0874857	0.860574	-6.92611	5.10165e-11	6.51257e-09	13.2455
		AT〇ODF2L〇003668	ODF2L	AT	20.2	NA	NA	0	0.9912	0.8063	0.1273	0.146035	0.692716	5.88756	1.52087e-08	8.61192e-07	7.65371
		AT〇ODF2L〇003671	ODF2L	AT	3.3	NA	NA	0	0.9912	0.8063	0.1273	-0.145808	0.307157	-5.87813	1.59721e-08	8.96011e-07	7.60583
		ES〇ODF2L〇003675	ODF2L	ES	15	14	17	0	0.9712	0.9272	0.2143	-0.126895	0.715772	-3.03616	0.00269686	0.0154946	-3.93426
		AP〇ODF3B〇062856	ODF3B	AP	1	NA	NA	0	0.9513	0.5628	0.0853	0.0532017	0.12327	3.40923	0.000779927	0.00585662	-2.78348
		AP〇ODF3B〇062857	ODF3B	AP	2.1	NA	NA	0	0.9513	0.5628	0.0853	-0.0530196	0.876832	-3.39788	0.000811252	0.00604237	-2.82027
		AA〇ODF3B〇062858	ODF3B	AA	4.1	3.2	4.2	0	0.9867	0.75	0.1055	0.0564673	0.156693	3.24115	0.00138279	0.00924499	-3.31689
		AT〇OFD1〇088520	OFD1	AT	25	NA	NA	0	0.9912	0.4745	0.0881	-0.0537618	0.902289	-3.13393	0.00196931	0.0121587	-3.64439
		AT〇OFD1〇088521	OFD1	AT	12	NA	NA	0	0.9912	0.4745	0.0881	0.053777	0.0978529	3.13547	0.0019595	0.0121114	-3.63977
		ES〇OFD1〇088523	OFD1	ES	6	5	7	0	0.9336	0.4259	0.0731	0.0485586	0.0789261	3.61729	0.000372265	0.00328294	-2.08988
		ES〇OFD1〇098311	OFD1	ES	21	20	22	1	0.9602	0.6189	0.1073	-0.0861433	0.736011	-4.11396	5.56897e-05	0.000726813	-0.289383
		AP〇OGFR〇060083	OGFR	AP	2.1	NA	NA	0	0.9912	0.4087	0.0586	0.043856	0.073351	4.42655	1.53317e-05	0.000257833	0.944684
		AP〇OGFR〇060084	OGFR	AP	1	NA	NA	0	0.9912	0.4087	0.0586	-0.0439019	0.926678	-4.43088	1.50525e-05	0.000254861	0.962322
		RI〇OGFR〇060085	OGFR	RI	2.3	2.2	2.4	0	0.9912	0.2923	0.0497	0.0370577	0.065789	4.23074	3.46824e-05	0.000494904	0.162767
		AP〇ORC4〇055522	ORC4	AP	1	NA	NA	0	0.9912	0.7071	0.1151	-0.0965504	0.395342	-4.53483	9.64701e-06	0.000179276	1.38972
		AP〇ORC4〇055523	ORC4	AP	2.1	NA	NA	0	0.9912	0.7071	0.1151	0.096246	0.604712	4.51998	1.02849e-05	0.000188633	1.32816
		AT〇ORC5〇081259	ORC5	AT	15	NA	NA	0	0.9912	0.1335	0.0177	-0.00861864	0.975268	-2.56904	0.0108859	0.0453303	-5.20168
		AT〇ORC5〇081260	ORC5	AT	10.2	NA	NA	0	0.9912	0.1335	0.0177	0.00860688	0.0247482	2.56622	0.0109719	0.045625	-5.20872
		AP〇OSGIN2〇084387	OSGIN2	AP	1	NA	NA	0	0.9867	0.8198	0.1252	0.115277	0.265	4.84979	2.39249e-06	5.87788e-05	2.7339
		AP〇OSGIN2〇084388	OSGIN2	AP	2	NA	NA	0	0.9867	0.8198	0.1252	-0.115323	0.735136	-4.8519	2.36965e-06	5.82496e-05	2.74317
		AT〇OTUD4〇070757	OTUD4	AT	9.2	NA	NA	0	0.9912	0.1494	0.0217	0.016641	0.0361711	4.25495	3.14005e-05	0.000458112	0.257821
		AT〇OTUD4〇070758	OTUD4	AT	23	NA	NA	0	0.9912	0.1494	0.0217	-0.0166304	0.963835	-4.25224	3.17526e-05	0.000462648	0.247156
		AT〇PABPC1L〇059493	PABPC1L	AT	15	NA	NA	0	0.9757	0.971	0.1452	0.128806	0.737817	4.34826	2.13197e-05	0.000337324	0.628505
		AT〇PABPC1L〇059496	PABPC1L	AT	17	NA	NA	0	0.9757	0.971	0.1452	-0.127692	0.261996	-4.31104	2.48994e-05	0.000381342	0.479827
		AT〇PADI2〇000843	PADI2	AT	11.2	NA	NA	0	0.9912	0.2836	0.0397	0.0243179	0.0282228	2.93073	0.00375285	0.0199881	-4.23741
		AT〇PADI2〇000844	PADI2	AT	16	NA	NA	0	0.9912	0.2836	0.0397	-0.0242845	0.971802	-2.92578	0.00381075	0.0202239	-4.25141
		AP〇PAICS〇069357	PAICS	AP	1	NA	NA	0	0.9889	0.4957	0.0669	0.0323356	0.0677581	2.94724	0.00356571	0.0192186	-4.19058
		AP〇PAICS〇069358	PAICS	AP	2.1	NA	NA	0	0.9889	0.4957	0.0669	-0.0322079	0.932265	-2.93584	0.00369398	0.0197441	-4.22294
		AP〇PAM16〇033645	PAM16	AP	6.1	NA	NA	0	0.9912	0.531	0.0921	0.0441647	0.147733	2.61447	0.00957885	0.041079	-5.08706
		AP〇PAM16〇033647	PAM16	AP	4	NA	NA	0	0.9912	0.2725	0.0487	0.0225283	0.0751924	2.74502	0.00657077	0.0308266	-4.74726
		AP〇PAM16〇033648	PAM16	AP	2.1	NA	NA	0	0.9912	0.7521	0.1404	-0.0695421	0.693751	-2.78693	0.00580475	0.0280349	-4.6349
		AT〇PAPOLA〇029202	PAPOLA	AT	9.4	NA	NA	0	0.9912	0.2877	0.0398	-0.0276897	0.085483	-3.37246	0.000885708	0.00649149	-2.90225
		AT〇PAPOLA〇029203	PAPOLA	AT	21	NA	NA	0	0.9912	0.3393	0.0462	0.0252343	0.878697	2.63419	0.00905696	0.0394088	-5.03674
		AP〇PAQR4〇033335	PAQR4	AP	2.1	NA	NA	0	0.9425	0.919	0.1814	0.159063	0.263514	5.24746	3.73646e-07	1.26455e-05	4.53313
		AP〇PAQR4〇033336	PAQR4	AP	1.1	NA	NA	0	0.9425	0.919	0.1814	-0.160624	0.736952	-5.3049	2.83299e-07	1.00792e-05	4.80212
		AP〇PARP9〇066439	PARP9	AP	2	NA	NA	0	0.9823	0.8661	0.1383	0.0689972	0.465425	2.56805	0.0109161	0.0454462	-5.20416
		AP〇PARP9〇066440	PARP9	AP	1	NA	NA	0	0.9823	0.8661	0.1383	-0.069261	0.534747	-2.5783	0.0106071	0.0444908	-5.17846
		AT〇PASK〇058322	PASK	AT	15.3	NA	NA	0	0.9912	0.6632	0.1038	0.0606248	0.241798	2.83229	0.00506785	0.0253169	-4.51152
		AT〇PASK〇058324	PASK	AT	19	NA	NA	0	0.9912	0.6632	0.1038	-0.0605678	0.758129	-2.82961	0.00510882	0.0254563	-4.51885
		AP〇PCGF2〇040582	PCGF2	AP	2.1	NA	NA	0	0.9867	0.8843	0.18	-0.127293	0.225464	-3.53584	0.000499285	0.00413631	-2.36577
		AP〇PCGF2〇040586	PCGF2	AP	4	NA	NA	0	0.9867	0.7951	0.0778	0.0470849	0.0588913	3.24883	0.00134775	0.00905656	-3.29306
		AP〇PCNA〇058648	PCNA	AP	1	NA	NA	0	0.9912	0.3597	0.0413	-0.0677563	0.0610368	-10.6026	2.42854e-21	3.76298e-18	36.8066
		AP〇PCNA〇058649	PCNA	AP	2.1	NA	NA	0	0.9912	0.3597	0.0413	0.0677768	0.938967	10.6052	2.38532e-21	3.76298e-18	36.8244
		AP〇PDCD2L〇048960	PDCD2L	AP	3.1	NA	NA	0	0.9735	0.8386	0.0944	0.0495703	0.135409	2.95576	0.00347258	0.0188341	-4.16634
		AP〇PDCD2L〇048961	PDCD2L	AP	1	NA	NA	0	0.9735	0.8386	0.0944	-0.049556	0.864477	-2.95563	0.00347397	0.0188371	-4.16671
		AP〇PDCD5〇048877	PDCD5	AP	1	NA	NA	0	0.9912	0.8085	0.1048	-0.0735184	0.792475	-3.80969	0.000182339	0.00186766	-1.41628
		AP〇PDCD5〇048878	PDCD5	AP	2	NA	NA	0	0.9912	0.8085	0.1048	0.0732957	0.207329	3.79654	0.000191631	0.00193634	-1.4633
		ES〇PDCD5〇048885	PDCD5	ES	4.1:4.2:5.1:5.3:5.4	3	5.5	0	0.9181	0.5244	0.0435	0.015846	0.985399	2.54365	0.0116839	0.0478331	-5.26491
		ES〇PDCD5〇048889	PDCD5	ES	4.1:4.2:5.1:5.2:5.3	3	5.5	0	0.9757	0.938	0.0822	0.0430991	0.975888	2.79164	0.00572399	0.0277283	-4.62218
		AP〇PDGFB〇062287	PDGFB	AP	1	NA	NA	0	0.9912	0.4351	0.0403	0.0281579	0.984802	3.03575	0.00270041	0.015511	-3.93547
		AP〇PDGFB〇062288	PDGFB	AP	2	NA	NA	0	0.9912	0.4351	0.0403	-0.0281711	0.0151893	-3.03707	0.00268911	0.0154658	-3.93161
		AP〇PDP1〇084543	PDP1	AP	1.1	NA	NA	0	0.9889	0.4449	0.0472	-0.0216649	0.955794	-2.97102	0.00331115	0.0181779	-4.12272
		AP〇PDP1〇084544	PDP1	AP	2.1	NA	NA	0	0.9889	0.4449	0.0472	0.0217341	0.044211	2.98	0.00321951	0.0177791	-4.09698
		ES〇PDP1〇084547	PDP1	ES	2.2	1.1	3	0	0.9668	0.6262	0.1071	0.0925355	0.157316	5.11618	6.97752e-07	2.1271e-05	3.92691
		AT〇PDXK〇060788	PDXK	AT	15	NA	NA	0	0.9912	0.2572	0.0377	-0.0211545	0.943166	-3.17101	0.00174445	0.0110638	-3.53226
		AT〇PDXK〇060789	PDXK	AT	5	NA	NA	0	0.9912	0.2572	0.0377	0.0211027	0.0568355	3.16304	0.00179068	0.0112869	-3.55646
		AT〇PEAK1〇031985	PEAK1	AT	5.2	NA	NA	0	0.9912	0.1931	0.0218	0.0130602	0.0151613	3.52568	0.000517722	0.00425688	-2.3998
		AT〇PEAK1〇031986	PEAK1	AT	8	NA	NA	0	0.9912	0.1931	0.0218	-0.0130391	0.984842	-3.51981	0.000528649	0.00432457	-2.41939
		AP〇PFKFB2〇009612	PFKFB2	AP	2	NA	NA	0	0.9845	1	0.1273	0.0734589	0.715573	2.81371	0.00535876	0.0263626	-4.56229
		AP〇PFKFB2〇009613	PFKFB2	AP	1	NA	NA	0	0.9845	1	0.1225	-0.0822271	0.266056	-3.39001	0.000833654	0.00618769	-2.84571
		ES〇PFKFB2〇009620	PFKFB2	ES	4	3.2	5	0	0.9602	0.3976	0.06	0.0331574	0.0544947	3.06495	0.00246038	0.0144067	-3.84979
		AT〇PHF14〇078800	PHF14	AT	19	NA	NA	0	0.9912	0.4987	0.0933	0.0675247	0.834883	3.77501	0.000207812	0.00207005	-1.53997
		AT〇PHF14〇078801	PHF14	AT	17	NA	NA	0	0.9912	0.4987	0.0933	-0.0675378	0.16508	-3.7757	0.000207272	0.0020656	-1.53751
		AT〇PHF20L1〇085192	PHF20L1	AT	10.2	NA	NA	0	0.9912	0.4684	0.0678	0.0333123	0.127696	2.61395	0.00959316	0.0411129	-5.0884
		AT〇PHF20L1〇085193	PHF20L1	AT	23	NA	NA	0	0.9912	0.4684	0.0678	-0.0332229	0.872318	-2.60691	0.00978601	0.0417487	-5.10625
		ES〇PHF20L1〇085199	PHF20L1	ES	6.1:6.2	5	7	0	0.9845	0.3154	0.0698	0.0401724	0.10138	2.82348	0.0052039	0.0257956	-4.53562
		ES〇PHF20L1〇085200	PHF20L1	ES	6.2	5	7	0	0.9889	0.8378	0.0911	0.0434017	0.158753	2.54453	0.0116553	0.0477465	-5.26273
		AT〇PHTF1〇004277	PHTF1	AT	18	NA	NA	0	0.9867	0.5681	0.0719	0.0528413	0.892815	3.91323	0.00012274	0.00136687	-1.04118
		AT〇PHTF1〇004278	PHTF1	AT	14.2	NA	NA	0	0.9867	0.5681	0.0719	-0.0520798	0.107246	-3.85789	0.000151808	0.00161341	-1.24274
		AT〇PHTF2〇080206	PHTF2	AT	20	NA	NA	0	0.9912	0.463	0.082	-0.0730437	0.842476	-4.45441	1.36194e-05	0.000236015	1.05836
		AT〇PHTF2〇080207	PHTF2	AT	14.2	NA	NA	0	0.9912	0.4216	0.074	0.0617359	0.109364	4.13595	5.09768e-05	0.000676305	-0.205045
		ES〇PHTF2〇080211	PHTF2	ES	3	2.2	4	0	0.9137	0.2667	0.0318	0.0163508	0.0185415	2.53573	0.0119431	0.0486372	-5.2845
		AT〇PIGG〇068354	PIGG	AT	10.4	NA	NA	0	0.9912	0.3914	0.0599	-0.0423273	0.133596	-3.53142	0.000507228	0.00418976	-2.38059
		AT〇PIGG〇068356	PIGG	AT	15	NA	NA	0	0.9912	0.3914	0.0599	0.0423291	0.866384	3.53165	0.00050681	0.00418861	-2.37981
		AD〇PIGG〇068372	PIGG	AD	1.3	1.2	2	0	0.9823	0.8391	0.1205	-0.0767094	0.319864	-3.18819	0.00164858	0.0105963	-3.47992
		AD〇PIGG〇068375	PIGG	AD	1.2	1.1	2	0	0.9779	0.2572	0.0391	0.0416719	0.971039	5.14735	6.02203e-07	1.88047e-05	4.06977
		AP〇PILRB〇080925	PILRB	AP	1	NA	NA	0	0.9912	0.8785	0.1531	-0.123396	0.697827	-3.90831	0.000125096	0.00138726	-1.05923
		AP〇PILRB〇080928	PILRB	AP	13.1	NA	NA	0	0.9912	0.8785	0.1531	0.12384	0.302045	3.92119	0.000119024	0.00133608	-1.01201
		AA〇PILRB〇080930	PILRB	AA	12.1	11	12.2	0	0.9801	0.5155	0.0833	0.0739759	0.202206	4.45417	1.36335e-05	0.000236078	1.05737
		ES〇PILRB〇080935	PILRB	ES	10	9	11	0	0.9845	0.4036	0.0676	0.0441101	0.876458	3.53725	0.000496775	0.00412236	-2.36104
		RI〇PILRB〇080937	PILRB	RI	8.2	8.1	8.3	0	0.9801	0.3345	0.0492	-0.0306589	0.955013	-3.31703	0.00107075	0.00754496	-3.07911
		ES〇PIP5K1A〇007576	PIP5K1A	ES	13	12	14	0	0.9912	0.1502	0.0274	-0.0204507	0.976576	-4.04732	7.26363e-05	0.000903427	-0.542521
		ES〇PIP5K1A〇007580	PIP5K1A	ES	3	2.2	4	0	0.9845	0.5154	0.0612	-0.0411745	0.0842433	-3.13034	0.00199245	0.0122628	-3.65518
		AD〇PIP5K1A〇007581	PIP5K1A	AD	1.2	1.1	2.1	0	0.9558	1	0.1464	0.0815371	0.163562	2.56416	0.0110352	0.0458414	-5.21386
		AP〇PIWIL4〇018357	PIWIL4	AP	1	NA	NA	0	0.9912	0.3388	0.0397	-0.0460303	0.0316845	-5.44763	1.41111e-07	5.57494e-06	5.48013
		AP〇PIWIL4〇018358	PIWIL4	AP	19.1	NA	NA	0	0.9912	0.6212	0.1177	0.0988297	0.141482	4.66517	5.46316e-06	0.000112454	1.93708
		AA〇PKMYT1〇033329	PKMYT1	AA	9.1	8	9.2	0	0.9779	0.183	0.0318	-0.0279729	0.975967	-4.63883	6.1343e-06	0.000123331	1.82544
		AA〇PKMYT1〇033330	PKMYT1	AA	9.1:9.2	8	9.3	0	0.9912	0.8821	0.1174	-0.136555	0.341759	-5.31218	2.73485e-07	9.8077e-06	4.83639
		AA〇PKMYT1〇033332	PKMYT1	AA	4.1	2.3	4.2	0	0.9735	0.2055	0.0164	0.00753677	0.989513	2.783	0.00587294	0.0282851	-4.6455
		AD〇PKMYT1〇033333	PKMYT1	AD	2.3	2.2	4.1	0	0.9735	0.2984	0.0308	0.0174331	0.963777	2.96024	0.00342448	0.0186565	-4.15356
		AA〇PLA2G15〇037194	PLA2G15	AA	6.1	5	6.2	0	0.9912	0.5638	0.0679	0.0573222	0.899466	4.27868	2.84732e-05	0.000423938	0.351444
		ES〇PLA2G15〇037203	PLA2G15	ES	2	1	3	0	0.9469	0.872	0.0961	-0.0413384	0.0713044	-2.92362	0.00383617	0.0203324	-4.25749
		AP〇PLEKHG5〇000465	PLEKHG5	AP	8	NA	NA	0	0.8496	1	0.2213	0.257676	0.380584	6.86316	7.32339e-11	8.86999e-09	12.8897
		AP〇PLEKHG5〇000466	PLEKHG5	AP	4.1	NA	NA	0	0.8496	0.6758	0.1051	-0.0802579	0.0847805	-3.99546	8.91205e-05	0.00105859	-0.737127
		AP〇PLEKHG5〇000468	PLEKHG5	AP	7	NA	NA	0	0.8496	0.4616	0.0942	0.0587354	0.0800856	3.35646	0.000935793	0.00677205	-2.95356
		AP〇PLEKHG5〇000469	PLEKHG5	AP	2	NA	NA	0	0.8496	0.8416	0.1616	-0.200709	0.162532	-6.74975	1.39769e-10	1.57407e-08	12.2537
		AP〇PLS1〇067119	PLS1	AP	1	NA	NA	0	0.969	1	0.1127	0.243781	0.928389	10.1537	5.4743e-20	6.30738e-17	33.7066
		AP〇PLS1〇067121	PLS1	AP	2	NA	NA	0	0.969	1	0.1101	-0.235483	0.0599478	-10.2285	3.26747e-20	4.07844e-17	34.2199
		ES〇PLSCR1〇067161	PLSCR1	ES	8.1:8.3	7	9.1	0	0.9912	0.085	0.0122	0.00843565	0.987868	3.39415	0.000821814	0.00610889	-2.83235
		ES〇PLSCR1〇067167	PLSCR1	ES	02:03:04	1	5	0	0.9381	0.8393	0.0868	-0.0823248	0.0413993	-3.98786	9.18154e-05	0.00108686	-0.765453
		ES〇PLSCR1〇067168	PLSCR1	ES	03:04:00	1	5	0	0.9735	1	0.1719	-0.11387	0.259663	-3.50532	0.000556601	0.00449836	-2.46771
		ES〇PLSCR1〇067169	PLSCR1	ES	4	1	5	0	0.9912	0.5724	0.0824	-0.0780634	0.883957	-4.73965	3.9265e-06	8.70006e-05	2.25554
		ES〇PLSCR1〇067171	PLSCR1	ES	3	1	4	0	0.9912	0.2416	0.0267	0.0122378	0.0349732	2.53385	0.0120055	0.0488116	-5.28915
		AP〇PLXNB1〇064636	PLXNB1	AP	2	NA	NA	0	0.9779	0.7511	0.1321	0.0838171	0.22022	3.33637	0.00100244	0.00715221	-3.0177
		AP〇PLXNB1〇064638	PLXNB1	AP	3	NA	NA	0	0.9779	0.8255	0.1518	-0.0947397	0.732551	-3.25339	0.00132731	0.00896072	-3.27886
		AP〇PMEPA1〇059946	PMEPA1	AP	3	NA	NA	0	0.9912	0.5295	0.0811	-0.0513356	0.835307	-3.67243	0.000304291	0.00280882	-1.89998
		AP〇PMEPA1〇059947	PMEPA1	AP	2.1	NA	NA	0	0.9912	0.4959	0.0726	0.0538771	0.142353	4.41399	1.61692e-05	0.000269475	0.893652
		AT〇PMS1〇056543	PMS1	AT	5.3	NA	NA	0	0.9912	0.3965	0.0499	0.0249377	0.0505398	3.22604	0.00145424	0.00961966	-3.36364
		AT〇PMS1〇056544	PMS1	AT	14	NA	NA	0	0.9912	0.3965	0.0499	-0.0248638	0.949464	-3.21659	0.00150069	0.00984288	-3.39281
		AP〇PNKD〇057460	PNKD	AP	1	NA	NA	0	0.9912	0.8321	0.1736	-0.23076	0.617563	-7.20779	9.88331e-12	1.58609e-09	14.8628
		AP〇PNKD〇057461	PNKD	AP	4	NA	NA	0	0.9912	0.8321	0.1735	0.230189	0.382605	7.18774	1.1122e-11	1.7513e-09	14.7463
		AT〇PNKD〇057462	PNKD	AT	3	NA	NA	0	0.9912	0.8915	0.1883	-0.330463	0.514318	-9.82791	5.10757e-19	4.88316e-16	31.4858
		AT〇PNKD〇057463	PNKD	AT	13	NA	NA	0	0.9912	0.8915	0.1883	0.329947	0.485861	9.80684	5.89617e-19	5.51968e-16	31.3431
		AP〇PNKP〇051101	PNKP	AP	2.1	NA	NA	0	0.9447	0.7281	0.1262	-0.0968753	0.265612	-4.12961	5.22958e-05	0.000689731	-0.229414
		AP〇PNKP〇051102	PNKP	AP	1	NA	NA	0	0.9447	0.7281	0.1262	0.0959606	0.734496	4.09572	5.99081e-05	0.000774	-0.358994
		AA〇PNKP〇051107	PNKP	AA	3.1	2.2	3.2	0	0.9912	0.6584	0.0893	0.0664905	0.138627	4.42958	1.51359e-05	0.000255401	0.95702
		AT〇POFUT1〇058941	POFUT1	AT	5	NA	NA	0	0.9912	0.1281	0.0152	0.00918659	0.0176799	3.51408	0.000539544	0.00439449	-2.43853
		AT〇POFUT1〇058942	POFUT1	AT	8	NA	NA	0	0.9912	0.1281	0.0152	-0.00918754	0.982334	-3.51396	0.000539773	0.00439556	-2.43893
		AT〇POLA2〇016807	POLA2	AT	17.2	NA	NA	0	0.9912	0.3663	0.0653	0.0365243	0.120685	2.8266	0.00515531	0.0256141	-4.52709
		AT〇POLA2〇016808	POLA2	AT	18	NA	NA	0	0.9912	0.3663	0.0653	-0.0366292	0.879307	-2.83477	0.00503017	0.0251648	-4.50473
		AP〇POLB〇083706	POLB	AP	13.1	NA	NA	0	0.9912	0.4863	0.0749	0.0500353	0.0800239	3.67598	0.000300334	0.00278086	-1.88765
		AP〇POLB〇083707	POLB	AP	1	NA	NA	0	0.9912	0.4863	0.0749	-0.0499715	0.92008	-3.67186	0.00030493	0.00281241	-1.90196
		ES〇POLB〇083711	POLB	ES	10	9	11	0	0.9889	0.3221	0.0387	-0.0224523	0.0323786	-2.75372	0.00640473	0.0302456	-4.72408
		ES〇POLB〇083715	POLB	ES	2	1	3	0	0.9889	0.6314	0.1132	-0.0944462	0.701718	-4.42573	1.53851e-05	0.000258441	0.941348
		AT〇POLR1C〇076301	POLR1C	AT	9	NA	NA	0	0.9912	0.6216	0.0929	0.0499123	0.868855	3.27471	0.0012356	0.00849342	-3.21233
		AT〇POLR1C〇076302	POLR1C	AT	10	NA	NA	0	0.9912	0.6216	0.0929	-0.0495187	0.131084	-3.24791	0.00135191	0.00907907	-3.29592
		AT〇POLR3G〇072767	POLR3G	AT	4	NA	NA	0	0.9912	0.7316	0.1618	0.0838529	0.264682	2.52856	0.0121824	0.0493404	-5.3022
		AT〇POLR3G〇072768	POLR3G	AT	9	NA	NA	0	0.9912	0.7316	0.1618	-0.0841296	0.735329	-2.53671	0.0119108	0.0485409	-5.28208
		AP〇POU2F1〇008857	POU2F1	AP	4	NA	NA	0	0.9801	0.4768	0.0671	-0.0403866	0.0421664	-3.31993	0.00106024	0.00748971	-3.06992
		AP〇POU2F1〇008858	POU2F1	AP	1	NA	NA	0	0.9801	0.4768	0.0671	0.0399532	0.957903	3.28694	0.00118569	0.00820431	-3.17399
		AA〇POU2F1〇008863	POU2F1	AA	20.1	19	20.2	0	0.9912	0.1046	0.0128	-0.00797375	0.992833	-3.25092	0.00133836	0.0090094	-3.28657
		AT〇PPAN〇047460	PPAN	AT	12.2	NA	NA	0	0.9912	0.5367	0.1072	0.0530224	0.687714	2.61683	0.00951515	0.0408604	-5.08107
		AT〇PPAN〇047461	PPAN	AT	13	NA	NA	0	0.9912	0.5367	0.1072	-0.0530786	0.312229	-2.61944	0.00944484	0.0406673	-5.07441
		AT〇PPFIA1〇017392	PPFIA1	AT	27.2	NA	NA	0	0.9912	0.4571	0.03	0.0296073	0.0484124	4.16992	4.44386e-05	0.000605943	-0.074043
		AT〇PPFIA1〇017393	PPFIA1	AT	29	NA	NA	0	0.9912	0.4571	0.03	-0.0295898	0.951586	-4.16743	4.48893e-05	0.000609764	-0.083677
		AP〇PPP1R14B〇016605	PPP1R14B	AP	2	NA	NA	0	0.9912	0.3508	0.0242	-0.00870242	0.0158625	-2.64215	0.00885336	0.0387442	-5.0163
		AP〇PPP1R14B〇016607	PPP1R14B	AP	3.1	NA	NA	0	0.9912	0.1989	0.0123	0.00556947	0.0148042	3.28825	0.00118046	0.00818077	-3.16989
		AT〇PRKAA1〇071867	PRKAA1	AT	11	NA	NA	0	0.9912	0.044	0.0057	-0.0030058	0.99362	-2.63632	0.00900215	0.0392273	-5.03128
		AT〇PRKAA1〇071868	PRKAA1	AT	7	NA	NA	0	0.9912	0.044	0.0057	0.00301686	0.00637585	2.64569	0.00876435	0.0384708	-5.00721
		ES〇PRKAA1〇071869	PRKAA1	ES	4	3	5	0	0.9867	0.3876	0.0613	-0.0295394	0.131395	-2.57803	0.0106152	0.0445205	-5.17914
		RI〇PRPF39〇027397	PRPF39	RI	4.2	4.1	4.3	0	0.9491	0.9235	0.1481	0.0794432	0.771983	2.66708	0.00824279	0.0367268	-4.95198
		ES〇PRPF39〇027399	PRPF39	ES	4.1:4.3	3	5	0	0.9336	0.9082	0.1624	-0.0797035	0.270394	-2.62528	0.00928953	0.040195	-5.05952
		AP〇PRR5〇062615	PRR5	AP	1	NA	NA	0	0.9845	0.9573	0.2034	-0.179835	0.234383	-4.73608	3.98939e-06	8.81334e-05	2.24021
		AP〇PRR5〇062616	PRR5	AP	3.1	NA	NA	0	0.9845	0.9573	0.2034	0.1782	0.765666	4.69202	4.85205e-06	0.000102456	2.05141
		AA〇PRR5〇062618	PRR5	AA	7.1	6	7.2	0	0.9845	0.3928	0.0476	0.0240922	0.936873	2.59521	0.0101146	0.0428007	-5.13587
		ES〇PRRC2C〇008988	PRRC2C	ES	34	33	35	0	0.9867	0.5683	0.0911	0.0617112	0.221252	3.53148	0.000507107	0.00418976	-2.38036
		AA〇PRRC2C〇008991	PRRC2C	AA	3.1	2	3.2	0	0.9912	0.3933	0.0639	-0.0396078	0.803585	-3.08428	0.00231248	0.0137594	-3.79265
		AT〇PRRX1〇008968	PRRX1	AT	5	NA	NA	0	0.9912	0.264	0.0322	-0.0186614	0.898715	-2.90877	0.00401574	0.0210532	-4.29932
		AT〇PRRX1〇008969	PRRX1	AT	3.2	NA	NA	0	0.9912	0.264	0.0322	0.0187218	0.101269	2.91749	0.00390936	0.0206424	-4.27477
		AT〇PSMA1〇014473	PSMA1	AT	16	NA	NA	0	0.9912	0.3502	0.0504	-0.0270668	0.084487	-2.88915	0.00426463	0.0220824	-4.35424
		AT〇PSMA1〇014474	PSMA1	AT	13.2	NA	NA	0	0.9912	0.3502	0.0504	0.0270558	0.915499	2.88797	0.00428005	0.0221444	-4.35754
		AD〇PSMA1〇014475	PSMA1	AD	3.2	3.1	5	0	0.9912	0.2301	0.0404	-0.0332118	0.112758	-4.44812	1.39894e-05	0.00024048	1.03263
		AP〇PSMA7〇060041	PSMA7	AP	2	NA	NA	0	0.9912	0.0268	0.0024	0.00103376	0.00140276	3.23128	0.00142909	0.00948679	-3.34746
		AP〇PSMA7〇060042	PSMA7	AP	1	NA	NA	0	0.9912	0.0268	0.0024	-0.00102969	0.998598	-3.21842	0.00149155	0.00979582	-3.38714
		AP〇PSMG3〇078590	PSMG3	AP	3.1	NA	NA	0	0.9912	0.8222	0.1238	-0.103581	0.53366	-4.5214	1.02223e-05	0.000187715	1.33403
		AP〇PSMG3〇078591	PSMG3	AP	2	NA	NA	0	0.9912	0.7041	0.1183	0.0698985	0.355231	3.10712	0.00214832	0.0129978	-3.72473
		AP〇PTCD1〇080624	PTCD1	AP	1	NA	NA	0	0.9801	0.7907	0.1499	0.0865232	0.217594	3.71656	0.000258508	0.0024652	-1.74618
		AP〇PTCD1〇080625	PTCD1	AP	3	NA	NA	0	0.9801	0.7907	0.1499	-0.0869095	0.782503	-3.73249	0.000243636	0.00234679	-1.69024
		AP〇PTK2〇085286	PTK2	AP	21.1	NA	NA	0	0.9912	0.16	0.016	-0.00971683	0.00939521	-3.08308	0.00232138	0.0137923	-3.7962
		AP〇PTK2〇085292	PTK2	AP	2	NA	NA	0	0.9912	0.1929	0.0369	-0.021766	0.0616116	-3.00295	0.0029956	0.016828	-4.03082
		AP〇PTK2〇085294	PTK2	AP	41	NA	NA	0	0.9912	0.298	0.0313	0.0242755	0.0341981	3.56591	0.000448266	0.00379267	-2.26456
		AP〇PTK2〇085295	PTK2	AP	39.1	NA	NA	0	0.9912	0.3898	0.0579	0.0472176	0.0727091	4.16585	4.51772e-05	0.000613119	-0.0897814
		RI〇PTK2〇085302	PTK2	RI	39.3:39.4	39.2	39.5	0	0.9912	0.9903	0.1435	0.0928417	0.211418	3.5057	0.000555853	0.00449393	-2.46645
		AA〇PTK2〇085303	PTK2	AA	39.2:39.3:39.4	37	39.5	0	0.9912	0.4291	0.0543	0.0425582	0.0626092	4.35868	2.04091e-05	0.000325785	0.670337
		ES〇PTK2〇085311	PTK2	ES	24	23	25	0	0.9912	0.0217	0.0024	0.00127451	0.999308	2.65274	0.00858927	0.0378948	-4.98905
		ES〇PTK2〇085317	PTK2	ES	9.1	8	10	0	0.9912	0.5383	0.0627	-0.0576758	0.857017	-4.66557	5.45332e-06	0.000112354	1.93881
		AP〇PTMA〇057925	PTMA	AP	2.1	NA	NA	0	0.9912	0.0223	0.0037	-0.00280464	0.99337	-4.23705	3.37974e-05	0.000486447	0.187478
		AP〇PTMA〇057927	PTMA	AP	3	NA	NA	0	0.9912	0.0216	0.0036	0.00272552	0.00625017	4.2314	3.45895e-05	0.000494364	0.165331
		AT〇PTPN2〇044716	PTPN2	AT	13	NA	NA	0	0.9912	0.274	0.0412	-0.0183869	0.8969	-2.61457	0.00957621	0.0410716	-5.08681
		AT〇PTPN2〇044717	PTPN2	AT	12.2	NA	NA	0	0.9912	0.274	0.0412	0.0184177	0.103113	2.61911	0.00945366	0.0406741	-5.07525
		ES〇PTPN2〇044725	PTPN2	ES	7	6	9.1	0	0.9912	0.0772	0.0132	-0.0072878	0.98598	-2.9464	0.00357508	0.0192537	-4.19299
		AP〇PTPN6〇020022	PTPN6	AP	1	NA	NA	0	0.9912	1	0.2031	0.139558	0.545499	3.45199	0.000671804	0.00521463	-2.64393
		AP〇PTPN6〇020023	PTPN6	AP	2	NA	NA	0	0.9912	1	0.2031	-0.141093	0.45453	-3.49061	0.00058637	0.00469922	-2.51655
		AP〇PTPRE〇013457	PTPRE	AP	6	NA	NA	0	0.9823	1	0.2049	-0.198728	0.269248	-5.19124	4.88877e-07	1.58612e-05	4.2721
		AP〇PTPRE〇013458	PTPRE	AP	1	NA	NA	0	0.9823	1	0.219	0.139275	0.604385	3.34919	0.000959435	0.00690569	-2.97683
		AP〇PTPRE〇013459	PTPRE	AP	3	NA	NA	0	0.9823	0.7613	0.1179	0.0603519	0.126444	2.74718	0.00652914	0.0306954	-4.7415
		AA〇PTPRE〇013469	PTPRE	AA	8.1	7	8.2	0	0.9668	0.1249	0.0078	0.00729519	0.998463	3.41128	0.000774399	0.0058229	-2.77684
		AP〇PTRH2〇042789	PTRH2	AP	2.1	NA	NA	0	0.9912	0.3823	0.072	0.0562275	0.113509	4.16268	4.57623e-05	0.000619936	-0.102065
		AP〇PTRH2〇042790	PTRH2	AP	1	NA	NA	0	0.9912	0.3823	0.072	-0.0561304	0.886356	-4.15655	4.69099e-05	0.000631516	-0.125707
		AP〇PTTG1〇074421	PTTG1	AP	1	NA	NA	0	0.9757	0.3113	0.0454	-0.0306709	0.917078	-3.50397	0.000559268	0.00451504	-2.4722
		AP〇PTTG1〇074422	PTTG1	AP	2.1	NA	NA	0	0.9757	0.3113	0.0454	0.0310986	0.0829346	3.55328	0.000469067	0.00393018	-2.30716
		AT〇PVR〇050338	PVR	AT	6.3	NA	NA	0	0.9912	0.2473	0.0335	-0.0216131	0.0694734	-3.02516	0.00279264	0.0159212	-3.96635
		AT〇PVR〇050339	PVR	AT	8	NA	NA	0	0.9912	0.2473	0.0335	0.0213786	0.930523	2.99045	0.00311571	0.017338	-4.06691
		ES〇PVR〇050342	PVR	ES	6.1	5	7	0	0.969	0.8812	0.1419	0.0970062	0.68358	3.60486	0.000389463	0.00339421	-2.13237
		AT〇PWWP2A〇074408	PWWP2A	AT	2.2	NA	NA	0	0.9912	0.4696	0.0837	0.0858227	0.574716	5.25999	3.51808e-07	1.20583e-05	4.59164
		AT〇PWWP2A〇074409	PWWP2A	AT	4	NA	NA	0	0.9912	0.4696	0.0837	-0.0857196	0.425355	-5.25221	3.65221e-07	1.24233e-05	4.55529
		AP〇QSER1〇014864	QSER1	AP	1	NA	NA	0	0.896	0.9489	0.1672	-0.0629422	0.935227	-2.67319	0.00809904	0.0362408	-4.93613
		AP〇QSER1〇014865	QSER1	AP	2	NA	NA	0	0.896	0.9489	0.1672	0.0632333	0.0651037	2.67463	0.00806545	0.0361193	-4.93239
		AT〇RAB11FIP1〇083364	RAB11FIP1	AT	6	NA	NA	0	0.9912	0.0573	0.0089	-0.00566954	0.992979	-3.39937	0.000807089	0.00601735	-2.81547
		AT〇RAB11FIP1〇083365	RAB11FIP1	AT	5.2	NA	NA	0	0.9912	0.0573	0.0089	0.00566414	0.00701528	3.39577	0.000817204	0.00608166	-2.8271
		AP〇RAB11FIP4〇040156	RAB11FIP4	AP	1	NA	NA	0	0.958	0.7894	0.0674	-0.111848	0.0297788	-6.32059	1.51827e-09	1.2154e-07	9.91047
		AP〇RAB11FIP4〇040157	RAB11FIP4	AP	4.1	NA	NA	0	0.958	0.7894	0.0674	0.113426	0.970048	6.3787	1.10556e-09	9.33803e-08	10.2217
		AT〇RABGGTB〇003512	RABGGTB	AT	4.2	NA	NA	0	0.9912	0.2444	0.0429	0.0246522	0.0791887	3.06916	0.00242748	0.0142605	-3.83738
		AT〇RABGGTB〇003513	RABGGTB	AT	11	NA	NA	0	0.9912	0.2444	0.0429	-0.0247903	0.920776	-3.08533	0.0023047	0.0137227	-3.78955
		ES〇RABGGTB〇003514	RABGGTB	ES	05:06:00	4.1	7	0	0.9912	0.6022	0.1027	0.088883	0.30109	4.57893	7.96905e-06	0.000153554	1.57352
		AP〇RAD21〇084980	RAD21	AP	1	NA	NA	0	0.9889	0.8932	0.1366	-0.0837233	0.803988	-3.20935	0.00153717	0.0100272	-3.41508
		AP〇RAD21〇084981	RAD21	AP	11.1	NA	NA	0	0.9889	0.5771	0.0736	0.0427317	0.0896577	3.14322	0.00191063	0.0118714	-3.61643
		AP〇RAD21〇084982	RAD21	AP	12.1	NA	NA	0	0.9889	0.4964	0.0806	0.0415302	0.106089	2.63805	0.00895767	0.0390675	-5.02683
		AT〇RAD54B〇084553	RAD54B	AT	16	NA	NA	0	0.9912	1	0.1476	0.211014	0.755152	7.68166	5.75282e-13	1.30647e-10	17.6698
		AT〇RAD54B〇084556	RAD54B	AT	4.2	NA	NA	0	0.9912	1	0.1476	-0.212162	0.244892	-7.72444	4.42899e-13	1.04746e-10	17.9282
		AP〇RANBP1〇061136	RANBP1	AP	1	NA	NA	0	0.9912	0.4577	0.0641	-0.0288511	0.0944616	-3.15155	0.00185931	0.0116233	-3.59125
		AP〇RANBP1〇061137	RANBP1	AP	2	NA	NA	0	0.9912	0.4577	0.0641	0.0288069	0.905534	3.14691	0.00188774	0.0117715	-3.60529
		AP〇RANGAP1〇062415	RANGAP1	AP	1	NA	NA	0	0.9912	0.419	0.0747	-0.0374122	0.817182	-2.80321	0.00552975	0.0269822	-4.59083
		AP〇RANGAP1〇062416	RANGAP1	AP	4.1	NA	NA	0	0.9912	0.377	0.0524	0.0307249	0.0467277	3.69183	0.000283291	0.00265257	-1.83255
		AP〇RAPGEF5〇078917	RAPGEF5	AP	1	NA	NA	0	0.8916	0.5489	0.0672	0.0528148	0.973158	4.94938	1.51778e-06	4.06931e-05	3.174
		AP〇RAPGEF5〇078919	RAPGEF5	AP	11.1	NA	NA	0	0.8916	0.5489	0.0672	-0.0513339	0.0266156	-4.82612	2.66313e-06	6.4165e-05	2.63036
		AT〇RAPGEF6〇073230	RAPGEF6	AT	32	NA	NA	0	0.9912	0.3119	0.0289	-0.0138797	0.970459	-2.70747	0.00733366	0.0335818	-4.84658
		ES〇RAPGEF6〇073231	RAPGEF6	ES	31	30	32	0	0.9912	0.3256	0.0315	0.0185638	0.987032	2.84253	0.0049137	0.0246977	-4.48341
		AP〇RASAL2〇009074	RASAL2	AP	4	NA	NA	0	0.9912	0.6247	0.0897	-0.0806251	0.0506353	-4.25691	3.11479e-05	0.000455025	0.265548
		AP〇RASAL2〇009075	RASAL2	AP	1	NA	NA	0	0.9912	0.6247	0.0897	0.0807645	0.949363	4.26484	3.01467e-05	0.000444874	0.296802
		AP〇RASSF7〇013686	RASSF7	AP	2	NA	NA	0	0.9735	0.7285	0.117	0.0555656	0.701427	2.6178	0.00948891	0.0407906	-5.07859
		AP〇RASSF7〇013687	RASSF7	AP	3	NA	NA	0	0.9735	0.6793	0.113	-0.0542656	0.279593	-2.58949	0.0102789	0.0433973	-5.15031
		RI〇RASSF7〇013689	RASSF7	RI	6.4	6.3	6.5	0	0.9801	0.5486	0.088	0.0949837	0.813818	6.00343	8.29626e-09	5.12782e-07	8.24653
		AD〇RASSF7〇013692	RASSF7	AD	6.2:6.3	6.1	6.5	0	0.9779	0.7588	0.1395	-0.0794835	0.597932	-2.95846	0.00344348	0.018735	-4.15863
		ES〇RASSF7〇013693	RASSF7	ES	6.3	6.1	6.5	0	0.9159	0.7948	0.1585	-0.150942	0.260757	-5.68695	4.26193e-08	2.07486e-06	6.64717
		RI〇RASSF7〇013694	RASSF7	RI	6.2	6.1	6.3	0	0.9823	0.8229	0.0869	0.0817336	0.825276	4.8359	2.5479e-06	6.19807e-05	2.67309
		AP〇RBBP8〇044784	RBBP8	AP	1	NA	NA	0	0.9845	0.7118	0.1074	-0.0675931	0.772949	-3.28468	0.00119474	0.00825682	-3.18107
		AP〇RBBP8〇044787	RBBP8	AP	2.1	NA	NA	0	0.9845	0.6132	0.0993	0.0695143	0.193588	3.50318	0.000560835	0.00452401	-2.47482
		AA〇RBBP8〇044789	RBBP8	AA	17.1	16	17.2	0	0.9912	0.1604	0.013	0.00493059	0.00475614	2.54715	0.0115706	0.0475164	-5.25621
		AT〇RBM14-RBM4〇017099	RBM14-RBM4	AT	3.2	NA	NA	0	0.9049	0.0856	0.016	0.0150592	0.0194593	5.48708	1.16121e-07	4.75219e-06	5.66994
		AT〇RBM14-RBM4〇017100	RBM14-RBM4	AT	4	NA	NA	0	0.9049	0.0856	0.016	-0.0148716	0.980492	-5.40578	1.7334e-07	6.64669e-06	5.2799
		RI〇RBM25〇028255	RBM25	RI	11.4	11.3	11.5	0	0.9779	0.5365	0.0391	0.0241939	0.987959	2.69147	0.00768241	0.0348204	-4.88851
		ES〇RBM25〇093514	RBM25	ES	11.3	11.1	12	1	0.958	0.2941	0.0426	-0.0297077	0.0691035	-3.66294	0.000315088	0.00288243	-1.93284
		AP〇RBM39〇059229	RBM39	AP	1	NA	NA	0	0.9912	0.0415	0.0051	-0.00277039	0.99533	-2.80437	0.00551056	0.0269061	-4.58767
		AP〇RBM39〇059230	RBM39	AP	2	NA	NA	0	0.9912	0.0415	0.0051	0.00276194	0.00467053	2.79594	0.00565102	0.0274695	-4.61053
		AT〇RBM39〇059235	RBM39	AT	24	NA	NA	0	0.9912	0.2796	0.0407	-0.0378465	0.932719	-4.89389	1.95745e-06	5.02024e-05	2.92791
		AT〇RBM39〇059236	RBM39	AT	8	NA	NA	0	0.9912	0.2796	0.0407	0.0378838	0.0673122	4.89955	1.90748e-06	4.92601e-05	2.95292
		ES〇RBM39〇059246	RBM39	ES	9	6	10	0	0.9912	0.1856	0.0253	0.0134047	0.0306381	2.69181	0.00767475	0.0347992	-4.88761
		ES〇RBM39〇095934	RBM39	ES	5	4	6	1	0.9226	0.6017	0.1097	0.131896	0.291852	6.89953	5.94433e-11	7.41968e-09	13.095
		ES〇RBM39〇095936	RBM39	ES	04:05:00	3	6	1	0.9226	0.6198	0.0952	0.082164	0.146632	5.01765	1.10673e-06	3.12185e-05	3.47979
		AT〇RBMX2〇090103	RBMX2	AT	6	NA	NA	0	0.9912	0.0866	0.0144	-0.00845944	0.982469	-2.93465	0.00370761	0.0197934	-4.22631
		AT〇RBMX2〇090104	RBMX2	AT	3.2	NA	NA	0	0.9912	0.0866	0.0144	0.00846633	0.0175423	2.93728	0.00367758	0.0196705	-4.21887
		AP〇RCC1〇001386	RCC1	AP	1	NA	NA	0	0.9912	0.6482	0.12	-0.092261	0.767518	-4.02828	7.83201e-05	0.000959988	-0.614235
		AP〇RCC1〇001387	RCC1	AP	5	NA	NA	0	0.9912	0.6482	0.12	0.0927037	0.232621	4.04679	7.27917e-05	0.000905063	-0.544556
		ES〇RCC1〇001388	RCC1	ES	7	6	8	0	0.9624	0.6233	0.0941	-0.0740451	0.220944	-3.81468	0.000178928	0.00183817	-1.3984
		AP〇RCC2〇000853	RCC2	AP	2.1	NA	NA	0	0.9889	0.3947	0.0782	0.0791349	0.138915	5.46997	1.26384e-07	5.11167e-06	5.58746
		AP〇RCC2〇000854	RCC2	AP	1	NA	NA	0	0.9889	0.3947	0.0782	-0.0793616	0.861108	-5.48548	1.17047e-07	4.78139e-06	5.6622
		AP〇RCL1〇085778	RCL1	AP	6	NA	NA	0	0.9912	0.1528	0.0109	-0.0130745	0.00258028	-4.41023	1.64281e-05	0.000272902	0.878407
		AT〇RCL1〇085782	RCL1	AT	3.2	NA	NA	0	0.9912	0.1161	0.0202	0.014825	0.0193962	3.85706	0.000152291	0.00161702	-1.24575
		AT〇RCL1〇085783	RCL1	AT	12	NA	NA	0	0.9912	0.1161	0.0202	-0.0148482	0.980582	-3.86357	0.000148552	0.00158706	-1.22219
		AP〇REPIN1〇082230	REPIN1	AP	5.1	NA	NA	0	0.9912	0.6602	0.1033	0.0520745	0.214084	2.93756	0.00367433	0.0196601	-4.21805
		AP〇REPIN1〇082232	REPIN1	AP	2.1	NA	NA	0	0.9912	0.7615	0.1166	-0.070083	0.736171	-3.56726	0.000446102	0.00378147	-2.26001
		ES〇REPIN1〇082240	REPIN1	ES	4.1:4.2	3.2	5.2	0	0.9889	0.7486	0.1212	0.0827551	0.262515	3.8002	0.000188999	0.00191752	-1.45022
		AD〇REPIN1〇082242	REPIN1	AD	2.2	2.1	3.2	0	0.9403	0.6495	0.1069	0.056565	0.288302	2.85248	0.00476807	0.0240931	-4.456
		ES〇REPIN1〇097783	REPIN1	ES	2.2:3.2:4.1:4.2:5.2	2.1	5.3	1	0.8407	0.5885	0.1141	0.0638889	0.199721	3.1197	0.00206254	0.0125913	-3.68711
		ES〇REPIN1〇097784	REPIN1	ES	3.2:4.1:4.2:5.2	2.1	5.3	1	0.8451	0.8333	0.1433	0.0679745	0.250906	2.67379	0.00808509	0.0361856	-4.93458
		ES〇REPIN1〇097789	REPIN1	ES	2.2:2.3:5.2	2.1	5.3	1	0.7987	0.7036	0.153	0.115579	0.237718	4.1416	4.98284e-05	0.000665391	-0.183306
		AT〇RFC3〇025610	RFC3	AT	9	NA	NA	0	0.9912	0.2164	0.0355	0.0298165	0.96226	4.28462	2.77814e-05	0.000416397	0.374982
		AT〇RFC3〇025611	RFC3	AT	10	NA	NA	0	0.9912	0.2164	0.0355	-0.0299737	0.0377436	-4.30761	2.52566e-05	0.000385236	0.466189
		AP〇RFX5〇007601	RFX5	AP	2	NA	NA	0	0.9779	0.741	0.1606	0.100678	0.302163	3.18326	0.00167555	0.0107267	-3.49495
		AP〇RFX5〇007603	RFX5	AP	1	NA	NA	0	0.9779	0.8366	0.1514	-0.0827242	0.61604	-2.72514	0.00696535	0.0322868	-4.80002
		AP〇RIC8B〇024156	RIC8B	AP	6	NA	NA	0	0.9867	0.8998	0.1292	0.103256	0.140918	4.08021	6.37352e-05	0.000812962	-0.418008
		AP〇RIC8B〇024157	RIC8B	AP	1	NA	NA	0	0.9867	0.8998	0.1292	-0.103479	0.858865	-4.08926	6.14762e-05	0.000790772	-0.38362
		ES〇RIC8B〇024163	RIC8B	ES	12	11	13	0	0.7832	0.3489	0.0653	0.0363799	0.0444579	3.27006	0.0012551	0.00859332	-3.22689
		ES〇RIC8B〇024169	RIC8B	ES	13	11	17	0	0.9491	1	0.1453	-0.0818571	0.435907	-2.97225	0.00329852	0.0181175	-4.11921
		ES〇RIC8B〇024175	RIC8B	ES	2	1	3	0	0.8142	0.2092	0.0377	-0.0236128	0.0260829	-3.09742	0.00221662	0.0133089	-3.75361
		AP〇RNF128〇089804	RNF128	AP	2	NA	NA	0	0.9823	0.6105	0.086	0.0653418	0.926497	3.8755	0.000141916	0.00153237	-1.17888
		AP〇RNF128〇089805	RNF128	AP	1	NA	NA	0	0.9823	0.6105	0.086	-0.0637906	0.0732722	-3.79081	0.000195817	0.00197067	-1.48374
		AP〇RNF19A〇084703	RNF19A	AP	1	NA	NA	0	0.9845	0.7712	0.1379	-0.086561	0.763602	-3.49722	0.000572817	0.00460539	-2.49463
		AP〇RNF19A〇084704	RNF19A	AP	2	NA	NA	0	0.9845	0.7712	0.1379	0.0859432	0.235888	3.48856	0.00059064	0.00472502	-2.52335
		AT〇RNF43〇042671	RNF43	AT	9.2	NA	NA	0	0.9912	0.8148	0.0837	0.0845411	0.146633	5.54397	8.75211e-08	3.77972e-06	5.94542
		AT〇RNF43〇042672	RNF43	AT	10	NA	NA	0	0.9912	0.8148	0.0837	-0.0842823	0.853391	-5.52675	9.53608e-08	4.05013e-06	5.86182
		AD〇RNF43〇042674	RNF43	AD	1.2:1.3:1.4	1.1	3	0	0.9712	0.3533	0.0571	0.033153	0.945923	2.92561	0.00381273	0.0202304	-4.25189
		RI〇RNF43〇042677	RNF43	RI	1.2:1.3	1.1	1.4	0	0.9735	0.8163	0.0536	0.0345087	0.975696	2.56469	0.0110189	0.045778	-5.21254
		AP〇RPUSD1〇033006	RPUSD1	AP	1	NA	NA	0	0.9867	0.6865	0.0977	-0.0644164	0.867835	-3.61739	0.000372141	0.00328287	-2.08956
		AP〇RPUSD1〇033007	RPUSD1	AP	2.1	NA	NA	0	0.9867	0.6865	0.0977	0.0642452	0.132203	3.60834	0.000384566	0.00336131	-2.12046
		ES〇RSRC2〇024969	RSRC2	ES	4	3	5.1	0	0.9115	1	0.1215	-0.0614825	0.883868	-2.55193	0.011418	0.0470306	-5.24435
		AA〇RSRC2〇024971	RSRC2	AA	5.1	3	5.2	0	0.9912	0.141	0.0186	0.00927857	0.0158452	2.54788	0.0115473	0.0474424	-5.25441
		ES〇RSRC2〇024972	RSRC2	ES	4	3	5.2	0	0.9912	0.3572	0.0638	-0.0441321	0.102077	-3.84992	0.000156497	0.00165114	-1.27157
		AP〇RTEL1〇060142	RTEL1	AP	25.1	NA	NA	0	0.9823	0.9849	0.2365	0.206203	0.448961	4.82111	2.72404e-06	6.52476e-05	2.60851
		AP〇RTEL1〇060143	RTEL1	AP	1	NA	NA	0	0.9823	0.9849	0.2365	-0.204828	0.551103	-4.78296	3.23459e-06	7.46514e-05	2.44262
		AA〇RTEL1〇060147	RTEL1	AA	5.1	4	5.2	0	0.9425	0.2518	0.0434	0.024021	0.0354757	3.04949	0.0025849	0.0149932	-3.89524
		AP〇RTKN〇054056	RTKN	AP	1	NA	NA	0	0.9912	0.9386	0.1288	0.210584	0.881826	7.59782	9.58345e-13	2.06044e-10	17.1656
		AP〇RTKN〇054057	RTKN	AP	2	NA	NA	0	0.9912	0.9386	0.1288	-0.210248	0.118047	-7.58164	1.05713e-12	2.26201e-10	17.0687
		AT〇RTKN2〇011870	RTKN2	AT	5.2	NA	NA	0	0.9889	0.6229	0.1004	-0.0814302	0.26599	-4.22979	3.48173e-05	0.000496199	0.159057
		AT〇RTKN2〇011871	RTKN2	AT	14	NA	NA	0	0.9889	0.5471	0.076	0.0333589	0.0763974	2.68208	0.00789391	0.0355093	-4.91301
		AP〇RUVBL1〇066637	RUVBL1	AP	1	NA	NA	0	0.9912	0.2985	0.0456	-0.051857	0.136798	-6.61358	3.01072e-10	3.08171e-08	11.4992
		AP〇RUVBL1〇066638	RUVBL1	AP	2	NA	NA	0	0.9912	0.2985	0.0456	0.0519555	0.863212	6.62526	2.8201e-10	2.93336e-08	11.5635
		AT〇RUVBL1〇066639	RUVBL1	AT	12	NA	NA	0	0.9912	0.5351	0.0995	0.0720661	0.719956	3.83844	0.000163495	0.00170932	-1.313
		AT〇RUVBL1〇066640	RUVBL1	AT	13	NA	NA	0	0.9912	0.5351	0.0995	-0.0719721	0.280193	-3.83404	0.000166254	0.00173172	-1.32885
		AD〇RUVBL2〇050864	RUVBL2	AD	1.3:1.4:1.5:1.6	1.2	2	0	0.9912	0.3413	0.0426	0.0297733	0.0407705	4.24222	3.30871e-05	0.000477908	0.207787
		ES〇RUVBL2〇050867	RUVBL2	ES	1.4:1.6	1.2	2	0	0.9912	0.0275	0.0035	-0.00304307	0.0011062	-3.9912	9.06204e-05	0.00107413	-0.752997
		AD〇RUVBL2〇050868	RUVBL2	AD	1.2:1.3:1.4:1.5:1.6	1.1	2	0	0.9823	1	0.1973	0.195228	0.248351	6.24755	2.25621e-09	1.67298e-07	9.52201
		AD〇RUVBL2〇050872	RUVBL2	AD	1.2	1.1	2	0	0.9912	0.5207	0.0676	0.0797678	0.866214	6.06934	5.85676e-09	3.83635e-07	8.58738
		AT〇SAMD12〇084992	SAMD12	AT	6	NA	NA	0	0.9912	0.4925	0.0659	-0.0597526	0.887637	-4.4537	1.36606e-05	0.000236293	1.05546
		AT〇SAMD12〇084993	SAMD12	AT	5	NA	NA	0	0.9912	0.3723	0.0594	0.0309584	0.0711218	2.63181	0.00911856	0.0396384	-5.04283
		AT〇SAMD12〇084994	SAMD12	AT	4.2	NA	NA	0	0.9912	0.2159	0.0344	0.0291748	0.0410802	4.12615	5.30277e-05	0.000697745	-0.242671
		AP〇SBNO2〇046390	SBNO2	AP	1	NA	NA	0	0.9867	0.829	0.1568	-0.112536	0.511632	-3.93561	0.000112558	0.00127949	-0.958986
		AP〇SBNO2〇046391	SBNO2	AP	5	NA	NA	0	0.9867	0.829	0.1568	0.112361	0.48831	3.93067	0.000114732	0.00129682	-0.977146
		AP〇SCAF11〇021313	SCAF11	AP	14.1	NA	NA	0	0.9912	0.4517	0.0542	0.0236633	0.037695	3.22551	0.00145683	0.00962967	-3.36529
		AP〇SCAF11〇021316	SCAF11	AP	2	NA	NA	0	0.9912	0.5341	0.0754	-0.0395194	0.883808	-3.01698	0.00286586	0.0162372	-3.99014
		AT〇SCAF11〇021318	SCAF11	AT	6	NA	NA	0	0.9912	0.3526	0.0502	0.0307026	0.0789321	2.96634	0.00335994	0.0183851	-4.13612
		AT〇SCLT1〇070588	SCLT1	AT	5	NA	NA	0	0.9912	0.7363	0.1069	0.0858532	0.239166	4.48112	1.2152e-05	0.000215659	1.16785
		AT〇SCLT1〇070589	SCLT1	AT	23	NA	NA	0	0.9912	0.8374	0.1394	-0.0996458	0.620817	-4.08467	6.26124e-05	0.000801564	-0.401072
		AT〇SCLY〇058198	SCLY	AT	13	NA	NA	0	0.9912	0.6501	0.0732	-0.0393773	0.877146	-3.06271	0.00247805	0.0144913	-3.85638
		AT〇SCLY〇058199	SCLY	AT	9.2	NA	NA	0	0.9912	0.6501	0.0732	0.039303	0.122911	3.05793	0.00251622	0.014675	-3.87045
		AP〇SCRIB〇085498	SCRIB	AP	2	NA	NA	0	0.9889	0.1194	0.0128	-0.0103112	0.00589044	-3.30632	0.00111041	0.0077817	-3.11296
		AP〇SCRIB〇085499	SCRIB	AP	1	NA	NA	0	0.9889	0.1194	0.0128	0.0103984	0.994095	3.3344	0.00100919	0.00718895	-3.02395
		ES〇SCRIB〇085500	SCRIB	ES	36	35	37	0	0.9912	0.7574	0.1075	-0.0542147	0.18761	-2.70653	0.00735373	0.0336399	-4.84905
		ES〇SCRIB〇098107	SCRIB	ES	17	16	18	1	0.9845	0.8588	0.1648	-0.160864	0.493691	-5.26245	3.47664e-07	1.19436e-05	4.60315
		AP〇SENP1〇021406	SENP1	AP	2.1	NA	NA	0	0.9889	0.6019	0.0942	-0.0563693	0.814639	-3.01068	0.00292349	0.0164992	-4.00844
		AP〇SENP1〇021408	SENP1	AP	1	NA	NA	0	0.9889	0.6019	0.0942	0.0566591	0.185203	3.0271	0.00277556	0.0158475	-3.96071
		ES〇SEPHS1〇010795	SEPHS1	ES	8	7	10	0	0.9912	0.0551	0.0065	-0.00353355	0.994575	-3.13088	0.001989	0.0122487	-3.65358
		ES〇SEPHS1〇010796	SEPHS1	ES	2	1	3	0	0.9912	0.1386	0.0204	0.0162817	0.976949	3.66725	0.00031014	0.00284993	-1.91793
		AP〇SET〇087775	SET	AP	1	NA	NA	0	0.9912	0.7056	0.0906	0.101025	0.22713	5.85531	1.79774e-08	9.83942e-07	7.49022
		AP〇SET〇087776	SET	AP	3	NA	NA	0	0.9912	0.7459	0.094	-0.101255	0.765914	-5.65346	5.05015e-08	2.39714e-06	6.48159
		AP〇SFMBT1〇065289	SFMBT1	AP	2	NA	NA	0	0.9779	0.6854	0.1054	-0.156546	0.124113	-8.09837	4.36094e-14	1.40978e-11	20.2207
		AP〇SFMBT1〇065290	SFMBT1	AP	1	NA	NA	0	0.9779	0.6854	0.1054	0.157878	0.875747	8.17234	2.73885e-14	9.3235e-12	20.6811
		AP〇SFR1〇013035	SFR1	AP	2	NA	NA	0	0.9845	0.9163	0.1659	0.194396	0.555713	6.32555	1.47784e-09	1.18584e-07	9.93695
		AP〇SFR1〇013036	SFR1	AP	3.1	NA	NA	0	0.9845	0.4528	0.0576	0.0508334	0.0643418	4.78609	3.18949e-06	7.39523e-05	2.45618
		AP〇SFR1〇013037	SFR1	AP	1	NA	NA	0	0.9845	1	0.1682	-0.245265	0.380061	-8.28515	1.34211e-14	5.36317e-12	21.3873
		AP〇SH2D4A〇082869	SH2D4A	AP	1	NA	NA	0	0.9358	0.9408	0.1447	-0.112094	0.580418	-4.07956	6.39027e-05	0.00081437	-0.420509
		AP〇SH2D4A〇082870	SH2D4A	AP	2	NA	NA	0	0.9358	0.9408	0.1447	0.112733	0.419859	4.1016	5.85162e-05	0.000758634	-0.336585
		AP〇SH3BP2〇068592	SH3BP2	AP	1	NA	NA	0	0.9889	0.881	0.16	-0.104934	0.297609	-3.4116	0.000773544	0.00581938	-2.7758
		AP〇SH3BP2〇068594	SH3BP2	AP	4	NA	NA	0	0.9889	0.9075	0.1744	0.18569	0.283852	5.77829	2.6739e-08	1.37947e-06	7.10232
		AP〇SH3KBP1〇088641	SH3KBP1	AP	1	NA	NA	0	0.9867	0.9357	0.2084	-0.209967	0.565273	-5.63412	5.56829e-08	2.59212e-06	6.38631
		AP〇SH3KBP1〇088642	SH3KBP1	AP	3	NA	NA	0	0.9867	0.6367	0.1013	-0.0507557	0.103802	-2.80284	0.00553581	0.0270089	-4.59183
		AP〇SH3KBP1〇088643	SH3KBP1	AP	10	NA	NA	0	0.9867	0.9241	0.2389	0.261026	0.322564	6.22341	2.57003e-09	1.87617e-07	9.39434
		ES〇SH3KBP1〇088646	SH3KBP1	ES	07:08:00	6	9	0	0.9867	0.0795	0.0058	-0.00515033	0.00228967	-3.56306	0.000452879	0.00382162	-2.27417
		AP〇SHMT2〇022539	SHMT2	AP	1	NA	NA	0	0.9912	0.5294	0.0684	0.0397102	0.911262	2.79251	0.00570916	0.0276743	-4.61983
		AP〇SHMT2〇022540	SHMT2	AP	2	NA	NA	0	0.9912	0.4643	0.0621	-0.0422093	0.0782998	-3.33358	0.00101202	0.00720115	-3.02656
		AD〇SHMT2〇022547	SHMT2	AD	6.2	6.1	7	0	0.9912	0.0175	0.0021	0.00105923	0.000910047	2.60979	0.00970665	0.0414924	-5.09895
		AP〇SIGIRR〇013650	SIGIRR	AP	2	NA	NA	0	0.9845	0.9661	0.2288	-0.262145	0.376398	-6.15524	3.70622e-09	2.56609e-07	9.03556
		AP〇SIGIRR〇013651	SIGIRR	AP	1.1	NA	NA	0	0.9845	0.9661	0.2288	0.262555	0.623643	6.16613	3.49641e-09	2.44341e-07	9.09266
		RI〇SIGIRR〇013652	SIGIRR	RI	10.2	10.1	10.3	0	0.9912	0.3275	0.0441	0.0340132	0.0884852	4.30865	2.5148e-05	0.000384362	0.470317
		AT〇SKAP1〇042187	SKAP1	AT	13.2	NA	NA	0	0.9845	0.3076	0.0488	0.0261437	0.0665245	2.8608	0.00464931	0.0236358	-4.43302
		AT〇SKAP1〇042188	SKAP1	AT	14	NA	NA	0	0.9845	0.3076	0.0488	-0.0266572	0.933664	-2.91887	0.00389275	0.0205704	-4.27088
		AP〇SKIL〇067612	SKIL	AP	2.1	NA	NA	0	0.9912	0.9898	0.1818	0.147145	0.371207	4.30135	2.59215e-05	0.000393242	0.44131
		AP〇SKIL〇067613	SKIL	AP	1	NA	NA	0	0.9912	0.9898	0.1818	-0.14706	0.628893	-4.29681	2.64146e-05	0.000398887	0.42327
		AP〇SLC15A4〇025184	SLC15A4	AP	5.1	NA	NA	0	0.9889	0.3895	0.0601	0.0408905	0.058362	3.78117	0.000203049	0.00203252	-1.51804
		AP〇SLC15A4〇025185	SLC15A4	AP	3.1	NA	NA	0	0.9889	0.3863	0.0624	0.0462245	0.0600517	3.89625	0.000131047	0.00143941	-1.10332
		AP〇SLC15A4〇025186	SLC15A4	AP	1	NA	NA	0	0.9889	0.6231	0.1109	-0.0868524	0.881704	-4.26228	3.04669e-05	0.000448715	0.286694
		RI〇SLC15A4〇025187	SLC15A4	RI	3.3	3.2	3.4	0	0.9889	0.4108	0.0541	0.0336674	0.0627076	2.98817	0.00313812	0.0174316	-4.07348
		AA〇SLC15A4〇093374	SLC15A4	AA	3.2:3.3	2	3.4	1	0.8385	0.7346	0.1656	0.168974	0.244513	5.86245	1.73254e-08	9.54064e-07	7.52633
		AT〇SLC19A1〇060880	SLC19A1	AT	9	NA	NA	0	0.9889	0.4907	0.0403	-0.0425864	0.02444	-4.42018	1.5751e-05	0.000263518	0.918791
		AT〇SLC19A1〇060882	SLC19A1	AT	8.2	NA	NA	0	0.9889	0.4907	0.0403	0.0412919	0.975756	4.291	2.70578e-05	0.000407317	0.400244
		AP〇SLC25A10〇044158	SLC25A10	AP	6	NA	NA	0	0.9912	0.5834	0.1047	0.0685619	0.472891	3.74662	0.00023113	0.00225681	-1.64047
		AP〇SLC25A10〇044160	SLC25A10	AP	1	NA	NA	0	0.9912	0.5834	0.1047	-0.0689342	0.527129	-3.76614	0.000214847	0.00212599	-1.57144
		AP〇SLC25A19〇043428	SLC25A19	AP	1	NA	NA	0	0.9779	0.7935	0.1186	-0.0733876	0.849552	-3.21421	0.00151258	0.00990063	-3.40013
		AP〇SLC25A19〇043430	SLC25A19	AP	4.1	NA	NA	0	0.9779	0.7935	0.1186	0.0730232	0.150016	3.20593	0.00155466	0.0101215	-3.42556
		ES〇SLC25A19〇043434	SLC25A19	ES	2.1:2.2	1	4.2	0	0.8827	0.8738	0.1871	-0.0992391	0.66228	-2.81791	0.00529165	0.0261268	-4.55083
		AP〇SLC25A29〇029249	SLC25A29	AP	3.1	NA	NA	0	0.9912	0.81	0.1564	0.142929	0.331732	5.07404	8.50573e-07	2.51616e-05	3.73488
		AP〇SLC25A29〇029250	SLC25A29	AP	1	NA	NA	0	0.9912	0.81	0.1564	-0.143293	0.668326	-5.08622	8.03346e-07	2.39697e-05	3.79026
		AA〇SLC25A29〇029256	SLC25A29	AA	3.2:3.3:3.4:3.5:3.6	2	3.7	0	0.9712	1	0.1569	0.135564	0.141043	4.45768	1.34311e-05	0.000233925	1.07173
		AA〇SLC25A29〇029257	SLC25A29	AA	3.4:3.5:3.6	2	3.7	0	0.9712	1	0.1513	0.116506	0.184308	3.94555	0.000108295	0.00123823	-0.922319
		ES〇SLC25A29〇029259	SLC25A29	ES	3.2:3.3:3.4:3.5	2	3.7	0	0.958	0.8093	0.1372	0.103832	0.109617	3.9353	0.00011269	0.00128034	-0.960098
		ES〇SLC25A29〇029260	SLC25A29	ES	3.4:3.5	2	3.7	0	0.9447	0.8065	0.1588	0.083384	0.163848	2.69596	0.00758304	0.0344534	-4.87677
		ES〇SLC25A29〇029262	SLC25A29	ES	2:3.2:3.3:3.4:3.5:3.6	1	3.7	0	0.8341	1	0.2901	0.300722	0.686291	5.63464	5.55346e-08	2.58864e-06	6.38892
		ES〇SLC25A29〇029263	SLC25A29	ES	2:3.4:3.5:3.6	1	3.7	0	0.9093	1	0.2115	0.183497	0.777859	4.47152	1.26607e-05	0.000223101	1.12846
		AP〇SLC26A6〇064720	SLC26A6	AP	2.1	NA	NA	0	0.9757	0.8859	0.187	0.152085	0.34868	4.40818	1.65715e-05	0.000274572	0.870074
		AP〇SLC26A6〇064721	SLC26A6	AP	1	NA	NA	0	0.9757	0.8859	0.187	-0.153119	0.651664	-4.43553	1.47582e-05	0.000251274	0.981272
		AA〇SLC26A6〇064722	SLC26A6	AA	18.2	17	18.3	0	0.9757	0.6594	0.099	-0.0504965	0.465122	-2.70644	0.00735578	0.0336399	-4.8493
		AP〇SLC29A2〇017023	SLC29A2	AP	1	NA	NA	0	0.9159	0.5967	0.1066	-0.0622038	0.159505	-2.88398	0.00433256	0.0223543	-4.36867
		AP〇SLC29A2〇017024	SLC29A2	AP	2.1	NA	NA	0	0.9159	0.5967	0.1066	0.0636418	0.840171	2.94845	0.0035523	0.0191647	-4.18713
		AT〇SLC35A2〇089034	SLC35A2	AT	5.3	NA	NA	0	0.9912	0.6215	0.0897	0.110249	0.819422	6.45548	7.2498e-10	6.56794e-08	10.6359
		AT〇SLC35A2〇089035	SLC35A2	AT	6	NA	NA	0	0.9912	0.621	0.0911	-0.108621	0.142724	-6.22048	2.61097e-09	1.90152e-07	9.37884
		AA〇SLC35A2〇089036	SLC35A2	AA	5.1	4.1	5.2	0	0.9912	0.5232	0.0659	0.0488762	0.841384	3.41897	0.000753957	0.00570931	-2.75183
		AT〇SLC35E4〇061791	SLC35E4	AT	2	NA	NA	0	0.9912	0.7309	0.0942	0.0600378	0.523604	3.26281	0.00128603	0.00874891	-3.24951
		AT〇SLC35E4〇061792	SLC35E4	AT	4	NA	NA	0	0.9912	0.7309	0.0942	-0.0599532	0.476428	-3.25849	0.00130481	0.00883909	-3.26298
		AP〇SLC39A1〇007764	SLC39A1	AP	3	NA	NA	0	0.9912	0.4818	0.0689	-0.0665767	0.844183	-5.11756	6.93217e-07	2.11903e-05	3.93323
		AP〇SLC39A1〇007765	SLC39A1	AP	4.1	NA	NA	0	0.9912	0.351	0.0567	0.0471506	0.112239	4.69843	4.71626e-06	0.000100201	2.07878
		AP〇SLC39A14〇083005	SLC39A14	AP	1	NA	NA	0	0.9912	0.2162	0.0382	0.031348	0.945734	4.2611	3.06145e-05	0.000450004	0.28207
		AP〇SLC39A14〇083006	SLC39A14	AP	2	NA	NA	0	0.9912	0.2162	0.0382	-0.0315203	0.05426	-4.28426	2.78233e-05	0.000416885	0.373542
		ME〇SLC39A14〇140283	SLC39A14	ME	5|6	4	7	0	0.9912	0.7092	0.119	-0.0731517	0.122485	-3.27384	0.00123921	0.00851309	-3.21505
		AT〇SLC44A1〇087112	SLC44A1	AT	17	NA	NA	0	0.9912	0.4464	0.0616	-0.0472931	0.100992	-3.69306	0.000282003	0.00264378	-1.82826
		AT〇SLC44A1〇087113	SLC44A1	AT	16.4	NA	NA	0	0.9912	0.4464	0.0616	0.0471453	0.899046	3.68059	0.000295284	0.00274144	-1.87166
		AP〇SLC44A3〇003817	SLC44A3	AP	1	NA	NA	0	0.9358	0.8811	0.1498	-0.103549	0.638384	-3.44733	0.000682865	0.00528271	-2.65921
		AP〇SLC44A3〇003818	SLC44A3	AP	2	NA	NA	0	0.9358	0.8811	0.1498	0.10538	0.361382	3.5046	0.000558016	0.00450655	-2.47009
		AA〇SLC44A3〇003819	SLC44A3	AA	13.1	12	13.2	0	0.9779	0.7067	0.0868	-0.0519092	0.663704	-2.94685	0.00357007	0.0192306	-4.1917
		AD〇SLC52A2〇085573	SLC52A2	AD	1.5	1.4	2.2	0	0.9912	0.449	0.0629	0.053444	0.872349	4.45585	1.35364e-05	0.000235121	1.06424
		AD〇SLC52A2〇085574	SLC52A2	AD	1.4:1.5	1.3	2.2	0	0.9912	0.1649	0.0178	0.010755	0.983773	2.878	0.00441235	0.0227012	-4.38532
		AD〇SLC52A2〇085580	SLC52A2	AD	1.2:1.3:1.4	1.1	2.2	0	0.9801	0.7973	0.1316	-0.0792271	0.751259	-3.30233	0.00112551	0.00786303	-3.12554
		AP〇SLC5A6〇052946	SLC5A6	AP	1	NA	NA	0	0.9867	0.8957	0.1484	-0.117103	0.572698	-4.49138	1.16293e-05	0.000207779	1.21009
		AP〇SLC5A6〇052947	SLC5A6	AP	3	NA	NA	0	0.9867	0.442	0.051	0.0262707	0.028874	3.12495	0.00202766	0.0124415	-3.67136
		AP〇SLC5A6〇052948	SLC5A6	AP	2	NA	NA	0	0.9867	0.8957	0.145	0.0911818	0.398752	3.45059	0.000675108	0.00523666	-2.64852
		ES〇SLC5A6〇052951	SLC5A6	ES	8	7	9	0	0.9867	0.1459	0.0164	0.0123619	0.993157	3.64781	0.000333056	0.00301064	-1.98509
		AP〇SLC7A7〇026619	SLC7A7	AP	2.1	NA	NA	0	0.9912	0.9501	0.2363	0.176485	0.579546	4.08066	6.36232e-05	0.00081219	-0.416332
		AP〇SLC7A7〇026621	SLC7A7	AP	1	NA	NA	0	0.9912	0.9501	0.2363	-0.176109	0.420736	-4.07232	6.57723e-05	0.000832998	-0.447982
		AP〇SLC8B1〇024633	SLC8B1	AP	15.1	NA	NA	0	0.9867	0.7396	0.111	0.0759602	0.146894	3.23168	0.00142719	0.00947978	-3.34622
		AP〇SLC8B1〇024634	SLC8B1	AP	1	NA	NA	0	0.9867	1	0.1888	-0.153738	0.711643	-4.31552	2.44392e-05	0.000375959	0.497691
		AP〇SLC8B1〇024636	SLC8B1	AP	14.1	NA	NA	0	0.9867	0.6488	0.1137	0.0792447	0.141347	4.28319	2.79467e-05	0.000418285	0.369306
		ES〇SLC8B1〇024640	SLC8B1	ES	8	7	9	0	0.9912	0.2568	0.0402	-0.0286764	0.95171	-3.38262	0.000855215	0.00632265	-2.86955
		AD〇SLC8B1〇024641	SLC8B1	AD	3.2	3.1	4	0	0.9823	0.3717	0.0459	0.0384542	0.934174	4.0166	8.20116e-05	0.000994117	-0.658059
		ES〇SLC8B1〇024642	SLC8B1	ES	2	1	3.1	0	0.9912	0.1316	0.0212	0.0146945	0.978296	3.09895	0.00220572	0.0132612	-3.74906
		AP〇SMAD6〇031294	SMAD6	AP	2	NA	NA	0	0.9912	0.8007	0.1667	0.205564	0.3029	7.46696	2.11258e-12	4.09177e-10	16.3851
		AP〇SMAD6〇031295	SMAD6	AP	1	NA	NA	0	0.9912	0.8007	0.1667	-0.205589	0.697103	-7.46788	2.10085e-12	4.08666e-10	16.3906
		ES〇SMAD6〇031298	SMAD6	ES	5	4	6	0	0.9646	0.255	0.0259	0.0147511	0.0230676	3.71499	0.000260017	0.0024754	-1.75167
		AP〇SMARCA4〇047607	SMARCA4	AP	1	NA	NA	0	0.9912	0.7063	0.0645	0.0482769	0.938383	3.6262	0.000360397	0.00320175	-2.05938
		AP〇SMARCA4〇047608	SMARCA4	AP	2	NA	NA	0	0.9912	0.7063	0.0645	-0.0484036	0.0616347	-3.63664	0.000346928	0.00310295	-2.02352
		ES〇SMARCA4〇047611	SMARCA4	ES	35	34	36.2	0	0.9867	0.4613	0.0605	0.027842	0.128997	2.53095	0.0121023	0.0490933	-5.29631
		ES〇SMARCA4〇047612	SMARCA4	ES	32	31	33	0	0.9889	0.3638	0.0591	-0.0743816	0.179742	-6.97864	3.76731e-11	5.03821e-09	13.5441
		ES〇SMC1A〇089216	SMC1A	ES	04:05:06	3	7	0	0.9912	0.0607	0.0042	0.00282313	0.999067	4.50667	1.08907e-05	0.000197407	1.27315
		ES〇SMC1A〇089217	SMC1A	ES	02:03:00	1	4	0	0.9912	0.1826	0.018	-0.0101467	0.986785	-3.48271	0.00060298	0.00480321	-2.54272
		ES〇SMC4〇067483	SMC4	ES	2.2:2.3:3:4	2.1	5	0	0.9912	0.1003	0.0091	-0.00485114	0.995369	-2.93952	0.00365214	0.0195554	-4.21251
		RI〇SMC4〇067485	SMC4	RI	1.2	1.1	1.3	0	0.9912	0.9482	0.1271	0.0756946	0.268316	3.86474	0.00014789	0.00158149	-1.21796
		ES〇SMPD4〇055297	SMPD4	ES	14	10	15.1	0	0.9889	0.2308	0.0225	0.0128871	0.984497	2.82452	0.00518763	0.0257272	-4.53277
		ES〇SMPD4〇055300	SMPD4	ES	11	10	14	0	0.9912	0.712	0.1414	-0.0806652	0.613103	-2.92659	0.00380122	0.0201877	-4.24912
		AA〇SNRNP70〇050882	SNRNP70	AA	11.1	10	11.2	0	0.9912	0.3834	0.0481	0.0350658	0.755104	3.69241	0.000282684	0.00264854	-1.83053
		ES〇SNRNP70〇050886	SNRNP70	ES	8.1:8.2:8.3	7	9	0	0.9912	0.5717	0.1245	-0.0665289	0.219579	-2.85987	0.00466247	0.0236813	-4.4356
		AT〇SNRPF〇023808	SNRPF	AT	5.2	NA	NA	0	0.9912	0.0342	0.006	-0.00448957	0.00536233	-3.55596	0.000464576	0.00389814	-2.29813
		AT〇SNRPF〇023810	SNRPF	AT	4	NA	NA	0	0.9912	0.0342	0.0061	0.00419726	0.99441	3.26832	0.00126244	0.00863569	-3.23231
		AT〇SNX5〇058744	SNX5	AT	13	NA	NA	0	0.9912	0.4247	0.0579	-0.0492106	0.909624	-5.22844	4.09314e-07	1.37155e-05	4.44458
		AT〇SNX5〇058745	SNX5	AT	1.7	NA	NA	0	0.9912	0.4247	0.0579	0.0492328	0.0903902	5.23112	4.04082e-07	1.35604e-05	4.45707
		AP〇SP140L〇057884	SP140L	AP	3	NA	NA	0	0.9712	0.8438	0.1703	0.117098	0.115598	3.8003	0.00018893	0.00191752	-1.44987
		AP〇SP140L〇057885	SP140L	AP	1	NA	NA	0	0.9712	0.8438	0.1703	-0.117624	0.884029	-3.80283	0.000187129	0.00190456	-1.44081
		AT〇SPAG1〇084699	SPAG1	AT	11.2	NA	NA	0	0.9912	0.2734	0.0295	-0.0245603	0.0361619	-3.84946	0.000156776	0.00165292	-1.27325
		AT〇SPAG1〇084700	SPAG1	AT	20	NA	NA	0	0.9912	0.2734	0.0295	0.0245221	0.963848	3.84294	0.000160719	0.00168539	-1.29678
		ES〇SPAG1〇114777	SPAG1	ES	13	12	14	1	0.8385	0.753	0.1101	0.104831	0.783567	5.14965	5.95683e-07	1.864e-05	4.08033
		AP〇SPATA13〇025473	SPATA13	AP	8	NA	NA	0	0.9668	0.6819	0.1204	-0.114132	0.117322	-5.0163	1.11368e-06	3.13475e-05	3.47373
		AP〇SPATA13〇025474	SPATA13	AP	4	NA	NA	0	0.9668	0.7705	0.1449	0.0910361	0.837904	3.28138	0.00120813	0.00833014	-3.19144
		AP〇SPATA2〇059751	SPATA2	AP	1	NA	NA	0	0.9801	0.5172	0.0614	-0.0217089	0.969384	-2.6484	0.00869658	0.0382556	-5.00023
		AP〇SPATA2〇059752	SPATA2	AP	2	NA	NA	0	0.9801	0.5172	0.0614	0.0217887	0.0306716	2.65702	0.00848458	0.0375177	-4.97802
		AT〇SPDL1〇074471	SPDL1	AT	13.2	NA	NA	0	0.9912	0.246	0.0332	0.0181792	0.0372725	2.95267	0.00350602	0.0189759	-4.17512
		AT〇SPDL1〇074472	SPDL1	AT	14	NA	NA	0	0.9912	0.246	0.0332	-0.0182106	0.962711	-2.95811	0.00344724	0.0187456	-4.15963
		ES〇SPDL1〇074475	SPDL1	ES	4	3.2	5	0	0.958	0.4965	0.0721	0.0371207	0.0828686	2.52245	0.0123895	0.0499752	-5.31724
		AP〇SPG21〇031148	SPG21	AP	1	NA	NA	0	0.9912	0.859	0.1661	-0.0765072	0.888855	-3.09879	0.00220685	0.0132662	-3.74954
		AP〇SPG21〇031149	SPG21	AP	4.1	NA	NA	0	0.9912	0.859	0.1631	0.0727424	0.101396	2.96186	0.00340718	0.0185893	-4.14892
		ES〇SPG21〇031152	SPG21	ES	5	4.2	6	0	0.9912	0.0696	0.0104	-0.00645821	0.984392	-3.30142	0.00112901	0.00788382	-3.12842
		AT〇SPIRE2〇038152	SPIRE2	AT	3	NA	NA	0	0.9912	0.5728	0.0922	0.0461735	0.126528	2.74351	0.00660001	0.0309283	-4.75127
		AT〇SPIRE2〇038153	SPIRE2	AT	16	NA	NA	0	0.9912	0.5728	0.0922	-0.0462161	0.873471	-2.7461	0.00654988	0.0307543	-4.74437
		AP〇SPON2〇068458	SPON2	AP	2.1	NA	NA	0	0.9867	0.3013	0.0353	0.022814	0.965563	3.7323	0.000243806	0.00234733	-1.6909
		AP〇SPON2〇068459	SPON2	AP	1	NA	NA	0	0.9867	0.3013	0.0353	-0.0225728	0.0343969	-3.68883	0.000286451	0.00267547	-1.84302
		ES〇SPTAN1〇087772	SPTAN1	ES	38	36.1	39	0	0.9912	0.9029	0.1089	-0.093297	0.148934	-4.40823	1.65675e-05	0.000274572	0.870304
		ES〇SPTAN1〇087774	SPTAN1	ES	23	22	24	1	0.9602	0.5384	0.1127	0.0733223	0.837802	3.41688	0.000759475	0.0057404	-2.75865
		AP〇SPTBN1〇053576	SPTBN1	AP	1	NA	NA	0	0.9912	0.9982	0.1938	-0.287894	0.160081	-7.78152	3.12041e-13	7.9218e-11	18.2744
		AP〇SPTBN1〇053577	SPTBN1	AP	3	NA	NA	0	0.9912	0.9982	0.1938	0.288016	0.839929	7.78514	3.05184e-13	7.79174e-11	18.2963
		AP〇SRC〇059347	SRC	AP	1	NA	NA	0	0.9912	0.8097	0.1803	0.121086	0.304362	3.66625	0.000311282	0.00285772	-1.92139
		AP〇SRC〇059349	SRC	AP	2	NA	NA	0	0.9912	0.8097	0.1797	-0.125778	0.69023	-3.84362	0.000160306	0.00168224	-1.29434
		AT〇SREBF1〇039503	SREBF1	AT	22	NA	NA	0	0.9912	0.0602	0.011	0.00608295	0.0117401	3.12141	0.00205112	0.01255	-3.68199
		AT〇SREBF1〇039504	SREBF1	AT	20	NA	NA	0	0.9912	0.0602	0.011	-0.00613613	0.988276	-3.14791	0.00188158	0.0117396	-3.60226
		RI〇SREBF1〇039506	SREBF1	RI	3.3	3.2	3.4	0	0.9867	0.5022	0.0828	0.0490039	0.110968	3.39236	0.000826895	0.00614056	-2.83811
		ES〇SREBF1〇039507	SREBF1	ES	2	1	3.2	0	0.9889	0.7271	0.1606	-0.163567	0.29802	-5.51746	9.98742e-08	4.20604e-06	5.81676
		AP〇SREK1〇072271	SREK1	AP	2	NA	NA	0	0.9912	0.0702	0.0126	0.00670933	0.00965972	2.70161	0.0074597	0.0340065	-4.86196
		AP〇SREK1〇072272	SREK1	AP	1.1	NA	NA	0	0.9912	0.0702	0.0126	-0.00670299	0.990343	-2.69874	0.00752207	0.0342354	-4.86948
		AP〇SRSF11〇003370	SRSF11	AP	1	NA	NA	0	0.9912	0.5442	0.095	-0.0546151	0.263435	-3.15367	0.00184649	0.0115641	-3.58485
		AP〇SRSF11〇003373	SRSF11	AP	3.1	NA	NA	0	0.9912	0.5442	0.0955	0.0523927	0.728104	2.99013	0.00311881	0.0173531	-4.06782
		ES〇SRSF11〇003382	SRSF11	ES	5:6.1:6.2	4.2	6.3	0	0.9735	1	0.1537	0.101691	0.78673	3.48083	0.000606998	0.00482239	-2.54895
		ES〇SRSF11〇003386	SRSF11	ES	5	4.2	6.1	0	0.8673	1	0.2021	0.145958	0.564441	3.89916	0.000129585	0.00142579	-1.09268
		ES〇SRSF11〇003387	SRSF11	ES	5:6.1:6.2:6.3:6.4	4.2	6.5	0	0.9912	0.5916	0.1023	0.0656039	0.111685	3.62333	0.00036418	0.00322578	-2.06921
		ES〇SRSF11〇003392	SRSF11	ES	5:6.1:6.2:6.3	4.2	6.5	0	0.9912	0.6684	0.1171	0.0596752	0.142446	2.79092	0.00573626	0.0277712	-4.62413
		RI〇SRSF2〇043661	SRSF2	RI	2.4	2.3	2.5	0	0.9912	0.8573	0.1219	0.135338	0.641474	6.26801	2.01981e-09	1.52282e-07	9.63054
		RI〇SRSF2〇043662	SRSF2	RI	2.2	2.1	2.3	0	0.9889	0.6134	0.1103	0.122149	0.733472	6.02873	7.26051e-09	4.60156e-07	8.37704
		RI〇SRSF2〇043663	SRSF2	RI	2.2:2.3:2.4	2.1	2.5	0	0.9912	0.464	0.0818	0.0465526	0.132927	2.92981	0.00376349	0.0200337	-4.24
		ES〇SRSF2〇043666	SRSF2	ES	2.3	2.1	2.5	0	0.9912	0.2899	0.0337	-0.0387507	0.045391	-7.01102	3.1231e-11	4.37185e-09	13.7288
		AP〇SS18L1〇060045	SS18L1	AP	1	NA	NA	0	0.969	0.2445	0.0406	-0.022796	0.968654	-3.01847	0.00285238	0.0161833	-3.98581
		AP〇SS18L1〇060046	SS18L1	AP	3	NA	NA	0	0.969	0.2445	0.0406	0.0230659	0.0315173	3.04171	0.0026497	0.0152834	-3.91803
		RI〇SS18L1〇060047	SS18L1	RI	12.2	12.1	12.3	0	0.9912	0.5584	0.0908	-0.0566171	0.910007	-2.8786	0.00440423	0.0226668	-4.38364
		AP〇SSBP4〇048426	SSBP4	AP	1	NA	NA	0	0.9912	0.3473	0.0515	0.0308684	0.946193	3.01332	0.00289919	0.0163827	-4.00077
		AP〇SSBP4〇048427	SSBP4	AP	17.1	NA	NA	0	0.9912	0.3473	0.0515	-0.0309291	0.0538163	-3.01957	0.0028425	0.0161354	-3.98262
		ES〇SSBP4〇048431	SSBP4	ES	7	6	8	0	0.9912	0.682	0.1149	0.128172	0.464951	6.28583	1.8339e-09	1.41349e-07	9.72523
		ES〇SSBP4〇048433	SSBP4	ES	2	1	3	0	0.9912	0.0841	0.0123	0.0055205	0.0100646	2.60666	0.00979294	0.041762	-5.10689
		AT〇SSH2〇040061	SSH2	AT	2	NA	NA	0	0.9912	0.0358	0.0074	0.0050108	0.00902312	3.74185	0.000235281	0.00228367	-1.65729
		AT〇SSH2〇040063	SSH2	AT	11	NA	NA	0	0.9912	0.1425	0.0225	0.0118515	0.0289065	2.64097	0.00888338	0.0388302	-5.01934
		ES〇SSH2〇040064	SSH2	ES	4	1.3	5	0	0.8783	0.9676	0.207	-0.158398	0.471665	-3.9688	9.89213e-05	0.00115276	-0.836308
		AT〇SSR1〇075256	SSR1	AT	12	NA	NA	0	0.9912	0.2032	0.0177	-0.0116735	0.0218693	-3.68897	0.000286296	0.00267514	-1.84251
		AA〇SSR1〇075259	SSR1	AA	5.1	4	5.2	0	0.9912	0.0261	0.004	0.00410158	0.995402	5.01094	1.14176e-06	3.20257e-05	3.44961
		AP〇ST20〇032162	ST20	AP	1	NA	NA	0	0.9912	0.8554	0.1482	-0.150866	0.778038	-6.06846	5.88398e-09	3.84114e-07	8.58284
		AP〇ST20〇032163	ST20	AP	3.1	NA	NA	0	0.9912	0.34	0.0597	0.0483055	0.0673162	4.93823	1.59762e-06	4.2504e-05	3.12439
		AP〇ST20〇032164	ST20	AP	2	NA	NA	0	0.9912	0.568	0.1079	0.102709	0.154603	5.54242	8.81986e-08	3.80346e-06	5.9379
		AP〇STAG2〇090029	STAG2	AP	1	NA	NA	0	0.9912	0.697	0.1553	0.148347	0.683873	4.96213	1.43116e-06	3.87871e-05	3.23087
		AP〇STAG2〇090030	STAG2	AP	3.1	NA	NA	0	0.9912	0.5708	0.1306	-0.101434	0.246367	-3.92504	0.000117261	0.0013186	-0.997842
		AP〇STAG2〇090031	STAG2	AP	2	NA	NA	0	0.9912	0.2585	0.0472	-0.0465776	0.06945	-5.53713	9.05568e-08	3.87909e-06	5.91219
		ES〇STAG2〇090036	STAG2	ES	4	3.2	5	0	0.9735	1	0.1628	0.124367	0.313551	3.82085	0.000174792	0.00180268	-1.37627
		AP〇STAMBPL1〇012468	STAMBPL1	AP	1	NA	NA	0	0.9912	0.6943	0.1436	-0.11	0.805155	-4.29712	2.63805e-05	0.000398887	0.424506
		AP〇STAMBPL1〇012469	STAMBPL1	AP	6.1	NA	NA	0	0.9912	0.6943	0.1153	0.0740749	0.144199	3.70824	0.000266607	0.00252422	-1.77529
		AP〇STAMBPL1〇012470	STAMBPL1	AP	2.1	NA	NA	0	0.9912	0.3022	0.052	0.0362418	0.0504946	3.56426	0.000450945	0.00381103	-2.27015
		AT〇STAT1〇056594	STAT1	AT	26	NA	NA	0	0.9912	0.5725	0.0822	-0.0572121	0.800332	-3.53705	0.00049712	0.0041237	-2.36169
		AT〇STAT1〇056595	STAT1	AT	24.2	NA	NA	0	0.9912	0.5725	0.0822	0.0575318	0.199703	3.55784	0.000461459	0.00387633	-2.2918
		ES〇STAT1〇056596	STAT1	ES	9	8	10	0	0.9912	0.0775	0.0083	-0.0041129	0.990699	-2.60696	0.00978485	0.0417487	-5.10615
		ES〇STAT1〇056597	STAT1	ES	3	2.2	4	0	0.9912	0.1284	0.0175	0.0138141	0.0258262	4.12207	5.39051e-05	0.000707219	-0.258323
		AP〇STIP1〇016567	STIP1	AP	2	NA	NA	0	0.9912	0.1267	0.0202	0.0102279	0.971096	3.02897	0.00275917	0.015782	-3.95527
		AP〇STIP1〇016568	STIP1	AP	1	NA	NA	0	0.9912	0.1267	0.0202	-0.010246	0.0289104	-3.03468	0.00270962	0.0155461	-3.9386
		AT〇STIP1〇016569	STIP1	AT	6.2	NA	NA	0	0.9912	0.0239	0.0034	0.00146386	0.00227435	2.65218	0.00860305	0.0379333	-4.9905
		AT〇STIP1〇016570	STIP1	AT	15	NA	NA	0	0.9912	0.0239	0.0034	-0.00146146	0.997728	-2.64728	0.00872465	0.0383453	-5.00312
		AT〇STRIP2〇081747	STRIP2	AT	20.2	NA	NA	0	0.9912	0.728	0.1254	0.094276	0.291695	3.70158	0.000273264	0.0025764	-1.79856
		AT〇STRIP2〇081748	STRIP2	AT	21	NA	NA	0	0.9912	0.728	0.1254	-0.0950691	0.708499	-3.73183	0.000244232	0.00234951	-1.69255
		ES〇STX16〇059970	STX16	ES	7	6	8	0	0.9912	0.5587	0.0891	-0.0836825	0.828099	-5.25536	3.5972e-07	1.22827e-05	4.57003
		AD〇STX16〇059971	STX16	AD	5.2	5.1	6	0	0.9912	0.2033	0.0188	0.0101798	0.0131827	2.9189	0.00389247	0.0205704	-4.27082
		AP〇STX3〇016033	STX3	AP	1	NA	NA	0	0.9889	0.2466	0.0209	-0.0150242	0.00619192	-3.38198	0.000857117	0.00633359	-2.87162
		AP〇STX3〇016034	STX3	AP	3	NA	NA	0	0.9889	0.2466	0.0209	0.0150674	0.993786	3.3886	0.000837733	0.0062118	-2.85027
		ES〇STX3〇016035	STX3	ES	13	11	14	0	0.9867	0.4448	0.051	0.0632054	0.972404	5.83708	1.97552e-08	1.06687e-06	7.39806
		ES〇STX3〇016040	STX3	ES	5	4	6	0	0.9912	0.1341	0.0189	-0.00999904	0.977772	-2.88493	0.00432001	0.0223049	-4.36602
		AT〇SUPT16H〇026571	SUPT16H	AT	2	NA	NA	0	0.9912	0.109	0.0158	0.00987109	0.027516	3.45475	0.00066534	0.00517698	-2.63488
		AT〇SUPT16H〇026572	SUPT16H	AT	28	NA	NA	0	0.9912	0.109	0.0158	-0.00987561	0.972484	-3.45627	0.000661787	0.00515523	-2.62987
		AP〇SYMPK〇050529	SYMPK	AP	1	NA	NA	0	0.9912	0.8731	0.1614	-0.121828	0.802023	-4.34206	2.18797e-05	0.000344365	0.603664
		AP〇SYMPK〇050530	SYMPK	AP	2.1	NA	NA	0	0.9912	0.8731	0.1614	0.121806	0.19796	4.34104	2.19732e-05	0.00034536	0.599578
		AT〇SYNCRIP〇076933	SYNCRIP	AT	11.2	NA	NA	0	0.9912	0.4357	0.0803	0.0537247	0.362755	3.62921	0.000356464	0.00317202	-2.04905
		AT〇SYNCRIP〇076934	SYNCRIP	AT	12	NA	NA	0	0.9912	0.4357	0.0803	-0.0531287	0.637226	-3.58755	0.000414633	0.00356584	-2.19126
		ES〇SYNCRIP〇076935	SYNCRIP	ES	2	1	3	1	0.9712	0.196	0.0335	0.0192238	0.913754	2.90897	0.00401327	0.0210478	-4.29875
		AP〇SYNE2〇027829	SYNE2	AP	1	NA	NA	0	0.9757	0.9286	0.2006	-0.129926	0.421787	-3.33971	0.00099105	0.0070867	-3.00705
		AP〇SYNE2〇027834	SYNE2	AP	119.1	NA	NA	0	0.9757	0.9363	0.17	0.160346	0.400578	4.87746	2.10976e-06	5.29915e-05	2.85546
		ES〇SYNE2〇027846	SYNE2	ES	118	117.2	119.2	0	0.9845	1	0.1907	-0.275172	0.285687	-7.04216	2.60635e-11	3.76579e-09	13.907
		AP〇SYNJ2〇078243	SYNJ2	AP	19.1	NA	NA	0	0.9889	0.5678	0.0801	0.0510835	0.0837887	3.00615	0.00296556	0.0166968	-4.02156
		AP〇SYNJ2〇078244	SYNJ2	AP	1	NA	NA	0	0.9889	0.9508	0.1879	-0.0763218	0.84367	-2.60438	0.0098563	0.0419525	-5.11267
		AT〇SYNJ2〇078246	SYNJ2	AT	29	NA	NA	0	0.9912	0.3408	0.0433	-0.0232705	0.914264	-3.25043	0.00134055	0.00901626	-3.28808
		AT〇SYNJ2〇078247	SYNJ2	AT	13.2	NA	NA	0	0.9912	0.3408	0.0387	0.0158758	0.0665907	2.55065	0.0114587	0.0471514	-5.24753
		AP〇TAF6〇080894	TAF6	AP	3.1	NA	NA	0	0.9912	0.5204	0.0784	0.0567977	0.0875653	4.02972	7.7875e-05	0.000955342	-0.608811
		AP〇TAF6〇080895	TAF6	AP	1	NA	NA	0	0.9912	0.7511	0.1407	-0.117218	0.229224	-4.22234	3.58956e-05	0.000509305	0.129901
		AD〇TAF6〇080899	TAF6	AD	2.3	2.2	3.2	0	0.9912	0.5749	0.0771	0.0374931	0.182904	2.56612	0.0109751	0.045634	-5.20898
		AP〇TARBP2〇022067	TARBP2	AP	1.1	NA	NA	0	0.927	0.9631	0.1877	-0.139912	0.319063	-3.85218	0.000155156	0.00163891	-1.26341
		AP〇TARBP2〇022068	TARBP2	AP	2	NA	NA	0	0.927	0.9631	0.1877	0.140285	0.680208	3.86271	0.000149039	0.00159113	-1.2253
		ES〇TARBP2〇022072	TARBP2	ES	8	7.2	9.1	0	0.9912	0.4874	0.0691	-0.0524738	0.892079	-3.7912	0.000195529	0.00196968	-1.48235
		ES〇TARBP2〇022079	TARBP2	ES	3.1:3.2:3.3:4.1:4.2	1.2	5.1	0	0.8407	0.7278	0.1134	-0.0661787	0.932948	-3.16411	0.00178441	0.0112616	-3.55322
		AT〇TATDN1〇085078	TATDN1	AT	13	NA	NA	0	0.9912	0.1787	0.0322	-0.0200654	0.960121	-3.33385	0.00101111	0.00719789	-3.02572
		AT〇TATDN1〇085081	TATDN1	AT	9.2	NA	NA	0	0.9912	0.1739	0.0299	0.0218776	0.0359764	3.75542	0.000223648	0.00219663	-1.60938
		AD〇TATDN1〇085085	TATDN1	AD	4.2	4.1	5	0	0.9912	0.6456	0.0969	0.0511711	0.273623	2.73857	0.00669642	0.0312822	-4.7644
		ES〇TATDN1〇085094	TATDN1	ES	02:03:00	1.1	4.1	0	0.9912	0.0779	0.0083	-0.00395555	0.996602	-2.89538	0.00418409	0.0217707	-4.33683
		ES〇TATDN1〇085097	TATDN1	ES	2	1.1	4.1	0	0.9093	0.3281	0.0414	-0.0246172	0.97885	-3.23602	0.0014067	0.00936722	-3.3328
		AD〇TATDN1〇085100	TATDN1	AD	1.2	1.1	2	0	0.9912	0.1727	0.0296	0.0164769	0.0335436	3.24131	0.00138208	0.0092416	-3.31641
		AT〇TBC1D7〇075374	TBC1D7	AT	12	NA	NA	0	0.9912	0.2438	0.031	-0.0329515	0.0262002	-4.82582	2.66667e-06	6.42158e-05	2.62907
		AT〇TBC1D7〇075375	TBC1D7	AT	8.2	NA	NA	0	0.9912	0.3549	0.0557	0.0321056	0.941947	3.01452	0.00288821	0.0163258	-3.99728
		AT〇TBC1D8B〇089806	TBC1D8B	AT	7.2	NA	NA	0	0.9912	0.5684	0.084	0.0723279	0.873601	4.23631	3.38989e-05	0.000487595	0.184612
		AT〇TBC1D8B〇089808	TBC1D8B	AT	22	NA	NA	0	0.9912	0.4173	0.0715	-0.062229	0.105417	-4.30148	2.59069e-05	0.000393242	0.44185
		AP〇TBCCD1〇068048	TBCCD1	AP	1	NA	NA	0	0.9668	1	0.1345	0.0765369	0.167654	2.79754	0.0056241	0.0273713	-4.6062
		AP〇TBCCD1〇068049	TBCCD1	AP	2	NA	NA	0	0.9668	1	0.1345	-0.0764074	0.832215	-2.79121	0.00573128	0.0277516	-4.62334
		AT〇TCEA1〇083846	TCEA1	AT	5.2	NA	NA	0	0.9912	0.0392	0.0058	0.00273597	0.00674369	2.5784	0.0106043	0.0444832	-5.17822
		AT〇TCEA1〇083849	TCEA1	AT	11	NA	NA	0	0.9912	0.0727	0.008	-0.00359661	0.991223	-2.69523	0.00759921	0.0345199	-4.87869
		RI〇TCF3〇046537	TCF3	RI	19.2:19.3	19.1	19.4	0	0.9912	0.3264	0.0527	0.037799	0.906366	3.57569	0.000432771	0.00368725	-2.2315
		AA〇TCF3〇046538	TCF3	AA	19.3	19.1	19.4	0	0.9912	0.8306	0.1607	0.136052	0.715122	4.46221	1.31743e-05	0.000230166	1.09027
		RI〇TCF3〇046539	TCF3	RI	19.2	19.1	19.3	0	0.9912	0.5223	0.0886	-0.0535876	0.765559	-3.21354	0.00151595	0.00991401	-3.40219
		ES〇TCIRG1〇017287	TCIRG1	ES	5.3	5.1	6	0	0.9912	0.0779	0.0133	-0.00808878	0.99042	-2.86953	0.00452764	0.0231667	-4.40885
		RI〇TCIRG1〇017288	TCIRG1	RI	5.2	5.1	5.3	0	0.9912	0.8744	0.1726	0.13692	0.484243	4.31735	2.42539e-05	0.000373876	0.504981
		AP〇TDRKH〇007657	TDRKH	AP	1	NA	NA	0	0.9757	1	0.1592	0.097067	0.279637	3.0764	0.00237176	0.0140156	-3.81599
		AP〇TDRKH〇007658	TDRKH	AP	2.1	NA	NA	0	0.9757	1	0.1592	-0.0968191	0.720756	-3.0717	0.00240779	0.0141763	-3.82988
		AT〇TDRKH〇007661	TDRKH	AT	17	NA	NA	0	0.9912	0.7064	0.128	-0.106485	0.308032	-4.19677	3.98463e-05	0.000556745	0.0301281
		AT〇TDRKH〇007662	TDRKH	AT	15.3	NA	NA	0	0.9912	0.7238	0.1256	0.0923687	0.60548	3.71062	0.000264262	0.00250678	-1.76696
		AP〇TEX30〇026213	TEX30	AP	1	NA	NA	0	0.9248	0.7167	0.1269	-0.0974634	0.874348	-4.34103	2.19736e-05	0.00034536	0.599557
		AP〇TEX30〇026214	TEX30	AP	2	NA	NA	0	0.9248	0.5099	0.0566	0.0302162	0.0391389	3.00097	0.00301439	0.0169061	-4.03656
		AP〇TEX30〇026215	TEX30	AP	3.1	NA	NA	0	0.9248	0.5202	0.0996	0.0662215	0.0857739	3.66184	0.000316362	0.00289172	-1.93665
		ES〇TEX30〇026216	TEX30	ES	5	4	6	0	0.9912	0.4299	0.0801	-0.0628383	0.857025	-4.00827	8.47461e-05	0.00102038	-0.689261
		RI〇TEX30〇026217	TEX30	RI	3.3	3.2	3.4	0	0.9248	0.7358	0.0903	0.0694191	0.0875381	4.13869	5.04182e-05	0.00067008	-0.194532
		AP〇TFDP1〇026385	TFDP1	AP	2	NA	NA	0	0.9912	0.5669	0.1079	-0.0603011	0.725101	-2.82999	0.00510301	0.0254471	-4.51781
		ES〇TFDP1〇026393	TFDP1	ES	7	6	8	0	0.9912	0.1627	0.0233	0.0172295	0.947644	3.59784	0.000399489	0.00346679	-2.15627
		AP〇TGIF1〇044498	TGIF1	AP	4.1	NA	NA	0	0.9912	0.6981	0.129	-0.116663	0.357525	-5.32401	2.58248e-07	9.3133e-06	4.89212
		AP〇TGIF1〇044501	TGIF1	AP	6	NA	NA	0	0.9912	0.2355	0.0392	0.012397	0.0158497	2.55664	0.0112693	0.0465492	-5.23263
		AP〇TGIF1〇044502	TGIF1	AP	3	NA	NA	0	0.9912	0.3824	0.0627	-0.063315	0.0885418	-4.99124	1.25103e-06	3.44878e-05	3.3611
		AP〇TGIF1〇044503	TGIF1	AP	7.1	NA	NA	0	0.9912	0.6536	0.1171	0.131674	0.191252	6.14059	4.00834e-09	2.7373e-07	8.95878
		AT〇TGIF1〇044504	TGIF1	AT	7.3	NA	NA	0	0.9912	0.0609	0.0097	0.00743418	0.0127821	3.9818	9.40174e-05	0.0011068	-0.787983
		AT〇TGIF1〇044505	TGIF1	AT	8.2	NA	NA	0	0.9912	0.0609	0.0097	-0.0074616	0.987208	-3.99624	8.88468e-05	0.00105589	-0.734203
		RI〇TGIF1〇044510	TGIF1	RI	4.2	4.1	4.3	0	0.9912	0.2963	0.0409	-0.0230519	0.942867	-2.77942	0.00593584	0.0285208	-4.65516
		AD〇TGIF1〇044511	TGIF1	AD	4.2:4.3	4.1	7.2	0	0.9912	0.2736	0.042	0.0388292	0.91659	4.92158	1.7245e-06	4.52102e-05	3.05046
		ES〇TGIF1〇044512	TGIF1	ES	4.3	4.1	7.2	0	0.9358	0.9354	0.1993	0.192195	0.455956	5.13378	6.42134e-07	1.98448e-05	4.00748
		AT〇TIA1〇053868	TIA1	AT	15	NA	NA	0	0.9912	0.4042	0.063	-0.05345	0.802829	-4.19743	3.97384e-05	0.000555411	0.0327169
		AT〇TIA1〇053869	TIA1	AT	9.2	NA	NA	0	0.9912	0.2372	0.0377	0.033117	0.0679956	4.49618	1.13924e-05	0.000204603	1.22987
		AT〇TIMP1〇088925	TIMP1	AT	3.6	NA	NA	0	0.9912	0.0223	0.0017	-0.00236764	0.00161513	-5.6789	4.43956e-08	2.14277e-06	6.60733
		AT〇TIMP1〇088926	TIMP1	AT	4	NA	NA	0	0.9912	0.0223	0.0017	0.00236161	0.998387	5.66107	4.85925e-08	2.32288e-06	6.51919
		RI〇TIMP1〇088927	TIMP1	RI	3.4	3.3	3.5	0	0.9912	0.0378	0.004	-0.00582182	0.00458796	-6.36034	1.22237e-09	1.01529e-07	10.1232
		RI〇TIMP1〇088928	TIMP1	RI	3.2	3.1	3.3	0	0.9912	0.0202	0.0023	-0.00203321	0.00247072	-3.86869	0.000145671	0.00156409	-1.20363
		ES〇TIMP1〇088929	TIMP1	ES	2	1	3.1	0	0.9912	0.0354	0.0034	0.005202	0.994929	6.82158	9.28882e-11	1.09265e-08	12.6557
		AT〇TINAGL1〇001473	TINAGL1	AT	4	NA	NA	0	0.9912	0.0731	0.0119	0.00796855	0.0142532	3.77375	0.000208796	0.0020771	-1.54443
		AT〇TINAGL1〇001474	TINAGL1	AT	12	NA	NA	0	0.9912	0.0731	0.0119	-0.00795109	0.985762	-3.76551	0.000215351	0.00212818	-1.57366
		RI〇TINAGL1〇001476	TINAGL1	RI	5.2	5.1	5.3	0	0.9912	0.4713	0.08	0.074372	0.129026	4.99168	1.24844e-06	3.44822e-05	3.36311
		AT〇TM4SF19〇068238	TM4SF19	AT	7	NA	NA	0	0.9558	0.7308	0.0948	-0.0642135	0.270499	-3.20904	0.00153872	0.0100352	-3.41601
		AT〇TM4SF19〇068240	TM4SF19	AT	5.2	NA	NA	0	0.9558	0.8187	0.2025	0.113676	0.401218	2.90484	0.00406447	0.021274	-4.31034
		AP〇TMC6〇043751	TMC6	AP	2	NA	NA	0	0.9867	0.3607	0.0623	-0.0423204	0.0987168	-3.19558	0.00160884	0.0104124	-3.45731
		AP〇TMC6〇043753	TMC6	AP	1	NA	NA	0	0.9867	0.3108	0.0535	-0.0473628	0.0527119	-4.37059	1.94147e-05	0.000313813	0.718217
		AP〇TMC6〇043754	TMC6	AP	3	NA	NA	0	0.9867	0.8839	0.1418	-0.0801518	0.518223	-2.87779	0.00441513	0.0227125	-4.38589
		AP〇TMC6〇043755	TMC6	AP	4.1	NA	NA	0	0.9867	0.7998	0.1362	0.171084	0.330009	6.89265	6.18407e-11	7.67628e-09	13.0561
		AD〇TMC6〇043759	TMC6	AD	14.2:14.3	14.1	15	0	0.9425	1	0.1806	0.0954584	0.381053	2.92619	0.0038059	0.0202054	-4.25025
		AT〇TMEM126B〇018111	TMEM126B	AT	5.3	NA	NA	0	0.9912	0.1267	0.0186	0.015117	0.0368834	4.59037	7.58211e-06	0.000147299	1.62142
		AT〇TMEM126B〇018113	TMEM126B	AT	6.3	NA	NA	0	0.9912	0.1267	0.0186	-0.0151357	0.96312	-4.59589	7.40188e-06	0.000144234	1.64458
		ES〇TMEM126B〇018119	TMEM126B	ES	2.1:2.2:4	1	5.1	0	0.8894	1	0.2023	0.0956324	0.748549	2.5238	0.0123436	0.0498379	-5.31393
		ES〇TMEM126B〇018123	TMEM126B	ES	2.1:2.2	1	4	0	0.9735	0.6956	0.1048	0.0483331	0.119618	2.76698	0.00615878	0.0293257	-4.6886
		ME〇TMEM126B〇206443	TMEM126B	ME	2.1:2.2|3	1	4	0	0.9912	0.4137	0.0686	0.0479611	0.0940374	3.84493	0.000159508	0.00167543	-1.28962
		AP〇TMEM138〇016184	TMEM138	AP	1	NA	NA	0	0.9889	0.5075	0.0459	-0.0202307	0.952986	-2.64052	0.00889474	0.0388553	-5.02049
		AP〇TMEM138〇016185	TMEM138	AP	3.1	NA	NA	0	0.9889	0.5075	0.0459	0.0201729	0.0469948	2.63743	0.00897364	0.0391144	-5.02843
		AP〇TMEM170A〇037605	TMEM170A	AP	3	NA	NA	0	0.9181	0.9348	0.1651	-0.0824009	0.438127	-2.62749	0.00923142	0.0400283	-5.05388
		AP〇TMEM170A〇037607	TMEM170A	AP	2.1	NA	NA	0	0.9181	0.9348	0.1651	0.0829418	0.561226	2.64112	0.00887951	0.0388171	-5.01895
		AP〇TMEM176B〇082255	TMEM176B	AP	1	NA	NA	0	0.9889	0.6967	0.128	-0.0798489	0.230163	-3.35643	0.000935895	0.00677205	-2.95366
		AP〇TMEM176B〇082257	TMEM176B	AP	4.1	NA	NA	0	0.9889	0.6369	0.0489	0.0325022	0.0428728	2.93214	0.00373654	0.0199195	-4.23342
		AP〇TMEM199〇039887	TMEM199	AP	1.1	NA	NA	0	0.9912	0.2341	0.0308	-0.0177298	0.963672	-3.33381	0.00101125	0.00719789	-3.02585
		AP〇TMEM199〇039888	TMEM199	AP	2	NA	NA	0	0.9912	0.2341	0.0308	0.0177568	0.0363568	3.33953	0.000991686	0.007089	-3.00765
		AT〇TMEM199〇039889	TMEM199	AT	9	NA	NA	0	0.9912	0.4164	0.0867	-0.0729764	0.100984	-4.29688	2.64061e-05	0.000398887	0.423581
		AT〇TMEM199〇039890	TMEM199	AT	8	NA	NA	0	0.9912	0.4164	0.0867	0.0730745	0.899017	4.30276	2.577e-05	0.000391605	0.446922
		AT〇TMEM201〇000564	TMEM201	AT	11	NA	NA	0	0.9912	0.6373	0.0909	0.0566739	0.701641	3.23545	0.00140936	0.00937982	-3.33456
		AT〇TMEM201〇000565	TMEM201	AT	6.2	NA	NA	0	0.9912	0.6373	0.0909	-0.0564387	0.298522	-3.22265	0.00147075	0.00969461	-3.37412
		AP〇TMEM209〇081770	TMEM209	AP	2	NA	NA	0	0.9314	0.6686	0.0652	0.0310182	0.0449876	3.17868	0.00170101	0.0108482	-3.50891
		AP〇TMEM209〇081771	TMEM209	AP	1	NA	NA	0	0.9314	0.6686	0.0652	-0.0312969	0.955146	-3.19318	0.00162166	0.0104802	-3.46466
		ES〇TMEM241〇044804	TMEM241	ES	9:10:11:12	8	13	0	0.9204	0.7208	0.0987	-0.0551339	0.927656	-3.23545	0.00140935	0.00937982	-3.33455
		ES〇TMEM241〇044808	TMEM241	ES	7	6	8	0	0.9314	1	0.1359	0.131891	0.280403	4.91828	1.75078e-06	4.58457e-05	3.03582
		AP〇TMEM63A〇009999	TMEM63A	AP	1	NA	NA	0	0.9867	0.8125	0.1537	-0.0764164	0.724269	-2.66735	0.0082365	0.036709	-4.9513
		AP〇TMEM63A〇010000	TMEM63A	AP	9.1	NA	NA	0	0.9867	0.8125	0.1537	0.0766843	0.275736	2.67537	0.00804841	0.0360538	-4.93048
		AT〇TMEM63A〇010001	TMEM63A	AT	26	NA	NA	0	0.9912	0.2286	0.0395	-0.0246541	0.940119	-3.47022	0.000630118	0.00496309	-2.58396
		AT〇TMEM63A〇010002	TMEM63A	AT	15.2	NA	NA	0	0.9912	0.2286	0.0395	0.0247062	0.0598842	3.47749	0.000614173	0.00486649	-2.55995
		AT〇TMEM87A〇030134	TMEM87A	AT	22	NA	NA	0	0.9912	0.2459	0.0363	-0.0357059	0.913697	-5.32755	2.53852e-07	9.18083e-06	4.90881
		AT〇TMEM87A〇030136	TMEM87A	AT	8	NA	NA	0	0.9912	0.1555	0.0262	0.0255362	0.0467102	5.21253	4.41676e-07	1.45078e-05	4.37068
		AT〇TMEM97〇039875	TMEM97	AT	5	NA	NA	0	0.9912	0.0236	0.0032	-0.00173295	0.998254	-2.71653	0.00714273	0.0329222	-4.82275
		AT〇TMEM97〇039876	TMEM97	AT	4.2	NA	NA	0	0.9912	0.0236	0.0032	0.00173267	0.0017453	2.71597	0.00715427	0.0329517	-4.8242
		AT〇TMPO〇023844	TMPO	AT	10	NA	NA	0	0.9912	0.4399	0.0678	-0.0439945	0.650444	-3.59387	0.000405264	0.00350179	-2.16977
		AT〇TMPO〇023845	TMPO	AT	4	NA	NA	0	0.9912	0.4338	0.0689	0.0413131	0.324316	3.30514	0.00111488	0.00780814	-3.1167
		AT〇TMSB15B〇089787	TMSB15B	AT	6	NA	NA	0	0.9912	0.8618	0.1391	0.0836758	0.341279	3.09871	0.00220745	0.013268	-3.74978
		AT〇TMSB15B〇089788	TMSB15B	AT	4	NA	NA	0	0.9912	0.8618	0.1512	-0.0998675	0.619179	-3.37456	0.000879325	0.00645734	-2.8955
		AD〇TMSB15B〇089790	TMSB15B	AD	2.2:2.3	2.1	3	0	0.8673	1	0.1856	0.0997607	0.170862	3.10506	0.00216265	0.0130634	-3.73087
		AP〇TNFSF15〇087328	TNFSF15	AP	1	NA	NA	0	0.9602	0.9157	0.0943	-0.0727235	0.885879	-3.59607	0.000402052	0.00348308	-2.16229
		AP〇TNFSF15〇087329	TNFSF15	AP	4.1	NA	NA	0	0.9602	0.9157	0.0943	0.072919	0.113835	3.61352	0.000377408	0.0033168	-2.10279
		AP〇TNKS〇082594	TNKS	AP	2	NA	NA	0	0.9912	0.9651	0.1707	0.0853835	0.156819	2.8262	0.00516161	0.0256369	-4.5282
		AP〇TNKS〇082595	TNKS	AP	1.1	NA	NA	0	0.9912	0.9651	0.1707	-0.0851339	0.843214	-2.8174	0.00529973	0.0261552	-4.55222
		AP〇TNS3〇079601	TNS3	AP	1	NA	NA	0	0.927	0.6527	0.06	-0.0292768	0.97233	-2.81656	0.00531312	0.0261954	-4.55451
		AP〇TNS3〇079602	TNS3	AP	2	NA	NA	0	0.927	0.6527	0.06	0.0295101	0.0278706	2.82849	0.00512613	0.0255122	-4.52193
		AA〇TOX3〇036407	TOX3	AA	6.1	5	6.2	0	0.9358	0.7814	0.0813	-0.0632913	0.752141	-4.18697	4.14663e-05	0.00057393	-0.00793817
		ES〇TOX3〇036408	TOX3	ES	4	2	5	0	0.927	0.1478	0.0134	0.00574736	0.00542484	2.77239	0.00606083	0.0289762	-4.67406
		AT〇TRAIP〇064922	TRAIP	AT	15	NA	NA	0	0.9889	0.47	0.0743	-0.049466	0.898992	-3.31903	0.0010635	0.00750502	-3.07278
		AT〇TRAIP〇064923	TRAIP	AT	14.2	NA	NA	0	0.9889	0.47	0.0743	0.0489213	0.101092	3.28343	0.0011998	0.00828569	-3.185
		AP〇TRAP1〇033617	TRAP1	AP	9.1	NA	NA	0	0.9912	0.7183	0.1318	0.069704	0.155814	2.66437	0.0083074	0.0369451	-4.95902
		AP〇TRAP1〇033618	TRAP1	AP	1	NA	NA	0	0.9912	0.7183	0.1318	-0.0697632	0.844147	-2.66717	0.00824059	0.0367206	-4.95174
		AP〇TRIB3〇058448	TRIB3	AP	1	NA	NA	0	0.9801	0.6713	0.0951	0.0572689	0.879405	2.93009	0.0037603	0.0200205	-4.23922
		AP〇TRIB3〇058449	TRIB3	AP	2	NA	NA	0	0.9801	0.6713	0.0951	-0.0582054	0.120712	-2.97845	0.0032351	0.0178367	-4.10141
		AP〇TRIM11〇010206	TRIM11	AP	2.1	NA	NA	0	0.9912	0.3727	0.0523	0.03188	0.0471243	4.11424	5.56252e-05	0.000726393	-0.288278
		AP〇TRIM11〇010207	TRIM11	AP	1	NA	NA	0	0.9912	0.3727	0.0523	-0.0318687	0.95291	-4.11235	5.60488e-05	0.000730921	-0.295511
		AT〇TRIM11〇010208	TRIM11	AT	6	NA	NA	0	0.9912	0.275	0.0392	-0.0334572	0.924522	-5.20014	4.68581e-07	1.53021e-05	4.31327
		AT〇TRIM11〇010209	TRIM11	AT	5.2	NA	NA	0	0.9912	0.275	0.0392	0.0335877	0.0755209	5.22245	4.21222e-07	1.3979e-05	4.41673
		AP〇TRMU〇062704	TRMU	AP	2	NA	NA	0	0.9867	0.5024	0.0929	-0.0520163	0.109043	-3.085	0.00230713	0.0137349	-3.79052
		AP〇TRMU〇062705	TRMU	AP	1	NA	NA	0	0.9867	0.5024	0.0929	0.0516644	0.890895	3.06351	0.00247176	0.0144602	-3.85404
		AA〇TRMU〇062709	TRMU	AA	6.1	5	6.2	0	0.9845	0.6956	0.1248	0.0577271	0.78795	2.53532	0.0119566	0.0486746	-5.28551
		AA〇TRMU〇062710	TRMU	AA	6.1:6.2	5	6.3	0	0.9845	0.5533	0.0925	0.073435	0.848391	4.3919	1.77498e-05	0.000291028	0.804184
		ES〇TRMU〇062712	TRMU	ES	4	3	5	0	0.9912	0.5423	0.0826	0.0565099	0.831002	3.34606	0.000969779	0.0069712	-2.98682
		AT〇TSEN2〇063428	TSEN2	AT	12	NA	NA	0	0.9912	0.4361	0.0894	-0.059002	0.801569	-3.61401	0.000376731	0.0033128	-2.1011
		AT〇TSEN2〇063429	TSEN2	AT	10.2	NA	NA	0	0.9912	0.4361	0.0894	0.0592186	0.198407	3.62704	0.000359292	0.00319256	-2.05649
		ES〇TSEN2〇063432	TSEN2	ES	6	5.3	7	0	0.9535	0.6077	0.1007	0.0548643	0.870881	2.86781	0.00455136	0.0232695	-4.41361
		AA〇TSEN54〇043456	TSEN54	AA	8.1	7	8.2	0	0.9912	0.0997	0.0112	0.00593707	0.995494	2.66651	0.0082564	0.0367655	-4.95347
		ES〇TSEN54〇043457	TSEN54	ES	2	1	3	0	0.9889	0.1319	0.0174	-0.0100625	0.988651	-2.74157	0.00663786	0.0310635	-4.75645
		AT〇TSFM〇022753	TSFM	AT	11	NA	NA	0	0.9912	0.4573	0.0564	-0.0547263	0.0911437	-4.67726	5.17917e-06	0.000107743	1.98852
		AT〇TSFM〇022754	TSFM	AT	9	NA	NA	0	0.9912	0.5027	0.0644	0.0615124	0.894981	4.70379	4.60535e-06	9.82321e-05	2.10173
		AT〇TSFM〇022755	TSFM	AT	12	NA	NA	0	0.9912	0.1138	0.0154	-0.00700335	0.0139831	-2.64284	0.00883593	0.038683	-5.01452
		AP〇TSN〇055178	TSN	AP	2	NA	NA	0	0.9912	0.2941	0.0319	0.0195543	0.0433318	3.05892	0.00250829	0.0146415	-3.86755
		AP〇TSN〇055179	TSN	AP	1	NA	NA	0	0.9912	0.2941	0.0319	-0.0194761	0.956707	-3.04603	0.00261355	0.0151301	-3.90539
		AT〇TTC26〇081942	TTC26	AT	18	NA	NA	0	0.9912	0.2283	0.0364	-0.0191809	0.974803	-2.97386	0.00328195	0.0180507	-4.11459
		AT〇TTC26〇081943	TTC26	AT	8.2	NA	NA	0	0.9912	0.2283	0.0364	0.0191553	0.025166	2.96886	0.00333357	0.0182653	-4.1289
		AT〇TTLL5〇028518	TTLL5	AT	36	NA	NA	0	0.9912	0.444	0.0541	-0.0368932	0.918139	-4.35804	2.04641e-05	0.000326431	0.667756
		AT〇TTLL5〇028521	TTLL5	AT	34	NA	NA	0	0.9912	0.091	0.0168	0.0157099	0.0237496	4.61072	6.93785e-06	0.000136914	1.7069
		AP〇TUBA1C〇021541	TUBA1C	AP	1	NA	NA	0	0.9912	0.0792	0.0047	-0.00453555	0.00104833	-3.95451	0.000104585	0.00120315	-0.889204
		AP〇TUBA1C〇021542	TUBA1C	AP	4	NA	NA	0	0.9912	0.0792	0.0047	0.00453476	0.998951	3.95383	0.000104863	0.00120543	-0.891729
		AP〇TUBB3〇038165	TUBB3	AP	3	NA	NA	0	0.9889	0.2592	0.0428	0.0219658	0.0563457	2.60385	0.00987107	0.0419955	-5.11402
		AT〇TUBB3〇038171	TUBB3	AT	9	NA	NA	0	0.9912	0.1562	0.0145	-0.00647684	0.98923	-2.54684	0.0115808	0.0475348	-5.257
		ES〇TUBB3〇038173	TUBB3	ES	8	7.1	9	0	0.9491	0.3544	0.0387	0.0229995	0.0315498	2.58341	0.010456	0.043985	-5.16561
		AT〇TUBGCP3〇026302	TUBGCP3	AT	21	NA	NA	0	0.9912	0.3639	0.0574	0.0472624	0.0628683	4.43336	1.4895e-05	0.00025276	0.972417
		AT〇TUBGCP3〇026303	TUBGCP3	AT	23	NA	NA	0	0.9912	0.3639	0.0574	-0.0472857	0.937132	-4.43546	1.47627e-05	0.000251274	0.980981
		AT〇TXNDC12〇002989	TXNDC12	AT	9	NA	NA	0	0.9912	0.081	0.0114	0.0174794	0.976985	7.74703	3.85637e-13	9.26663e-11	18.0651
		AT〇TXNDC12〇002990	TXNDC12	AT	3	NA	NA	0	0.9912	0.081	0.0114	-0.0175045	0.0230055	-7.75858	3.59251e-13	8.77335e-11	18.1351
		AT〇TYK2〇047509	TYK2	AT	25	NA	NA	0	0.9912	0.1265	0.0217	-0.0131078	0.968997	-3.02721	0.00277461	0.0158448	-3.9604
		AT〇TYK2〇047510	TYK2	AT	17.2	NA	NA	0	0.9912	0.1265	0.0217	0.0131101	0.0310223	3.0277	0.00277026	0.0158253	-3.95895
		AP〇UBAP2〇086128	UBAP2	AP	14.1	NA	NA	0	0.9624	0.7954	0.152	0.113449	0.213036	4.26841	2.97067e-05	0.000438958	0.310866
		AP〇UBAP2〇086129	UBAP2	AP	1.1	NA	NA	0	0.9624	0.9659	0.2158	-0.152145	0.388051	-3.72045	0.000254797	0.0024361	-1.73253
		ES〇UBAP2〇086136	UBAP2	ES	12	11	13	0	0.9889	0.297	0.0492	-0.0348571	0.917605	-3.60512	0.00038909	0.0033924	-2.13146
		ES〇UBAP2〇086137	UBAP2	ES	08:09:00	7	10	0	0.9912	0.2733	0.035	0.0278867	0.946407	3.77654	0.000206617	0.00206044	-1.53451
		AT〇UBAP2L〇007813	UBAP2L	AT	26	NA	NA	0	0.9912	0.6295	0.1137	0.130205	0.418242	6.55032	4.28615e-10	4.17784e-08	11.1521
		AT〇UBAP2L〇007814	UBAP2L	AT	29	NA	NA	0	0.9912	0.6415	0.1141	-0.130437	0.506353	-6.52832	4.84401e-10	4.62135e-08	11.0319
		AD〇UBAP2L〇007816	UBAP2L	AD	6.2	6.1	7	0	0.9912	0.6544	0.0584	0.0375569	0.106788	3.0477	0.00259964	0.0150621	-3.90048
		AA〇UBE2C〇059602	UBE2C	AA	3.1	2	3.2	0	0.9779	0.0694	0.0096	0.00555546	0.00965083	3.04197	0.0026475	0.0152755	-3.91727
		ES〇UBE2C〇059604	UBE2C	ES	2	1.4	3.2	0	0.9823	0.1079	0.0108	-0.00759763	0.980004	-3.20871	0.0015404	0.0100432	-3.41702
		ES〇UBE2C〇059606	UBE2C	ES	00:02:03.200000	1.4	4	0	0.9867	0.0284	0.0036	-0.00212329	0.996884	-3.14973	0.00187045	0.0116848	-3.59677
		AT〇UBE3D〇076841	UBE3D	AT	12	NA	NA	0	0.9912	0.4379	0.0705	-0.0393788	0.891282	-2.9657	0.00336666	0.0184152	-4.13796
		AT〇UBE3D〇076842	UBE3D	AT	7.2	NA	NA	0	0.9912	0.4379	0.0705	0.039193	0.108647	2.95062	0.00352853	0.0190731	-4.18098
		AT〇UBXN11〇001249	UBXN11	AT	12.2	NA	NA	0	0.9912	0.6148	0.1331	0.0946008	0.318745	3.86565	0.000147372	0.00157746	-1.21464
		AT〇UBXN11〇001250	UBXN11	AT	17	NA	NA	0	0.9912	0.6148	0.1331	-0.0949748	0.681292	-3.88102	0.000138946	0.00150726	-1.15882
		ES〇UBXN11〇001254	UBXN11	ES	6	5	7	0	0.9735	1	0.1486	0.0973829	0.456576	3.44546	0.000687362	0.00531063	-2.66535
		ES〇UBXN11〇001256	UBXN11	ES	4:5:6:7:8:9	2	10	0	0.9381	0.8019	0.1245	0.102104	0.89668	3.91424	0.000122265	0.00136361	-1.03751
		ES〇UBXN11〇001262	UBXN11	ES	4	2	5	0	0.958	0.6117	0.1095	0.0541312	0.83033	2.53016	0.0121287	0.0491702	-5.29826
		AP〇UCK2〇008811	UCK2	AP	1	NA	NA	0	0.9912	0.1807	0.0247	-0.00991838	0.982888	-2.53419	0.0119942	0.048779	-5.28831
		AP〇UCK2〇008812	UCK2	AP	4.1	NA	NA	0	0.9912	0.1807	0.0247	0.00992166	0.0171106	2.53482	0.0119732	0.0487196	-5.28675
		AT〇UGGT1〇055256	UGGT1	AT	42	NA	NA	0	0.9912	0.0562	0.0093	-0.00537541	0.994228	-3.16904	0.00175579	0.0111122	-3.53825
		AT〇UGGT1〇055258	UGGT1	AT	29.2	NA	NA	0	0.9912	0.0562	0.0093	0.00536738	0.00576484	3.16314	0.00179013	0.0112857	-3.55618
		AD〇UGGT1〇055263	UGGT1	AD	1.2:1.3	1.1	2	0	0.9049	0.9058	0.1863	0.089571	0.56683	2.61973	0.00943716	0.040642	-5.07368
		AT〇UGGT2〇026129	UGGT2	AT	42	NA	NA	0	0.9912	0.6899	0.1374	0.094444	0.538077	3.60198	0.000393549	0.00342731	-2.14218
		AT〇UGGT2〇026130	UGGT2	AT	8	NA	NA	0	0.9912	0.6227	0.1043	-0.0511123	0.181095	-2.91368	0.00395552	0.0208323	-4.28551
		AP〇UNG〇024277	UNG	AP	1	NA	NA	0	0.9889	0.8194	0.1658	0.233709	0.388992	7.54046	1.3564e-12	2.78309e-10	16.8225
		AP〇UNG〇024278	UNG	AP	2.1	NA	NA	0	0.9889	0.8194	0.1658	-0.234731	0.610719	-7.57313	1.11313e-12	2.37053e-10	17.0178
		ES〇UNG〇024279	UNG	ES	4	3	5	0	0.9867	0.1113	0.0097	0.00942229	0.996064	4.2061	3.83589e-05	0.000539655	0.0664735
		AA〇URI1〇048864	URI1	AA	13.1	12	13.2	0	0.9912	0.3788	0.0537	-0.0433831	0.921263	-4.50724	1.08641e-05	0.000197244	1.2755
		ES〇URI1〇048865	URI1	ES	4	3	5	0	0.9867	0.3024	0.0267	0.0121212	0.0177297	2.7443	0.00658469	0.0308629	-4.74917
		ES〇URI1〇048866	URI1	ES	03:04:00	2	5	0	0.958	0.3455	0.05	0.0270123	0.034663	3.10316	0.00217593	0.0131225	-3.73652
		AP〇USP1〇003251	USP1	AP	2	NA	NA	0	0.9912	0.5309	0.0812	0.054629	0.908438	3.98774	9.18579e-05	0.00108708	-0.765892
		AP〇USP1〇003252	USP1	AP	1	NA	NA	0	0.9912	0.5309	0.0812	-0.0545007	0.0915734	-3.97836	9.52931e-05	0.00111772	-0.800795
		AP〇USP31〇035575	USP31	AP	1	NA	NA	0	0.9889	0.8948	0.1017	-0.0423456	0.93527	-2.76011	0.006285	0.0298084	-4.70698
		AP〇USP31〇035576	USP31	AP	15.1	NA	NA	0	0.9889	0.8948	0.1017	0.042491	0.0647962	2.76868	0.00612777	0.0292088	-4.68402
		AT〇USP37〇057484	USP37	AT	27	NA	NA	0	0.9912	0.7345	0.1383	-0.0700866	0.869048	-3.11074	0.00212325	0.0128687	-3.7139
		AT〇USP37〇057485	USP37	AT	11	NA	NA	0	0.9912	0.7345	0.1383	0.0699114	0.130939	3.10295	0.00217744	0.0131298	-3.73716
		ES〇USP37〇057486	USP37	ES	19	18	20	0	0.8827	0.7152	0.0745	-0.0381094	0.948816	-2.97083	0.00331316	0.0181826	-4.12327
		AA〇USP37〇057489	USP37	AA	4.1	3	4.2	0	0.8274	1	0.1494	0.102872	0.227286	3.69301	0.000282058	0.00264378	-1.82844
		AT〇UTP23〇084964	UTP23	AT	3	NA	NA	0	0.9912	0.2518	0.0359	0.0308273	0.939628	4.41695	1.59677e-05	0.000266533	0.905683
		AT〇UTP23〇084966	UTP23	AT	5.2	NA	NA	0	0.9912	0.1905	0.0265	-0.0164414	0.0230179	-3.16402	0.00178493	0.0112617	-3.55348
		AT〇UTP23〇084967	UTP23	AT	6	NA	NA	0	0.9912	0.1585	0.0182	-0.0143562	0.0373751	-3.91892	0.00012007	0.00134514	-1.02032
		AT〇VASH1〇028555	VASH1	AT	4.2	NA	NA	0	0.9912	0.264	0.0429	0.0221411	0.0898247	2.80801	0.00545092	0.0266892	-4.57779
		AT〇VASH1〇028556	VASH1	AT	7	NA	NA	0	0.9912	0.264	0.0429	-0.0223899	0.910237	-2.83825	0.00497754	0.0249516	-4.49516
		AP〇VEGFA〇076318	VEGFA	AP	2	NA	NA	0	0.9912	0.1115	0.0137	-0.00704237	0.013603	-2.55374	0.0113605	0.0468547	-5.23983
		AP〇VEGFA〇076319	VEGFA	AP	1	NA	NA	0	0.9912	0.1115	0.0137	0.00704962	0.986396	2.55653	0.0112726	0.0465565	-5.2329
		AD〇VEGFA〇076326	VEGFA	AD	7.2	7.1	8.1	0	0.9602	0.6004	0.0716	0.0421985	0.877275	2.97545	0.00326567	0.017981	-4.11003
		ES〇VEGFA〇076338	VEGFA	ES	6:7.1:7.2:7.3:8.1:8.2	5	9.1	0	0.8695	1	0.1517	-0.0839631	0.829479	-2.99604	0.0030615	0.0170978	-4.0508
		ES〇VEGFA〇076340	VEGFA	ES	6:7.1:8.1:8.2	5	9.1	0	0.8274	0.7694	0.1553	-0.11507	0.822802	-4.35779	2.04859e-05	0.000326663	0.666737
		AT〇VEZT〇023750	VEZT	AT	18	NA	NA	0	0.9912	0.0959	0.0152	-0.0076562	0.987	-2.56274	0.011079	0.0459841	-5.21741
		AA〇VEZT〇023757	VEZT	AA	12.1	11	12.2	0	0.9889	0.8218	0.0871	0.0628225	0.485244	3.6491	0.000331488	0.00299922	-1.98065
		ES〇VEZT〇023759	VEZT	ES	7	6.2	9	0	0.9845	0.2088	0.0292	0.017057	0.025687	3.25268	0.00133047	0.00897535	-3.28107
		ES〇VEZT〇023763	VEZT	ES	6.1:6.2	5	9	0	0.9801	0.3911	0.0757	0.0552065	0.911949	3.56012	0.0004577	0.00385362	-2.28412
		ES〇VEZT〇023786	VEZT	ES	5	4	6.1	0	0.9867	0.8538	0.1208	0.0750434	0.639918	2.99914	0.00303174	0.0169779	-4.04183
		AP〇VOPP1〇079747	VOPP1	AP	10	NA	NA	0	0.9912	0.1671	0.0235	-0.024885	0.0197361	-4.88449	2.04325e-06	5.18427e-05	2.88643
		AP〇VOPP1〇079751	VOPP1	AP	1	NA	NA	0	0.9912	0.6209	0.0478	0.0222476	0.949956	2.65773	0.00846725	0.0374595	-4.97618
		AT〇VPS13C〇030971	VPS13C	AT	86	NA	NA	0	0.9912	0.3985	0.0382	-0.0293912	0.93704	-3.31487	0.00107862	0.0075873	-3.08592
		AT〇VPS13C〇030972	VPS13C	AT	82	NA	NA	0	0.9912	0.3985	0.0382	0.0293447	0.0629541	3.30956	0.00109826	0.00770614	-3.10272
		AP〇VPS54〇053761	VPS54	AP	4	NA	NA	0	0.9889	0.612	0.0681	0.0255835	0.0348475	2.74084	0.00665199	0.0311135	-4.75838
		AP〇VPS54〇053762	VPS54	AP	1	NA	NA	0	0.9889	0.612	0.0681	-0.0256035	0.965141	-2.7421	0.00662751	0.0310248	-4.75504
		AT〇WDR55〇073712	WDR55	AT	6	NA	NA	0	0.9912	0.4036	0.065	-0.0408673	0.313692	-3.2261	0.00145396	0.00961919	-3.36346
		AT〇WDR55〇073713	WDR55	AT	5.5	NA	NA	0	0.9912	0.4036	0.065	0.0408265	0.686385	3.22173	0.00147528	0.00972016	-3.37697
		AP〇WDR89〇027823	WDR89	AP	1	NA	NA	0	0.8673	0.7315	0.1351	-0.0608993	0.79703	-2.60219	0.00991741	0.0421527	-5.11822
		AP〇WDR89〇027824	WDR89	AP	2	NA	NA	0	0.8673	0.7315	0.1351	0.0619573	0.201785	2.66144	0.00837748	0.0371648	-4.96658
		AP〇WDR90〇032928	WDR90	AP	35.1	NA	NA	0	0.969	0.8804	0.186	0.135425	0.682469	3.89181	0.000133304	0.00145778	-1.11951
		AP〇WDR90〇032929	WDR90	AP	1	NA	NA	0	0.969	0.8804	0.186	-0.132928	0.317276	-3.82116	0.000174591	0.00180143	-1.37518
		AP〇WRAP53〇039042	WRAP53	AP	1	NA	NA	0	0.9912	0.7898	0.1312	0.101378	0.245135	4.14889	4.83849e-05	0.000647847	-0.155254
		AP〇WRAP53〇039043	WRAP53	AP	2.1	NA	NA	0	0.9912	0.7898	0.1312	-0.101519	0.755025	-4.15407	4.73829e-05	0.000636445	-0.135283
		AP〇XPNPEP3〇062399	XPNPEP3	AP	2	NA	NA	0	0.9912	0.8568	0.1449	0.0758589	0.248866	2.7148	0.00717886	0.0330379	-4.8273
		AP〇XPNPEP3〇062400	XPNPEP3	AP	1	NA	NA	0	0.9912	0.8568	0.1449	-0.0759194	0.751243	-2.71599	0.00715385	0.0329517	-4.82415
		AP〇XPO1〇053694	XPO1	AP	1.1	NA	NA	0	0.9912	0.3064	0.0403	-0.0268986	0.95417	-3.4395	0.000701852	0.00539663	-2.68487
		AP〇XPO1〇053695	XPO1	AP	2	NA	NA	0	0.9912	0.3064	0.0403	0.027074	0.0459653	3.46603	0.000639494	0.0050132	-2.59779
		RI〇XPO1〇053699	XPO1	RI	1.2	1.1	1.3	0	0.9912	0.0496	0.0038	0.00200543	0.999373	2.72441	0.00698012	0.0323386	-4.80193
		AT〇XRN1〇067110	XRN1	AT	12.2	NA	NA	0	0.9912	0.2106	0.0345	0.0200056	0.066787	3.01423	0.00289087	0.0163377	-3.99813
		AT〇XRN1〇067111	XRN1	AT	42	NA	NA	0	0.9912	0.2106	0.0345	-0.0198719	0.933216	-2.99391	0.00308204	0.0171932	-4.05693
		ES〇YDJC〇061232	YDJC	ES	4	3	5	0	0.9912	0.3219	0.0505	-0.0325807	0.901453	-3.43903	0.000702998	0.00540356	-2.68639
		AD〇YDJC〇061233	YDJC	AD	2.2	2.1	3	0	0.9912	0.5078	0.0734	0.0610081	0.665674	4.22474	3.55455e-05	0.000505454	0.13927
		AP〇YES1〇044477	YES1	AP	2	NA	NA	0	0.9823	0.3631	0.0606	0.0451004	0.880339	3.79428	0.000193272	0.0019503	-1.47137
		AP〇YES1〇044478	YES1	AP	1	NA	NA	0	0.9823	0.3631	0.06	-0.0460544	0.11765	-3.88987	0.0001343	0.00146652	-1.12657
		AP〇YWHAZ〇084719	YWHAZ	AP	6	NA	NA	0	0.9912	0.5686	0.0651	-0.0604359	0.0767349	-4.09982	5.89342e-05	0.000763613	-0.34337
		AP〇YWHAZ〇084721	YWHAZ	AP	2	NA	NA	0	0.9912	0.7093	0.1151	-0.0745024	0.4072	-3.15899	0.00181465	0.0114012	-3.56876
		AP〇YWHAZ〇084723	YWHAZ	AP	5.1	NA	NA	0	0.9912	0.2146	0.0273	0.0155554	0.038774	2.83771	0.00498573	0.0249843	-4.49665
		AP〇YWHAZ〇084724	YWHAZ	AP	1	NA	NA	0	0.9912	0.7981	0.1519	0.126905	0.385687	4.25691	3.11485e-05	0.000455025	0.26553
		ES〇YWHAZ〇084732	YWHAZ	ES	3.2	2	7.1	0	0.9912	0.3066	0.0435	0.0243607	0.917143	2.9797	0.00322248	0.0177898	-4.09782
		AT〇ZBTB25〇027882	ZBTB25	AT	7.3	NA	NA	0	0.9912	0.6496	0.1324	0.133318	0.394548	5.40534	1.7371e-07	6.64877e-06	5.27783
		AT〇ZBTB25〇027883	ZBTB25	AT	8	NA	NA	0	0.9912	0.6496	0.1324	-0.133036	0.605235	-5.39027	1.87014e-07	7.10354e-06	5.20602
		ES〇ZBTB25〇027885	ZBTB25	ES	7.1:7.2	6	8	0	0.9336	1	0.1925	0.0895542	0.280826	2.54204	0.011736	0.0479721	-5.26889
		AP〇ZCCHC8〇024958	ZCCHC8	AP	2.1	NA	NA	0	0.9912	0.7372	0.124	0.0809951	0.203152	3.46752	0.000636143	0.00499652	-2.59287
		AP〇ZCCHC8〇024959	ZCCHC8	AP	1	NA	NA	0	0.9912	0.9229	0.1586	-0.124998	0.700839	-4.20411	3.8671e-05	0.000543536	0.0587299
		AP〇ZCCHC8〇024960	ZCCHC8	AP	11.1	NA	NA	0	0.9912	0.3655	0.0719	0.0451509	0.0956542	3.38939	0.000835459	0.00619699	-2.84773
		AT〇ZDHHC24〇017064	ZDHHC24	AT	3	NA	NA	0	0.9912	0.4762	0.0779	0.0961656	0.788296	6.62262	2.86205e-10	2.9659e-08	11.549
		AT〇ZDHHC24〇017065	ZDHHC24	AT	7	NA	NA	0	0.9912	0.4762	0.0779	-0.0964006	0.211725	-6.64036	2.59097e-10	2.72021e-08	11.6468
		ES〇ZDHHC24〇017067	ZDHHC24	ES	4	2	5	0	0.8584	1	0.2176	0.221924	0.428777	5.3834	1.93401e-07	7.28163e-06	5.17335
		AP〇ZDHHC9〇090051	ZDHHC9	AP	1	NA	NA	0	0.9912	0.1534	0.0256	0.0159792	0.958161	3.23647	0.00140457	0.00935584	-3.3314
		AP〇ZDHHC9〇090052	ZDHHC9	AP	2.1	NA	NA	0	0.9912	0.1534	0.0256	-0.0159675	0.0418425	-3.23421	0.0014152	0.00940992	-3.3384
		AT〇ZFP41〇085399	ZFP41	AT	6	NA	NA	0	0.9912	0.4821	0.0885	-0.118494	0.438523	-7.15712	1.3315e-11	2.04201e-09	14.5689
		AT〇ZFP41〇085400	ZFP41	AT	4	NA	NA	0	0.9912	0.4962	0.0802	0.093611	0.457995	6.33818	1.37955e-09	1.11695e-07	10.0045
		AT〇ZFP41〇085401	ZFP41	AT	3	NA	NA	0	0.9912	0.3531	0.043	0.0255392	0.103176	3.05873	0.00250979	0.0146464	-3.8681
		ES〇ZMYM2〇025414	ZMYM2	ES	17	16	18	0	0.9867	0.0988	0.0078	0.00326943	0.00304228	2.64251	0.00884444	0.0387089	-5.01539
		RI〇ZMYM2〇025416	ZMYM2	RI	4.2	4.1	4.3	0	0.9867	0.6895	0.1045	-0.0714672	0.666036	-3.46001	0.000653151	0.00510158	-2.61757
		ES〇ZMYM2〇025417	ZMYM2	ES	3	2	4.1	0	0.9823	0.6962	0.1022	0.0625086	0.339292	2.92382	0.00383384	0.0203225	-4.25694
		AP〇ZMYND8〇059708	ZMYND8	AP	4	NA	NA	0	0.9889	0.2605	0.0342	-0.0383515	0.0176168	-5.68059	4.40172e-08	2.12908e-06	6.61568
		ES〇ZMYND8〇059721	ZMYND8	ES	3.2:5	1	6	0	0.9867	0.0705	0.0132	0.00721298	0.0102758	3.12379	0.00203534	0.0124721	-3.67485
		AP〇ZNF107〇079830	ZNF107	AP	3.1	NA	NA	0	0.9712	0.8202	0.1365	0.0930598	0.208406	3.87429	0.000142578	0.00153749	-1.18329
		AP〇ZNF107〇079831	ZNF107	AP	1	NA	NA	0	0.9712	0.8202	0.1378	-0.101324	0.783366	-4.18333	4.2085e-05	0.000580624	-0.0220835
		RI〇ZNF131〇071925	ZNF131	RI	7.3	7.2	7.4	0	0.9602	0.5773	0.0993	-0.0645081	0.882332	-3.32863	0.00102926	0.0073053	-3.0423
		RI〇ZNF131〇071939	ZNF131	RI	4.2	4.1	4.3	0	0.9779	0.7506	0.1448	0.0737187	0.751786	2.52543	0.0122881	0.049664	-5.30991
		AA〇ZNF142〇057509	ZNF142	AA	3.1	2.2	3.2	0	0.9358	0.2387	0.0236	-0.0212197	0.0107391	-4.18772	4.13408e-05	0.000573172	-0.00504315
		AA〇ZNF142〇057510	ZNF142	AA	2.1	1.4	2.2	0	0.9801	0.4111	0.0591	-0.0293206	0.922366	-2.53171	0.0120767	0.0490127	-5.29443
		RI〇ZNF142〇057511	ZNF142	RI	1.2:1.3	1.1	1.4	0	0.9668	0.6745	0.141	0.152445	0.761323	5.81219	2.2462e-08	1.18605e-06	7.27259
		AA〇ZNF142〇057512	ZNF142	AA	1.3	1.1	1.4	0	0.9624	0.6071	0.0995	0.0714942	0.834117	3.78731	0.000198416	0.00199281	-1.49622
		AT〇ZNF169〇086926	ZNF169	AT	4.3	NA	NA	0	0.9912	0.7792	0.1142	0.0910428	0.331431	4.04867	7.22515e-05	0.00089959	-0.537463
		AT〇ZNF169〇086927	ZNF169	AT	6.2	NA	NA	0	0.9912	0.8799	0.1491	-0.110782	0.613756	-3.98221	9.38676e-05	0.0011062	-0.786468
		AD〇ZNF200〇033464	ZNF200	AD	1.3	1.2	2	0	0.9735	0.8609	0.1705	0.0931205	0.568411	2.88982	0.00425596	0.0220502	-4.35238
		AD〇ZNF200〇033465	ZNF200	AD	1.2:1.3	1.1	2	0	0.9602	0.8132	0.1619	-0.114314	0.809718	-3.61363	0.000377252	0.00331609	-2.1024
		AD〇ZNF200〇033466	ZNF200	AD	1.2	1.1	2	0	0.8783	1	0.1628	-0.145032	0.804997	-4.58477	7.76925e-06	0.000150285	1.59795
		ES〇ZNF207〇040205	ZNF207	ES	10	9	11	0	0.9912	0.7964	0.1505	-0.135536	0.508824	-4.7571	3.63213e-06	8.22216e-05	2.33073
		ES〇ZNF207〇040208	ZNF207	ES	00:02:03.100000	1	3.2	0	0.9912	0.0665	0.0064	0.00297317	0.00450101	2.87688	0.00442744	0.0227628	-4.38843
		AT〇ZNF233〇050310	ZNF233	AT	6	NA	NA	0	0.9889	0.7933	0.16	0.108094	0.209035	3.80701	0.000184195	0.00188179	-1.42586
		AT〇ZNF233〇050311	ZNF233	AT	7.2	NA	NA	0	0.9889	0.7933	0.16	-0.108032	0.791027	-3.80425	0.000186128	0.00189653	-1.43574
		AT〇ZNF263〇033508	ZNF263	AT	5.2	NA	NA	0	0.9912	0.2289	0.0301	0.0229526	0.0739073	4.20014	3.93032e-05	0.000551213	0.0432389
		AT〇ZNF263〇033509	ZNF263	AT	7	NA	NA	0	0.9912	0.2289	0.0301	-0.022856	0.926076	-4.18314	4.2118e-05	0.000580901	-0.0228322
		ES〇ZNF263〇033510	ZNF263	ES	3	2	4	0	0.9513	0.5896	0.0788	0.0612208	0.929078	3.90069	0.000128823	0.00141948	-1.08708
		ES〇ZNF263〇033511	ZNF263	ES	3:4:5.1:6	2	7	0	0.9757	0.9145	0.1727	0.0925313	0.578391	2.67606	0.00803235	0.0359926	-4.92868
		ES〇ZNF263〇033513	ZNF263	ES	6	2	7	1	0.9093	0.74	0.1336	0.0902918	0.534739	3.84067	0.000162113	0.00169605	-1.30496
		ES〇ZNF263〇033515	ZNF263	ES	00:04:05.100000	2	6	1	0.8009	0.7747	0.1094	-0.0850115	0.103538	-4.17135	4.41822e-05	0.000603259	-0.0685192
		AP〇ZNF3〇080874	ZNF3	AP	3	NA	NA	0	0.9889	0.6462	0.0695	0.0616939	0.0823257	4.29936	2.61361e-05	0.000395429	0.43342
		AP〇ZNF3〇080875	ZNF3	AP	1	NA	NA	0	0.9889	0.6462	0.0695	-0.0616075	0.917678	-4.29644	2.6455e-05	0.000399179	0.42181
		AT〇ZNF320〇051638	ZNF320	AT	9	NA	NA	0	0.9912	0.6352	0.0842	0.0432372	0.854948	2.69888	0.00751902	0.0342283	-4.86911
		AT〇ZNF320〇051639	ZNF320	AT	11	NA	NA	0	0.9912	0.6352	0.0842	-0.042761	0.145052	-2.66902	0.00819697	0.0365879	-4.94696
		AT〇ZNF451〇076581	ZNF451	AT	5	NA	NA	0	0.9912	0.6274	0.0905	0.0643633	0.196941	4.16333	4.56419e-05	0.000618492	-0.0995509
		AT〇ZNF451〇076583	ZNF451	AT	18	NA	NA	0	0.9912	0.6613	0.1002	-0.0689313	0.735345	-3.88629	0.000136159	0.00148117	-1.13961
		AT〇ZNF525〇051710	ZNF525	AT	6.2	NA	NA	0	0.9889	0.6816	0.0962	0.07058	0.852701	3.98599	9.24899e-05	0.00109226	-0.772411
		AT〇ZNF525〇051712	ZNF525	AT	7	NA	NA	0	0.9889	0.6293	0.091	-0.090989	0.108267	-5.54913	8.52937e-08	3.70665e-06	5.97054
		AP〇ZNF587B〇052344	ZNF587B	AP	1	NA	NA	0	0.9779	0.7337	0.1489	0.18637	0.779604	6.61842	2.93032e-10	3.02004e-08	11.5258
		AP〇ZNF587B〇052345	ZNF587B	AP	2	NA	NA	0	0.9779	0.7337	0.1489	-0.185868	0.219919	-6.60403	3.17607e-10	3.21434e-08	11.4466
		AT〇ZNF587B〇052347	ZNF587B	AT	7	NA	NA	0	0.9912	0.4784	0.0743	-0.0727301	0.265292	-4.804	2.94261e-06	6.97029e-05	2.53397
		AP〇ZNF623〇085469	ZNF623	AP	1	NA	NA	0	0.9668	0.8356	0.1465	-0.134878	0.519165	-4.97035	1.3779e-06	3.75247e-05	3.26758
		AP〇ZNF623〇085470	ZNF623	AP	3.1	NA	NA	0	0.9668	0.7183	0.103	0.0601296	0.0823448	3.36659	0.000903783	0.00659599	-2.9211
		AP〇ZNF623〇085471	ZNF623	AP	2	NA	NA	0	0.9668	0.8068	0.1381	0.0763355	0.398295	2.90179	0.00410269	0.0214291	-4.31889
		AP〇ZNF638〇053926	ZNF638	AP	21.1	NA	NA	0	0.9889	0.6673	0.0792	0.046844	0.0927794	3.03793	0.00268181	0.0154318	-3.92911
		AP〇ZNF638〇053927	ZNF638	AP	1.1	NA	NA	0	0.9889	0.6673	0.0792	-0.046819	0.907259	-3.04169	0.0026499	0.0152834	-3.9181
		AD〇ZNF638〇053931	ZNF638	AD	21.3	21.2	22	0	0.9867	0.4086	0.0454	0.0228222	0.0524189	2.87482	0.00445532	0.0228878	-4.39416
		AA〇ZNF638〇053932	ZNF638	AA	2.1	1.1	2.2	1	0.9204	0.5111	0.0895	0.076044	0.0938696	4.41046	1.6412e-05	0.000272734	0.879352
		AT〇ZNF670〇010507	ZNF670	AT	4	NA	NA	0	0.9912	0.6709	0.1533	-0.204984	0.766485	-7.56931	1.13915e-12	2.41451e-10	16.9949
		AT〇ZNF670〇010508	ZNF670	AT	10.3	NA	NA	0	0.9912	0.5392	0.0858	0.0629115	0.0796918	3.71781	0.00025731	0.00245796	-1.7418
		AT〇ZNF670〇010509	ZNF670	AT	11	NA	NA	0	0.9912	0.6023	0.1201	0.142563	0.153734	6.81988	9.37959e-11	1.10045e-08	12.6461
		AT〇ZNF69〇047757	ZNF69	AT	4.2	NA	NA	0	0.9912	0.6626	0.1298	0.0786505	0.371093	3.06967	0.00242345	0.014248	-3.83585
		AT〇ZNF69〇047758	ZNF69	AT	5	NA	NA	0	0.9912	0.6626	0.1298	-0.0786503	0.628851	-3.0691	0.00242791	0.0142612	-3.83755
		ES〇ZNF692〇010559	ZNF692	ES	5.1:5.2	4	6.1	0	0.9912	0.2357	0.0421	-0.0205703	0.948601	-2.6009	0.00995356	0.0422704	-5.12148
		RI〇ZNF692〇010561	ZNF692	RI	3.5:3.6	3.4	3.7	0	0.9779	0.6565	0.0994	0.0862498	0.898701	5.08215	8.1885e-07	2.43353e-05	3.77173
		RI〇ZNF692〇010563	ZNF692	RI	3.5	3.4	3.6	0	0.9867	0.9085	0.1832	0.0980912	0.536065	2.72293	0.00701047	0.032429	-4.80585
		AT〇ZNF696〇085409	ZNF696	AT	2.2	NA	NA	0	0.9912	0.447	0.0827	0.0504494	0.107905	3.63972	0.000343047	0.00307435	-2.01293
		AT〇ZNF696〇085410	ZNF696	AT	4	NA	NA	0	0.9912	0.447	0.0827	-0.0503693	0.892156	-3.6322	0.000352596	0.00314363	-2.03878
		AP〇ZNF700〇047760	ZNF700	AP	2.1	NA	NA	0	0.9889	0.9782	0.2043	0.18092	0.44787	4.68305	5.04846e-06	0.00010566	2.01316
		AP〇ZNF700〇047761	ZNF700	AP	1	NA	NA	0	0.9889	0.9782	0.2043	-0.180995	0.552057	-4.68533	4.99765e-06	0.00010489	2.02291
		ES〇ZNF707〇085478	ZNF707	ES	10	8.2	11	0	0.9403	0.6101	0.1126	0.0630585	0.19506	2.97393	0.00328117	0.0180487	-4.11438
		AD〇ZNF707〇085481	ZNF707	AD	7.2	7.1	8.2	0	0.9071	0.9452	0.1433	-0.119137	0.413357	-4.26165	3.05452e-05	0.000449427	0.284237
		ES〇ZNF707〇085485	ZNF707	ES	4.2:5.1:5.2	1	6	0	0.9093	1	0.2218	0.200547	0.238685	5.25397	3.62137e-07	1.23558e-05	4.56353
		ES〇ZNF707〇085488	ZNF707	ES	5.2	1	6	0	0.8518	1	0.1895	0.150237	0.449718	4.10292	5.82081e-05	0.00075573	-0.331553
		AT〇ZNF746〇082199	ZNF746	AT	5	NA	NA	0	0.9912	0.149	0.0233	0.0184944	0.0478132	4.18268	4.21972e-05	0.000581364	-0.0246259
		AT〇ZNF746〇082200	ZNF746	AT	8.2	NA	NA	0	0.9912	0.149	0.0233	-0.0184985	0.952137	-4.18264	4.22034e-05	0.000581364	-0.0247657
		AT〇ZNF774〇032483	ZNF774	AT	5.3	NA	NA	0	0.9912	0.9185	0.1543	0.0866648	0.595666	2.88851	0.00427303	0.0221157	-4.35604
		AT〇ZNF774〇032484	ZNF774	AT	6	NA	NA	0	0.9912	0.9185	0.1543	-0.0876646	0.404502	-2.92264	0.00384775	0.020379	-4.26025
		AP〇ZNF780A〇049859	ZNF780A	AP	1	NA	NA	0	0.9181	1	0.119	0.123327	0.822255	5.4479	1.40928e-07	5.57494e-06	5.4814
		AP〇ZNF780A〇049861	ZNF780A	AP	2	NA	NA	0	0.9181	1	0.119	-0.124341	0.177712	-5.508	1.04681e-07	4.37567e-06	5.77097
		AP〇ZNF783〇082179	ZNF783	AP	5	NA	NA	0	0.9735	1	0.1673	0.0806443	0.461296	2.65247	0.00859594	0.0379094	-4.98975
		AP〇ZNF783〇082181	ZNF783	AP	1	NA	NA	0	0.9735	1	0.1633	-0.0824502	0.505916	-2.75839	0.00631704	0.0299192	-4.71159
		AP〇ZNF792〇049006	ZNF792	AP	3.1	NA	NA	0	0.9712	0.7019	0.0823	0.0454279	0.0581501	3.32448	0.00104392	0.00739066	-3.05547
		AP〇ZNF792〇049007	ZNF792	AP	1	NA	NA	0	0.9712	0.7019	0.0823	-0.045466	0.941826	-3.32227	0.0010518	0.00743828	-3.06248
		AP〇ZNF799〇047797	ZNF799	AP	1	NA	NA	0	0.9646	1	0.1725	-0.0895061	0.630979	-2.64532	0.00877362	0.0384943	-5.00816
		AP〇ZNF799〇047798	ZNF799	AP	2	NA	NA	0	0.9646	1	0.1725	0.0884686	0.369094	2.61416	0.00958736	0.0410998	-5.08785
		ES〇ZNF799〇047799	ZNF799	ES	3	1	4	0	0.8075	1	0.2511	0.117443	0.303766	2.78378	0.00585941	0.0282412	-4.6434
		AT〇ZNF814〇052353	ZNF814	AT	7.2	NA	NA	0	0.9912	0.3433	0.0475	-0.0332692	0.161127	-3.64485	0.000336678	0.00303543	-1.99528
		AT〇ZNF814〇052354	ZNF814	AT	9	NA	NA	0	0.9912	0.6482	0.1378	-0.105644	0.36913	-3.96121	0.000101891	0.0011782	-0.864417
		AT〇ZNF814〇052355	ZNF814	AT	4.2	NA	NA	0	0.9912	0.3747	0.0707	0.0656092	0.181439	5.03565	1.01776e-06	2.90001e-05	3.56098
		AT〇ZNF814〇052356	ZNF814	AT	8.3	NA	NA	0	0.9912	0.3273	0.0566	0.0424795	0.11626	4.05323	7.09563e-05	0.000885672	-0.520239
		AT〇ZNF814〇052357	ZNF814	AT	3.2	NA	NA	0	0.9912	0.2171	0.0349	0.0277914	0.0612842	4.13226	5.17408e-05	0.00068442	-0.219237
		AP〇ZNF816〇051640	ZNF816	AP	7	NA	NA	0	0.9668	1	0.1691	0.104191	0.540046	3.26247	0.00128751	0.00875517	-3.25058
		AP〇ZNF816〇051641	ZNF816	AP	1.1	NA	NA	0	0.9668	1	0.1691	-0.104262	0.460393	-3.26447	0.00127888	0.0087163	-3.24433
		AT〇ZNF816〇051642	ZNF816	AT	4.3	NA	NA	0	0.9912	0.2437	0.0396	-0.0223201	0.0574152	-3.22296	0.00146924	0.00968605	-3.37316
		AP〇ZNF841〇051403	ZNF841	AP	1	NA	NA	0	0.9867	0.7188	0.1218	-0.123395	0.760532	-5.34588	2.32234e-07	8.51871e-06	4.99537
		AP〇ZNF841〇051405	ZNF841	AP	2.1	NA	NA	0	0.9867	0.7188	0.1218	0.123569	0.239567	5.35136	2.26115e-07	8.35565e-06	5.02133
		RI〇ZWINT〇011811	ZWINT	RI	7.2	7.1	7.3	0	0.9801	0.3807	0.0586	-0.0463516	0.158327	-3.83689	0.00016446	0.00171662	-1.31858
		RI〇ZWINT〇011813	ZWINT	RI	2.2	2.1	2.3	0	0.9779	0.4705	0.0727	0.0465096	0.109825	3.27691	0.00122648	0.00843851	-3.20545
		AT〇ZXDC〇066596	ZXDC	AT	6.2	NA	NA	0	0.9912	0.7051	0.1372	-0.0932986	0.336778	-3.4154	0.000763375	0.00576024	-2.76344
		AT〇ZXDC〇066597	ZXDC	AT	10	NA	NA	0	0.9912	0.7051	0.1372	0.0934751	0.663402	3.42379	0.000741403	0.00563133	-2.73614
DEAS_Multi_DEG_down	2438	AT〇AAK1〇053856	AAK1	AT	18.2	NA	NA	0	0.9912	0.8574	0.1678	0.143793	0.334072	4.54385	9.27846e-06	0.000173647	1.42717
		AT〇AAK1〇053858	AAK1	AT	23	NA	NA	0	0.9912	0.8985	0.1738	-0.141426	0.585963	-4.15796	4.6644e-05	0.000628848	-0.120282
		ES〇AAMDC〇017979	AAMDC	ES	6	4	7	0	0.9912	0.2033	0.0257	-0.0109441	0.976828	-2.6097	0.00970929	0.0414998	-5.09919
		ES〇AAMDC〇017980	AAMDC	ES	5	4	6	0	0.9912	0.9188	0.1523	0.0631444	0.212784	2.95801	0.00344826	0.0187475	-4.15991
		AD〇AAMDC〇017985	AAMDC	AD	1.2:1.3	1.1	4	0	0.9912	0.1835	0.0229	0.013742	0.983276	3.1809	0.00168866	0.0107907	-3.50217
		AT〇ABCA9〇043157	ABCA9	AT	39	NA	NA	0	0.9867	0.5859	0.082	-0.0523254	0.926559	-3.22979	0.00143621	0.00953122	-3.35207
		AT〇ABCA9〇043158	ABCA9	AT	6.2	NA	NA	0	0.9867	0.5859	0.082	0.052453	0.0734418	3.23768	0.00139893	0.00932928	-3.32766
		AT〇ABCC9〇020714	ABCC9	AT	42	NA	NA	0	0.9912	0.0159	0.0023	-0.0014444	0.000652366	-3.23518	0.00141061	0.00938495	-3.33538
		AT〇ABCC9〇020715	ABCC9	AT	43	NA	NA	0	0.9912	0.0995	0.0112	0.0168279	0.988477	7.89293	1.56925e-13	4.40715e-11	18.954
		AT〇ABCC9〇020716	ABCC9	AT	7.2	NA	NA	0	0.9912	0.0995	0.0109	-0.0152814	0.0108549	-7.26111	7.21317e-12	1.22114e-09	15.1734
		RI〇ABHD14B〇065141	ABHD14B	RI	6.3	6.2	6.4	0	0.9912	0.1442	0.0193	0.0160249	0.0223041	4.72181	4.25125e-06	9.25982e-05	2.17888
		RI〇ABHD14B〇065142	ABHD14B	RI	3.2	3.1	3.3	0	0.9867	0.5619	0.0782	0.0686082	0.900502	4.47796	1.23172e-05	0.000218074	1.15488
		ES〇ABHD14B〇065144	ABHD14B	ES	3.1:3.3	2.2	6.1	1	0.8982	0.8436	0.1894	-0.0990671	0.316801	-2.67387	0.00808329	0.0361856	-4.93438
		ES〇ABHD14B〇065145	ABHD14B	ES	3.3	2.2	6.1	1	0.9292	0.3278	0.0437	-0.0410087	0.904664	-4.60385	7.14935e-06	0.000140532	1.67799
		AA〇ABHD14B〇065146	ABHD14B	AA	3.1:3.2	2.2	3.3	0	0.9912	0.723	0.1152	0.121047	0.272683	6.29546	1.74058e-09	1.35083e-07	9.77645
		AP〇ABHD17A〇046553	ABHD17A	AP	2.1	NA	NA	0	0.9912	0.7265	0.1219	0.0436029	0.0833548	2.5322	0.0120604	0.0489728	-5.29322
		AP〇ABHD17A〇046554	ABHD17A	AP	1	NA	NA	0	0.9912	0.7265	0.1219	-0.0435976	0.91658	-2.53191	0.0120701	0.0489989	-5.29394
		ES〇ABHD17A〇046556	ABHD17A	ES	4.3:5.1	4.2	5.2	0	0.9889	0.7004	0.0799	0.0395466	0.953568	2.7708	0.00608954	0.0290945	-4.67835
		AD〇ABHD17A〇046558	ABHD17A	AD	4.3	4.2	5.1	0	0.9912	0.2911	0.0469	0.0570274	0.0833211	6.41971	8.82825e-10	7.65825e-08	10.4425
		ES〇ABHD17A〇046559	ABHD17A	ES	00:03:04.100000	2.2	4.2	0	0.8296	1	0.1751	0.138846	0.885253	4.6487	5.87386e-06	0.000119269	1.86724
		AA〇ABHD17A〇046560	ABHD17A	AA	4.1	2.2	4.2	0	0.9912	0.0716	0.0054	0.00278577	0.997984	3.14855	0.00187764	0.0117183	-3.60032
		AT〇ACAA1〇064015	ACAA1	AT	9.4	NA	NA	0	0.9912	0.0971	0.019	0.018189	0.0283924	5.15742	5.74143e-07	1.80793e-05	4.11607
		AT〇ACAA1〇064016	ACAA1	AT	12	NA	NA	0	0.9912	0.1127	0.0207	-0.0204216	0.96832	-5.40776	1.71665e-07	6.60427e-06	5.28935
		AD〇ACAA1〇064017	ACAA1	AD	9.2:9.3	9.1	10	0	0.9912	1	0.188	0.124444	0.589576	3.53043	0.000509015	0.00419934	-2.38388
		RI〇ACAA1〇064019	ACAA1	RI	9.2	9.1	9.3	0	0.9912	0.4913	0.0844	0.0766243	0.150003	4.9291	1.66604e-06	4.39399e-05	3.08382
		ES〇ACAA1〇064022	ACAA1	ES	6	5	7	0	0.9912	0.292	0.0509	-0.0484977	0.913244	-5.24722	3.74067e-07	1.26476e-05	4.53204
		AT〇ACADM〇003483	ACADM	AT	14	NA	NA	0	0.9912	0.0767	0.0146	-0.00744359	0.982917	-2.53599	0.0119344	0.0486063	-5.28385
		AT〇ACADM〇003486	ACADM	AT	13.2	NA	NA	0	0.9912	0.0767	0.0146	0.00746018	0.0170823	2.54136	0.0117581	0.0480492	-5.27056
		ES〇ACADM〇003510	ACADM	ES	2.2	1	3	0	0.9889	0.3413	0.0479	-0.0262046	0.933768	-2.72479	0.00697235	0.032309	-4.80092
		AT〇ACAT1〇018599	ACAT1	AT	10.2	NA	NA	0	0.9912	0.1097	0.0157	0.00863584	0.0129852	3.05481	0.00254138	0.0147828	-3.87961
		AT〇ACAT1〇018600	ACAT1	AT	13	NA	NA	0	0.9912	0.2201	0.0289	-0.0168206	0.971887	-3.15179	0.00185787	0.0116215	-3.59054
		AT〇ACAT1〇018601	ACAT1	AT	6	NA	NA	0	0.9912	0.1133	0.015	0.00820812	0.0151036	2.9812	0.00320738	0.0177295	-4.09351
		ES〇ACAT1〇018602	ACAT1	ES	5	4	7	0	0.9912	0.1009	0.01	-0.00568335	0.993229	-2.79359	0.00569079	0.0276061	-4.6169
		AP〇ACBD4〇041938	ACBD4	AP	1	NA	NA	0	0.9823	0.351	0.0525	-0.046157	0.0423562	-4.69006	4.89428e-06	0.000103251	2.04306
		AP〇ACBD4〇041939	ACBD4	AP	3.1	NA	NA	0	0.9823	0.351	0.0525	0.0468004	0.957659	4.76432	3.51665e-06	7.99699e-05	2.36192
		AA〇ACBD4〇041946	ACBD4	AA	8.1	7	8.2	0	0.958	0.8434	0.1243	0.0723617	0.533928	3.08399	0.00231465	0.0137686	-3.79352
		RI〇ACBD4〇041948	ACBD4	RI	3.4	3.3	3.5	0	0.9712	0.7933	0.1286	0.0731318	0.26502	3.17095	0.00174481	0.0110645	-3.53245
		AP〇ACOT2〇028299	ACOT2	AP	1	NA	NA	0	0.9912	0.7824	0.1006	-0.0874529	0.119047	-3.88034	0.000139306	0.00151019	-1.16128
		AP〇ACOT2〇028300	ACOT2	AP	2.1	NA	NA	0	0.9912	0.7824	0.1006	0.0874733	0.880988	3.88097	0.000138969	0.00150726	-1.15898
		AP〇ACSBG1〇032055	ACSBG1	AP	2	NA	NA	0	0.9735	0.6178	0.0784	-0.100783	0.0400939	-6.20985	2.76487e-09	1.99742e-07	9.32271
		AP〇ACSBG1〇032056	ACSBG1	AP	1	NA	NA	0	0.9735	0.6178	0.0784	0.101363	0.959788	6.24859	2.24358e-09	1.66742e-07	9.52751
		AT〇ACSL1〇071321	ACSL1	AT	27	NA	NA	0	0.9912	0.0641	0.0078	-0.0042574	0.993555	-2.65269	0.00859039	0.037896	-4.98917
		AT〇ACSL1〇071322	ACSL1	AT	18.2	NA	NA	0	0.9912	0.0641	0.0078	0.00425639	0.00644427	2.65199	0.00860774	0.0379502	-4.99099
		ME〇ACSL1〇071323	ACSL1	ME	16|17	15	18.1	0	0.9845	0.6992	0.0998	0.0830252	0.890712	3.72361	0.000251819	0.00241166	-1.72143
		AT〇ACSL6〇073246	ACSL6	AT	27	NA	NA	0	0.9912	0.8825	0.1664	-0.099474	0.89499	-3.13274	0.00197697	0.0121926	-3.64797
		AT〇ACSL6〇073248	ACSL6	AT	39	NA	NA	0	0.9912	0.8825	0.1664	0.0995237	0.105053	3.13463	0.00196488	0.0121422	-3.6423
		AT〇ACYP2〇053566	ACYP2	AT	13	NA	NA	0	0.9912	0.3336	0.053	-0.0294465	0.934117	-2.83012	0.005101	0.0254399	-4.51746
		AT〇ACYP2〇053568	ACYP2	AT	6	NA	NA	0	0.9912	0.257	0.0296	0.0143046	0.0347756	2.61873	0.00946383	0.0407061	-5.07621
		AT〇ADAL〇030232	ADAL	AT	11.2	NA	NA	0	0.9912	0.7433	0.1195	-0.0905724	0.238183	-4.16823	4.47451e-05	0.000608173	-0.080606
		AT〇ADAL〇030234	ADAL	AT	13	NA	NA	0	0.9912	0.7433	0.1195	0.0903715	0.761829	4.15899	4.64506e-05	0.000626993	-0.116316
		ES〇ADAL〇030238	ADAL	ES	2	1	3	0	0.9027	0.7325	0.1016	0.0673925	0.945508	3.16081	0.00180384	0.0113508	-3.56324
		AP〇ADAMTSL4〇007484	ADAMTSL4	AP	3.1	NA	NA	0	0.8341	0.8266	0.1507	0.119328	0.208655	4.1405	5.00504e-05	0.00066677	-0.187547
		AP〇ADAMTSL4〇007485	ADAMTSL4	AP	1	NA	NA	0	0.8341	0.8266	0.1507	-0.11849	0.792128	-4.10741	5.71709e-05	0.000743338	-0.314412
		AT〇ADAMTSL4〇007486	ADAMTSL4	AT	16.2	NA	NA	0	0.9912	0.342	0.0607	0.0362021	0.0903573	3.2121	0.0015232	0.00995387	-3.40662
		AT〇ADAMTSL4〇007487	ADAMTSL4	AT	20	NA	NA	0	0.9912	0.342	0.0607	-0.0361429	0.90966	-3.20641	0.00155223	0.0101086	-3.42412
		AP〇ADI1〇052562	ADI1	AP	1	NA	NA	0	0.9912	0.719	0.0986	-0.035208	0.944379	-2.63907	0.00893157	0.0389764	-5.0242
		AP〇ADI1〇052563	ADI1	AP	2	NA	NA	0	0.9912	0.719	0.0986	0.0352188	0.0556545	2.6402	0.00890295	0.0388817	-5.02132
		AT〇ADRA1A〇083135	ADRA1A	AT	8	NA	NA	0	0.9226	0.9318	0.2387	0.310222	0.711668	7.54165	1.34665e-12	2.77577e-10	16.8297
		AT〇ADRA1A〇083138	ADRA1A	AT	5.2	NA	NA	0	0.9226	0.5161	0.1038	-0.0624099	0.0770943	-3.41766	0.000757405	0.00573156	-2.7561
		AT〇ADRA1A〇083140	ADRA1A	AT	7.2	NA	NA	0	0.9226	0.7612	0.1729	-0.220885	0.178356	-7.06737	2.25062e-11	3.33768e-09	14.0516
		AP〇ADSSL1〇029548	ADSSL1	AP	2	NA	NA	0	0.9004	0.678	0.1172	0.0918724	0.102503	3.95118	0.000105951	0.00121482	-0.90153
		AP〇ADSSL1〇029549	ADSSL1	AP	13.1	NA	NA	0	0.9004	0.8449	0.1648	0.106606	0.138604	3.73541	0.000240997	0.00232786	-1.67996
		AP〇ADSSL1〇029550	ADSSL1	AP	1	NA	NA	0	0.9004	0.8596	0.2112	-0.197251	0.75934	-5.10552	7.3367e-07	2.2149e-05	3.87823
		AA〇ADSSL1〇029553	ADSSL1	AA	6.1	5	6.2	0	0.792	0.6684	0.1246	-0.105439	0.872251	-4.52722	9.96881e-06	0.000183887	1.35817
		AT〇AFF4〇073324	AFF4	AT	21	NA	NA	0	0.9912	0.1926	0.0207	-0.011807	0.973101	-2.52607	0.0122663	0.0495895	-5.30833
		AT〇AFF4〇073325	AFF4	AT	13.2	NA	NA	0	0.9912	0.1926	0.0207	0.0118023	0.0268855	2.52444	0.0123217	0.049773	-5.31234
		AT〇AGBL5〇052924	AGBL5	AT	11.2	NA	NA	0	0.9912	0.6896	0.1221	0.0671268	0.341082	2.78961	0.00575874	0.0278635	-4.62768
		AT〇AGBL5〇052925	AGBL5	AT	16	NA	NA	0	0.9912	0.6896	0.1221	-0.0667266	0.659057	-2.77168	0.00607361	0.0290275	-4.67597
		ES〇AGBL5〇052926	AGBL5	ES	14	13	15	0	0.8805	1	0.1917	-0.111495	0.609299	-3.30764	0.00110544	0.00775294	-3.10879
		AT〇AIG1〇077970	AIG1	AT	2	NA	NA	0	0.9912	0.4372	0.0523	0.0255435	0.0857688	2.54569	0.0116177	0.0476203	-5.25984
		AT〇AIG1〇077971	AIG1	AT	9	NA	NA	0	0.9912	0.519	0.0647	0.0246304	0.0333693	3.39997	0.000805398	0.00600773	-2.81351
		AT〇AIG1〇077972	AIG1	AT	10	NA	NA	0	0.9912	0.5855	0.0873	-0.064173	0.815871	-4.33445	2.2586e-05	0.000353255	0.573225
		AA〇AIG1〇077975	AIG1	AA	5.1	4	5.2	0	0.8407	0.7694	0.1094	0.0742953	0.151215	3.49894	0.000569328	0.00458308	-2.48891
		AT〇AJAP1〇000352	AJAP1	AT	6	NA	NA	0	0.9226	0.9848	0.2821	0.148544	0.246345	2.80755	0.00545844	0.0267097	-4.57904
		AT〇AJAP1〇000353	AJAP1	AT	7	NA	NA	0	0.9226	0.9848	0.2821	-0.147028	0.753993	-2.77883	0.0059462	0.0285615	-4.65675
		AP〇AK3〇085775	AK3	AP	1	NA	NA	0	0.9912	0.2135	0.0241	0.0127509	0.014959	3.16038	0.00180635	0.0113633	-3.56452
		AP〇AK3〇085776	AK3	AP	2	NA	NA	0	0.9912	0.2135	0.0241	-0.012753	0.98503	-3.16134	0.00180068	0.0113388	-3.56161
		AP〇AK4〇003287	AK4	AP	4.1	NA	NA	0	0.8695	0.8493	0.1617	0.139753	0.610275	5.03984	9.98054e-07	2.85653e-05	3.57992
		AP〇AK4〇003288	AK4	AP	1	NA	NA	0	0.8695	0.7021	0.1155	-0.0748174	0.198973	-4.04195	7.42003e-05	0.000918763	-0.562802
		AP〇AK4〇003289	AK4	AP	3	NA	NA	0	0.8695	0.5513	0.099	-0.0556426	0.165667	-2.8754	0.00444747	0.0228527	-4.39255
		AP〇AKAP2〇087177	AKAP2	AP	1	NA	NA	0	0.9535	0.8144	0.1526	0.161904	0.212484	6.06173	6.0979e-09	3.95967e-07	8.54787
		ES〇AKAP2〇087178	AKAP2	ES	12	11	13	0	0.9159	0.0296	0.0017	-0.00109333	0.000153991	-4.1555	4.71104e-05	0.000633424	-0.129777
		ES〇AKAP2〇087179	AKAP2	ES	11:12:00	10	13	1	0.8717	0.0444	0.003	-0.0042092	0.000592845	-5.54116	8.87573e-08	3.82022e-06	5.93175
		ES〇AKAP2〇087180	AKAP2	ES	11	10	13	1	0.9535	0.534	0.0799	-0.0798658	0.710519	-5.30367	2.84982e-07	1.01071e-05	4.79636
		AT〇AKR1A1〇002695	AKR1A1	AT	5.2	NA	NA	0	0.9912	0.2231	0.0354	0.0271566	0.0571466	4.06275	6.83238e-05	0.000860463	-0.484236
		AT〇AKR1A1〇002696	AKR1A1	AT	10	NA	NA	0	0.9912	0.2231	0.0354	-0.0271958	0.942852	-4.06861	6.67496e-05	0.000842999	-0.462033
		AT〇AKR1C2〇010650	AKR1C2	AT	6	NA	NA	0	0.9668	0.9008	0.1567	0.0843841	0.157117	2.84052	0.0049437	0.0248179	-4.48895
		AT〇AKR1C2〇010651	AKR1C2	AT	12	NA	NA	0	0.9668	0.9008	0.1567	-0.0841273	0.843099	-2.83181	0.00507511	0.0253472	-4.51283
		AP〇AKT1〇029558	AKT1	AP	1	NA	NA	0	0.9912	0.8656	0.1571	-0.168354	0.738778	-6.77989	1.17788e-10	1.34335e-08	12.422
		AP〇AKT1〇029559	AKT1	AP	2.1	NA	NA	0	0.9912	0.8679	0.1444	0.150867	0.237246	6.45246	7.37173e-10	6.65158e-08	10.6195
		AP〇AKT1〇029560	AKT1	AP	4	NA	NA	0	0.9912	0.2062	0.0294	0.0174343	0.0238291	3.06812	0.00243553	0.0142873	-3.84043
		AA〇AKT1〇029565	AKT1	AA	15.1	14	15.2	0	0.9912	0.0538	0.0071	-0.00424789	0.993297	-2.8715	0.00450061	0.0230704	-4.40338
		RI〇AKT1〇029567	AKT1	RI	2.4	2.3	2.5	0	0.9801	0.6094	0.0567	0.031094	0.0692899	2.54006	0.0118008	0.0482105	-5.2738
		AD〇AKT1〇029569	AKT1	AD	2.2:2.3	2.1	2.5	0	0.9867	0.8894	0.1559	0.104887	0.720968	3.58005	0.000426018	0.00364215	-2.21672
		AT〇AKT2〇049871	AKT2	AT	14.2	NA	NA	0	0.9912	0.1785	0.0272	0.0278758	0.0402122	5.58558	7.10782e-08	3.18118e-06	6.14826
		AT〇AKT2〇049873	AKT2	AT	15	NA	NA	0	0.9912	0.1785	0.0272	-0.0277821	0.959831	-5.56642	7.82343e-08	3.4533e-06	6.05475
		AP〇ALAD〇087278	ALAD	AP	1	NA	NA	0	0.9889	0.1361	0.0168	-0.00985257	0.985864	-2.98253	0.00319407	0.0176886	-4.0897
		AP〇ALAD〇087279	ALAD	AP	2	NA	NA	0	0.9889	0.1361	0.0168	0.00987406	0.0141209	2.98881	0.00313177	0.0174079	-4.07162
		AP〇ALDH3A1〇039769	ALDH3A1	AP	2.1	NA	NA	0	0.7965	1	0.1915	0.178276	0.235313	5.00263	1.18669e-06	3.30998e-05	3.41223
		AP〇ALDH3A1〇039770	ALDH3A1	AP	1	NA	NA	0	0.7965	1	0.1915	-0.178917	0.765007	-5.01851	1.10231e-06	3.11132e-05	3.48367
		ES〇ALDH3A1〇039771	ALDH3A1	ES	9	8.2	10	0	0.9403	0.3899	0.0594	-0.0373305	0.954568	-4.21683	3.67142e-05	0.000519443	0.108351
		AP〇ALDH6A1〇028366	ALDH6A1	AP	1	NA	NA	0	0.9912	0.962	0.2101	-0.129496	0.852993	-3.6914	0.000283742	0.00265569	-1.83406
		AP〇ALDH6A1〇028367	ALDH6A1	AP	7.1	NA	NA	0	0.9912	0.962	0.2101	0.129534	0.147101	3.69328	0.000281774	0.00264222	-1.82749
		AP〇AMZ2〇043127	AMZ2	AP	3.1	NA	NA	0	0.9757	0.8524	0.1767	0.104685	0.296351	3.11708	0.00208012	0.0126722	-3.69495
		AP〇AMZ2〇043128	AMZ2	AP	1.1	NA	NA	0	0.9757	0.8524	0.1767	-0.106434	0.704151	-3.16913	0.00175529	0.0111121	-3.53799
		AP〇ANGPT1〇084859	ANGPT1	AP	3	NA	NA	0	0.9779	0.9683	0.2517	0.31004	0.511164	7.06265	2.31343e-11	3.39719e-09	14.0245
		AP〇ANGPT1〇084860	ANGPT1	AP	1	NA	NA	0	0.9779	0.9683	0.2517	-0.310148	0.488825	-7.06277	2.31178e-11	3.39719e-09	14.0252
		AP〇ANK3〇011842	ANK3	AP	1	NA	NA	0	0.9735	1	0.2705	0.165344	0.628798	3.17488	0.00172244	0.0109613	-3.5205
		AP〇ANK3〇011843	ANK3	AP	3	NA	NA	0	0.9735	0.8917	0.1458	-0.143684	0.0863159	-5.1908	4.89903e-07	1.58715e-05	4.27007
		ME〇ANK3〇011852	ANK3	ME	26|27	25	29.1	0	0.7743	1	0.287	-0.325027	0.361523	-7.07343	2.17253e-11	3.25409e-09	14.0864
		AP〇ANKRD13A〇024394	ANKRD13A	AP	1	NA	NA	0	0.9867	0.5199	0.0526	0.0382268	0.0624351	4.18658	4.15336e-05	0.000574427	-0.0094867
		AP〇ANKRD13A〇024395	ANKRD13A	AP	2	NA	NA	0	0.9867	0.5199	0.0526	-0.0385394	0.937474	-4.19815	3.96231e-05	0.000554316	0.0354942
		AT〇ANKRD6〇077003	ANKRD6	AT	17	NA	NA	0	0.9912	0.599	0.0955	-0.0459466	0.91112	-2.64681	0.00873631	0.0383815	-5.00433
		AT〇ANKRD6〇077004	ANKRD6	AT	10.2	NA	NA	0	0.9912	0.599	0.0955	0.0458509	0.0887632	2.64	0.00890809	0.0388966	-5.02184
		AT〇ANKS1B〇023885	ANKS1B	AT	32.3	NA	NA	0	0.9447	0.6479	0.1587	-0.0985878	0.295895	-3.2966	0.00114757	0.00799475	-3.1436
		AT〇ANKS1B〇023886	ANKS1B	AT	33	NA	NA	0	0.9447	0.6479	0.1587	0.0993208	0.704474	3.32968	0.0010256	0.00728409	-3.03897
		AP〇ANO6〇021294	ANO6	AP	4	NA	NA	0	0.9801	0.6127	0.0593	-0.0253518	0.0340846	-2.77854	0.0059513	0.0285775	-4.65752
		AP〇ANO6〇021295	ANO6	AP	1.1	NA	NA	0	0.9801	0.6127	0.0593	0.0255734	0.96621	2.85494	0.00473262	0.0239563	-4.44921
		AT〇ANO6〇021296	ANO6	AT	6	NA	NA	0	0.9912	0.0703	0.0093	0.00632798	0.00767462	3.20035	0.00158367	0.0102784	-3.4427
		AT〇ANO6〇021297	ANO6	AT	24	NA	NA	0	0.9912	0.2603	0.0286	-0.0167262	0.976343	-3.85911	0.000151103	0.00160744	-1.23833
		AT〇ANO6〇021298	ANO6	AT	25	NA	NA	0	0.9912	0.2603	0.0268	0.0104851	0.0159412	2.68998	0.00771574	0.03492	-4.89242
		AT〇ANTXR2〇069666	ANTXR2	AT	19.3	NA	NA	0	0.9912	0.2294	0.0406	-0.0186952	0.973311	-2.76255	0.00623995	0.029646	-4.70047
		AT〇ANTXR2〇069668	ANTXR2	AT	18.2	NA	NA	0	0.9912	0.2294	0.0406	0.0187024	0.0267024	2.76392	0.00621465	0.0295477	-4.69678
		AT〇AP1S2〇088569	AP1S2	AT	5.2	NA	NA	0	0.9912	0.7838	0.1867	0.160976	0.452811	4.46347	1.31034e-05	0.000229194	1.09546
		AT〇AP1S2〇088571	AP1S2	AT	6	NA	NA	0	0.9912	0.7838	0.1867	-0.160641	0.547126	-4.45396	1.36458e-05	0.0002362	1.0565
		AA〇AP1S2〇088572	AP1S2	AA	5.1	4	5.2	0	0.9823	0.835	0.1906	0.138921	0.602091	3.66055	0.000317865	0.00290192	-1.94111
		AP〇AP2M1〇067839	AP2M1	AP	2.1	NA	NA	0	0.9912	0.0876	0.008	0.00312853	0.00607139	2.57191	0.0107987	0.0450758	-5.19449
		AP〇AP2M1〇067840	AP2M1	AP	1	NA	NA	0	0.9912	0.0876	0.008	-0.00312644	0.993928	-2.57028	0.0108482	0.0452233	-5.19857
		ES〇AP2M1〇067841	AP2M1	ES	7	6	8	0	0.9912	0.5236	0.0897	-0.0674845	0.758784	-4.23101	3.46445e-05	0.000494521	0.163812
		AP〇APOLD1〇020514	APOLD1	AP	1	NA	NA	0	0.9358	1	0.2812	0.386992	0.451248	7.55022	1.27866e-12	2.66483e-10	16.8808
		AP〇APOLD1〇020515	APOLD1	AP	3	NA	NA	0	0.9358	1	0.2812	-0.386718	0.549672	-7.54916	1.2869e-12	2.66483e-10	16.8745
		AT〇APOLD1〇020516	APOLD1	AT	4	NA	NA	0	0.9912	0.8016	0.1666	-0.187954	0.258654	-5.74781	3.12581e-08	1.57465e-06	6.94982
		AT〇APOLD1〇020517	APOLD1	AT	17	NA	NA	0	0.9912	0.8016	0.1666	0.187	0.741632	5.72037	3.59571e-08	1.79015e-06	6.81309
		AP〇ARHGAP28〇044554	ARHGAP28	AP	2	NA	NA	0	0.8429	1	0.315	0.186618	0.235797	3.53381	0.000502914	0.00416178	-2.37257
		AP〇ARHGAP28〇044558	ARHGAP28	AP	1	NA	NA	0	0.8429	1	0.3168	-0.188914	0.761247	-3.54916	0.00047604	0.00397895	-2.32102
		AP〇ARHGAP6〇088471	ARHGAP6	AP	3	NA	NA	0	0.8916	0.8526	0.1694	0.0847236	0.136862	2.81462	0.00534413	0.026305	-4.5598
		AP〇ARHGAP6〇088472	ARHGAP6	AP	1	NA	NA	0	0.8916	1	0.1849	-0.185241	0.208421	-5.46864	1.27215e-07	5.14067e-06	5.58107
		AP〇ARHGDIA〇044186	ARHGDIA	AP	1	NA	NA	0	0.9912	0.1897	0.0262	-0.0196793	0.941303	-4.00794	8.48556e-05	0.00102143	-0.690489
		AP〇ARHGDIA〇044187	ARHGDIA	AP	3.1	NA	NA	0	0.9912	0.0662	0.0116	0.00685809	0.014095	3.14416	0.00190477	0.0118495	-3.61359
		AP〇ARHGDIA〇044188	ARHGDIA	AP	2	NA	NA	0	0.9912	0.1273	0.0196	0.0128179	0.0446115	3.51276	0.000542083	0.00441117	-2.44293
		AP〇ARHGEF25〇022664	ARHGEF25	AP	1	NA	NA	0	0.9403	0.7845	0.1273	-0.134334	0.152663	-6.10342	4.88679e-09	3.25316e-07	8.76468
		AP〇ARHGEF25〇022665	ARHGEF25	AP	3	NA	NA	0	0.9403	0.7845	0.1273	0.134381	0.84706	6.10754	4.78099e-09	3.2017e-07	8.78612
		AT〇ARHGEF28〇072492	ARHGEF28	AT	38	NA	NA	0	0.9912	0.7598	0.1233	-0.0857204	0.79449	-3.39399	0.000822264	0.00611122	-2.83286
		AT〇ARHGEF28〇072493	ARHGEF28	AT	36.2	NA	NA	0	0.9912	0.7598	0.1233	0.0863825	0.205466	3.4202	0.000750752	0.00568983	-2.74785
		AT〇ARHGEF4〇055355	ARHGEF4	AT	14.3	NA	NA	0	0.9912	0.9702	0.2633	-0.281131	0.655362	-5.91184	1.34037e-08	7.77152e-07	7.77724
		AT〇ARHGEF4〇055356	ARHGEF4	AT	4.2	NA	NA	0	0.9912	0.9702	0.2633	0.281474	0.344893	5.91745	1.3017e-08	7.56687e-07	7.80587
		AP〇ARHGEF6〇090213	ARHGEF6	AP	1	NA	NA	0	0.9513	1	0.2043	0.156655	0.301297	4.62562	6.50014e-06	0.00012947	1.76965
		AP〇ARHGEF6〇090214	ARHGEF6	AP	4	NA	NA	0	0.9513	1	0.2042	-0.154878	0.696181	-4.56948	8.30331e-06	0.000158635	1.53398
		AP〇ARHGEF9〇089301	ARHGEF9	AP	1	NA	NA	0	0.9646	0.8025	0.1394	-0.182837	0.120655	-6.98748	3.57954e-11	4.80139e-09	13.5945
		AP〇ARHGEF9〇089302	ARHGEF9	AP	2.1	NA	NA	0	0.9646	0.8025	0.1394	0.181561	0.879358	6.93056	4.97244e-11	6.36571e-09	13.2708
		RI〇ARHGEF9〇089309	ARHGEF9	RI	2.2	2.1	2.3	0	0.9823	0.262	0.04	0.0240223	0.973094	2.7653	0.00618935	0.0294523	-4.69309
		ES〇ARHGEF9〇098344	ARHGEF9	ES	3	2.3	4	1	0.8274	0.6056	0.1072	0.0800619	0.114255	3.89073	0.000133856	0.00146217	-1.12343
		AP〇ARID5A〇054530	ARID5A	AP	2	NA	NA	0	0.9889	0.4982	0.0509	0.027187	0.0563665	2.85817	0.00468663	0.023761	-4.44031
		AP〇ARID5A〇054531	ARID5A	AP	1	NA	NA	0	0.9889	0.4982	0.0509	-0.0272444	0.94361	-2.86408	0.00460332	0.023471	-4.42396
		AP〇ARNTL〇014437	ARNTL	AP	1	NA	NA	0	0.9204	0.7594	0.1239	-0.0584082	0.885029	-2.75795	0.00632516	0.0299496	-4.71276
		AP〇ARNTL〇014438	ARNTL	AP	8.1	NA	NA	0	0.9204	0.7594	0.1239	0.059395	0.115617	2.78206	0.00588942	0.0283402	-4.64804
		AT〇ARSK〇072806	ARSK	AT	11	NA	NA	0	0.9912	0.6358	0.1158	-0.0692107	0.731967	-3.38704	0.000842268	0.00623925	-2.85531
		AT〇ARSK〇072807	ARSK	AT	2	NA	NA	0	0.9912	0.6358	0.1158	0.0700164	0.26777	3.42199	0.000746075	0.00565849	-2.74201
		AP〇ASH2L〇083368	ASH2L	AP	2	NA	NA	0	0.9912	0.6303	0.0778	0.0626508	0.111665	4.67357	5.26431e-06	0.00010906	1.97281
		AP〇ASH2L〇083369	ASH2L	AP	1	NA	NA	0	0.9912	0.6303	0.0778	-0.0626698	0.88823	-4.67711	5.18275e-06	0.000107768	1.98786
		AP〇ASMTL〇088386	ASMTL	AP	1	NA	NA	0	0.9801	0.2204	0.0365	-0.0218031	0.0347673	-3.17875	0.00170063	0.0108482	-3.50871
		AP〇ASMTL〇088387	ASMTL	AP	2	NA	NA	0	0.9801	0.2204	0.0365	0.0217609	0.965213	3.174	0.00172742	0.010979	-3.52318
		AP〇ASTN2〇087366	ASTN2	AP	17.1	NA	NA	0	0.8606	1	0.2552	0.389876	0.758237	8.83806	3.80974e-16	2.13989e-13	24.9173
		AP〇ASTN2〇087367	ASTN2	AP	1	NA	NA	0	0.8606	1	0.2552	-0.389951	0.241263	-8.848	3.57006e-16	2.03064e-13	24.9818
		AT〇ASTN2〇087368	ASTN2	AT	25.3	NA	NA	0	0.9912	0.7603	0.1345	-0.183871	0.170023	-7.30076	5.70213e-12	9.89286e-10	15.4052
		AT〇ASTN2〇087369	ASTN2	AT	21	NA	NA	0	0.9912	0.7603	0.1345	0.183901	0.829965	7.30212	5.65659e-12	9.85189e-10	15.4131
		AP〇ATMIN〇037747	ATMIN	AP	2	NA	NA	0	0.9912	0.3325	0.0412	0.0260317	0.0364992	3.43155	0.000721608	0.00551187	-2.71083
		AP〇ATMIN〇037748	ATMIN	AP	1	NA	NA	0	0.9912	0.6429	0.0881	-0.0727195	0.903092	-4.31056	2.49486e-05	0.000381704	0.477938
		AP〇ATMIN〇037749	ATMIN	AP	3.1	NA	NA	0	0.9912	0.5574	0.0604	0.0466143	0.0602925	3.62283	0.00036484	0.00323037	-2.07092
		AP〇ATP6V0C〇033274	ATP6V0C	AP	3.1	NA	NA	0	0.9912	0.0808	0.0133	0.0081573	0.0140998	3.29268	0.00116289	0.00807893	-3.15594
		AP〇ATP6V0C〇033276	ATP6V0C	AP	1.1	NA	NA	0	0.9912	0.0824	0.0137	-0.00872033	0.984286	-3.3697	0.000894186	0.00653869	-2.91114
		AT〇ATP6V0E1〇074571	ATP6V0E1	AT	3.2	NA	NA	0	0.9912	0.028	0.0036	0.00361879	0.00492737	5.47674	1.2222e-07	4.97009e-06	5.62009
		AT〇ATP6V0E1〇074572	ATP6V0E1	AT	4	NA	NA	0	0.9912	0.028	0.0036	-0.00362355	0.995071	-5.48345	1.18232e-07	4.82539e-06	5.65239
		AT〇ATP6V1D〇028048	ATP6V1D	AT	13	NA	NA	0	0.9912	0.5148	0.0723	0.0343178	0.0692508	3.24152	0.00138108	0.00923751	-3.31574
		AT〇ATP6V1D〇028049	ATP6V1D	AT	9.2	NA	NA	0	0.9912	0.5148	0.0723	-0.0342609	0.930748	-3.23615	0.00140606	0.00936436	-3.33238
[truncated: 14,866 more rows]
