# Supplementary material for: Systematic Analyses of the Differentially Expressed Alternative Splicing Events in Gastric Cancer and Its Clinical Significance
Source: Front Genet. 2020 Nov 17;11:522831. doi: 10.3389/fgene.2020.522831 (PMC7705250; doi:10.3389/fgene.2020.522831)
Supplement: Supplementary file 8 [file Table_4.XLSX]

## Sheet: Supplementary Table S4 The GO r
The GO richment of parent genes of DEAS
_MEMBER_Input ID	_LogP_Input ID	GO	_PATTERN_	_RANK_	GiniIndex	Category	CategoryID	Description	LogP	Enrichment	Z-score	#TotalGeneInLibrary	#GeneInGO	#GeneInHitList	#GeneInGOAndHitList	%InGO	STDV %InGO	GeneID	Hits	Log(q-value)	EvidenceCutoff	GROUP_ID	FirstInGroupByEnrichment	FirstInGroupByLogP	BestLogPInGroup	BestEnrichmentInGroup	URL
1	-7.7653	GO:0019900	M1	1	0	GO Molecular Functions	21	kinase binding		-7.7653	3.03969	6.87557	24367	741	357	33	9.2437	1.53295	896|1500|1855|2185|2801|3987|4772|5211|5310|5575|5589|5724|5747|6188|6194|7786|8874|9555|9776|9900|9943|10318|11152|11214|22836|23095|26608|50855|54472|57605|79370|116986|153090	CCND3|CTNND1|DVL1|PTK2B|GOLGA2|LIMS1|NFATC1|PFKL|PKD1|PRKAR1B|PRKCSH|PTAFR|PTK2|RPS3|RPS6|MAP3K12|ARHGEF7|MACROH2A1|ATG13|SV2A|OXSR1|TNIP1|WDR45|AKAP13|RHOBTB3|KIF1B|TBL2|PARD6A|TOLLIP|PITPNM2|BCL2L14|AGAP2|DAB2IP	-3.45431	0	1	1	1	-7.7653	3.03969
1	-6.84242	GO:0019901	M1	1	0	GO Molecular Functions	21	protein kinase binding		-6.84242	3.02659	6.40608	24367	654	357	29	8.12325	1.44588	896|1500|1855|2185|2801|3987|4772|5310|5575|5589|5724|5747|6188|6194|7786|8874|9555|9776|9900|9943|10318|11152|22836|26608|50855|57605|79370|116986|153090	CCND3|CTNND1|DVL1|PTK2B|GOLGA2|LIMS1|NFATC1|PKD1|PRKAR1B|PRKCSH|PTAFR|PTK2|RPS3|RPS6|MAP3K12|ARHGEF7|MACROH2A1|ATG13|SV2A|OXSR1|TNIP1|WDR45|RHOBTB3|TBL2|PARD6A|PITPNM2|BCL2L14|AGAP2|DAB2IP	-3.00855	0	1	0	0	-7.7653	3.03969
1	-7.27765	GO:0051345	M1	1	0	GO Biological Processes	19	positive regulation of hydrolase activity	19_GO:0065007 biological regulation	-7.27765	2.89886	6.55947	24367	777	357	33	9.2437	1.53295	27|483|1944|1983|2185|2260|2335|2889|2934|3329|3987|4301|5364|5720|5724|6001|6188|7168|8874|9815|9905|10059|22900|23637|51231|81565|83595|84079|93627|116986|134145|153090|253959	ABL2|ATP1B3|EFNA3|EIF5|PTK2B|FGFR1|FN1|RAPGEF1|GSN|HSPD1|LIMS1|AFDN|PLXNB1|PSME1|PTAFR|RGS10|RPS3|TPM1|ARHGEF7|GIT2|SGSM2|DNM1L|CARD8|RABGAP1|VRK3|NDEL1|SOX7|ANKRD27|TBCK|AGAP2|ATPSCKMT|DAB2IP|RALGAPA1	-3.26769	0	2	1	1	-7.27765	5.51555
1	-5.15804	GO:0051020	M1	1	0	GO Molecular Functions	21	GTPase binding		-5.15804	2.86995	5.39365	24367	547	357	23	6.44258	1.29938	664|1855|1933|2889|4301|5900|6711|8874|9905|10059|11214|22836|23263|23299|23637|50855|55004|55763|79961|84079|91010|93627|121512	BNIP3|DVL1|EEF1B2|RAPGEF1|AFDN|RALGDS|SPTBN1|ARHGEF7|SGSM2|DNM1L|AKAP13|RHOBTB3|MCF2L|BICD2|RABGAP1|PARD6A|LAMTOR1|EXOC1|DENND2D|ANKRD27|FMNL3|TBCK|FGD4	-1.75014	0	2	0	0	-7.27765	5.51555
1	-5.00186	GO:0043087	M1	1	0	GO Biological Processes	19	regulation of GTPase activity	19_GO:0065007 biological regulation	-5.00186	2.97994	5.34791	24367	481	357	21	5.88235	1.24531	1983|2185|2889|3987|4301|5364|5747|6001|8874|9815|9905|10059|23637|64223|81565|84079|93627|116986|121512|153090|253959	EIF5|PTK2B|RAPGEF1|LIMS1|AFDN|PLXNB1|PTK2|RGS10|ARHGEF7|GIT2|SGSM2|DNM1L|RABGAP1|MLST8|NDEL1|ANKRD27|TBCK|AGAP2|FGD4|DAB2IP|RALGAPA1	-1.64512	0	2	0	0	-7.27765	5.51555
1	-4.46859	GO:0043547	M1	1	0	GO Biological Processes	19	positive regulation of GTPase activity	19_GO:0065007 biological regulation	-4.46859	3.03355	5.03212	24367	405	357	18	5.04202	1.15807	1983|2185|2889|3987|4301|5364|6001|8874|9815|9905|10059|23637|81565|84079|93627|116986|153090|253959	EIF5|PTK2B|RAPGEF1|LIMS1|AFDN|PLXNB1|RGS10|ARHGEF7|GIT2|SGSM2|DNM1L|RABGAP1|NDEL1|ANKRD27|TBCK|AGAP2|DAB2IP|RALGAPA1	-1.34985	0	2	0	0	-7.27765	5.51555
1	-3.9768	GO:0090630	M1	1	0	GO Biological Processes	19	activation of GTPase activity	19_GO:0065007 biological regulation	-3.9768	5.51555	5.48961	24367	99	357	8	2.2409	0.783349	1983|2185|2889|9905|23637|81565|93627|253959	EIF5|PTK2B|RAPGEF1|SGSM2|RABGAP1|NDEL1|TBCK|RALGAPA1	-1.15718	0	2	0	0	-7.27765	5.51555
1	-3.33022	GO:0031267	M1	1	0	GO Molecular Functions	21	small GTPase binding		-3.33022	2.62519	4.07679	24367	416	357	16	4.48179	1.09505	1855|2889|4301|9905|10059|11214|22836|23299|23637|50855|55763|79961|84079|91010|93627|121512	DVL1|RAPGEF1|AFDN|SGSM2|DNM1L|AKAP13|RHOBTB3|BICD2|RABGAP1|PARD6A|EXOC1|DENND2D|ANKRD27|FMNL3|TBCK|FGD4	-0.773325	0	2	0	0	-7.27765	5.51555
1	-3.16065	GO:0030695	M1	1	0	GO Molecular Functions	21	GTPase regulator activity		-3.16065	2.87157	4.03724	24367	309	357	13	3.64146	0.991399	1983|5364|5900|6001|9815|9905|10059|23637|84079|93627|116986|153090|253959	EIF5|PLXNB1|RALGDS|RGS10|GIT2|SGSM2|DNM1L|RABGAP1|ANKRD27|TBCK|AGAP2|DAB2IP|RALGAPA1	-0.737754	0	2	0	0	-7.27765	5.51555
1	-3.1582	GO:0060589	M1	1	0	GO Molecular Functions	21	nucleoside-triphosphatase regulator activity		-3.1582	2.73802	3.98776	24367	349	357	14	3.92157	1.02733	483|1983|5364|5900|6001|9815|9905|10059|23637|84079|93627|116986|153090|253959	ATP1B3|EIF5|PLXNB1|RALGDS|RGS10|GIT2|SGSM2|DNM1L|RABGAP1|ANKRD27|TBCK|AGAP2|DAB2IP|RALGAPA1	-0.737754	0	2	0	0	-7.27765	5.51555
1	-3.12273	GO:0017016	M1	1	0	GO Molecular Functions	21	Ras GTPase binding		-3.12273	2.60515	3.91175	24367	393	357	15	4.20168	1.06183	1855|2889|4301|9905|10059|11214|22836|23299|23637|50855|55763|79961|84079|91010|93627	DVL1|RAPGEF1|AFDN|SGSM2|DNM1L|AKAP13|RHOBTB3|BICD2|RABGAP1|PARD6A|EXOC1|DENND2D|ANKRD27|FMNL3|TBCK	-0.731652	0	2	0	0	-7.27765	5.51555
1	-3.10814	GO:0008047	M1	1	0	GO Molecular Functions	21	enzyme activator activity		-3.10814	2.34912	3.80313	24367	523	357	18	5.04202	1.15807	483|2335|2778|5364|5720|6001|9815|9905|10006|10059|22900|23637|64223|84079|93627|116986|153090|253959	ATP1B3|FN1|GNAS|PLXNB1|PSME1|RGS10|GIT2|SGSM2|ABI1|DNM1L|CARD8|RABGAP1|MLST8|ANKRD27|TBCK|AGAP2|DAB2IP|RALGAPA1	-0.731652	0	2	0	0	-7.27765	5.51555
1	-2.57493	GO:0005096	M1	1	0	GO Molecular Functions	21	GTPase activator activity		-2.57493	2.7203	3.50479	24367	276	357	11	3.08123	0.914602	5364|6001|9815|9905|10059|23637|84079|93627|116986|153090|253959	PLXNB1|RGS10|GIT2|SGSM2|DNM1L|RABGAP1|ANKRD27|TBCK|AGAP2|DAB2IP|RALGAPA1	-0.454766	0	2	0	0	-7.27765	5.51555
1	-2.41716	GO:0017137	M1	1	0	GO Molecular Functions	21	Rab GTPase binding		-2.41716	3.19321	3.50943	24367	171	357	8	2.2409	0.783349	9905|10059|22836|23299|23637|79961|84079|93627	SGSM2|DNM1L|RHOBTB3|BICD2|RABGAP1|DENND2D|ANKRD27|TBCK	-0.375679	0	2	0	0	-7.27765	5.51555
1	-5.55221	GO:0030155	M1	1	0	GO Biological Processes	19	regulation of cell adhesion	19_GO:0022610 biological adhesion	-5.55221	2.66919	5.52798	24367	716	357	28	7.84314	1.4229	27|347|1307|1604|2185|2199|2335|2934|3329|3371|3987|4301|4851|5310|5364|5724|5747|6188|7168|8573|8763|8874|10076|10109|10457|10631|11005|23122	ABL2|APOD|COL16A1|CD55|PTK2B|FBLN2|FN1|GSN|HSPD1|TNC|LIMS1|AFDN|NOTCH1|PKD1|PLXNB1|PTAFR|PTK2|RPS3|TPM1|CASK|CD164|ARHGEF7|PTPRU|ARPC2|GPNMB|POSTN|SPINK5|CLASP2	-1.93559	0	3	1	1	-5.55221	6.43914
1	-5.3862	GO:0034329	M1	1	0	GO Biological Processes	19	cell junction assembly	19_GO:0071840 cellular component organization or biogenesis	-5.3862	4.14503	6.05781	24367	247	357	15	4.20168	1.06183	347|1307|1500|2185|2335|2889|3987|4301|5010|5747|5908|8874|23122|23136|50855	APOD|COL16A1|CTNND1|PTK2B|FN1|RAPGEF1|LIMS1|AFDN|CLDN11|PTK2|RAP1B|ARHGEF7|CLASP2|EPB41L3|PARD6A	-1.85336	0	3	0	0	-5.55221	6.43914
1	-4.72539	GO:0010810	M1	1	0	GO Biological Processes	19	regulation of cell-substrate adhesion	19_GO:0022610 biological adhesion	-4.72539	4.12704	5.61573	24367	215	357	13	3.64146	0.991399	347|1307|2185|2199|2335|3987|4851|5747|8573|8874|10109|10631|23122	APOD|COL16A1|PTK2B|FBLN2|FN1|LIMS1|NOTCH1|PTK2|CASK|ARHGEF7|ARPC2|POSTN|CLASP2	-1.44041	0	3	0	0	-5.55221	6.43914
1	-4.40557	GO:0034330	M1	1	0	GO Biological Processes	19	cell junction organization	19_GO:0071840 cellular component organization or biogenesis	-4.40557	3.42416	5.14289	24367	299	357	15	4.20168	1.06183	347|1307|1500|2185|2335|2889|3987|4301|5010|5747|5908|8874|23122|23136|50855	APOD|COL16A1|CTNND1|PTK2B|FN1|RAPGEF1|LIMS1|AFDN|CLDN11|PTK2|RAP1B|ARHGEF7|CLASP2|EPB41L3|PARD6A	-1.34985	0	3	0	0	-5.55221	6.43914
1	-3.9768	GO:0007044	M1	1	0	GO Biological Processes	19	cell-substrate junction assembly	19_GO:0071840 cellular component organization or biogenesis	-3.9768	5.51555	5.48961	24367	99	357	8	2.2409	0.783349	347|1307|2185|2335|3987|5747|8874|23122	APOD|COL16A1|PTK2B|FN1|LIMS1|PTK2|ARHGEF7|CLASP2	-1.15718	0	3	0	0	-5.55221	6.43914
1	-3.66079	GO:0007045	M1	1	0	GO Biological Processes	19	cell-substrate adherens junction assembly	19_GO:0071840 cellular component organization or biogenesis	-3.66079	5.75644	5.29287	24367	83	357	7	1.96078	0.733805	347|1307|2185|3987|5747|8874|23122	APOD|COL16A1|PTK2B|LIMS1|PTK2|ARHGEF7|CLASP2	-0.940868	0	3	0	0	-5.55221	6.43914
1	-3.66079	GO:0048041	M1	1	0	GO Biological Processes	19	focal adhesion assembly	19_GO:0022610 biological adhesion	-3.66079	5.75644	5.29287	24367	83	357	7	1.96078	0.733805	347|1307|2185|3987|5747|8874|23122	APOD|COL16A1|PTK2B|LIMS1|PTK2|ARHGEF7|CLASP2	-0.940868	0	3	0	0	-5.55221	6.43914
1	-3.46122	GO:0034332	M1	1	0	GO Biological Processes	19	adherens junction organization	19_GO:0071840 cellular component organization or biogenesis	-3.46122	4.15064	4.68793	24367	148	357	9	2.52101	0.829676	347|1307|1500|2185|3987|4301|5747|8874|23122	APOD|COL16A1|CTNND1|PTK2B|LIMS1|AFDN|PTK2|ARHGEF7|CLASP2	-0.803439	0	3	0	0	-5.55221	6.43914
1	-3.32913	GO:0001952	M1	1	0	GO Biological Processes	19	regulation of cell-matrix adhesion	19_GO:0022610 biological adhesion	-3.32913	4.43934	4.6629	24367	123	357	8	2.2409	0.783349	347|1307|2185|3987|5747|8573|10631|23122	APOD|COL16A1|PTK2B|LIMS1|PTK2|CASK|POSTN|CLASP2	-0.773325	0	3	0	0	-5.55221	6.43914
1	-3.32844	GO:0034333	M1	1	0	GO Biological Processes	19	adherens junction assembly	19_GO:0071840 cellular component organization or biogenesis	-3.32844	5.08281	4.83606	24367	94	357	7	1.96078	0.733805	347|1307|2185|3987|5747|8874|23122	APOD|COL16A1|PTK2B|LIMS1|PTK2|ARHGEF7|CLASP2	-0.773325	0	3	0	0	-5.55221	6.43914
1	-3.27313	GO:1901888	M1	1	0	GO Biological Processes	19	regulation of cell junction assembly	19_GO:0071840 cellular component organization or biogenesis	-3.27313	4.97692	4.76068	24367	96	357	7	1.96078	0.733805	347|1307|2889|3987|5747|5908|23122	APOD|COL16A1|RAPGEF1|LIMS1|PTK2|RAP1B|CLASP2	-0.757471	0	3	0	0	-5.55221	6.43914
1	-3.22264	GO:0007160	M1	1	0	GO Biological Processes	19	cell-matrix adhesion	19_GO:0022610 biological adhesion	-3.22264	3.27862	4.22444	24367	229	357	11	3.08123	0.914602	347|1307|2185|2335|3987|5310|5747|8573|8874|10631|23122	APOD|COL16A1|PTK2B|FN1|LIMS1|PKD1|PTK2|CASK|ARHGEF7|POSTN|CLASP2	-0.746557	0	3	0	0	-5.55221	6.43914
1	-3.11026	GO:0031589	M1	1	0	GO Biological Processes	19	cell-substrate adhesion	19_GO:0022610 biological adhesion	-3.11026	2.70699	3.93928	24367	353	357	14	3.92157	1.02733	347|1307|2185|2199|2335|3987|4851|5310|5747|8573|8874|10109|10631|23122	APOD|COL16A1|PTK2B|FBLN2|FN1|LIMS1|NOTCH1|PKD1|PTK2|CASK|ARHGEF7|ARPC2|POSTN|CLASP2	-0.731652	0	3	0	0	-5.55221	6.43914
1	-2.97544	GO:1900024	M1	1	0	GO Biological Processes	19	regulation of substrate adhesion-dependent cell spreading	19_GO:0022610 biological adhesion	-2.97544	6.43914	4.83359	24367	53	357	5	1.40056	0.621948	3987|5747|8874|10109|10631	LIMS1|PTK2|ARHGEF7|ARPC2|POSTN	-0.664452	0	3	0	0	-5.55221	6.43914
1	-2.70426	GO:0010811	M1	1	0	GO Biological Processes	19	positive regulation of cell-substrate adhesion	19_GO:0022610 biological adhesion	-2.70426	3.98154	3.99238	24367	120	357	7	1.96078	0.733805	1307|2185|2199|2335|3987|8874|10109	COL16A1|PTK2B|FBLN2|FN1|LIMS1|ARHGEF7|ARPC2	-0.523602	0	3	0	0	-5.55221	6.43914
1	-2.63806	GO:0051893	M1	1	0	GO Biological Processes	19	regulation of focal adhesion assembly	19_GO:0022610 biological adhesion	-2.63806	5.41706	4.2805	24367	63	357	5	1.40056	0.621948	347|1307|3987|5747|23122	APOD|COL16A1|LIMS1|PTK2|CLASP2	-0.489422	0	3	0	0	-5.55221	6.43914
1	-2.63806	GO:0090109	M1	1	0	GO Biological Processes	19	regulation of cell-substrate junction assembly	19_GO:0071840 cellular component organization or biogenesis	-2.63806	5.41706	4.2805	24367	63	357	5	1.40056	0.621948	347|1307|3987|5747|23122	APOD|COL16A1|LIMS1|PTK2|CLASP2	-0.489422	0	3	0	0	-5.55221	6.43914
1	-2.49155	GO:0034446	M1	1	0	GO Biological Processes	19	substrate adhesion-dependent cell spreading	19_GO:0022610 biological adhesion	-2.49155	4.17887	3.84495	24367	98	357	6	1.68067	0.680341	2335|3987|5747|8874|10109|10631	FN1|LIMS1|PTK2|ARHGEF7|ARPC2|POSTN	-0.415091	0	3	0	0	-5.55221	6.43914
1	-2.45049	GO:0045785	M1	1	0	GO Biological Processes	19	positive regulation of cell adhesion	19_GO:0022610 biological adhesion	-2.45049	2.29704	3.25363	24367	416	357	14	3.92157	1.02733	1307|1604|2185|2199|2335|3329|3987|4301|5724|6188|7168|8874|10076|10109	COL16A1|CD55|PTK2B|FBLN2|FN1|HSPD1|LIMS1|AFDN|PTAFR|RPS3|TPM1|ARHGEF7|PTPRU|ARPC2	-0.392332	0	3	0	0	-5.55221	6.43914
1	-2.43811	GO:1903391	M1	1	0	GO Biological Processes	19	regulation of adherens junction organization	19_GO:0071840 cellular component organization or biogenesis	-2.43811	4.87535	3.95926	24367	70	357	5	1.40056	0.621948	347|1307|3987|5747|23122	APOD|COL16A1|LIMS1|PTK2|CLASP2	-0.38957	0	3	0	0	-5.55221	6.43914
1	-1.74436	GO:1900026	M1	1	0	GO Biological Processes	19	positive regulation of substrate adhesion-dependent cell spreading	19_GO:0022610 biological adhesion	-1.74436	5.38854	3.30126	24367	38	357	3	0.840336	0.483125	3987|8874|10109	LIMS1|ARHGEF7|ARPC2	-0.0640102	0	3	0	0	-5.55221	6.43914
1	-1.60229	GO:0010761	M1	1	0	GO Biological Processes	19	fibroblast migration	19_GO:0040011 locomotion	-1.60229	4.76197	3.01066	24367	43	357	3	0.840336	0.483125	5747|7763|8874	PTK2|ZFAND5|ARHGEF7	0	0	3	0	0	-5.55221	6.43914
1	-1.4236	GO:0048013	M1	1	0	GO Biological Processes	19	ephrin receptor signaling pathway	19_GO:0023052 signaling	-1.4236	3.17465	2.4634	24367	86	357	4	1.12045	0.557077	1944|5747|8874|10109	EFNA3|PTK2|ARHGEF7|ARPC2	0	0	3	0	0	-5.55221	6.43914
1	-1.36995	GO:0001954	M1	1	0	GO Biological Processes	19	positive regulation of cell-matrix adhesion	19_GO:0022610 biological adhesion	-1.36995	3.86349	2.54469	24367	53	357	3	0.840336	0.483125	1307|2185|3987	COL16A1|PTK2B|LIMS1	0	0	3	0	0	-5.55221	6.43914
1	-5.54761	GO:1903008	M1	1	0	GO Biological Processes	19	organelle disassembly	19_GO:0071840 cellular component organization or biogenesis	-5.54761	6.62669	6.97783	24367	103	357	10	2.80112	0.873298	664|2801|3831|9776|10059|10645|11152|51368|64147|84340	BNIP3|GOLGA2|KLC1|ATG13|DNM1L|CAMKK2|WDR45|TEX264|KIF9|GFM2	-1.93559	0	4	1	1	-5.54761	6.62669
1	-4.08052	GO:0006914	M1	1	0	GO Biological Processes	19	autophagy	19_GO:0008152 metabolic process	-4.08052	2.65068	4.61672	24367	515	357	20	5.60224	1.2171	27|664|1981|2801|3953|5747|9776|10059|10241|10645|11152|27243|51001|51368|51699|54472|55004|55763|55968|64223	ABL2|BNIP3|EIF4G1|GOLGA2|LEPR|PTK2|ATG13|DNM1L|CALCOCO2|CAMKK2|WDR45|CHMP2A|MTERF3|TEX264|VPS29|TOLLIP|LAMTOR1|EXOC1|NSFL1C|MLST8	-1.1845	0	4	0	0	-5.54761	6.62669
1	-4.08052	GO:0061919	M1	1	0	GO Biological Processes	19	process utilizing autophagic mechanism	19_GO:0009987 cellular process	-4.08052	2.65068	4.61672	24367	515	357	20	5.60224	1.2171	27|664|1981|2801|3953|5747|9776|10059|10241|10645|11152|27243|51001|51368|51699|54472|55004|55763|55968|64223	ABL2|BNIP3|EIF4G1|GOLGA2|LEPR|PTK2|ATG13|DNM1L|CALCOCO2|CAMKK2|WDR45|CHMP2A|MTERF3|TEX264|VPS29|TOLLIP|LAMTOR1|EXOC1|NSFL1C|MLST8	-1.1845	0	4	0	0	-5.54761	6.62669
1	-3.34549	GO:0010506	M1	1	0	GO Biological Processes	19	regulation of autophagy	19_GO:0008152 metabolic process	-3.34549	2.86098	4.17582	24367	334	357	14	3.92157	1.02733	27|664|1981|2801|3953|5747|9776|10059|10241|10645|51699|55004|55763|64223	ABL2|BNIP3|EIF4G1|GOLGA2|LEPR|PTK2|ATG13|DNM1L|CALCOCO2|CAMKK2|VPS29|LAMTOR1|EXOC1|MLST8	-0.773325	0	4	0	0	-5.54761	6.62669
1	-2.28173	GO:0016236	M1	1	0	GO Biological Processes	19	macroautophagy	19_GO:0008152 metabolic process	-2.28173	2.48611	3.16877	24367	302	357	11	3.08123	0.914602	664|9776|10241|11152|27243|51001|51368|55004|55763|55968|64223	BNIP3|ATG13|CALCOCO2|WDR45|CHMP2A|MTERF3|TEX264|LAMTOR1|EXOC1|NSFL1C|MLST8	-0.297073	0	4	0	0	-5.54761	6.62669
1	-2.23758	GO:0000422	M1	1	0	GO Biological Processes	19	autophagy of mitochondrion	19_GO:0071840 cellular component organization or biogenesis	-2.23758	4.37531	3.64072	24367	78	357	5	1.40056	0.621948	664|9776|10059|10645|11152	BNIP3|ATG13|DNM1L|CAMKK2|WDR45	-0.27294	0	4	0	0	-5.54761	6.62669
1	-2.23758	GO:0061726	M1	1	0	GO Biological Processes	19	mitochondrion disassembly	19_GO:0071840 cellular component organization or biogenesis	-2.23758	4.37531	3.64072	24367	78	357	5	1.40056	0.621948	664|9776|10059|10645|11152	BNIP3|ATG13|DNM1L|CAMKK2|WDR45	-0.27294	0	4	0	0	-5.54761	6.62669
1	-1.8491	GO:0010638	M1	1	0	GO Biological Processes	19	positive regulation of organelle organization	19_GO:0048518 positive regulation of biological process	-1.8491	1.81019	2.53475	24367	641	357	17	4.7619	1.1271	664|2185|2934|6188|7168|7531|9555|9738|9776|10059|10109|10241|10645|51529|55968|64223|83852	BNIP3|PTK2B|GSN|RPS3|TPM1|YWHAE|MACROH2A1|CCP110|ATG13|DNM1L|ARPC2|CALCOCO2|CAMKK2|ANAPC11|NSFL1C|MLST8|SETDB2	-0.114454	0	4	0	0	-5.54761	6.62669
1	-1.60229	GO:1903146	M1	1	0	GO Biological Processes	19	regulation of autophagy of mitochondrion	19_GO:0071840 cellular component organization or biogenesis	-1.60229	4.76197	3.01066	24367	43	357	3	0.840336	0.483125	664|10059|10645	BNIP3|DNM1L|CAMKK2	0	0	4	0	0	-5.54761	6.62669
1	-1.50896	GO:0010822	M1	1	0	GO Biological Processes	19	positive regulation of mitochondrion organization	19_GO:0048518 positive regulation of biological process	-1.50896	2.86785	2.49063	24367	119	357	5	1.40056	0.621948	664|7531|9776|10059|10645	BNIP3|YWHAE|ATG13|DNM1L|CAMKK2	0	0	4	0	0	-5.54761	6.62669
1	-1.37141	GO:0016241	M1	1	0	GO Biological Processes	19	regulation of macroautophagy	19_GO:0008152 metabolic process	-1.37141	2.36722	2.20059	24367	173	357	6	1.68067	0.680341	664|9776|10241|55004|55763|64223	BNIP3|ATG13|CALCOCO2|LAMTOR1|EXOC1|MLST8	0	0	4	0	0	-5.54761	6.62669
1	-1.34547	GO:0048284	M1	1	0	GO Biological Processes	19	organelle fusion	19_GO:0071840 cellular component organization or biogenesis	-1.34547	2.58541	2.22709	24367	132	357	5	1.40056	0.621948	664|6843|10059|10282|84079	BNIP3|VAMP1|DNM1L|BET1|ANKRD27	0	0	4	0	0	-5.54761	6.62669
1	-5.17297	GO:0051258	M1	1	0	GO Biological Processes	19	protein polymerization	19_GO:0071840 cellular component organization or biogenesis	-5.17297	3.76579	5.77759	24367	290	357	16	4.48179	1.09505	2185|2801|2934|6188|6711|10059|10109|23122|24139|25999|27243|51019|54961|55125|64223|81565	PTK2B|GOLGA2|GSN|RPS3|SPTBN1|DNM1L|ARPC2|CLASP2|EML2|CLIP3|CHMP2A|WASHC3|SSH3|CEP192|MLST8|NDEL1	-1.75014	0	5	1	1	-5.17297	3.76579
1	-3.16172	GO:0097435	M1	1	0	GO Biological Processes	19	supramolecular fiber organization	19_GO:0071840 cellular component organization or biogenesis	-3.16172	2.1513	3.76319	24367	698	357	22	6.16246	1.27272	567|1855|2185|2801|2934|6188|6711|7168|8470|10006|10109|10487|11214|22836|23122|24139|25999|51019|54961|55125|64223|81565	B2M|DVL1|PTK2B|GOLGA2|GSN|RPS3|SPTBN1|TPM1|SORBS2|ABI1|ARPC2|CAP1|AKAP13|RHOBTB3|CLASP2|EML2|CLIP3|WASHC3|SSH3|CEP192|MLST8|NDEL1	-0.737754	0	5	0	0	-5.17297	3.76579
1	-2.8394	GO:0030036	M1	1	0	GO Biological Processes	19	actin cytoskeleton organization	19_GO:0071840 cellular component organization or biogenesis	-2.8394	2.07132	3.48624	24367	692	357	21	5.88235	1.24531	27|2185|2934|6711|7168|8470|10006|10109|10487|11214|22836|23122|23136|51019|54961|64223|85458|91010|93627|116986|121512	ABL2|PTK2B|GSN|SPTBN1|TPM1|SORBS2|ABI1|ARPC2|CAP1|AKAP13|RHOBTB3|CLASP2|EPB41L3|WASHC3|SSH3|MLST8|DIXDC1|FMNL3|TBCK|AGAP2|FGD4	-0.605174	0	5	0	0	-5.17297	3.76579
1	-2.72665	GO:0003779	M1	1	0	GO Molecular Functions	21	actin binding		-2.72665	2.37546	3.51311	24367	431	357	15	4.20168	1.06183	27|2934|4301|5747|6711|6876|7168|10109|10487|23136|23164|54961|85458|91010|121512	ABL2|GSN|AFDN|PTK2|SPTBN1|TAGLN|TPM1|ARPC2|CAP1|EPB41L3|MPRIP|SSH3|DIXDC1|FMNL3|FGD4	-0.53623	0	5	0	0	-5.17297	3.76579
1	-2.61186	GO:0043254	M1	1	0	GO Biological Processes	19	regulation of protein complex assembly	19_GO:0071840 cellular component organization or biogenesis	-2.61186	2.23787	3.36826	24367	488	357	16	4.48179	1.09505	1981|2185|2934|5908|6188|6711|10109|11273|24139|25999|54961|56681|64147|64223|84079|153090	EIF4G1|PTK2B|GSN|RAP1B|RPS3|SPTBN1|ARPC2|ATXN2L|EML2|CLIP3|SSH3|SAR1A|KIF9|MLST8|ANKRD27|DAB2IP	-0.474237	0	5	0	0	-5.17297	3.76579
1	-2.34931	GO:0008154	M1	1	0	GO Biological Processes	19	actin polymerization or depolymerization	19_GO:0071840 cellular component organization or biogenesis	-2.34931	2.87053	3.35133	24367	214	357	9	2.52101	0.829676	2185|2934|6711|10006|10109|10487|51019|54961|64223	PTK2B|GSN|SPTBN1|ABI1|ARPC2|CAP1|WASHC3|SSH3|MLST8	-0.335418	0	5	0	0	-5.17297	3.76579
1	-2.20633	GO:0030029	M1	1	0	GO Biological Processes	19	actin filament-based process	19_GO:0009987 cellular process	-2.20633	1.82593	2.86825	24367	785	357	21	5.88235	1.24531	27|2185|2934|6711|7168|8470|10006|10109|10487|11214|22836|23122|23136|51019|54961|64223|85458|91010|93627|116986|121512	ABL2|PTK2B|GSN|SPTBN1|TPM1|SORBS2|ABI1|ARPC2|CAP1|AKAP13|RHOBTB3|CLASP2|EPB41L3|WASHC3|SSH3|MLST8|DIXDC1|FMNL3|TBCK|AGAP2|FGD4	-0.252236	0	5	0	0	-5.17297	3.76579
1	-2.17355	GO:0032271	M1	1	0	GO Biological Processes	19	regulation of protein polymerization	19_GO:0071840 cellular component organization or biogenesis	-2.17355	2.69427	3.13416	24367	228	357	9	2.52101	0.829676	2185|2934|6188|6711|10109|24139|25999|54961|64223	PTK2B|GSN|RPS3|SPTBN1|ARPC2|EML2|CLIP3|SSH3|MLST8	-0.246949	0	5	0	0	-5.17297	3.76579
1	-2.15207	GO:0032956	M1	1	0	GO Biological Processes	19	regulation of actin cytoskeleton organization	19_GO:0071840 cellular component organization or biogenesis	-2.15207	2.2815	2.98276	24367	359	357	12	3.36134	0.953889	27|2185|2934|6711|7168|10109|11214|22836|23122|54961|64223|85458	ABL2|PTK2B|GSN|SPTBN1|TPM1|ARPC2|AKAP13|RHOBTB3|CLASP2|SSH3|MLST8|DIXDC1	-0.240224	0	5	0	0	-5.17297	3.76579
1	-2.05644	GO:0044089	M1	1	0	GO Biological Processes	19	positive regulation of cellular component biogenesis	19_GO:0048518 positive regulation of biological process	-2.05644	1.95363	2.78134	24367	559	357	16	4.48179	1.09505	1307|1981|2185|2934|3987|5908|6188|7168|9738|10109|22883|23122|27243|64223|81565|153090	COL16A1|EIF4G1|PTK2B|GSN|LIMS1|RAP1B|RPS3|TPM1|CCP110|ARPC2|CLSTN1|CLASP2|CHMP2A|MLST8|NDEL1|DAB2IP	-0.180357	0	5	0	0	-5.17297	3.76579
1	-2.0536	GO:1902903	M1	1	0	GO Biological Processes	19	regulation of supramolecular fiber organization	19_GO:0071840 cellular component organization or biogenesis	-2.0536	2.21367	2.86849	24367	370	357	12	3.36134	0.953889	2185|2934|6188|6711|7168|10109|11214|23122|24139|25999|54961|64223	PTK2B|GSN|RPS3|SPTBN1|TPM1|ARPC2|AKAP13|CLASP2|EML2|CLIP3|SSH3|MLST8	-0.180357	0	5	0	0	-5.17297	3.76579
1	-1.97417	GO:0007015	M1	1	0	GO Biological Processes	19	actin filament organization	19_GO:0071840 cellular component organization or biogenesis	-1.97417	2.0829	2.74948	24367	426	357	13	3.64146	0.991399	2185|2934|6711|7168|8470|10006|10109|10487|22836|23122|51019|54961|64223	PTK2B|GSN|SPTBN1|TPM1|SORBS2|ABI1|ARPC2|CAP1|RHOBTB3|CLASP2|WASHC3|SSH3|MLST8	-0.147476	0	5	0	0	-5.17297	3.76579
1	-1.77755	GO:0032970	M1	1	0	GO Biological Processes	19	regulation of actin filament-based process	19_GO:0050789 regulation of biological process	-1.77755	2.02737	2.53909	24367	404	357	12	3.36134	0.953889	27|2185|2934|6711|7168|10109|11214|22836|23122|54961|64223|85458	ABL2|PTK2B|GSN|SPTBN1|TPM1|ARPC2|AKAP13|RHOBTB3|CLASP2|SSH3|MLST8|DIXDC1	-0.082298	0	5	0	0	-5.17297	3.76579
1	-1.67339	GO:0030041	M1	1	0	GO Biological Processes	19	actin filament polymerization	19_GO:0071840 cellular component organization or biogenesis	-1.67339	2.54141	2.58706	24367	188	357	7	1.96078	0.733805	2185|2934|6711|10109|51019|54961|64223	PTK2B|GSN|SPTBN1|ARPC2|WASHC3|SSH3|MLST8	-0.0279828	0	5	0	0	-5.17297	3.76579
1	-1.54556	GO:0051015	M1	1	0	GO Molecular Functions	21	actin filament binding		-1.54556	2.38892	2.40498	24367	200	357	7	1.96078	0.733805	27|2934|4301|6876|7168|10109|91010	ABL2|GSN|AFDN|TAGLN|TPM1|ARPC2|FMNL3	0	0	5	0	0	-5.17297	3.76579
1	-1.39188	GO:0030833	M1	1	0	GO Biological Processes	19	regulation of actin filament polymerization	19_GO:0071840 cellular component organization or biogenesis	-1.39188	2.39491	2.23204	24367	171	357	6	1.68067	0.680341	2185|2934|6711|10109|54961|64223	PTK2B|GSN|SPTBN1|ARPC2|SSH3|MLST8	0	0	5	0	0	-5.17297	3.76579
1	-4.71	GO:0051650	M1	1	0	GO Biological Processes	19	establishment of vesicle localization	19_GO:0051179 localization	-4.71	3.45594	5.35828	24367	316	357	16	4.48179	1.09505	1855|2801|5265|5908|6843|7109|8573|9581|9900|10059|10282|22872|23095|23122|56681|81565	DVL1|GOLGA2|SERPINA1|RAP1B|VAMP1|TRAPPC10|CASK|PREPL|SV2A|DNM1L|BET1|SEC31A|KIF1B|CLASP2|SAR1A|NDEL1	-1.44041	0	6	1	1	-4.71	7.87557
1	-4.47458	GO:0051640	M1	1	0	GO Biological Processes	19	organelle localization	19_GO:0051179 localization	-4.47458	2.42435	4.77118	24367	732	357	26	7.28291	1.3753	1855|2801|4134|5265|5747|5908|6843|7109|7531|8573|9581|9738|9900|10059|10282|22872|23095|23122|23299|27243|54806|55004|55125|55968|56681|81565	DVL1|GOLGA2|MAP4|SERPINA1|PTK2|RAP1B|VAMP1|TRAPPC10|YWHAE|CASK|PREPL|CCP110|SV2A|DNM1L|BET1|SEC31A|KIF1B|CLASP2|BICD2|CHMP2A|AHI1|LAMTOR1|CEP192|NSFL1C|SAR1A|NDEL1	-1.34985	0	6	0	0	-4.71	7.87557
1	-4.46591	GO:0051648	M1	1	0	GO Biological Processes	19	vesicle localization	19_GO:0051179 localization	-4.46591	3.29933	5.13588	24367	331	357	16	4.48179	1.09505	1855|2801|5265|5908|6843|7109|8573|9581|9900|10059|10282|22872|23095|23122|56681|81565	DVL1|GOLGA2|SERPINA1|RAP1B|VAMP1|TRAPPC10|CASK|PREPL|SV2A|DNM1L|BET1|SEC31A|KIF1B|CLASP2|SAR1A|NDEL1	-1.34985	0	6	0	0	-4.71	7.87557
1	-4.34392	GO:0048193	M1	1	0	GO Biological Processes	19	Golgi vesicle transport	19_GO:0051179 localization	-4.34392	3.08599	4.97064	24367	376	357	17	4.7619	1.1271	1604|2801|3831|4253|5265|6711|7109|9581|9905|10139|10282|22872|23299|55763|55850|56681|65258	CD55|GOLGA2|KLC1|MIA2|SERPINA1|SPTBN1|TRAPPC10|PREPL|SGSM2|ARFRP1|BET1|SEC31A|BICD2|EXOC1|USE1|SAR1A|MPPE1	-1.3156	0	6	0	0	-4.71	7.87557
1	-4.31135	GO:0051656	M1	1	0	GO Biological Processes	19	establishment of organelle localization	19_GO:0051179 localization	-4.31135	2.67417	4.77903	24367	536	357	21	5.88235	1.24531	1855|2801|4134|5265|5747|5908|6843|7109|8573|9581|9900|10059|10282|22872|23095|23122|23299|27243|55968|56681|81565	DVL1|GOLGA2|MAP4|SERPINA1|PTK2|RAP1B|VAMP1|TRAPPC10|CASK|PREPL|SV2A|DNM1L|BET1|SEC31A|KIF1B|CLASP2|BICD2|CHMP2A|NSFL1C|SAR1A|NDEL1	-1.3156	0	6	0	0	-4.71	7.87557
1	-3.48713	GO:0006888	M1	1	0	GO Biological Processes	19	ER to Golgi vesicle-mediated transport	19_GO:0051179 localization	-3.48713	3.5249	4.51305	24367	213	357	11	3.08123	0.914602	1604|2801|4253|5265|6711|7109|10282|22872|55850|56681|65258	CD55|GOLGA2|MIA2|SERPINA1|SPTBN1|TRAPPC10|BET1|SEC31A|USE1|SAR1A|MPPE1	-0.809604	0	6	0	0	-4.71	7.87557
1	-3.35061	GO:0048207	M1	1	0	GO Biological Processes	19	vesicle targeting, rough ER to cis-Golgi	19_GO:0051179 localization	-3.35061	6.11238	5.10961	24367	67	357	6	1.68067	0.680341	2801|5265|7109|10282|22872|56681	GOLGA2|SERPINA1|TRAPPC10|BET1|SEC31A|SAR1A	-0.773325	0	6	0	0	-4.71	7.87557
1	-3.35061	GO:0048208	M1	1	0	GO Biological Processes	19	COPII vesicle coating	19_GO:0071840 cellular component organization or biogenesis	-3.35061	6.11238	5.10961	24367	67	357	6	1.68067	0.680341	2801|5265|7109|10282|22872|56681	GOLGA2|SERPINA1|TRAPPC10|BET1|SEC31A|SAR1A	-0.773325	0	6	0	0	-4.71	7.87557
1	-3.27313	GO:0006903	M1	1	0	GO Biological Processes	19	vesicle targeting	19_GO:0051179 localization	-3.27313	4.97692	4.76068	24367	96	357	7	1.96078	0.733805	2801|5265|7109|10282|22872|23122|56681	GOLGA2|SERPINA1|TRAPPC10|BET1|SEC31A|CLASP2|SAR1A	-0.757471	0	6	0	0	-4.71	7.87557
1	-3.21498	GO:0006901	M1	1	0	GO Biological Processes	19	vesicle coating	19_GO:0071840 cellular component organization or biogenesis	-3.21498	5.76802	4.90603	24367	71	357	6	1.68067	0.680341	2801|5265|7109|10282|22872|56681	GOLGA2|SERPINA1|TRAPPC10|BET1|SEC31A|SAR1A	-0.746557	0	6	0	0	-4.71	7.87557
1	-3.15056	GO:0090114	M1	1	0	GO Biological Processes	19	COPII-coated vesicle budding	19_GO:0071840 cellular component organization or biogenesis	-3.15056	5.60999	4.80997	24367	73	357	6	1.68067	0.680341	2801|5265|7109|10282|22872|56681	GOLGA2|SERPINA1|TRAPPC10|BET1|SEC31A|SAR1A	-0.737197	0	6	0	0	-4.71	7.87557
1	-3.08824	GO:0048199	M1	1	0	GO Biological Processes	19	vesicle targeting, to, from or within Golgi	19_GO:0051179 localization	-3.08824	5.46039	4.71739	24367	75	357	6	1.68067	0.680341	2801|5265|7109|10282|22872|56681	GOLGA2|SERPINA1|TRAPPC10|BET1|SEC31A|SAR1A	-0.72173	0	6	0	0	-4.71	7.87557
1	-2.91274	GO:0048194	M1	1	0	GO Biological Processes	19	Golgi vesicle budding	19_GO:0071840 cellular component organization or biogenesis	-2.91274	5.05592	4.45845	24367	81	357	6	1.68067	0.680341	2801|5265|7109|10282|22872|56681	GOLGA2|SERPINA1|TRAPPC10|BET1|SEC31A|SAR1A	-0.627059	0	6	0	0	-4.71	7.87557
1	-2.36431	GO:0006900	M1	1	0	GO Biological Processes	19	vesicle budding from membrane	19_GO:0071840 cellular component organization or biogenesis	-2.36431	3.93778	3.66095	24367	104	357	6	1.68067	0.680341	2801|5265|7109|10282|22872|56681	GOLGA2|SERPINA1|TRAPPC10|BET1|SEC31A|SAR1A	-0.341545	0	6	0	0	-4.71	7.87557
1	-2.19961	GO:0035459	M1	1	0	GO Biological Processes	19	cargo loading into vesicle	19_GO:0071840 cellular component organization or biogenesis	-2.19961	7.87557	4.27717	24367	26	357	3	0.840336	0.483125	4253|22872|56681	MIA2|SEC31A|SAR1A	-0.252236	0	6	0	0	-4.71	7.87557
1	-1.96106	GO:0016050	M1	1	0	GO Biological Processes	19	vesicle organization	19_GO:0071840 cellular component organization or biogenesis	-1.96106	2.24121	2.78934	24367	335	357	11	3.08123	0.914602	2801|5265|6843|7109|10282|22872|27243|55004|56681|64400|84079	GOLGA2|SERPINA1|VAMP1|TRAPPC10|BET1|SEC31A|CHMP2A|LAMTOR1|SAR1A|AKTIP|ANKRD27	-0.140107	0	6	0	0	-4.71	7.87557
1	-4.56642	GO:0051493	M1	1	0	GO Biological Processes	19	regulation of cytoskeleton organization	19_GO:0071840 cellular component organization or biogenesis	-4.56642	2.7056	4.95628	24367	555	357	22	6.16246	1.27272	27|2185|2934|5310|5364|5747|6188|6711|7168|10109|11214|22836|23122|23299|24139|25999|27243|54961|55521|55968|64223|85458	ABL2|PTK2B|GSN|PKD1|PLXNB1|PTK2|RPS3|SPTBN1|TPM1|ARPC2|AKAP13|RHOBTB3|CLASP2|BICD2|EML2|CLIP3|CHMP2A|SSH3|TRIM36|NSFL1C|MLST8|DIXDC1	-1.34985	0	7	1	1	-4.56642	11.7681
1	-4.23385	GO:0007020	M1	1	0	GO Biological Processes	19	microtubule nucleation	19_GO:0071840 cellular component organization or biogenesis	-4.23385	11.7681	7.07498	24367	29	357	5	1.40056	0.621948	2801|23122|24139|55125|81565	GOLGA2|CLASP2|EML2|CEP192|NDEL1	-1.26528	0	7	0	0	-4.56642	11.7681
1	-3.9868	GO:0007017	M1	1	0	GO Biological Processes	19	microtubule-based process	19_GO:0009987 cellular process	-3.9868	2.26356	4.38513	24367	784	357	26	7.28291	1.3753	1855|2801|3831|3895|4134|5310|5747|6188|9738|23095|23122|23299|24139|25999|27243|29901|50855|55125|55521|55764|55968|64147|81565|85458|90141|91860	DVL1|GOLGA2|KLC1|KTN1|MAP4|PKD1|PTK2|RPS3|CCP110|KIF1B|CLASP2|BICD2|EML2|CLIP3|CHMP2A|SAC3D1|PARD6A|CEP192|TRIM36|IFT122|NSFL1C|KIF9|NDEL1|DIXDC1|EFCAB11|CALML4	-1.15718	0	7	0	0	-4.56642	11.7681
1	-3.83002	GO:0046785	M1	1	0	GO Biological Processes	19	microtubule polymerization	19_GO:0071840 cellular component organization or biogenesis	-3.83002	6.12544	5.52846	24367	78	357	7	1.96078	0.733805	2801|6188|23122|24139|25999|55125|81565	GOLGA2|RPS3|CLASP2|EML2|CLIP3|CEP192|NDEL1	-1.05051	0	7	0	0	-4.56642	11.7681
1	-3.78103	GO:0000226	M1	1	0	GO Biological Processes	19	microtubule cytoskeleton organization	19_GO:0071840 cellular component organization or biogenesis	-3.78103	2.45018	4.32917	24367	585	357	21	5.88235	1.24531	1855|2801|4134|5310|5747|6188|9738|23122|23299|24139|25999|27243|29901|50855|55125|55521|55968|81565|85458|90141|91860	DVL1|GOLGA2|MAP4|PKD1|PTK2|RPS3|CCP110|CLASP2|BICD2|EML2|CLIP3|CHMP2A|SAC3D1|PARD6A|CEP192|TRIM36|NSFL1C|NDEL1|DIXDC1|EFCAB11|CALML4	-1.03824	0	7	0	0	-4.56642	11.7681
1	-3.2483	GO:0070507	M1	1	0	GO Biological Processes	19	regulation of microtubule cytoskeleton organization	19_GO:0071840 cellular component organization or biogenesis	-3.2483	3.55494	4.3339	24367	192	357	10	2.80112	0.873298	5310|6188|23122|23299|24139|25999|27243|55521|55968|85458	PKD1|RPS3|CLASP2|BICD2|EML2|CLIP3|CHMP2A|TRIM36|NSFL1C|DIXDC1	-0.750226	0	7	0	0	-4.56642	11.7681
1	-3.18248	GO:0015631	M1	1	0	GO Molecular Functions	21	tubulin binding		-3.18248	2.7538	4.01225	24367	347	357	14	3.92157	1.02733	2801|4134|6188|10059|23095|23122|23637|24139|25999|55521|64147|81565|84934|85458	GOLGA2|MAP4|RPS3|DNM1L|KIF1B|CLASP2|RABGAP1|EML2|CLIP3|TRIM36|KIF9|NDEL1|RITA1|DIXDC1	-0.737754	0	7	0	0	-4.56642	11.7681
1	-2.74594	GO:0031109	M1	1	0	GO Biological Processes	19	microtubule polymerization or depolymerization	19_GO:0071840 cellular component organization or biogenesis	-2.74594	4.04902	4.04841	24367	118	357	7	1.96078	0.733805	2801|6188|23122|24139|25999|55125|81565	GOLGA2|RPS3|CLASP2|EML2|CLIP3|CEP192|NDEL1	-0.546089	0	7	0	0	-4.56642	11.7681
1	-2.74151	GO:0032886	M1	1	0	GO Biological Processes	19	regulation of microtubule-based process	19_GO:0050789 regulation of biological process	-2.74151	3.04709	3.75315	24367	224	357	10	2.80112	0.873298	5310|6188|23122|23299|24139|25999|27243|55521|55968|85458	PKD1|RPS3|CLASP2|BICD2|EML2|CLIP3|CHMP2A|TRIM36|NSFL1C|DIXDC1	-0.546089	0	7	0	0	-4.56642	11.7681
1	-2.33908	GO:0008017	M1	1	0	GO Molecular Functions	21	microtubule binding		-2.33908	2.67666	3.28193	24367	255	357	10	2.80112	0.873298	2801|4134|6188|10059|23095|23122|24139|25999|64147|81565	GOLGA2|MAP4|RPS3|DNM1L|KIF1B|CLASP2|EML2|CLIP3|KIF9|NDEL1	-0.331282	0	7	0	0	-4.56642	11.7681
1	-1.71424	GO:0031111	M1	1	0	GO Biological Processes	19	negative regulation of microtubule polymerization or depolymerization	19_GO:0048519 negative regulation of biological process	-1.71424	5.25038	3.23919	24367	39	357	3	0.840336	0.483125	23122|24139|25999	CLASP2|EML2|CLIP3	-0.0476839	0	7	0	0	-4.56642	11.7681
1	-1.45551	GO:0031110	M1	1	0	GO Biological Processes	19	regulation of microtubule polymerization or depolymerization	19_GO:0071840 cellular component organization or biogenesis	-1.45551	3.25023	2.5191	24367	84	357	4	1.12045	0.557077	6188|23122|24139|25999	RPS3|CLASP2|EML2|CLIP3	0	0	7	0	0	-4.56642	11.7681
1	-1.41189	GO:0031113	M1	1	0	GO Biological Processes	19	regulation of microtubule polymerization	19_GO:0071840 cellular component organization or biogenesis	-1.41189	4.01499	2.62818	24367	51	357	3	0.840336	0.483125	6188|24139|25999	RPS3|EML2|CLIP3	0	0	7	0	0	-4.56642	11.7681
1	-4.44077	GO:0016055	M1	1	0	GO Biological Processes	19	Wnt signaling pathway	19_GO:0023052 signaling	-4.44077	2.7302	4.8869	24367	525	357	21	5.88235	1.24531	1500|1855|2889|4772|4851|5310|5719|5720|7088|7091|7484|9209|9736|10076|50855|51231|51699|83595|85458|153090|192669	CTNND1|DVL1|RAPGEF1|NFATC1|NOTCH1|PKD1|PSMD13|PSME1|TLE1|TLE4|WNT9B|LRRFIP2|USP34|PTPRU|PARD6A|VRK3|VPS29|SOX7|DIXDC1|DAB2IP|AGO3	-1.34985	0	8	1	1	-4.44077	3.68945
1	-4.41693	GO:0198738	M1	1	0	GO Biological Processes	19	cell-cell signaling by wnt	19_GO:0023052 signaling	-4.41693	2.71983	4.86709	24367	527	357	21	5.88235	1.24531	1500|1855|2889|4772|4851|5310|5719|5720|7088|7091|7484|9209|9736|10076|50855|51231|51699|83595|85458|153090|192669	CTNND1|DVL1|RAPGEF1|NFATC1|NOTCH1|PKD1|PSMD13|PSME1|TLE1|TLE4|WNT9B|LRRFIP2|USP34|PTPRU|PARD6A|VRK3|VPS29|SOX7|DIXDC1|DAB2IP|AGO3	-1.34985	0	8	0	0	-4.44077	3.68945
1	-4.18819	GO:1905114	M1	1	0	GO Biological Processes	19	cell surface receptor signaling pathway involved in cell-cell signaling	19_GO:0023052 signaling	-4.18819	2.4879	4.61757	24367	631	357	23	6.44258	1.29938	1500|1855|2185|2889|2898|4772|4851|5310|5719|5720|7088|7091|7484|9209|9736|10076|50855|51231|51699|83595|85458|153090|192669	CTNND1|DVL1|PTK2B|RAPGEF1|GRIK2|NFATC1|NOTCH1|PKD1|PSMD13|PSME1|TLE1|TLE4|WNT9B|LRRFIP2|USP34|PTPRU|PARD6A|VRK3|VPS29|SOX7|DIXDC1|DAB2IP|AGO3	-1.23893	0	8	0	0	-4.44077	3.68945
1	-3.37462	GO:0090090	M1	1	0	GO Biological Processes	19	negative regulation of canonical Wnt signaling pathway	19_GO:0048519 negative regulation of biological process	-3.37462	3.68945	4.47748	24367	185	357	10	2.80112	0.873298	1500|1855|2889|4851|5719|5720|7088|7091|10076|153090	CTNND1|DVL1|RAPGEF1|NOTCH1|PSMD13|PSME1|TLE1|TLE4|PTPRU|DAB2IP	-0.773325	0	8	0	0	-4.44077	3.68945
1	-3.36819	GO:0030178	M1	1	0	GO Biological Processes	19	negative regulation of Wnt signaling pathway	19_GO:0048519 negative regulation of biological process	-3.36819	3.41275	4.3835	24367	220	357	11	3.08123	0.914602	1500|1855|2889|4772|4851|5719|5720|7088|7091|10076|153090	CTNND1|DVL1|RAPGEF1|NFATC1|NOTCH1|PSMD13|PSME1|TLE1|TLE4|PTPRU|DAB2IP	-0.773325	0	8	0	0	-4.44077	3.68945
1	-3.26912	GO:0060070	M1	1	0	GO Biological Processes	19	canonical Wnt signaling pathway	19_GO:0023052 signaling	-3.26912	2.8105	4.09937	24367	340	357	14	3.92157	1.02733	1500|1855|2889|4851|5719|5720|7088|7091|7484|9736|10076|83595|85458|153090	CTNND1|DVL1|RAPGEF1|NOTCH1|PSMD13|PSME1|TLE1|TLE4|WNT9B|USP34|PTPRU|SOX7|DIXDC1|DAB2IP	-0.757471	0	8	0	0	-4.44077	3.68945
1	-2.84964	GO:0030111	M1	1	0	GO Biological Processes	19	regulation of Wnt signaling pathway	19_GO:0023052 signaling	-2.84964	2.54141	3.67297	24367	376	357	14	3.92157	1.02733	1500|1855|2889|4772|4851|5719|5720|7088|7091|9736|10076|83595|85458|153090	CTNND1|DVL1|RAPGEF1|NFATC1|NOTCH1|PSMD13|PSME1|TLE1|TLE4|USP34|PTPRU|SOX7|DIXDC1|DAB2IP	-0.605174	0	8	0	0	-4.44077	3.68945
1	-2.84769	GO:0060828	M1	1	0	GO Biological Processes	19	regulation of canonical Wnt signaling pathway	19_GO:0023052 signaling	-2.84769	2.78591	3.75664	24367	294	357	12	3.36134	0.953889	1500|1855|2889|4851|5719|5720|7088|7091|9736|10076|83595|153090	CTNND1|DVL1|RAPGEF1|NOTCH1|PSMD13|PSME1|TLE1|TLE4|USP34|PTPRU|SOX7|DAB2IP	-0.605174	0	8	0	0	-4.44077	3.68945
1	-2.26983	GO:1905330	M1	1	0	GO Biological Processes	19	regulation of morphogenesis of an epithelium	19_GO:0032502 developmental process	-2.26983	3.01679	3.32084	24367	181	357	8	2.2409	0.783349	1855|2260|5719|5720|7484|23122|50855|54806	DVL1|FGFR1|PSMD13|PSME1|WNT9B|CLASP2|PARD6A|AHI1	-0.28925	0	8	0	0	-4.44077	3.68945
1	-2.15551	GO:0035567	M1	1	0	GO Biological Processes	19	non-canonical Wnt signaling pathway	19_GO:0023052 signaling	-2.15551	3.16413	3.25276	24367	151	357	7	1.96078	0.733805	1855|4772|5719|5720|7484|50855|192669	DVL1|NFATC1|PSMD13|PSME1|WNT9B|PARD6A|AGO3	-0.240224	0	8	0	0	-4.44077	3.68945
1	-1.8757	GO:2000027	M1	1	0	GO Biological Processes	19	regulation of animal organ morphogenesis	19_GO:0032502 developmental process	-1.8757	2.409	2.758	24367	255	357	9	2.52101	0.829676	1855|2260|4851|5447|5719|5720|7484|50855|54806	DVL1|FGFR1|NOTCH1|POR|PSMD13|PSME1|WNT9B|PARD6A|AHI1	-0.127419	0	8	0	0	-4.44077	3.68945
1	-1.69431	GO:0001738	M1	1	0	GO Biological Processes	19	morphogenesis of a polarized epithelium	19_GO:0032502 developmental process	-1.69431	2.82434	2.68667	24367	145	357	6	1.68067	0.680341	1855|5719|5720|7484|50855|54806	DVL1|PSMD13|PSME1|WNT9B|PARD6A|AHI1	-0.0395361	0	8	0	0	-4.44077	3.68945
1	-1.66783	GO:0060071	M1	1	0	GO Biological Processes	19	Wnt signaling pathway, planar cell polarity pathway	19_GO:0032502 developmental process	-1.66783	3.15995	2.74315	24367	108	357	5	1.40056	0.621948	1855|5719|5720|7484|50855	DVL1|PSMD13|PSME1|WNT9B|PARD6A	-0.0252211	0	8	0	0	-4.44077	3.68945
1	-1.63735	GO:0090175	M1	1	0	GO Biological Processes	19	regulation of establishment of planar polarity	19_GO:0032502 developmental process	-1.63735	3.1025	2.6949	24367	110	357	5	1.40056	0.621948	1855|5719|5720|7484|50855	DVL1|PSMD13|PSME1|WNT9B|PARD6A	-0.013204	0	8	0	0	-4.44077	3.68945
1	-1.44325	GO:0001736	M1	1	0	GO Biological Processes	19	establishment of planar polarity	19_GO:0032502 developmental process	-1.44325	2.75221	2.38526	24367	124	357	5	1.40056	0.621948	1855|5719|5720|7484|50855	DVL1|PSMD13|PSME1|WNT9B|PARD6A	0	0	8	0	0	-4.44077	3.68945
1	-1.44325	GO:0007164	M1	1	0	GO Biological Processes	19	establishment of tissue polarity	19_GO:0032502 developmental process	-1.44325	2.75221	2.38526	24367	124	357	5	1.40056	0.621948	1855|5719|5720|7484|50855	DVL1|PSMD13|PSME1|WNT9B|PARD6A	0	0	8	0	0	-4.44077	3.68945
1	-4.30437	GO:0019216	M1	1	0	GO Biological Processes	19	regulation of lipid metabolic process	19_GO:0008152 metabolic process	-4.30437	2.94625	4.88816	24367	417	357	18	5.04202	1.15807	20|123|347|2185|2274|2954|3422|4779|5447|5747|7296|9453|9555|26137|55004|64784|116986|153090	ABCA2|PLIN2|APOD|PTK2B|FHL2|GSTZ1|IDI1|NFE2L1|POR|PTK2|TXNRD1|GGPS1|MACROH2A1|ZBTB20|LAMTOR1|CRTC3|AGAP2|DAB2IP	-1.3156	0	9	1	1	-4.30437	5.35333
1	-3.34356	GO:0006066	M1	1	0	GO Biological Processes	19	alcohol metabolic process	19_GO:0008152 metabolic process	-3.34356	2.7375	4.12902	24367	374	357	15	4.20168	1.06183	20|2185|2260|2710|3422|3953|4779|5106|5333|5447|5724|8542|9453|10858|23262	ABCA2|PTK2B|FGFR1|GK|IDI1|LEPR|NFE2L1|PCK2|PLCD1|POR|PTAFR|APOL1|GGPS1|CYP46A1|PPIP5K2	-0.773325	0	9	0	0	-4.30437	5.35333
1	-3.21457	GO:1902652	M1	1	0	GO Biological Processes	19	secondary alcohol metabolic process	19_GO:0008152 metabolic process	-3.21457	3.83934	4.39376	24367	160	357	9	2.52101	0.829676	20|2260|3422|3953|4779|5447|8542|9453|10858	ABCA2|FGFR1|IDI1|LEPR|NFE2L1|POR|APOL1|GGPS1|CYP46A1	-0.746557	0	9	0	0	-4.30437	5.35333
1	-3.21239	GO:0062012	M1	1	0	GO Biological Processes	19	regulation of small molecule metabolic process	19_GO:0008152 metabolic process	-3.21239	2.47406	3.93052	24367	469	357	17	4.7619	1.1271	20|2185|2954|3422|3953|4779|5447|5719|5720|5724|9453|10059|23408|26137|55829|79085|134145	ABCA2|PTK2B|GSTZ1|IDI1|LEPR|NFE2L1|POR|PSMD13|PSME1|PTAFR|GGPS1|DNM1L|SIRT5|ZBTB20|SELENOS|SLC25A23|ATPSCKMT	-0.746557	0	9	0	0	-4.30437	5.35333
1	-2.88687	GO:0046165	M1	1	0	GO Biological Processes	19	alcohol biosynthetic process	19_GO:0008152 metabolic process	-2.88687	3.45109	4.00212	24367	178	357	9	2.52101	0.829676	20|2185|3422|5106|5333|5447|5724|9453|23262	ABCA2|PTK2B|IDI1|PCK2|PLCD1|POR|PTAFR|GGPS1|PPIP5K2	-0.609302	0	9	0	0	-4.30437	5.35333
1	-2.85774	GO:1902930	M1	1	0	GO Biological Processes	19	regulation of alcohol biosynthetic process	19_GO:0008152 metabolic process	-2.85774	4.93409	4.37777	24367	83	357	6	1.68067	0.680341	20|2185|3422|5447|5724|9453	ABCA2|PTK2B|IDI1|POR|PTAFR|GGPS1	-0.605174	0	9	0	0	-4.30437	5.35333
1	-2.69671	GO:0008203	M1	1	0	GO Biological Processes	19	cholesterol metabolic process	19_GO:0008152 metabolic process	-2.69671	3.54571	3.86434	24367	154	357	8	2.2409	0.783349	20|3422|3953|4779|5447|8542|9453|10858	ABCA2|IDI1|LEPR|NFE2L1|POR|APOL1|GGPS1|CYP46A1	-0.522443	0	9	0	0	-4.30437	5.35333
1	-2.58702	GO:1901617	M1	1	0	GO Biological Processes	19	organic hydroxy compound biosynthetic process	19_GO:0008152 metabolic process	-2.58702	2.7302	3.51848	24367	275	357	11	3.08123	0.914602	20|2185|3422|5106|5333|5447|5724|9453|10858|23262|26031	ABCA2|PTK2B|IDI1|PCK2|PLCD1|POR|PTAFR|GGPS1|CYP46A1|PPIP5K2|OSBPL3	-0.457876	0	9	0	0	-4.30437	5.35333
1	-2.44805	GO:0016125	M1	1	0	GO Biological Processes	19	sterol metabolic process	19_GO:0008152 metabolic process	-2.44805	3.231	3.54882	24367	169	357	8	2.2409	0.783349	20|3422|3953|4779|5447|8542|9453|10858	ABCA2|IDI1|LEPR|NFE2L1|POR|APOL1|GGPS1|CYP46A1	-0.392332	0	9	0	0	-4.30437	5.35333
1	-2.18136	GO:0045540	M1	1	0	GO Biological Processes	19	regulation of cholesterol biosynthetic process	19_GO:0008152 metabolic process	-2.18136	5.35333	3.79481	24367	51	357	4	1.12045	0.557077	20|3422|5447|9453	ABCA2|IDI1|POR|GGPS1	-0.246949	0	9	0	0	-4.30437	5.35333
1	-2.18136	GO:0106118	M1	1	0	GO Biological Processes	19	regulation of sterol biosynthetic process	19_GO:0008152 metabolic process	-2.18136	5.35333	3.79481	24367	51	357	4	1.12045	0.557077	20|3422|5447|9453	ABCA2|IDI1|POR|GGPS1	-0.246949	0	9	0	0	-4.30437	5.35333
1	-2.13425	GO:1901615	M1	1	0	GO Biological Processes	19	organic hydroxy compound metabolic process	19_GO:0008152 metabolic process	-2.13425	1.99284	2.86642	24367	548	357	16	4.48179	1.09505	20|2185|2260|2710|3422|3953|4779|5106|5333|5447|5724|8542|9453|10858|23262|26031	ABCA2|PTK2B|FGFR1|GK|IDI1|LEPR|NFE2L1|PCK2|PLCD1|POR|PTAFR|APOL1|GGPS1|CYP46A1|PPIP5K2|OSBPL3	-0.229803	0	9	0	0	-4.30437	5.35333
1	-1.98811	GO:0008202	M1	1	0	GO Biological Processes	19	steroid metabolic process	19_GO:0008152 metabolic process	-1.98811	2.26146	2.82195	24367	332	357	11	3.08123	0.914602	20|2260|3422|3953|4779|5447|8542|9453|10858|26031|55004	ABCA2|FGFR1|IDI1|LEPR|NFE2L1|POR|APOL1|GGPS1|CYP46A1|OSBPL3|LAMTOR1	-0.155025	0	9	0	0	-4.30437	5.35333
1	-1.8402	GO:0090181	M1	1	0	GO Biological Processes	19	regulation of cholesterol metabolic process	19_GO:0008152 metabolic process	-1.8402	4.26593	3.19005	24367	64	357	4	1.12045	0.557077	20|3422|5447|9453	ABCA2|IDI1|POR|GGPS1	-0.113539	0	9	0	0	-4.30437	5.35333
1	-1.80465	GO:0090407	M1	1	0	GO Biological Processes	19	organophosphate biosynthetic process	19_GO:0008152 metabolic process	-1.80465	1.75513	2.47188	24367	700	357	18	5.04202	1.15807	20|1635|2185|2710|2954|3422|5211|5333|5724|9453|10201|23262|26137|27315|57605|65258|116986|134145	ABCA2|DCTD|PTK2B|GK|GSTZ1|IDI1|PFKL|PLCD1|PTAFR|GGPS1|NME6|PPIP5K2|ZBTB20|PGAP2|PITPNM2|MPPE1|AGAP2|ATPSCKMT	-0.0913502	0	9	0	0	-4.30437	5.35333
1	-1.59378	GO:0006695	M1	1	0	GO Biological Processes	19	cholesterol biosynthetic process	19_GO:0008152 metabolic process	-1.59378	3.59236	2.76001	24367	76	357	4	1.12045	0.557077	20|3422|5447|9453	ABCA2|IDI1|POR|GGPS1	0	0	9	0	0	-4.30437	5.35333
1	-1.53981	GO:1902653	M1	1	0	GO Biological Processes	19	secondary alcohol biosynthetic process	19_GO:0008152 metabolic process	-1.53981	3.45594	2.66604	24367	79	357	4	1.12045	0.557077	20|3422|5447|9453	ABCA2|IDI1|POR|GGPS1	0	0	9	0	0	-4.30437	5.35333
1	-1.45551	GO:0016126	M1	1	0	GO Biological Processes	19	sterol biosynthetic process	19_GO:0008152 metabolic process	-1.45551	3.25023	2.5191	24367	84	357	4	1.12045	0.557077	20|3422|5447|9453	ABCA2|IDI1|POR|GGPS1	0	0	9	0	0	-4.30437	5.35333
1	-1.40557	GO:0019218	M1	1	0	GO Biological Processes	19	regulation of steroid metabolic process	19_GO:0008152 metabolic process	-1.40557	2.6872	2.32452	24367	127	357	5	1.40056	0.621948	20|3422|5447|9453|55004	ABCA2|IDI1|POR|GGPS1|LAMTOR1	0	0	9	0	0	-4.30437	5.35333
1	-4.14429	GO:0072176	M1	1	0	GO Biological Processes	19	nephric duct development	19_GO:0032502 developmental process	-4.14429	17.0637	7.83751	24367	16	357	4	1.12045	0.557077	5310|7484|54806|130497	PKD1|WNT9B|AHI1|OSR1	-1.21351	0	10	1	1	-4.14429	22.7516
1	-3.61023	GO:0072177	M1	1	0	GO Biological Processes	19	mesonephric duct development	19_GO:0032502 developmental process	-3.61023	22.7516	7.95834	24367	9	357	3	0.840336	0.483125	5310|7484|130497	PKD1|WNT9B|OSR1	-0.901297	0	10	0	0	-4.14429	22.7516
1	-3.47002	GO:0048568	M1	1	0	GO Biological Processes	19	embryonic organ development	19_GO:0032502 developmental process	-3.47002	2.60749	4.17311	24367	445	357	17	4.7619	1.1271	1855|2260|2778|3213|4851|5310|5333|7004|7026|7484|8563|27173|54806|55764|83852|84678|130497	DVL1|FGFR1|GNAS|HOXB3|NOTCH1|PKD1|PLCD1|TEAD4|NR2F2|WNT9B|THOC5|SLC39A1|AHI1|IFT122|SETDB2|KDM2B|OSR1	-0.803439	0	10	0	0	-4.14429	22.7516
1	-3.21215	GO:0043009	M1	1	0	GO Biological Processes	19	chordate embryonic development	19_GO:0032502 developmental process	-3.21215	2.21881	3.8284	24367	646	357	21	5.88235	1.24531	1855|1889|2260|2778|3213|4154|4851|5310|5333|7026|7168|7484|7763|10006|27173|55764|56243|81565|84678|129685|130497	DVL1|ECE1|FGFR1|GNAS|HOXB3|MBNL1|NOTCH1|PKD1|PLCD1|NR2F2|TPM1|WNT9B|ZFAND5|ABI1|SLC39A1|IFT122|KIAA1217|NDEL1|KDM2B|TAF8|OSR1	-0.746557	0	10	0	0	-4.14429	22.7516
1	-3.20629	GO:0072178	M1	1	0	GO Biological Processes	19	nephric duct morphogenesis	19_GO:0032502 developmental process	-3.20629	17.0637	6.78692	24367	12	357	3	0.840336	0.483125	7484|54806|130497	WNT9B|AHI1|OSR1	-0.746557	0	10	0	0	-4.14429	22.7516
1	-3.06101	GO:0009792	M1	1	0	GO Biological Processes	19	embryo development ending in birth or egg hatching	19_GO:0032502 developmental process	-3.06101	2.15866	3.69122	24367	664	357	21	5.88235	1.24531	1855|1889|2260|2778|3213|4154|4851|5310|5333|7026|7168|7484|7763|10006|27173|55764|56243|81565|84678|129685|130497	DVL1|ECE1|FGFR1|GNAS|HOXB3|MBNL1|NOTCH1|PKD1|PLCD1|NR2F2|TPM1|WNT9B|ZFAND5|ABI1|SLC39A1|IFT122|KIAA1217|NDEL1|KDM2B|TAF8|OSR1	-0.704261	0	10	0	0	-4.14429	22.7516
1	-2.90487	GO:0072044	M1	1	0	GO Biological Processes	19	collecting duct development	19_GO:0032502 developmental process	-2.90487	13.651	5.9763	24367	15	357	3	0.840336	0.483125	4851|5310|7484	NOTCH1|PKD1|WNT9B	-0.623267	0	10	0	0	-4.14429	22.7516
1	-2.82691	GO:0048598	M1	1	0	GO Biological Processes	19	embryonic morphogenesis	19_GO:0032502 developmental process	-2.82691	2.16141	3.51239	24367	600	357	19	5.32213	1.18804	1855|1889|2260|2335|2778|3213|4154|4851|7296|7484|10139|23122|27173|54806|55764|83595|83852|84678|130497	DVL1|ECE1|FGFR1|FN1|GNAS|HOXB3|MBNL1|NOTCH1|TXNRD1|WNT9B|ARFRP1|CLASP2|SLC39A1|AHI1|IFT122|SOX7|SETDB2|KDM2B|OSR1	-0.605174	0	10	0	0	-4.14429	22.7516
1	-2.77405	GO:0048562	M1	1	0	GO Biological Processes	19	embryonic organ morphogenesis	19_GO:0032502 developmental process	-2.77405	2.7302	3.67684	24367	300	357	12	3.36134	0.953889	1855|2260|2778|3213|4851|7484|27173|54806|55764|83852|84678|130497	DVL1|FGFR1|GNAS|HOXB3|NOTCH1|WNT9B|SLC39A1|AHI1|IFT122|SETDB2|KDM2B|OSR1	-0.559971	0	10	0	0	-4.14429	22.7516
1	-2.35231	GO:0072170	M1	1	0	GO Biological Processes	19	metanephric tubule development	19_GO:0032502 developmental process	-2.35231	8.90281	4.6236	24367	23	357	3	0.840336	0.483125	5310|7484|130497	PKD1|WNT9B|OSR1	-0.335787	0	10	0	0	-4.14429	22.7516
1	-2.1708	GO:0035148	M1	1	0	GO Biological Processes	19	tube formation	19_GO:0032502 developmental process	-2.1708	3.18523	3.2735	24367	150	357	7	1.96078	0.733805	1855|4851|7484|55764|84678|130497|153090	DVL1|NOTCH1|WNT9B|IFT122|KDM2B|OSR1|DAB2IP	-0.246949	0	10	0	0	-4.14429	22.7516
1	-2.15314	GO:0072207	M1	1	0	GO Biological Processes	19	metanephric epithelium development	19_GO:0032502 developmental process	-2.15314	7.58388	4.17382	24367	27	357	3	0.840336	0.483125	5310|7484|130497	PKD1|WNT9B|OSR1	-0.240224	0	10	0	0	-4.14429	22.7516
1	-1.93689	GO:0048706	M1	1	0	GO Biological Processes	19	embryonic skeletal system development	19_GO:0032502 developmental process	-1.93689	3.19945	3.04223	24367	128	357	6	1.68067	0.680341	2778|3213|7484|27173|56243|130497	GNAS|HOXB3|WNT9B|SLC39A1|KIAA1217|OSR1	-0.137212	0	10	0	0	-4.14429	22.7516
1	-1.92679	GO:0001701	M1	1	0	GO Biological Processes	19	in utero embryonic development	19_GO:0032502 developmental process	-1.92679	2.12743	2.71898	24367	385	357	12	3.36134	0.953889	2260|4154|4851|5310|5333|7026|7168|7484|7763|27173|81565|129685	FGFR1|MBNL1|NOTCH1|PKD1|PLCD1|NR2F2|TPM1|WNT9B|ZFAND5|SLC39A1|NDEL1|TAF8	-0.135239	0	10	0	0	-4.14429	22.7516
1	-1.92301	GO:0072080	M1	1	0	GO Biological Processes	19	nephron tubule development	19_GO:0032502 developmental process	-1.92301	3.66962	3.14521	24367	93	357	5	1.40056	0.621948	4851|5310|7484|54806|130497	NOTCH1|PKD1|WNT9B|AHI1|OSR1	-0.134463	0	10	0	0	-4.14429	22.7516
1	-1.88598	GO:0061326	M1	1	0	GO Biological Processes	19	renal tubule development	19_GO:0032502 developmental process	-1.88598	3.59236	3.08699	24367	95	357	5	1.40056	0.621948	4851|5310|7484|54806|130497	NOTCH1|PKD1|WNT9B|AHI1|OSR1	-0.128089	0	10	0	0	-4.14429	22.7516
1	-1.86784	GO:0048704	M1	1	0	GO Biological Processes	19	embryonic skeletal system morphogenesis	19_GO:0032502 developmental process	-1.86784	3.55494	3.05846	24367	96	357	5	1.40056	0.621948	2778|3213|7484|27173|130497	GNAS|HOXB3|WNT9B|SLC39A1|OSR1	-0.122698	0	10	0	0	-4.14429	22.7516
1	-1.8577	GO:0007507	M1	1	0	GO Biological Processes	19	heart development	19_GO:0032502 developmental process	-1.8577	1.85412	2.55871	24367	589	357	16	4.48179	1.09505	1855|1889|2260|2274|4772|4851|5019|5310|5747|7168|8470|11214|54806|55764|83852|130497	DVL1|ECE1|FGFR1|FHL2|NFATC1|NOTCH1|OXCT1|PKD1|PTK2|TPM1|SORBS2|AKAP13|AHI1|IFT122|SETDB2|OSR1	-0.118318	0	10	0	0	-4.14429	22.7516
1	-1.78012	GO:0002009	M1	1	0	GO Biological Processes	19	morphogenesis of an epithelium	19_GO:0032502 developmental process	-1.78012	1.85812	2.48439	24367	551	357	15	4.20168	1.06183	1855|2260|3371|4851|5310|5719|5720|7484|23122|50855|54806|55764|83852|84678|130497	DVL1|FGFR1|TNC|NOTCH1|PKD1|PSMD13|PSME1|WNT9B|CLASP2|PARD6A|AHI1|IFT122|SETDB2|KDM2B|OSR1	-0.082298	0	10	0	0	-4.14429	22.7516
1	-1.73418	GO:0072073	M1	1	0	GO Biological Processes	19	kidney epithelium development	19_GO:0032502 developmental process	-1.73418	2.88401	2.74553	24367	142	357	6	1.68067	0.680341	2260|4851|5310|7484|54806|130497	FGFR1|NOTCH1|PKD1|WNT9B|AHI1|OSR1	-0.0586716	0	10	0	0	-4.14429	22.7516
1	-1.70747	GO:0072006	M1	1	0	GO Biological Processes	19	nephron development	19_GO:0032502 developmental process	-1.70747	2.84395	2.70612	24367	144	357	6	1.68067	0.680341	4358|4851|5310|7484|54806|130497	MPV17|NOTCH1|PKD1|WNT9B|AHI1|OSR1	-0.0446241	0	10	0	0	-4.14429	22.7516
1	-1.68501	GO:0072210	M1	1	0	GO Biological Processes	19	metanephric nephron development	19_GO:0032502 developmental process	-1.68501	5.11912	3.17922	24367	40	357	3	0.840336	0.483125	5310|7484|130497	PKD1|WNT9B|OSR1	-0.0339352	0	10	0	0	-4.14429	22.7516
1	-1.65054	GO:0072078	M1	1	0	GO Biological Processes	19	nephron tubule morphogenesis	19_GO:0032502 developmental process	-1.65054	3.73999	2.85885	24367	73	357	4	1.12045	0.557077	5310|7484|54806|130497	PKD1|WNT9B|AHI1|OSR1	-0.0198868	0	10	0	0	-4.14429	22.7516
1	-1.63735	GO:0072009	M1	1	0	GO Biological Processes	19	nephron epithelium development	19_GO:0032502 developmental process	-1.63735	3.1025	2.6949	24367	110	357	5	1.40056	0.621948	4851|5310|7484|54806|130497	NOTCH1|PKD1|WNT9B|AHI1|OSR1	-0.013204	0	10	0	0	-4.14429	22.7516
1	-1.63667	GO:0060562	M1	1	0	GO Biological Processes	19	epithelial tube morphogenesis	19_GO:0032502 developmental process	-1.63667	2.08731	2.41373	24367	327	357	10	2.80112	0.873298	1855|3371|4851|5310|7484|54806|55764|83852|84678|130497	DVL1|TNC|NOTCH1|PKD1|WNT9B|AHI1|IFT122|SETDB2|KDM2B|OSR1	-0.013204	0	10	0	0	-4.14429	22.7516
1	-1.62783	GO:0048729	M1	1	0	GO Biological Processes	19	tissue morphogenesis	19_GO:0032502 developmental process	-1.62783	1.70637	2.27805	24367	680	357	17	4.7619	1.1271	1855|2260|3371|4851|5310|5719|5720|7168|7296|7484|23122|50855|54806|55764|83852|84678|130497	DVL1|FGFR1|TNC|NOTCH1|PKD1|PSMD13|PSME1|TPM1|TXNRD1|WNT9B|CLASP2|PARD6A|AHI1|IFT122|SETDB2|KDM2B|OSR1	-0.00880345	0	10	0	0	-4.14429	22.7516
1	-1.61238	GO:0072088	M1	1	0	GO Biological Processes	19	nephron epithelium morphogenesis	19_GO:0032502 developmental process	-1.61238	3.64026	2.79239	24367	75	357	4	1.12045	0.557077	5310|7484|54806|130497	PKD1|WNT9B|AHI1|OSR1	0	0	10	0	0	-4.14429	22.7516
1	-1.57549	GO:0061333	M1	1	0	GO Biological Processes	19	renal tubule morphogenesis	19_GO:0032502 developmental process	-1.57549	3.54571	2.72816	24367	77	357	4	1.12045	0.557077	5310|7484|54806|130497	PKD1|WNT9B|AHI1|OSR1	0	0	10	0	0	-4.14429	22.7516
1	-1.57549	GO:0072028	M1	1	0	GO Biological Processes	19	nephron morphogenesis	19_GO:0032502 developmental process	-1.57549	3.54571	2.72816	24367	77	357	4	1.12045	0.557077	5310|7484|54806|130497	PKD1|WNT9B|AHI1|OSR1	0	0	10	0	0	-4.14429	22.7516
1	-1.52621	GO:0048701	M1	1	0	GO Biological Processes	19	embryonic cranial skeleton morphogenesis	19_GO:0032502 developmental process	-1.52621	4.45141	2.85703	24367	46	357	3	0.840336	0.483125	2778|7484|27173	GNAS|WNT9B|SLC39A1	0	0	10	0	0	-4.14429	22.7516
1	-1.50217	GO:0035850	M1	1	0	GO Biological Processes	19	epithelial cell differentiation involved in kidney development	19_GO:0032502 developmental process	-1.50217	4.3567	2.80873	24367	47	357	3	0.840336	0.483125	4851|7484|130497	NOTCH1|WNT9B|OSR1	0	0	10	0	0	-4.14429	22.7516
1	-1.43429	GO:0003002	M1	1	0	GO Biological Processes	19	regionalization	19_GO:0032502 developmental process	-1.43429	1.9281	2.14489	24367	354	357	10	2.80112	0.873298	2260|3213|4851|7026|10006|54806|55764|83852|84678|130497	FGFR1|HOXB3|NOTCH1|NR2F2|ABI1|AHI1|IFT122|SETDB2|KDM2B|OSR1	0	0	10	0	0	-4.14429	22.7516
1	-1.43055	GO:0001838	M1	1	0	GO Biological Processes	19	embryonic epithelial tube formation	19_GO:0032502 developmental process	-1.43055	2.7302	2.36481	24367	125	357	5	1.40056	0.621948	1855|7484|55764|84678|130497	DVL1|WNT9B|IFT122|KDM2B|OSR1	0	0	10	0	0	-4.14429	22.7516
1	-1.33384	GO:0072175	M1	1	0	GO Biological Processes	19	epithelial tube formation	19_GO:0032502 developmental process	-1.33384	2.56597	2.20815	24367	133	357	5	1.40056	0.621948	1855|7484|55764|84678|130497	DVL1|WNT9B|IFT122|KDM2B|OSR1	0	0	10	0	0	-4.14429	22.7516
1	-4.04932	GO:1903530	M1	1	0	GO Biological Processes	19	regulation of secretion by cell	19_GO:0051179 localization	-4.04932	2.28395	4.43531	24367	777	357	26	7.28291	1.3753	41|1855|2029|2260|2335|2778|3329|4851|5019|5211|5724|5908|6711|6843|7850|8573|9581|10059|10631|10961|22900|23122|27243|50855|55763|80024	ASIC1|DVL1|ENSA|FGFR1|FN1|GNAS|HSPD1|NOTCH1|OXCT1|PFKL|PTAFR|RAP1B|SPTBN1|VAMP1|IL1R2|CASK|PREPL|DNM1L|POSTN|ERP29|CARD8|CLASP2|CHMP2A|PARD6A|EXOC1|SLC8B1	-1.16969	0	11	1	1	-4.04932	2.47077
1	-2.17055	GO:0051051	M1	1	0	GO Biological Processes	19	negative regulation of transport	19_GO:0048519 negative regulation of biological process	-2.17055	2.01119	2.90574	24367	543	357	16	4.48179	1.09505	20|41|347|2185|2335|4851|5211|5908|7531|7850|9943|10961|22900|55829|84079|130497	ABCA2|ASIC1|APOD|PTK2B|FN1|NOTCH1|PFKL|RAP1B|YWHAE|IL1R2|OXSR1|ERP29|CARD8|SELENOS|ANKRD27|OSR1	-0.246949	0	11	0	0	-4.04932	2.47077
1	-1.95686	GO:0051223	M1	1	0	GO Biological Processes	19	regulation of protein transport	19_GO:0051179 localization	-1.95686	1.78875	2.62903	24367	725	357	19	5.32213	1.18804	347|2029|2335|3329|5019|5211|6711|7531|7850|9776|10059|10631|10961|22900|50855|55763|56681|80024|81565	APOD|ENSA|FN1|HSPD1|OXCT1|PFKL|SPTBN1|YWHAE|IL1R2|ATG13|DNM1L|POSTN|ERP29|CARD8|PARD6A|EXOC1|SAR1A|SLC8B1|NDEL1	-0.138631	0	11	0	0	-4.04932	2.47077
1	-1.8423	GO:0050708	M1	1	0	GO Biological Processes	19	regulation of protein secretion	19_GO:0051179 localization	-1.8423	1.94221	2.57448	24367	492	357	14	3.92157	1.02733	2029|2335|3329|5019|5211|6711|7850|10059|10631|10961|22900|50855|55763|80024	ENSA|FN1|HSPD1|OXCT1|PFKL|SPTBN1|IL1R2|DNM1L|POSTN|ERP29|CARD8|PARD6A|EXOC1|SLC8B1	-0.113539	0	11	0	0	-4.04932	2.47077
1	-1.78862	GO:0090087	M1	1	0	GO Biological Processes	19	regulation of peptide transport	19_GO:0051179 localization	-1.78862	1.71767	2.44266	24367	755	357	19	5.32213	1.18804	347|2029|2335|3329|5019|5211|6711|7531|7850|9776|10059|10631|10961|22900|50855|55763|56681|80024|81565	APOD|ENSA|FN1|HSPD1|OXCT1|PFKL|SPTBN1|YWHAE|IL1R2|ATG13|DNM1L|POSTN|ERP29|CARD8|PARD6A|EXOC1|SAR1A|SLC8B1|NDEL1	-0.0832139	0	11	0	0	-4.04932	2.47077
1	-1.77919	GO:1903531	M1	1	0	GO Biological Processes	19	negative regulation of secretion by cell	19_GO:0048519 negative regulation of biological process	-1.77919	2.47077	2.67823	24367	221	357	8	2.2409	0.783349	41|2335|4851|5211|5908|7850|10961|22900	ASIC1|FN1|NOTCH1|PFKL|RAP1B|IL1R2|ERP29|CARD8	-0.082298	0	11	0	0	-4.04932	2.47077
1	-1.76254	GO:1903532	M1	1	0	GO Biological Processes	19	positive regulation of secretion by cell	19_GO:0048518 positive regulation of biological process	-1.76254	2.01739	2.52073	24367	406	357	12	3.36134	0.953889	2260|3329|5019|5724|6711|10059|10631|22900|23122|27243|50855|55763	FGFR1|HSPD1|OXCT1|PTAFR|SPTBN1|DNM1L|POSTN|CARD8|CLASP2|CHMP2A|PARD6A|EXOC1	-0.0747971	0	11	0	0	-4.04932	2.47077
1	-1.70599	GO:0009306	M1	1	0	GO Biological Processes	19	protein secretion	19_GO:0051179 localization	-1.70599	1.77863	2.38279	24367	614	357	16	4.48179	1.09505	2029|2335|3329|4253|4851|5019|5211|6711|7850|10059|10631|10961|22900|50855|55763|80024	ENSA|FN1|HSPD1|MIA2|NOTCH1|OXCT1|PFKL|SPTBN1|IL1R2|DNM1L|POSTN|ERP29|CARD8|PARD6A|EXOC1|SLC8B1	-0.0443386	0	11	0	0	-4.04932	2.47077
1	-1.69914	GO:0070201	M1	1	0	GO Biological Processes	19	regulation of establishment of protein localization	19_GO:0051179 localization	-1.69914	1.67985	2.34067	24367	772	357	19	5.32213	1.18804	347|2029|2335|3329|5019|5211|6711|7531|7850|9776|10059|10631|10961|22900|50855|55763|56681|80024|81565	APOD|ENSA|FN1|HSPD1|OXCT1|PFKL|SPTBN1|YWHAE|IL1R2|ATG13|DNM1L|POSTN|ERP29|CARD8|PARD6A|EXOC1|SAR1A|SLC8B1|NDEL1	-0.0395361	0	11	0	0	-4.04932	2.47077
1	-1.65786	GO:0002791	M1	1	0	GO Biological Processes	19	regulation of peptide secretion	19_GO:0051179 localization	-1.65786	1.83763	2.35433	24367	520	357	14	3.92157	1.02733	2029|2335|3329|5019|5211|6711|7850|10059|10631|10961|22900|50855|55763|80024	ENSA|FN1|HSPD1|OXCT1|PFKL|SPTBN1|IL1R2|DNM1L|POSTN|ERP29|CARD8|PARD6A|EXOC1|SLC8B1	-0.0205082	0	11	0	0	-4.04932	2.47077
1	-1.55187	GO:0051047	M1	1	0	GO Biological Processes	19	positive regulation of secretion	19_GO:0048518 positive regulation of biological process	-1.55187	1.87858	2.25721	24367	436	357	12	3.36134	0.953889	2260|3329|5019|5724|6711|10059|10631|22900|23122|27243|50855|55763	FGFR1|HSPD1|OXCT1|PTAFR|SPTBN1|DNM1L|POSTN|CARD8|CLASP2|CHMP2A|PARD6A|EXOC1	0	0	11	0	0	-4.04932	2.47077
1	-1.52588	GO:0051048	M1	1	0	GO Biological Processes	19	negative regulation of secretion	19_GO:0048519 negative regulation of biological process	-1.52588	2.21069	2.33196	24367	247	357	8	2.2409	0.783349	41|2335|4851|5211|5908|7850|10961|22900	ASIC1|FN1|NOTCH1|PFKL|RAP1B|IL1R2|ERP29|CARD8	0	0	11	0	0	-4.04932	2.47077
1	-1.51272	GO:0002790	M1	1	0	GO Biological Processes	19	peptide secretion	19_GO:0051179 localization	-1.51272	1.68271	2.14956	24367	649	357	16	4.48179	1.09505	2029|2335|3329|4253|4851|5019|5211|6711|7850|10059|10631|10961|22900|50855|55763|80024	ENSA|FN1|HSPD1|MIA2|NOTCH1|OXCT1|PFKL|SPTBN1|IL1R2|DNM1L|POSTN|ERP29|CARD8|PARD6A|EXOC1|SLC8B1	0	0	11	0	0	-4.04932	2.47077
1	-1.30394	GO:0050714	M1	1	0	GO Biological Processes	19	positive regulation of protein secretion	19_GO:0048518 positive regulation of biological process	-1.30394	1.99284	2.01531	24367	274	357	8	2.2409	0.783349	3329|5019|6711|10059|10631|22900|50855|55763	HSPD1|OXCT1|SPTBN1|DNM1L|POSTN|CARD8|PARD6A|EXOC1	0	0	11	0	0	-4.04932	2.47077
1	-4.02099	GO:0022411	M1	1	0	GO Biological Processes	19	cellular component disassembly	19_GO:0071840 cellular component organization or biogenesis	-4.02099	2.55045	4.53442	24367	562	357	21	5.88235	1.24531	664|1855|2801|2934|3831|6601|6711|7818|9776|10059|10241|10645|11152|22985|23122|27243|51263|51368|64147|81565|84340	BNIP3|DVL1|GOLGA2|GSN|KLC1|SMARCC2|SPTBN1|DAP3|ATG13|DNM1L|CALCOCO2|CAMKK2|WDR45|ACIN1|CLASP2|CHMP2A|MRPL30|TEX264|KIF9|NDEL1|GFM2	-1.15718	0	12	1	1	-4.02099	2.89216
1	-2.33405	GO:0032984	M1	1	0	GO Biological Processes	19	protein-containing complex disassembly	19_GO:0071840 cellular component organization or biogenesis	-2.33405	2.409	3.19029	24367	340	357	12	3.36134	0.953889	664|1855|2934|3831|6601|6711|7818|10241|23122|27243|51263|84340	BNIP3|DVL1|GSN|KLC1|SMARCC2|SPTBN1|DAP3|CALCOCO2|CLASP2|CHMP2A|MRPL30|GFM2	-0.330556	0	12	0	0	-4.02099	2.89216
1	-1.52257	GO:0043244	M1	1	0	GO Biological Processes	19	regulation of protein complex disassembly	19_GO:0071840 cellular component organization or biogenesis	-1.52257	2.89216	2.51236	24367	118	357	5	1.40056	0.621948	664|2934|6711|10241|23122	BNIP3|GSN|SPTBN1|CALCOCO2|CLASP2	0	0	12	0	0	-4.02099	2.89216
1	-3.90232	GO:0007163	M1	1	0	GO Biological Processes	19	establishment or maintenance of cell polarity	19_GO:0009987 cellular process	-3.90232	3.65651	4.87046	24367	224	357	12	3.36134	0.953889	2185|2934|4134|5310|5747|5908|10487|22836|23122|50855|55968|81565	PTK2B|GSN|MAP4|PKD1|PTK2|RAP1B|CAP1|RHOBTB3|CLASP2|PARD6A|NSFL1C|NDEL1	-1.09648	0	13	1	1	-3.90232	5.53418
1	-2.92011	GO:0030010	M1	1	0	GO Biological Processes	19	establishment of cell polarity	19_GO:0009987 cellular process	-2.92011	3.84535	4.14646	24367	142	357	8	2.2409	0.783349	2185|2934|4134|5310|5747|5908|55968|81565	PTK2B|GSN|MAP4|PKD1|PTK2|RAP1B|NSFL1C|NDEL1	-0.627059	0	13	0	0	-3.90232	5.53418
1	-1.77544	GO:0051294	M1	1	0	GO Biological Processes	19	establishment of spindle orientation	19_GO:0071840 cellular component organization or biogenesis	-1.77544	5.53418	3.36557	24367	37	357	3	0.840336	0.483125	4134|55968|81565	MAP4|NSFL1C|NDEL1	-0.082298	0	13	0	0	-3.90232	5.53418
1	-1.55089	GO:0051293	M1	1	0	GO Biological Processes	19	establishment of spindle localization	19_GO:0071840 cellular component organization or biogenesis	-1.55089	4.55033	2.90673	24367	45	357	3	0.840336	0.483125	4134|55968|81565	MAP4|NSFL1C|NDEL1	0	0	13	0	0	-3.90232	5.53418
1	-1.43363	GO:0051653	M1	1	0	GO Biological Processes	19	spindle localization	19_GO:0051179 localization	-1.43363	4.09529	2.67154	24367	50	357	3	0.840336	0.483125	4134|55968|81565	MAP4|NSFL1C|NDEL1	0	0	13	0	0	-3.90232	5.53418
1	-1.41189	GO:0006998	M1	1	0	GO Biological Processes	19	nuclear envelope organization	19_GO:0071840 cellular component organization or biogenesis	-1.41189	4.01499	2.62818	24367	51	357	3	0.840336	0.483125	27243|55968|81565	CHMP2A|NSFL1C|NDEL1	0	0	13	0	0	-3.90232	5.53418
1	-3.88618	GO:0010639	M1	1	0	GO Biological Processes	19	negative regulation of organelle organization	19_GO:0048519 negative regulation of biological process	-3.88618	2.83008	4.55697	24367	410	357	17	4.7619	1.1271	664|2934|4134|5394|6711|9232|9555|9738|10059|10201|23122|24139|25999|26277|27243|54961|84079	BNIP3|GSN|MAP4|EXOSC10|SPTBN1|PTTG1|MACROH2A1|CCP110|DNM1L|NME6|CLASP2|EML2|CLIP3|TINF2|CHMP2A|SSH3|ANKRD27	-1.0937	0	14	1	1	-3.88618	4.99426
1	-3.01299	GO:0051129	M1	1	0	GO Biological Processes	19	negative regulation of cellular component organization	19_GO:0048519 negative regulation of biological process	-3.01299	2.05479	3.61211	24367	764	357	23	6.44258	1.29938	20|347|567|664|2934|4134|4851|5394|5747|6711|9232|9555|9738|10059|10201|10631|23122|24139|25999|26277|27243|54961|84079	ABCA2|APOD|B2M|BNIP3|GSN|MAP4|NOTCH1|EXOSC10|PTK2|SPTBN1|PTTG1|MACROH2A1|CCP110|DNM1L|NME6|POSTN|CLASP2|EML2|CLIP3|TINF2|CHMP2A|SSH3|ANKRD27	-0.679722	0	14	0	0	-3.88618	4.99426
1	-2.28525	GO:0032272	M1	1	0	GO Biological Processes	19	negative regulation of protein polymerization	19_GO:0048519 negative regulation of biological process	-2.28525	4.49045	3.71618	24367	76	357	5	1.40056	0.621948	2934|6711|24139|25999|54961	GSN|SPTBN1|EML2|CLIP3|SSH3	-0.297888	0	14	0	0	-3.88618	4.99426
1	-2.03806	GO:0051494	M1	1	0	GO Biological Processes	19	negative regulation of cytoskeleton organization	19_GO:0048519 negative regulation of biological process	-2.03806	3.00493	3.09278	24367	159	357	7	1.96078	0.733805	2934|6711|23122|24139|25999|27243|54961	GSN|SPTBN1|CLASP2|EML2|CLIP3|CHMP2A|SSH3	-0.172679	0	14	0	0	-3.88618	4.99426
1	-1.65664	GO:0044091	M1	1	0	GO Biological Processes	19	membrane biogenesis	19_GO:0071840 cellular component organization or biogenesis	-1.65664	4.99426	3.12121	24367	41	357	3	0.840336	0.483125	6711|25999|93099	SPTBN1|CLIP3|DMKN	-0.0205082	0	14	0	0	-3.88618	4.99426
1	-1.65557	GO:0031333	M1	1	0	GO Biological Processes	19	negative regulation of protein complex assembly	19_GO:0048519 negative regulation of biological process	-1.65557	2.76709	2.62931	24367	148	357	6	1.68067	0.680341	2934|6711|24139|25999|54961|84079	GSN|SPTBN1|EML2|CLIP3|SSH3|ANKRD27	-0.0203616	0	14	0	0	-3.88618	4.99426
1	-1.59342	GO:1902904	M1	1	0	GO Biological Processes	19	negative regulation of supramolecular fiber organization	19_GO:0048519 negative regulation of biological process	-1.59342	2.67666	2.53681	24367	153	357	6	1.68067	0.680341	2934|6711|23122|24139|25999|54961	GSN|SPTBN1|CLASP2|EML2|CLIP3|SSH3	0	0	14	0	0	-3.88618	4.99426
1	-3.79181	GO:0006979	M1	1	0	GO Biological Processes	19	response to oxidative stress	19_GO:0050896 response to stimulus	-3.79181	2.68251	4.4324	24367	458	357	18	5.04202	1.15807	347|664|2185|3329|4358|4521|4728|4779|6188|6778|7168|7296|9555|9943|10645|51157|55829|57190	APOD|BNIP3|PTK2B|HSPD1|MPV17|NUDT1|NDUFS8|NFE2L1|RPS3|STAT6|TPM1|TXNRD1|MACROH2A1|OXSR1|CAMKK2|ZNF580|SELENOS|SELENON	-1.03824	0	15	1	1	-3.79181	3.59236
1	-2.57674	GO:0000302	M1	1	0	GO Biological Processes	19	response to reactive oxygen species	19_GO:0050896 response to stimulus	-2.57674	2.89216	3.56169	24367	236	357	10	2.80112	0.873298	347|664|2185|3329|4358|6188|6778|7168|10645|51157	APOD|BNIP3|PTK2B|HSPD1|MPV17|RPS3|STAT6|TPM1|CAMKK2|ZNF580	-0.454766	0	15	0	0	-3.79181	3.59236
1	-1.88934	GO:0034614	M1	1	0	GO Biological Processes	19	cellular response to reactive oxygen species	19_GO:0050896 response to stimulus	-1.88934	2.8105	2.88849	24367	170	357	7	1.96078	0.733805	664|4358|6188|6778|7168|10645|51157	BNIP3|MPV17|RPS3|STAT6|TPM1|CAMKK2|ZNF580	-0.128089	0	15	0	0	-3.79181	3.59236
1	-1.78782	GO:0034599	M1	1	0	GO Biological Processes	19	cellular response to oxidative stress	19_GO:0050896 response to stimulus	-1.78782	2.2089	2.60777	24367	309	357	10	2.80112	0.873298	664|4358|4779|6188|6778|7168|7296|10645|51157|55829	BNIP3|MPV17|NFE2L1|RPS3|STAT6|TPM1|TXNRD1|CAMKK2|ZNF580|SELENOS	-0.0832139	0	15	0	0	-3.79181	3.59236
1	-1.68127	GO:0042542	M1	1	0	GO Biological Processes	19	response to hydrogen peroxide	19_GO:0050896 response to stimulus	-1.68127	2.805	2.66739	24367	146	357	6	1.68067	0.680341	664|2185|3329|6188|6778|51157	BNIP3|PTK2B|HSPD1|RPS3|STAT6|ZNF580	-0.0320934	0	15	0	0	-3.79181	3.59236
1	-1.59378	GO:0002312	M1	1	0	GO Biological Processes	19	B cell activation involved in immune response	19_GO:0002376 immune system process	-1.59378	3.59236	2.76001	24367	76	357	4	1.12045	0.557077	2185|3329|6778|55846	PTK2B|HSPD1|STAT6|ITFG2	0	0	15	0	0	-3.79181	3.59236
1	-1.57642	GO:2000377	M1	1	0	GO Biological Processes	19	regulation of reactive oxygen species metabolic process	19_GO:0008152 metabolic process	-1.57642	2.4253	2.44924	24367	197	357	7	1.96078	0.733805	664|2185|3329|4358|4835|23408|55829	BNIP3|PTK2B|HSPD1|MPV17|NQO2|SIRT5|SELENOS	0	0	15	0	0	-3.79181	3.59236
1	-1.49058	GO:0097237	M1	1	0	GO Biological Processes	19	cellular response to toxic substance	19_GO:0050896 response to stimulus	-1.49058	2.17546	2.28255	24367	251	357	8	2.2409	0.783349	567|664|2954|6188|6778|7296|51157|55829	B2M|BNIP3|GSTZ1|RPS3|STAT6|TXNRD1|ZNF580|SELENOS	0	0	15	0	0	-3.79181	3.59236
1	-3.78364	GO:0031023	M1	1	0	GO Biological Processes	19	microtubule organizing center organization	19_GO:0071840 cellular component organization or biogenesis	-3.78364	4.58428	5.07319	24367	134	357	9	2.52101	0.829676	2801|9738|23122|27243|29901|50855|55125|55968|81565	GOLGA2|CCP110|CLASP2|CHMP2A|SAC3D1|PARD6A|CEP192|NSFL1C|NDEL1	-1.03824	0	16	1	1	-3.78364	4.58428
1	-3.28239	GO:0007098	M1	1	0	GO Biological Processes	19	centrosome cycle	19_GO:0071840 cellular component organization or biogenesis	-3.28239	4.36831	4.60377	24367	125	357	8	2.2409	0.783349	2801|9738|27243|29901|50855|55125|55968|81565	GOLGA2|CCP110|CHMP2A|SAC3D1|PARD6A|CEP192|NSFL1C|NDEL1	-0.757471	0	16	0	0	-3.78364	4.58428
1	-2.97985	GO:1902850	M1	1	0	GO Biological Processes	19	microtubule cytoskeleton organization involved in mitosis	19_GO:0071840 cellular component organization or biogenesis	-2.97985	3.92834	4.22182	24367	139	357	8	2.2409	0.783349	2801|4134|5310|23122|27243|55125|55968|81565	GOLGA2|MAP4|PKD1|CLASP2|CHMP2A|CEP192|NSFL1C|NDEL1	-0.664495	0	16	0	0	-3.78364	4.58428
1	-2.75368	GO:0051301	M1	1	0	GO Biological Processes	19	cell division	19_GO:0009987 cellular process	-2.75368	2.12946	3.44196	24367	609	357	19	5.32213	1.18804	896|2029|2260|2801|4134|4851|6188|6711|7484|9232|9738|23122|27243|29901|50855|51529|55521|83852|85458	CCND3|ENSA|FGFR1|GOLGA2|MAP4|NOTCH1|RPS3|SPTBN1|WNT9B|PTTG1|CCP110|CLASP2|CHMP2A|SAC3D1|PARD6A|ANAPC11|TRIM36|SETDB2|DIXDC1	-0.546491	0	16	0	0	-3.78364	4.58428
1	-2.64607	GO:0007051	M1	1	0	GO Biological Processes	19	spindle organization	19_GO:0071840 cellular component organization or biogenesis	-2.64607	3.18287	3.71247	24367	193	357	9	2.52101	0.829676	2801|4134|5310|6188|23122|27243|29901|55125|55521	GOLGA2|MAP4|PKD1|RPS3|CLASP2|CHMP2A|SAC3D1|CEP192|TRIM36	-0.490415	0	16	0	0	-3.78364	4.58428
1	-2.2086	GO:0007052	M1	1	0	GO Biological Processes	19	mitotic spindle organization	19_GO:0071840 cellular component organization or biogenesis	-2.2086	3.65651	3.43598	24367	112	357	6	1.68067	0.680341	2801|4134|5310|23122|27243|55125	GOLGA2|MAP4|PKD1|CLASP2|CHMP2A|CEP192	-0.252236	0	16	0	0	-3.78364	4.58428
1	-1.75203	GO:0051298	M1	1	0	GO Biological Processes	19	centrosome duplication	19_GO:0071840 cellular component organization or biogenesis	-1.75203	4.01499	3.03583	24367	68	357	4	1.12045	0.557077	9738|27243|29901|55125	CCP110|CHMP2A|SAC3D1|CEP192	-0.0694312	0	16	0	0	-3.78364	4.58428
1	-1.40557	GO:0051225	M1	1	0	GO Biological Processes	19	spindle assembly	19_GO:0071840 cellular component organization or biogenesis	-1.40557	2.6872	2.32452	24367	127	357	5	1.40056	0.621948	2801|6188|27243|29901|55125	GOLGA2|RPS3|CHMP2A|SAC3D1|CEP192	0	0	16	0	0	-3.78364	4.58428
1	-3.59651	GO:0008135	M1	1	0	GO Molecular Functions	21	translation factor activity, RNA binding		-3.59651	5.62099	5.20394	24367	85	357	7	1.96078	0.733805	1933|1981|1983|9567|84285|84340|317649	EEF1B2|EIF4G1|EIF5|GTPBP1|EIF1AD|GFM2|EIF4E3	-0.898307	0	17	1	1	-3.59651	6.3989
1	-2.18136	GO:0003743	M1	1	0	GO Molecular Functions	21	translation initiation factor activity		-2.18136	5.35333	3.79481	24367	51	357	4	1.12045	0.557077	1981|1983|84285|317649	EIF4G1|EIF5|EIF1AD|EIF4E3	-0.246949	0	17	0	0	-3.59651	6.3989
1	-1.94713	GO:0031369	M1	1	0	GO Molecular Functions	21	translation initiation factor binding		-1.94713	6.3989	3.72644	24367	32	357	3	0.840336	0.483125	1981|1983|26608	EIF4G1|EIF5|TBL2	-0.138563	0	17	0	0	-3.59651	6.3989
1	-3.57032	GO:0060972	M1	1	0	GO Biological Processes	19	left/right pattern formation	19_GO:0032502 developmental process	-3.57032	12.41	6.52862	24367	22	357	4	1.12045	0.557077	4851|54806|55764|83852	NOTCH1|AHI1|IFT122|SETDB2	-0.882579	0	18	1	1	-3.57032	14.6261
1	-2.99706	GO:0070986	M1	1	0	GO Biological Processes	19	left/right axis specification	19_GO:0032502 developmental process	-2.99706	14.6261	6.21853	24367	14	357	3	0.840336	0.483125	4851|54806|83852	NOTCH1|AHI1|SETDB2	-0.672844	0	18	0	0	-3.57032	14.6261
1	-1.52241	GO:0035050	M1	1	0	GO Biological Processes	19	embryonic heart tube development	19_GO:0032502 developmental process	-1.52241	3.41275	2.63572	24367	80	357	4	1.12045	0.557077	4851|54806|55764|83852	NOTCH1|AHI1|IFT122|SETDB2	0	0	18	0	0	-3.57032	14.6261
1	-3.436	GO:0009636	M1	1	0	GO Biological Processes	19	response to toxic substance	19_GO:0050896 response to stimulus	-3.436	2.4331	4.07917	24367	533	357	19	5.32213	1.18804	41|567|664|1933|2185|2934|2954|3248|3329|3371|4493|5019|6001|6188|6778|7296|23095|51157|55829	ASIC1|B2M|BNIP3|EEF1B2|PTK2B|GSN|GSTZ1|HPGD|HSPD1|TNC|MT1E|OXCT1|RGS10|RPS3|STAT6|TXNRD1|KIF1B|ZNF580|SELENOS	-0.787768	0	19	1	1	-3.436	3.19945
1	-2.42593	GO:0046677	M1	1	0	GO Biological Processes	19	response to antibiotic	19_GO:0050896 response to stimulus	-2.42593	2.4745	3.2935	24367	331	357	12	3.36134	0.953889	664|1933|2185|2934|3248|3329|3371|5019|6188|6778|51157|79001	BNIP3|EEF1B2|PTK2B|GSN|HPGD|HSPD1|TNC|OXCT1|RPS3|STAT6|ZNF580|VKORC1	-0.382115	0	19	0	0	-3.436	3.19945
1	-1.93689	GO:0045471	M1	1	0	GO Biological Processes	19	response to ethanol	19_GO:0050896 response to stimulus	-1.93689	3.19945	3.04223	24367	128	357	6	1.68067	0.680341	1933|2185|2934|3248|3371|5019	EEF1B2|PTK2B|GSN|HPGD|TNC|OXCT1	-0.137212	0	19	0	0	-3.436	3.19945
1	-1.59926	GO:0097305	M1	1	0	GO Biological Processes	19	response to alcohol	19_GO:0050896 response to stimulus	-1.59926	2.28468	2.43369	24367	239	357	8	2.2409	0.783349	20|1933|2185|2934|3248|3371|4779|5019	ABCA2|EEF1B2|PTK2B|GSN|HPGD|TNC|NFE2L1|OXCT1	0	0	19	0	0	-3.436	3.19945
1	-1.3653	GO:0007584	M1	1	0	GO Biological Processes	19	response to nutrient	19_GO:0050896 response to stimulus	-1.3653	2.18166	2.14193	24367	219	357	7	1.96078	0.733805	2029|2934|3329|3371|5019|5447|10631	ENSA|GSN|HSPD1|TNC|OXCT1|POR|POSTN	0	0	19	0	0	-3.436	3.19945
1	-3.38444	GO:0045296	M1	1	0	GO Molecular Functions	21	cadherin binding		-3.38444	2.88691	4.21469	24367	331	357	14	3.92157	1.02733	1500|1983|2801|3895|4301|6152|6711|7531|8496|10006|11273|11336|23164|153090	CTNND1|EIF5|GOLGA2|KTN1|AFDN|RPL24|SPTBN1|YWHAE|PPFIBP1|ABI1|ATXN2L|EXOC3|MPRIP|DAB2IP	-0.773325	0	20	1	1	-3.38444	2.88691
1	-3.29361	GO:0050839	M1	1	0	GO Molecular Functions	21	cell adhesion molecule binding		-3.29361	2.43768	3.97689	24367	504	357	18	5.04202	1.15807	1307|1500|1983|2335|2801|3895|4301|6152|6711|7531|8496|10006|10457|10631|11273|11336|23164|153090	COL16A1|CTNND1|EIF5|FN1|GOLGA2|KTN1|AFDN|RPL24|SPTBN1|YWHAE|PPFIBP1|ABI1|GPNMB|POSTN|ATXN2L|EXOC3|MPRIP|DAB2IP	-0.757471	0	20	0	0	-3.38444	2.88691
1	-3.33624	GO:0006412	M1	1	0	GO Biological Processes	19	translation	19_GO:0008152 metabolic process	-3.33624	2.17132	3.89864	24367	723	357	23	6.44258	1.29938	1153|1725|1933|1981|1983|2185|5724|6137|6152|6188|6194|6227|7818|9567|9698|10318|23185|51263|55152|84285|84340|192669|317649	CIRBP|DHPS|EEF1B2|EIF4G1|EIF5|PTK2B|PTAFR|RPL13|RPL24|RPS3|RPS6|RPS21|DAP3|GTPBP1|PUM1|TNIP1|LARP4B|MRPL30|DALRD3|EIF1AD|GFM2|AGO3|EIF4E3	-0.773325	0	21	1	1	-3.33624	3.98154
1	-3.12766	GO:0043043	M1	1	0	GO Biological Processes	19	peptide biosynthetic process	19_GO:0008152 metabolic process	-3.12766	2.09594	3.71482	24367	749	357	23	6.44258	1.29938	1153|1725|1933|1981|1983|2185|5724|6137|6152|6188|6194|6227|7818|9567|9698|10318|23185|51263|55152|84285|84340|192669|317649	CIRBP|DHPS|EEF1B2|EIF4G1|EIF5|PTK2B|PTAFR|RPL13|RPL24|RPS3|RPS6|RPS21|DAP3|GTPBP1|PUM1|TNIP1|LARP4B|MRPL30|DALRD3|EIF1AD|GFM2|AGO3|EIF4E3	-0.731652	0	21	0	0	-3.33624	3.98154
1	-3.0339	GO:0005198	M1	1	0	GO Molecular Functions	21	structural molecule activity		-3.0339	2.10309	3.64794	24367	714	357	22	6.16246	1.27272	1307|2199|2335|3371|4134|5010|5719|6137|6152|6188|6194|6227|6711|7168|7818|8470|10109|10631|11214|22872|23136|51263	COL16A1|FBLN2|FN1|TNC|MAP4|CLDN11|PSMD13|RPL13|RPL24|RPS3|RPS6|RPS21|SPTBN1|TPM1|DAP3|SORBS2|ARPC2|POSTN|AKAP13|SEC31A|EPB41L3|MRPL30	-0.691389	0	21	0	0	-3.33624	3.98154
1	-2.70426	GO:0000184	M1	1	0	GO Biological Processes	19	nuclear-transcribed mRNA catabolic process, nonsense-mediated decay	19_GO:0048519 negative regulation of biological process	-2.70426	3.98154	3.99238	24367	120	357	7	1.96078	0.733805	1981|5394|6137|6152|6188|6194|6227	EIF4G1|EXOSC10|RPL13|RPL24|RPS3|RPS6|RPS21	-0.523602	0	21	0	0	-3.33624	3.98154
1	-2.66132	GO:0006413	M1	1	0	GO Biological Processes	19	translational initiation	19_GO:0008152 metabolic process	-2.66132	3.19945	3.73088	24367	192	357	9	2.52101	0.829676	1981|1983|6137|6152|6188|6194|6227|84285|317649	EIF4G1|EIF5|RPL13|RPL24|RPS3|RPS6|RPS21|EIF1AD|EIF4E3	-0.499545	0	21	0	0	-3.33624	3.98154
1	-2.4685	GO:0006402	M1	1	0	GO Biological Processes	19	mRNA catabolic process	19_GO:0048519 negative regulation of biological process	-2.4685	2.39815	3.30449	24367	370	357	13	3.64146	0.991399	1153|1981|5394|5719|5720|6137|6152|6188|6194|6227|9567|9698|192669	CIRBP|EIF4G1|EXOSC10|PSMD13|PSME1|RPL13|RPL24|RPS3|RPS6|RPS21|GTPBP1|PUM1|AGO3	-0.403027	0	21	0	0	-3.33624	3.98154
1	-2.26526	GO:0045047	M1	1	0	GO Biological Processes	19	protein targeting to ER	19_GO:0051179 localization	-2.26526	3.75715	3.51784	24367	109	357	6	1.68067	0.680341	6137|6152|6188|6194|6227|9789	RPL13|RPL24|RPS3|RPS6|RPS21|SPCS2	-0.286708	0	21	0	0	-3.33624	3.98154
1	-2.19015	GO:0072599	M1	1	0	GO Biological Processes	19	establishment of protein localization to endoplasmic reticulum	19_GO:0051179 localization	-2.19015	3.62415	3.40931	24367	113	357	6	1.68067	0.680341	6137|6152|6188|6194|6227|9789	RPL13|RPL24|RPS3|RPS6|RPS21|SPCS2	-0.249168	0	21	0	0	-3.33624	3.98154
1	-2.08734	GO:0006401	M1	1	0	GO Biological Processes	19	RNA catabolic process	19_GO:0008152 metabolic process	-2.08734	2.15367	2.87981	24367	412	357	13	3.64146	0.991399	1153|1981|5394|5719|5720|6137|6152|6188|6194|6227|9567|9698|192669	CIRBP|EIF4G1|EXOSC10|PSMD13|PSME1|RPL13|RPL24|RPS3|RPS6|RPS21|GTPBP1|PUM1|AGO3	-0.19828	0	21	0	0	-3.33624	3.98154
1	-2.01843	GO:0034655	M1	1	0	GO Biological Processes	19	nucleobase-containing compound catabolic process	19_GO:0008152 metabolic process	-2.01843	1.85028	2.7088	24367	664	357	18	5.04202	1.15807	1153|1981|4521|5211|5394|5719|5720|6137|6152|6188|6194|6227|8622|8930|9567|9698|26137|192669	CIRBP|EIF4G1|NUDT1|PFKL|EXOSC10|PSMD13|PSME1|RPL13|RPL24|RPS3|RPS6|RPS21|PDE8B|MBD4|GTPBP1|PUM1|ZBTB20|AGO3	-0.169835	0	21	0	0	-3.33624	3.98154
1	-2.00527	GO:1901361	M1	1	0	GO Biological Processes	19	organic cyclic compound catabolic process	19_GO:0008152 metabolic process	-2.00527	1.77747	2.66961	24367	768	357	20	5.60224	1.2171	1153|1981|2954|4521|5211|5394|5719|5720|6137|6152|6188|6194|6227|8622|8930|9567|9698|10858|26137|192669	CIRBP|EIF4G1|GSTZ1|NUDT1|PFKL|EXOSC10|PSMD13|PSME1|RPL13|RPL24|RPS3|RPS6|RPS21|PDE8B|MBD4|GTPBP1|PUM1|CYP46A1|ZBTB20|AGO3	-0.16398	0	21	0	0	-3.33624	3.98154
1	-1.99811	GO:0044270	M1	1	0	GO Biological Processes	19	cellular nitrogen compound catabolic process	19_GO:0008152 metabolic process	-1.99811	1.80619	2.67376	24367	718	357	19	5.32213	1.18804	1153|1981|4521|5211|5394|5447|5719|5720|6137|6152|6188|6194|6227|8622|8930|9567|9698|26137|192669	CIRBP|EIF4G1|NUDT1|PFKL|EXOSC10|POR|PSMD13|PSME1|RPL13|RPL24|RPS3|RPS6|RPS21|PDE8B|MBD4|GTPBP1|PUM1|ZBTB20|AGO3	-0.158415	0	21	0	0	-3.33624	3.98154
1	-1.99611	GO:0003735	M1	1	0	GO Molecular Functions	21	structural constituent of ribosome		-1.99611	2.94929	3.03536	24367	162	357	7	1.96078	0.733805	6137|6152|6188|6194|6227|7818|51263	RPL13|RPL24|RPS3|RPS6|RPS21|DAP3|MRPL30	-0.157873	0	21	0	0	-3.33624	3.98154
1	-1.92787	GO:0019439	M1	1	0	GO Biological Processes	19	aromatic compound catabolic process	19_GO:0008152 metabolic process	-1.92787	1.7765	2.59738	24367	730	357	19	5.32213	1.18804	1153|1981|2954|4521|5211|5394|5719|5720|6137|6152|6188|6194|6227|8622|8930|9567|9698|26137|192669	CIRBP|EIF4G1|GSTZ1|NUDT1|PFKL|EXOSC10|PSMD13|PSME1|RPL13|RPL24|RPS3|RPS6|RPS21|PDE8B|MBD4|GTPBP1|PUM1|ZBTB20|AGO3	-0.135239	0	21	0	0	-3.33624	3.98154
1	-1.88598	GO:0006614	M1	1	0	GO Biological Processes	19	SRP-dependent cotranslational protein targeting to membrane	19_GO:0051179 localization	-1.88598	3.59236	3.08699	24367	95	357	5	1.40056	0.621948	6137|6152|6188|6194|6227	RPL13|RPL24|RPS3|RPS6|RPS21	-0.128089	0	21	0	0	-3.33624	3.98154
1	-1.81487	GO:0006613	M1	1	0	GO Biological Processes	19	cotranslational protein targeting to membrane	19_GO:0051179 localization	-1.81487	3.44722	2.97511	24367	99	357	5	1.40056	0.621948	6137|6152|6188|6194|6227	RPL13|RPL24|RPS3|RPS6|RPS21	-0.0960533	0	21	0	0	-3.33624	3.98154
1	-1.77524	GO:0070972	M1	1	0	GO Biological Processes	19	protein localization to endoplasmic reticulum	19_GO:0051179 localization	-1.77524	2.94625	2.80594	24367	139	357	6	1.68067	0.680341	6137|6152|6188|6194|6227|9789	RPL13|RPL24|RPS3|RPS6|RPS21|SPCS2	-0.082298	0	21	0	0	-3.33624	3.98154
1	-1.71103	GO:0046700	M1	1	0	GO Biological Processes	19	heterocycle catabolic process	19_GO:0008152 metabolic process	-1.71103	1.71351	2.3647	24367	717	357	18	5.04202	1.15807	1153|1981|4521|5211|5394|5719|5720|6137|6152|6188|6194|6227|8622|8930|9567|9698|26137|192669	CIRBP|EIF4G1|NUDT1|PFKL|EXOSC10|PSMD13|PSME1|RPL13|RPL24|RPS3|RPS6|RPS21|PDE8B|MBD4|GTPBP1|PUM1|ZBTB20|AGO3	-0.0457564	0	21	0	0	-3.33624	3.98154
1	-1.44755	GO:0000956	M1	1	0	GO Biological Processes	19	nuclear-transcribed mRNA catabolic process	19_GO:0048519 negative regulation of biological process	-1.44755	2.27516	2.263	24367	210	357	7	1.96078	0.733805	1981|5394|6137|6152|6188|6194|6227	EIF4G1|EXOSC10|RPL13|RPL24|RPS3|RPS6|RPS21	0	0	21	0	0	-3.33624	3.98154
1	-3.3006	GO:0098876	M1	1	0	GO Biological Processes	19	vesicle-mediated transport to the plasma membrane	19_GO:0051179 localization	-3.3006	5.02931	4.7981	24367	95	357	7	1.96078	0.733805	6711|9581|10139|22883|51699|55763|84079	SPTBN1|PREPL|ARFRP1|CLSTN1|VPS29|EXOC1|ANKRD27	-0.757471	0	22	1	1	-3.3006	5.02931
1	-2.62799	GO:0072657	M1	1	0	GO Biological Processes	19	protein localization to membrane	19_GO:0051179 localization	-2.62799	2.07495	3.3197	24367	625	357	19	5.32213	1.18804	483|1855|2898|2934|4301|6137|6152|6188|6194|6227|6711|7531|9581|10139|22883|23122|23136|25999|55764	ATP1B3|DVL1|GRIK2|GSN|AFDN|RPL13|RPL24|RPS3|RPS6|RPS21|SPTBN1|YWHAE|PREPL|ARFRP1|CLSTN1|CLASP2|EPB41L3|CLIP3|IFT122	-0.486584	0	22	0	0	-3.3006	5.02931
1	-2.07168	GO:1990778	M1	1	0	GO Biological Processes	19	protein localization to cell periphery	19_GO:0051179 localization	-2.07168	2.32447	2.92193	24367	323	357	11	3.08123	0.914602	20|483|4301|6711|9581|10139|22883|23095|23122|23136|25999	ABCA2|ATP1B3|AFDN|SPTBN1|PREPL|ARFRP1|CLSTN1|KIF1B|CLASP2|EPB41L3|CLIP3	-0.190446	0	22	0	0	-3.3006	5.02931
1	-2.04342	GO:0090150	M1	1	0	GO Biological Processes	19	establishment of protein localization to membrane	19_GO:0051179 localization	-2.04342	2.30308	2.88824	24367	326	357	11	3.08123	0.914602	4301|6137|6152|6188|6194|6227|6711|7531|9581|10139|22883	AFDN|RPL13|RPL24|RPS3|RPS6|RPS21|SPTBN1|YWHAE|PREPL|ARFRP1|CLSTN1	-0.173338	0	22	0	0	-3.3006	5.02931
1	-1.91093	GO:0006893	M1	1	0	GO Biological Processes	19	Golgi to plasma membrane transport	19_GO:0051179 localization	-1.91093	4.47573	3.31424	24367	61	357	4	1.12045	0.557077	6711|9581|10139|55763	SPTBN1|PREPL|ARFRP1|EXOC1	-0.134421	0	22	0	0	-3.3006	5.02931
1	-1.91093	GO:0061951	M1	1	0	GO Biological Processes	19	establishment of protein localization to plasma membrane	19_GO:0051179 localization	-1.91093	4.47573	3.31424	24367	61	357	4	1.12045	0.557077	4301|6711|9581|10139	AFDN|SPTBN1|PREPL|ARFRP1	-0.134421	0	22	0	0	-3.3006	5.02931
1	-1.65664	GO:0043001	M1	1	0	GO Biological Processes	19	Golgi to plasma membrane protein transport	19_GO:0051179 localization	-1.65664	4.99426	3.12121	24367	41	357	3	0.840336	0.483125	6711|9581|10139	SPTBN1|PREPL|ARFRP1	-0.0205082	0	22	0	0	-3.3006	5.02931
1	-1.33452	GO:0072659	M1	1	0	GO Biological Processes	19	protein localization to plasma membrane	19_GO:0051179 localization	-1.33452	2.02237	2.05986	24367	270	357	8	2.2409	0.783349	483|4301|6711|9581|10139|23122|23136|25999	ATP1B3|AFDN|SPTBN1|PREPL|ARFRP1|CLASP2|EPB41L3|CLIP3	0	0	22	0	0	-3.3006	5.02931
1	-3.2483	GO:0048015	M1	1	0	GO Biological Processes	19	phosphatidylinositol-mediated signaling	19_GO:0023052 signaling	-3.2483	3.55494	4.3339	24367	192	357	10	2.80112	0.873298	2260|2934|4150|5333|5364|5724|5747|55763|57605|153090	FGFR1|GSN|MAZ|PLCD1|PLXNB1|PTAFR|PTK2|EXOC1|PITPNM2|DAB2IP	-0.750226	0	23	1	1	-3.2483	3.55494
1	-3.17886	GO:0048017	M1	1	0	GO Biological Processes	19	inositol lipid-mediated signaling	19_GO:0023052 signaling	-3.17886	3.48239	4.25482	24367	196	357	10	2.80112	0.873298	2260|2934|4150|5333|5364|5724|5747|55763|57605|153090	FGFR1|GSN|MAZ|PLCD1|PLXNB1|PTAFR|PTK2|EXOC1|PITPNM2|DAB2IP	-0.737754	0	23	0	0	-3.2483	3.55494
1	-1.39328	GO:0014066	M1	1	0	GO Biological Processes	19	regulation of phosphatidylinositol 3-kinase signaling	19_GO:0023052 signaling	-1.39328	2.66621	2.30466	24367	128	357	5	1.40056	0.621948	2260|4150|5364|5747|153090	FGFR1|MAZ|PLXNB1|PTK2|DAB2IP	0	0	23	0	0	-3.2483	3.55494
1	-1.37753	GO:0014068	M1	1	0	GO Biological Processes	19	positive regulation of phosphatidylinositol 3-kinase signaling	19_GO:0048518 positive regulation of biological process	-1.37753	3.06764	2.38283	24367	89	357	4	1.12045	0.557077	2260|4150|5364|5747	FGFR1|MAZ|PLXNB1|PTK2	0	0	23	0	0	-3.2483	3.55494
1	-3.16045	GO:0016197	M1	1	0	GO Biological Processes	19	endosomal transport	19_GO:0051179 localization	-3.16045	3.22233	4.15626	24367	233	357	11	3.08123	0.914602	7109|9581|9905|10139|22836|23484|27243|51699|55004|84079|116986	TRAPPC10|PREPL|SGSM2|ARFRP1|RHOBTB3|LEPROTL1|CHMP2A|VPS29|LAMTOR1|ANKRD27|AGAP2	-0.737754	0	24	1	1	-3.16045	4.31084
1	-3.06318	GO:0016482	M1	1	0	GO Biological Processes	19	cytosolic transport	19_GO:0051179 localization	-3.06318	3.65651	4.21306	24367	168	357	9	2.52101	0.829676	7109|9581|9905|10139|22836|23095|51699|64400|84079	TRAPPC10|PREPL|SGSM2|ARFRP1|RHOBTB3|KIF1B|VPS29|AKTIP|ANKRD27	-0.704261	0	24	0	0	-3.16045	4.31084
1	-2.55893	GO:0042147	M1	1	0	GO Biological Processes	19	retrograde transport, endosome to Golgi	19_GO:0051179 localization	-2.55893	4.31084	3.94255	24367	95	357	6	1.68067	0.680341	7109|9581|9905|10139|22836|51699	TRAPPC10|PREPL|SGSM2|ARFRP1|RHOBTB3|VPS29	-0.454766	0	24	0	0	-3.16045	4.31084
1	-3.15665	GO:0008360	M1	1	0	GO Biological Processes	19	regulation of cell shape	19_GO:0032502 developmental process	-3.15665	3.76868	4.32466	24367	163	357	9	2.52101	0.829676	2185|2335|5364|5747|7168|22836|23136|91010|121512	PTK2B|FN1|PLXNB1|PTK2|TPM1|RHOBTB3|EPB41L3|FMNL3|FGD4	-0.737754	0	25	1	1	-3.15665	3.76868
1	-2.88101	GO:0022604	M1	1	0	GO Biological Processes	19	regulation of cell morphogenesis	19_GO:0032502 developmental process	-2.88101	2.30683	3.61127	24367	503	357	17	4.7619	1.1271	1855|2185|2335|3987|5364|5747|7168|8874|10059|10109|10631|22836|23136|81565|84079|91010|121512	DVL1|PTK2B|FN1|LIMS1|PLXNB1|PTK2|TPM1|ARHGEF7|DNM1L|ARPC2|POSTN|RHOBTB3|EPB41L3|NDEL1|ANKRD27|FMNL3|FGD4	-0.607447	0	25	0	0	-3.15665	3.76868
1	-2.6722	GO:0031346	M1	1	0	GO Biological Processes	19	positive regulation of cell projection organization	19_GO:0048518 positive regulation of biological process	-2.6722	2.43147	3.4885	24367	393	357	14	3.92157	1.02733	27|1855|2185|2260|2335|2889|5364|8874|9738|10059|10109|81565|84079|153090	ABL2|DVL1|PTK2B|FGFR1|FN1|RAPGEF1|PLXNB1|ARHGEF7|CCP110|DNM1L|ARPC2|NDEL1|ANKRD27|DAB2IP	-0.501085	0	25	0	0	-3.15665	3.76868
1	-2.62731	GO:0010770	M1	1	0	GO Biological Processes	19	positive regulation of cell morphogenesis involved in differentiation	19_GO:0048518 positive regulation of biological process	-2.62731	3.45594	3.77649	24367	158	357	8	2.2409	0.783349	2335|3987|5364|8874|10059|10109|81565|84079	FN1|LIMS1|PLXNB1|ARHGEF7|DNM1L|ARPC2|NDEL1|ANKRD27	-0.486584	0	25	0	0	-3.15665	3.76868
1	-2.40096	GO:0010976	M1	1	0	GO Biological Processes	19	positive regulation of neuron projection development	19_GO:0048518 positive regulation of biological process	-2.40096	2.58008	3.30647	24367	291	357	11	3.08123	0.914602	27|1855|2185|2260|2335|2889|5364|10059|81565|84079|153090	ABL2|DVL1|PTK2B|FGFR1|FN1|RAPGEF1|PLXNB1|DNM1L|NDEL1|ANKRD27|DAB2IP	-0.371003	0	25	0	0	-3.15665	3.76868
1	-2.37162	GO:0045666	M1	1	0	GO Biological Processes	19	positive regulation of neuron differentiation	19_GO:0048518 positive regulation of biological process	-2.37162	2.33504	3.19836	24367	380	357	13	3.64146	0.991399	27|1855|1981|2185|2260|2335|2889|5364|6925|10059|81565|84079|153090	ABL2|DVL1|EIF4G1|PTK2B|FGFR1|FN1|RAPGEF1|PLXNB1|TCF4|DNM1L|NDEL1|ANKRD27|DAB2IP	-0.346183	0	25	0	0	-3.15665	3.76868
1	-2.34756	GO:0010720	M1	1	0	GO Biological Processes	19	positive regulation of cell development	19_GO:0048518 positive regulation of biological process	-2.34756	2.04644	3.07432	24367	567	357	17	4.7619	1.1271	27|1855|1981|2185|2260|2335|2889|3987|4851|5364|6925|8874|10059|10109|81565|84079|153090	ABL2|DVL1|EIF4G1|PTK2B|FGFR1|FN1|RAPGEF1|LIMS1|NOTCH1|PLXNB1|TCF4|ARHGEF7|DNM1L|ARPC2|NDEL1|ANKRD27|DAB2IP	-0.335418	0	25	0	0	-3.15665	3.76868
1	-2.32355	GO:0045664	M1	1	0	GO Biological Processes	19	regulation of neuron differentiation	19_GO:0032502 developmental process	-2.32355	1.94429	3.01526	24367	667	357	19	5.32213	1.18804	27|567|1855|1944|1981|2185|2260|2335|2889|4851|5364|5747|6925|10059|10363|81565|84079|85458|153090	ABL2|B2M|DVL1|EFNA3|EIF4G1|PTK2B|FGFR1|FN1|RAPGEF1|NOTCH1|PLXNB1|PTK2|TCF4|DNM1L|HMG20A|NDEL1|ANKRD27|DIXDC1|DAB2IP	-0.324318	0	25	0	0	-3.15665	3.76868
1	-1.95411	GO:0001568	M1	1	0	GO Biological Processes	19	blood vessel development	19_GO:0032502 developmental process	-1.95411	1.75688	2.6146	24367	777	357	20	5.60224	1.2171	347|1944|2185|2260|2335|2889|2969|3213|3248|3953|4851|5310|5333|5747|7026|10457|11005|91010|130497|153090	APOD|EFNA3|PTK2B|FGFR1|FN1|RAPGEF1|GTF2I|HOXB3|HPGD|LEPR|NOTCH1|PKD1|PLCD1|PTK2|NR2F2|GPNMB|SPINK5|FMNL3|OSR1|DAB2IP	-0.138563	0	25	0	0	-3.15665	3.76868
1	-1.89853	GO:0050769	M1	1	0	GO Biological Processes	19	positive regulation of neurogenesis	19_GO:0048518 positive regulation of biological process	-1.89853	1.97432	2.64002	24367	484	357	14	3.92157	1.02733	27|1855|1981|2185|2260|2335|2889|4851|5364|6925|10059|81565|84079|153090	ABL2|DVL1|EIF4G1|PTK2B|FGFR1|FN1|RAPGEF1|NOTCH1|PLXNB1|TCF4|DNM1L|NDEL1|ANKRD27|DAB2IP	-0.128089	0	25	0	0	-3.15665	3.76868
1	-1.8055	GO:0010769	M1	1	0	GO Biological Processes	19	regulation of cell morphogenesis involved in differentiation	19_GO:0032502 developmental process	-1.8055	2.22329	2.63015	24367	307	357	10	2.80112	0.873298	2335|3987|5364|5747|8874|10059|10109|10631|81565|84079	FN1|LIMS1|PLXNB1|PTK2|ARHGEF7|DNM1L|ARPC2|POSTN|NDEL1|ANKRD27	-0.0913502	0	25	0	0	-3.15665	3.76868
1	-1.77377	GO:0051962	M1	1	0	GO Biological Processes	19	positive regulation of nervous system development	19_GO:0048518 positive regulation of biological process	-1.77377	1.85475	2.47694	24367	552	357	15	4.20168	1.06183	27|1855|1981|2185|2260|2335|2889|4851|5364|6925|10059|22883|81565|84079|153090	ABL2|DVL1|EIF4G1|PTK2B|FGFR1|FN1|RAPGEF1|NOTCH1|PLXNB1|TCF4|DNM1L|CLSTN1|NDEL1|ANKRD27|DAB2IP	-0.0818733	0	25	0	0	-3.15665	3.76868
1	-1.73265	GO:0120035	M1	1	0	GO Biological Processes	19	regulation of plasma membrane bounded cell projection organization	19_GO:0071840 cellular component organization or biogenesis	-1.73265	1.72313	2.38966	24367	713	357	18	5.04202	1.15807	27|567|1855|2185|2260|2335|2889|4134|5364|5747|8874|9738|10059|10109|23637|81565|84079|153090	ABL2|B2M|DVL1|PTK2B|FGFR1|FN1|RAPGEF1|MAP4|PLXNB1|PTK2|ARHGEF7|CCP110|DNM1L|ARPC2|RABGAP1|NDEL1|ANKRD27|DAB2IP	-0.0581498	0	25	0	0	-3.15665	3.76868
1	-1.72372	GO:0030335	M1	1	0	GO Biological Processes	19	positive regulation of cell migration	19_GO:0040011 locomotion	-1.72372	1.82826	2.41789	24367	560	357	15	4.20168	1.06183	2185|2260|2335|4150|4851|5724|5747|8874|9943|10059|10457|10631|23122|51157|153090	PTK2B|FGFR1|FN1|MAZ|NOTCH1|PTAFR|PTK2|ARHGEF7|OXSR1|DNM1L|GPNMB|POSTN|CLASP2|ZNF580|DAB2IP	-0.0512217	0	25	0	0	-3.15665	3.76868
1	-1.71769	GO:0040017	M1	1	0	GO Biological Processes	19	positive regulation of locomotion	19_GO:0040011 locomotion	-1.71769	1.78444	2.39656	24367	612	357	16	4.48179	1.09505	2185|2260|2335|4150|4851|5724|5747|8874|9943|10059|10457|10631|23122|27243|51157|153090	PTK2B|FGFR1|FN1|MAZ|NOTCH1|PTAFR|PTK2|ARHGEF7|OXSR1|DNM1L|GPNMB|POSTN|CLASP2|CHMP2A|ZNF580|DAB2IP	-0.0476839	0	25	0	0	-3.15665	3.76868
1	-1.67904	GO:0031344	M1	1	0	GO Biological Processes	19	regulation of cell projection organization	19_GO:0071840 cellular component organization or biogenesis	-1.67904	1.69929	2.32754	24367	723	357	18	5.04202	1.15807	27|567|1855|2185|2260|2335|2889|4134|5364|5747|8874|9738|10059|10109|23637|81565|84079|153090	ABL2|B2M|DVL1|PTK2B|FGFR1|FN1|RAPGEF1|MAP4|PLXNB1|PTK2|ARHGEF7|CCP110|DNM1L|ARPC2|RABGAP1|NDEL1|ANKRD27|DAB2IP	-0.0308107	0	25	0	0	-3.15665	3.76868
1	-1.5814	GO:2000147	M1	1	0	GO Biological Processes	19	positive regulation of cell motility	19_GO:0040011 locomotion	-1.5814	1.75312	2.24631	24367	584	357	15	4.20168	1.06183	2185|2260|2335|4150|4851|5724|5747|8874|9943|10059|10457|10631|23122|51157|153090	PTK2B|FGFR1|FN1|MAZ|NOTCH1|PTAFR|PTK2|ARHGEF7|OXSR1|DNM1L|GPNMB|POSTN|CLASP2|ZNF580|DAB2IP	0	0	25	0	0	-3.15665	3.76868
1	-1.57511	GO:0048514	M1	1	0	GO Biological Processes	19	blood vessel morphogenesis	19_GO:0032502 developmental process	-1.57511	1.68164	2.21487	24367	690	357	17	4.7619	1.1271	347|1944|2185|2260|2335|2969|3213|3248|3953|4851|5333|5747|7026|10457|11005|91010|153090	APOD|EFNA3|PTK2B|FGFR1|FN1|GTF2I|HOXB3|HPGD|LEPR|NOTCH1|PLCD1|PTK2|NR2F2|GPNMB|SPINK5|FMNL3|DAB2IP	0	0	25	0	0	-3.15665	3.76868
1	-1.52538	GO:0001525	M1	1	0	GO Biological Processes	19	angiogenesis	19_GO:0032502 developmental process	-1.52538	1.72361	2.17713	24367	594	357	15	4.20168	1.06183	347|1944|2185|2260|2335|2969|3213|3953|4851|5333|5747|10457|11005|91010|153090	APOD|EFNA3|PTK2B|FGFR1|FN1|GTF2I|HOXB3|LEPR|NOTCH1|PLCD1|PTK2|GPNMB|SPINK5|FMNL3|DAB2IP	0	0	25	0	0	-3.15665	3.76868
1	-1.48726	GO:0051272	M1	1	0	GO Biological Processes	19	positive regulation of cellular component movement	19_GO:0048518 positive regulation of biological process	-1.48726	1.70353	2.12948	24367	601	357	15	4.20168	1.06183	2185|2260|2335|4150|4851|5724|5747|8874|9943|10059|10457|10631|23122|51157|153090	PTK2B|FGFR1|FN1|MAZ|NOTCH1|PTAFR|PTK2|ARHGEF7|OXSR1|DNM1L|GPNMB|POSTN|CLASP2|ZNF580|DAB2IP	0	0	25	0	0	-3.15665	3.76868
1	-1.40021	GO:0010975	M1	1	0	GO Biological Processes	19	regulation of neuron projection development	19_GO:0032502 developmental process	-1.40021	1.73303	2.04409	24367	512	357	13	3.64146	0.991399	27|567|1855|2185|2260|2335|2889|5364|5747|10059|81565|84079|153090	ABL2|B2M|DVL1|PTK2B|FGFR1|FN1|RAPGEF1|PLXNB1|PTK2|DNM1L|NDEL1|ANKRD27|DAB2IP	0	0	25	0	0	-3.15665	3.76868
1	-1.39677	GO:0120039	M1	1	0	GO Biological Processes	19	plasma membrane bounded cell projection morphogenesis	19_GO:0032502 developmental process	-1.39677	1.62512	2.00377	24367	672	357	16	4.48179	1.09505	1855|1944|2335|4851|5364|5747|6711|8874|10006|10059|10631|22836|23136|81565|84079|153090	DVL1|EFNA3|FN1|NOTCH1|PLXNB1|PTK2|SPTBN1|ARHGEF7|ABI1|DNM1L|POSTN|RHOBTB3|EPB41L3|NDEL1|ANKRD27|DAB2IP	0	0	25	0	0	-3.15665	3.76868
1	-1.37744	GO:0048858	M1	1	0	GO Biological Processes	19	cell projection morphogenesis	19_GO:0032502 developmental process	-1.37744	1.6155	1.97897	24367	676	357	16	4.48179	1.09505	1855|1944|2335|4851|5364|5747|6711|8874|10006|10059|10631|22836|23136|81565|84079|153090	DVL1|EFNA3|FN1|NOTCH1|PLXNB1|PTK2|SPTBN1|ARHGEF7|ABI1|DNM1L|POSTN|RHOBTB3|EPB41L3|NDEL1|ANKRD27|DAB2IP	0	0	25	0	0	-3.15665	3.76868
1	-1.33131	GO:0001667	M1	1	0	GO Biological Processes	19	ameboidal-type cell migration	19_GO:0040011 locomotion	-1.33131	1.73529	1.96702	24367	472	357	12	3.36134	0.953889	2185|2260|2335|4851|5747|7026|7763|8874|10487|23122|51157|153090	PTK2B|FGFR1|FN1|NOTCH1|PTK2|NR2F2|ZFAND5|ARHGEF7|CAP1|CLASP2|ZNF580|DAB2IP	0	0	25	0	0	-3.15665	3.76868
1	-3.13007	GO:0045055	M1	1	0	GO Biological Processes	19	regulated exocytosis	19_GO:0051179 localization	-3.13007	2.05794	3.70047	24367	796	357	24	6.72269	1.32533	567|976|1604|1855|2335|2495|2934|4851|5211|5265|5719|5724|5908|6843|8514|8573|9581|9725|9900|10059|10487|51368|54472|55004	B2M|ADGRE5|CD55|DVL1|FN1|FTH1|GSN|NOTCH1|PFKL|SERPINA1|PSMD13|PTAFR|RAP1B|VAMP1|KCNAB2|CASK|PREPL|TMEM63A|SV2A|DNM1L|CAP1|TEX264|TOLLIP|LAMTOR1	-0.731652	0	26	1	1	-3.13007	2.098
1	-2.22732	GO:0043312	M1	1	0	GO Biological Processes	19	neutrophil degranulation	19_GO:0002376 immune system process	-2.22732	2.098	2.98768	24367	488	357	15	4.20168	1.06183	567|976|1604|2495|2934|5211|5265|5719|5724|5908|8514|9725|10487|54472|55004	B2M|ADGRE5|CD55|FTH1|GSN|PFKL|SERPINA1|PSMD13|PTAFR|RAP1B|KCNAB2|TMEM63A|CAP1|TOLLIP|LAMTOR1	-0.264637	0	26	0	0	-3.13007	2.098
1	-2.20375	GO:0002283	M1	1	0	GO Biological Processes	19	neutrophil activation involved in immune response	19_GO:0002376 immune system process	-2.20375	2.08518	2.96205	24367	491	357	15	4.20168	1.06183	567|976|1604|2495|2934|5211|5265|5719|5724|5908|8514|9725|10487|54472|55004	B2M|ADGRE5|CD55|FTH1|GSN|PFKL|SERPINA1|PSMD13|PTAFR|RAP1B|KCNAB2|TMEM63A|CAP1|TOLLIP|LAMTOR1	-0.252236	0	26	0	0	-3.13007	2.098
1	-2.12692	GO:0042119	M1	1	0	GO Biological Processes	19	neutrophil activation	19_GO:0002376 immune system process	-2.12692	2.04356	2.87791	24367	501	357	15	4.20168	1.06183	567|976|1604|2495|2934|5211|5265|5719|5724|5908|8514|9725|10487|54472|55004	B2M|ADGRE5|CD55|FTH1|GSN|PFKL|SERPINA1|PSMD13|PTAFR|RAP1B|KCNAB2|TMEM63A|CAP1|TOLLIP|LAMTOR1	-0.225993	0	26	0	0	-3.13007	2.098
1	-2.11939	GO:0002446	M1	1	0	GO Biological Processes	19	neutrophil mediated immunity	19_GO:0002376 immune system process	-2.11939	2.03949	2.8696	24367	502	357	15	4.20168	1.06183	567|976|1604|2495|2934|5211|5265|5719|5724|5908|8514|9725|10487|54472|55004	B2M|ADGRE5|CD55|FTH1|GSN|PFKL|SERPINA1|PSMD13|PTAFR|RAP1B|KCNAB2|TMEM63A|CAP1|TOLLIP|LAMTOR1	-0.225037	0	26	0	0	-3.13007	2.098
1	-2.08209	GO:0036230	M1	1	0	GO Biological Processes	19	granulocyte activation	19_GO:0002376 immune system process	-2.08209	2.01938	2.82835	24367	507	357	15	4.20168	1.06183	567|976|1604|2495|2934|5211|5265|5719|5724|5908|8514|9725|10487|54472|55004	B2M|ADGRE5|CD55|FTH1|GSN|PFKL|SERPINA1|PSMD13|PTAFR|RAP1B|KCNAB2|TMEM63A|CAP1|TOLLIP|LAMTOR1	-0.19828	0	26	0	0	-3.13007	2.098
1	-2.04016	GO:0002366	M1	1	0	GO Biological Processes	19	leukocyte activation involved in immune response	19_GO:0002376 immune system process	-2.04016	1.82397	2.71898	24367	711	357	19	5.32213	1.18804	567|976|1604|2185|2495|2934|3329|5211|5265|5719|5724|5908|6778|8514|9725|10487|54472|55004|55846	B2M|ADGRE5|CD55|PTK2B|FTH1|GSN|HSPD1|PFKL|SERPINA1|PSMD13|PTAFR|RAP1B|STAT6|KCNAB2|TMEM63A|CAP1|TOLLIP|LAMTOR1|ITFG2	-0.17321	0	26	0	0	-3.13007	2.098
1	-2.01603	GO:0002263	M1	1	0	GO Biological Processes	19	cell activation involved in immune response	19_GO:0002376 immune system process	-2.01603	1.81377	2.69308	24367	715	357	19	5.32213	1.18804	567|976|1604|2185|2495|2934|3329|5211|5265|5719|5724|5908|6778|8514|9725|10487|54472|55004|55846	B2M|ADGRE5|CD55|PTK2B|FTH1|GSN|HSPD1|PFKL|SERPINA1|PSMD13|PTAFR|RAP1B|STAT6|KCNAB2|TMEM63A|CAP1|TOLLIP|LAMTOR1|ITFG2	-0.168937	0	26	0	0	-3.13007	2.098
1	-1.87134	GO:0043299	M1	1	0	GO Biological Processes	19	leukocyte degranulation	19_GO:0002376 immune system process	-1.87134	1.90656	2.59031	24367	537	357	15	4.20168	1.06183	567|976|1604|2495|2934|5211|5265|5719|5724|5908|8514|9725|10487|54472|55004	B2M|ADGRE5|CD55|FTH1|GSN|PFKL|SERPINA1|PSMD13|PTAFR|RAP1B|KCNAB2|TMEM63A|CAP1|TOLLIP|LAMTOR1	-0.125011	0	26	0	0	-3.13007	2.098
1	-1.80574	GO:0002275	M1	1	0	GO Biological Processes	19	myeloid cell activation involved in immune response	19_GO:0002376 immune system process	-1.80574	1.87171	2.51434	24367	547	357	15	4.20168	1.06183	567|976|1604|2495|2934|5211|5265|5719|5724|5908|8514|9725|10487|54472|55004	B2M|ADGRE5|CD55|FTH1|GSN|PFKL|SERPINA1|PSMD13|PTAFR|RAP1B|KCNAB2|TMEM63A|CAP1|TOLLIP|LAMTOR1	-0.0913502	0	26	0	0	-3.13007	2.098
1	-1.76094	GO:0002274	M1	1	0	GO Biological Processes	19	myeloid leukocyte activation	19_GO:0002376 immune system process	-1.76094	1.7688	2.434	24367	656	357	17	4.7619	1.1271	567|976|1604|2495|2934|3329|5211|5265|5719|5724|5908|8514|9725|10487|54472|55004|64784	B2M|ADGRE5|CD55|FTH1|GSN|HSPD1|PFKL|SERPINA1|PSMD13|PTAFR|RAP1B|KCNAB2|TMEM63A|CAP1|TOLLIP|LAMTOR1|CRTC3	-0.0742319	0	26	0	0	-3.13007	2.098
1	-1.75484	GO:0002444	M1	1	0	GO Biological Processes	19	myeloid leukocyte mediated immunity	19_GO:0002376 immune system process	-1.75484	1.84473	2.45468	24367	555	357	15	4.20168	1.06183	567|976|1604|2495|2934|5211|5265|5719|5724|5908|8514|9725|10487|54472|55004	B2M|ADGRE5|CD55|FTH1|GSN|PFKL|SERPINA1|PSMD13|PTAFR|RAP1B|KCNAB2|TMEM63A|CAP1|TOLLIP|LAMTOR1	-0.069616	0	26	0	0	-3.13007	2.098
1	-3.12991	GO:0071453	M1	1	0	GO Biological Processes	19	cellular response to oxygen levels	19_GO:0050896 response to stimulus	-3.12991	3.19491	4.12272	24367	235	357	11	3.08123	0.914602	664|4851|5719|5720|6921|10059|25950|26608|50809|112398|147007	BNIP3|NOTCH1|PSMD13|PSME1|ELOC|DNM1L|RWDD3|TBL2|HP1BP3|EGLN2|TMEM199	-0.731652	0	27	1	1	-3.12991	4.43214
1	-3.11155	GO:0070482	M1	1	0	GO Biological Processes	19	response to oxygen levels	19_GO:0050896 response to stimulus	-3.11155	2.59854	3.90067	24367	394	357	15	4.20168	1.06183	664|2185|3329|4851|5719|5720|6921|10059|10631|25950|26608|50809|64428|112398|147007	BNIP3|PTK2B|HSPD1|NOTCH1|PSMD13|PSME1|ELOC|DNM1L|POSTN|RWDD3|TBL2|HP1BP3|CIAO3|EGLN2|TMEM199	-0.731652	0	27	0	0	-3.12991	4.43214
1	-3.05146	GO:0001666	M1	1	0	GO Biological Processes	19	response to hypoxia	19_GO:0050896 response to stimulus	-3.05146	2.66919	3.87962	24367	358	357	14	3.92157	1.02733	664|2185|3329|4851|5719|5720|6921|10059|10631|25950|26608|50809|64428|112398	BNIP3|PTK2B|HSPD1|NOTCH1|PSMD13|PSME1|ELOC|DNM1L|POSTN|RWDD3|TBL2|HP1BP3|CIAO3|EGLN2	-0.704256	0	27	0	0	-3.12991	4.43214
1	-2.91525	GO:0036293	M1	1	0	GO Biological Processes	19	response to decreased oxygen levels	19_GO:0050896 response to stimulus	-2.91525	2.58262	3.74049	24367	370	357	14	3.92157	1.02733	664|2185|3329|4851|5719|5720|6921|10059|10631|25950|26608|50809|64428|112398	BNIP3|PTK2B|HSPD1|NOTCH1|PSMD13|PSME1|ELOC|DNM1L|POSTN|RWDD3|TBL2|HP1BP3|CIAO3|EGLN2	-0.627059	0	27	0	0	-3.12991	4.43214
1	-2.82864	GO:0036294	M1	1	0	GO Biological Processes	19	cellular response to decreased oxygen levels	19_GO:0050896 response to stimulus	-2.82864	3.13096	3.85375	24367	218	357	10	2.80112	0.873298	664|4851|5719|5720|6921|10059|25950|26608|50809|112398	BNIP3|NOTCH1|PSMD13|PSME1|ELOC|DNM1L|RWDD3|TBL2|HP1BP3|EGLN2	-0.605174	0	27	0	0	-3.12991	4.43214
1	-2.42978	GO:0071456	M1	1	0	GO Biological Processes	19	cellular response to hypoxia	19_GO:0050896 response to stimulus	-2.42978	2.95334	3.44984	24367	208	357	9	2.52101	0.829676	664|4851|5719|5720|6921|25950|26608|50809|112398	BNIP3|NOTCH1|PSMD13|PSME1|ELOC|RWDD3|TBL2|HP1BP3|EGLN2	-0.383608	0	27	0	0	-3.12991	4.43214
1	-2.26122	GO:0061418	M1	1	0	GO Biological Processes	19	regulation of transcription from RNA polymerase II promoter in response to hypoxia	19_GO:0050896 response to stimulus	-2.26122	4.43214	3.67812	24367	77	357	5	1.40056	0.621948	4851|5719|5720|6921|112398	NOTCH1|PSMD13|PSME1|ELOC|EGLN2	-0.28669	0	27	0	0	-3.12991	4.43214
1	-2.08379	GO:0043618	M1	1	0	GO Biological Processes	19	regulation of transcription from RNA polymerase II promoter in response to stress	19_GO:0050896 response to stimulus	-2.08379	3.44142	3.25543	24367	119	357	6	1.68067	0.680341	3299|4851|5719|5720|6921|112398	HSF4|NOTCH1|PSMD13|PSME1|ELOC|EGLN2	-0.19828	0	27	0	0	-3.12991	4.43214
1	-1.98428	GO:0043620	M1	1	0	GO Biological Processes	19	regulation of DNA-templated transcription in response to stress	19_GO:0050896 response to stimulus	-1.98428	3.27624	3.11113	24367	125	357	6	1.68067	0.680341	3299|4851|5719|5720|6921|112398	HSF4|NOTCH1|PSMD13|PSME1|ELOC|EGLN2	-0.155025	0	27	0	0	-3.12991	4.43214
1	-1.91536	GO:0002244	M1	1	0	GO Biological Processes	19	hematopoietic progenitor cell differentiation	19_GO:0002376 immune system process	-1.91536	2.84395	2.9244	24367	168	357	7	1.96078	0.733805	3213|4851|5719|5720|8514|23215|64428	HOXB3|NOTCH1|PSMD13|PSME1|KCNAB2|PRRC2C|CIAO3	-0.134421	0	27	0	0	-3.12991	4.43214
1	-3.08824	GO:0046173	M1	1	0	GO Biological Processes	19	polyol biosynthetic process	19_GO:0008152 metabolic process	-3.08824	5.46039	4.71739	24367	75	357	6	1.68067	0.680341	20|2185|5106|5333|5724|23262	ABCA2|PTK2B|PCK2|PLCD1|PTAFR|PPIP5K2	-0.72173	0	28	1	1	-3.08824	8.90281
1	-2.56514	GO:0019751	M1	1	0	GO Biological Processes	19	polyol metabolic process	19_GO:0008152 metabolic process	-2.56514	3.76208	3.80542	24367	127	357	7	1.96078	0.733805	20|2185|2710|5106|5333|5724|23262	ABCA2|PTK2B|GK|PCK2|PLCD1|PTAFR|PPIP5K2	-0.454766	0	28	0	0	-3.08824	8.90281
1	-2.48553	GO:0032958	M1	1	0	GO Biological Processes	19	inositol phosphate biosynthetic process	19_GO:0008152 metabolic process	-2.48553	6.50047	4.35039	24367	42	357	4	1.12045	0.557077	2185|5333|5724|23262	PTK2B|PLCD1|PTAFR|PPIP5K2	-0.415091	0	28	0	0	-3.08824	8.90281
1	-2.35231	GO:0032959	M1	1	0	GO Biological Processes	19	inositol trisphosphate biosynthetic process	19_GO:0008152 metabolic process	-2.35231	8.90281	4.6236	24367	23	357	3	0.840336	0.483125	2185|5333|5724	PTK2B|PLCD1|PTAFR	-0.335787	0	28	0	0	-3.08824	8.90281
1	-2.19961	GO:0032957	M1	1	0	GO Biological Processes	19	inositol trisphosphate metabolic process	19_GO:0008152 metabolic process	-2.19961	7.87557	4.27717	24367	26	357	3	0.840336	0.483125	2185|5333|5724	PTK2B|PLCD1|PTAFR	-0.252236	0	28	0	0	-3.08824	8.90281
1	-1.8402	GO:0031646	M1	1	0	GO Biological Processes	19	positive regulation of neurological system process	19_GO:0048518 positive regulation of biological process	-1.8402	4.26593	3.19005	24367	64	357	4	1.12045	0.557077	1855|2185|5724|134145	DVL1|PTK2B|PTAFR|ATPSCKMT	-0.113539	0	28	0	0	-3.08824	8.90281
1	-1.69006	GO:0043647	M1	1	0	GO Biological Processes	19	inositol phosphate metabolic process	19_GO:0008152 metabolic process	-1.69006	3.84535	2.9277	24367	71	357	4	1.12045	0.557077	2185|5333|5724|23262	PTK2B|PLCD1|PTAFR|PPIP5K2	-0.0370765	0	28	0	0	-3.08824	8.90281
1	-1.51113	GO:0034250	M1	1	0	GO Biological Processes	19	positive regulation of cellular amide metabolic process	19_GO:0048518 positive regulation of biological process	-1.51113	2.55956	2.41336	24367	160	357	6	1.68067	0.680341	20|1153|1981|2185|5724|23185	ABCA2|CIRBP|EIF4G1|PTK2B|PTAFR|LARP4B	0	0	28	0	0	-3.08824	8.90281
1	-1.34547	GO:0045727	M1	1	0	GO Biological Processes	19	positive regulation of translation	19_GO:0048518 positive regulation of biological process	-1.34547	2.58541	2.22709	24367	132	357	5	1.40056	0.621948	1153|1981|2185|5724|23185	CIRBP|EIF4G1|PTK2B|PTAFR|LARP4B	0	0	28	0	0	-3.08824	8.90281
1	-3.05511	GO:0048705	M1	1	0	GO Biological Processes	19	skeletal system morphogenesis	19_GO:0032502 developmental process	-3.05511	3.12835	4.04043	24367	240	357	11	3.08123	0.914602	2260|2778|3213|4054|5310|5447|7484|7763|27173|55790|130497	FGFR1|GNAS|HOXB3|LTBP3|PKD1|POR|WNT9B|ZFAND5|SLC39A1|CSGALNACT1|OSR1	-0.704256	0	29	1	1	-3.05511	3.12835
1	-2.65119	GO:0001501	M1	1	0	GO Biological Processes	19	skeletal system development	19_GO:0032502 developmental process	-2.65119	2.19345	3.38397	24367	529	357	17	4.7619	1.1271	2260|2778|3213|4054|5310|5364|5447|7004|7484|7763|10006|11214|27173|55790|56243|79001|130497	FGFR1|GNAS|HOXB3|LTBP3|PKD1|PLXNB1|POR|TEAD4|WNT9B|ZFAND5|ABI1|AKAP13|SLC39A1|CSGALNACT1|KIAA1217|VKORC1|OSR1	-0.492487	0	29	0	0	-3.05511	3.12835
1	-2.55093	GO:0061448	M1	1	0	GO Biological Processes	19	connective tissue development	19_GO:0032502 developmental process	-2.55093	2.70073	3.4776	24367	278	357	11	3.08123	0.914602	2260|2778|3213|4054|4851|5019|5310|5447|9149|55790|130497	FGFR1|GNAS|HOXB3|LTBP3|NOTCH1|OXCT1|PKD1|POR|DYRK1B|CSGALNACT1|OSR1	-0.449453	0	29	0	0	-3.05511	3.12835
1	-1.8777	GO:0051216	M1	1	0	GO Biological Processes	19	cartilage development	19_GO:0032502 developmental process	-1.8777	2.57566	2.80968	24367	212	357	8	2.2409	0.783349	2260|2778|3213|4054|5310|5447|55790|130497	FGFR1|GNAS|HOXB3|LTBP3|PKD1|POR|CSGALNACT1|OSR1	-0.127419	0	29	0	0	-3.05511	3.12835
1	-1.80056	GO:0060348	M1	1	0	GO Biological Processes	19	bone development	19_GO:0032502 developmental process	-1.80056	2.49333	2.70687	24367	219	357	8	2.2409	0.783349	2778|4054|5364|5447|10006|11214|55790|79001	GNAS|LTBP3|PLXNB1|POR|ABI1|AKAP13|CSGALNACT1|VKORC1	-0.0883564	0	29	0	0	-3.05511	3.12835
1	-3.01648	GO:0046928	M1	1	0	GO Biological Processes	19	regulation of neurotransmitter secretion	19_GO:0023052 signaling	-3.01648	4.5074	4.4128	24367	106	357	7	1.96078	0.733805	41|1855|5908|6843|8573|9581|10059	ASIC1|DVL1|RAP1B|VAMP1|CASK|PREPL|DNM1L	-0.679722	0	30	1	1	-3.01648	5.11912
1	-2.94087	GO:2000300	M1	1	0	GO Biological Processes	19	regulation of synaptic vesicle exocytosis	19_GO:0023052 signaling	-2.94087	5.11912	4.49979	24367	80	357	6	1.68067	0.680341	1855|5908|6843|8573|9581|10059	DVL1|RAP1B|VAMP1|CASK|PREPL|DNM1L	-0.634202	0	30	0	0	-3.01648	5.11912
1	-2.91545	GO:0060627	M1	1	0	GO Biological Processes	19	regulation of vesicle-mediated transport	19_GO:0051179 localization	-2.91545	2.25843	3.61961	24367	544	357	18	5.04202	1.15807	20|27|567|1855|2889|4851|5724|5908|6843|8573|9581|10059|23122|25999|27243|54806|56681|84079	ABCA2|ABL2|B2M|DVL1|RAPGEF1|NOTCH1|PTAFR|RAP1B|VAMP1|CASK|PREPL|DNM1L|CLASP2|CLIP3|CHMP2A|AHI1|SAR1A|ANKRD27	-0.627059	0	30	0	0	-3.01648	5.11912
1	-2.86199	GO:0051588	M1	1	0	GO Biological Processes	19	regulation of neurotransmitter transport	19_GO:0051179 localization	-2.86199	3.76579	4.07313	24367	145	357	8	2.2409	0.783349	41|1855|5908|6843|8573|9581|9900|10059	ASIC1|DVL1|RAP1B|VAMP1|CASK|PREPL|SV2A|DNM1L	-0.605174	0	30	0	0	-3.01648	5.11912
1	-2.85423	GO:0017158	M1	1	0	GO Biological Processes	19	regulation of calcium ion-dependent exocytosis	19_GO:0051179 localization	-2.85423	4.22818	4.19407	24367	113	357	7	1.96078	0.733805	1855|4851|5908|6843|8573|9581|10059	DVL1|NOTCH1|RAP1B|VAMP1|CASK|PREPL|DNM1L	-0.605174	0	30	0	0	-3.01648	5.11912
1	-2.83209	GO:0098693	M1	1	0	GO Biological Processes	19	regulation of synaptic vesicle cycle	19_GO:0051179 localization	-2.83209	4.19109	4.16427	24367	114	357	7	1.96078	0.733805	1855|5575|5908|6843|8573|9581|10059	DVL1|PRKAR1B|RAP1B|VAMP1|CASK|PREPL|DNM1L	-0.605174	0	30	0	0	-3.01648	5.11912
1	-2.77823	GO:1902803	M1	1	0	GO Biological Processes	19	regulation of synaptic vesicle transport	19_GO:0051179 localization	-2.77823	4.76197	4.26149	24367	86	357	6	1.68067	0.680341	1855|5908|6843|8573|9581|10059	DVL1|RAP1B|VAMP1|CASK|PREPL|DNM1L	-0.560662	0	30	0	0	-3.01648	5.11912
1	-2.77018	GO:0017157	M1	1	0	GO Biological Processes	19	regulation of exocytosis	19_GO:0051179 localization	-2.77018	3.07455	3.78631	24367	222	357	10	2.80112	0.873298	1855|4851|5724|5908|6843|8573|9581|10059|23122|27243	DVL1|NOTCH1|PTAFR|RAP1B|VAMP1|CASK|PREPL|DNM1L|CLASP2|CHMP2A	-0.559564	0	30	0	0	-3.01648	5.11912
1	-2.70426	GO:0016079	M1	1	0	GO Biological Processes	19	synaptic vesicle exocytosis	19_GO:0023052 signaling	-2.70426	3.98154	3.99238	24367	120	357	7	1.96078	0.733805	1855|5908|6843|8573|9581|9900|10059	DVL1|RAP1B|VAMP1|CASK|PREPL|SV2A|DNM1L	-0.523602	0	30	0	0	-3.01648	5.11912
1	-2.69671	GO:0017156	M1	1	0	GO Biological Processes	19	calcium ion regulated exocytosis	19_GO:0051179 localization	-2.69671	3.54571	3.86434	24367	154	357	8	2.2409	0.783349	1855|4851|5908|6843|8573|9581|9900|10059	DVL1|NOTCH1|RAP1B|VAMP1|CASK|PREPL|SV2A|DNM1L	-0.522443	0	30	0	0	-3.01648	5.11912
1	-2.56023	GO:1903305	M1	1	0	GO Biological Processes	19	regulation of regulated secretory pathway	19_GO:0051179 localization	-2.56023	3.37061	3.69144	24367	162	357	8	2.2409	0.783349	1855|4851|5724|5908|6843|8573|9581|10059	DVL1|NOTCH1|PTAFR|RAP1B|VAMP1|CASK|PREPL|DNM1L	-0.454766	0	30	0	0	-3.01648	5.11912
1	-2.40189	GO:0007269	M1	1	0	GO Biological Processes	19	neurotransmitter secretion	19_GO:0023052 signaling	-2.40189	3.17465	3.48996	24367	172	357	8	2.2409	0.783349	41|1855|5908|6843|8573|9581|9900|10059	ASIC1|DVL1|RAP1B|VAMP1|CASK|PREPL|SV2A|DNM1L	-0.371003	0	30	0	0	-3.01648	5.11912
1	-2.40189	GO:0099643	M1	1	0	GO Biological Processes	19	signal release from synapse	19_GO:0023052 signaling	-2.40189	3.17465	3.48996	24367	172	357	8	2.2409	0.783349	41|1855|5908|6843|8573|9581|9900|10059	ASIC1|DVL1|RAP1B|VAMP1|CASK|PREPL|SV2A|DNM1L	-0.371003	0	30	0	0	-3.01648	5.11912
1	-2.08114	GO:0048489	M1	1	0	GO Biological Processes	19	synaptic vesicle transport	19_GO:0051179 localization	-2.08114	3.06272	3.15157	24367	156	357	7	1.96078	0.733805	1855|5908|6843|8573|9581|9900|10059	DVL1|RAP1B|VAMP1|CASK|PREPL|SV2A|DNM1L	-0.19828	0	30	0	0	-3.01648	5.11912
1	-2.08114	GO:0097480	M1	1	0	GO Biological Processes	19	establishment of synaptic vesicle localization	19_GO:0051179 localization	-2.08114	3.06272	3.15157	24367	156	357	7	1.96078	0.733805	1855|5908|6843|8573|9581|9900|10059	DVL1|RAP1B|VAMP1|CASK|PREPL|SV2A|DNM1L	-0.19828	0	30	0	0	-3.01648	5.11912
1	-2.03142	GO:0099504	M1	1	0	GO Biological Processes	19	synaptic vesicle cycle	19_GO:0051179 localization	-2.03142	2.74392	3.01205	24367	199	357	8	2.2409	0.783349	1855|5575|5908|6843|8573|9581|9900|10059	DVL1|PRKAR1B|RAP1B|VAMP1|CASK|PREPL|SV2A|DNM1L	-0.172037	0	30	0	0	-3.01648	5.11912
1	-2.02364	GO:0023061	M1	1	0	GO Biological Processes	19	signal release	19_GO:0023052 signaling	-2.02364	2.04619	2.78355	24367	467	357	14	3.92157	1.02733	41|1855|2029|2260|2778|5019|5211|5908|6843|8573|9581|9900|10059|80024	ASIC1|DVL1|ENSA|FGFR1|GNAS|OXCT1|PFKL|RAP1B|VAMP1|CASK|PREPL|SV2A|DNM1L|SLC8B1	-0.172037	0	30	0	0	-3.01648	5.11912
1	-1.92854	GO:0097479	M1	1	0	GO Biological Processes	19	synaptic vesicle localization	19_GO:0051179 localization	-1.92854	2.86098	2.94255	24367	167	357	7	1.96078	0.733805	1855|5908|6843|8573|9581|9900|10059	DVL1|RAP1B|VAMP1|CASK|PREPL|SV2A|DNM1L	-0.135239	0	30	0	0	-3.01648	5.11912
1	-1.90469	GO:0032386	M1	1	0	GO Biological Processes	19	regulation of intracellular transport	19_GO:0051179 localization	-1.90469	2.0398	2.66831	24367	435	357	13	3.64146	0.991399	20|347|1855|5908|6843|7531|8573|9581|9776|10059|56681|81565|134145	ABCA2|APOD|DVL1|RAP1B|VAMP1|YWHAE|CASK|PREPL|ATG13|DNM1L|SAR1A|NDEL1|ATPSCKMT	-0.130945	0	30	0	0	-3.01648	5.11912
1	-1.85528	GO:0099003	M1	1	0	GO Biological Processes	19	vesicle-mediated transport in synapse	19_GO:0051179 localization	-1.85528	2.55159	2.77989	24367	214	357	8	2.2409	0.783349	1855|5908|6843|8573|9581|9900|10059|22883	DVL1|RAP1B|VAMP1|CASK|PREPL|SV2A|DNM1L|CLSTN1	-0.118318	0	30	0	0	-3.01648	5.11912
1	-1.79026	GO:0001505	M1	1	0	GO Biological Processes	19	regulation of neurotransmitter levels	19_GO:0065007 biological regulation	-1.79026	2.11494	2.58037	24367	355	357	11	3.08123	0.914602	41|1855|2185|5447|5908|6843|8573|9581|9900|10059|55829	ASIC1|DVL1|PTK2B|POR|RAP1B|VAMP1|CASK|PREPL|SV2A|DNM1L|SELENOS	-0.0832139	0	30	0	0	-3.01648	5.11912
1	-1.46641	GO:0050806	M1	1	0	GO Biological Processes	19	positive regulation of synaptic transmission	19_GO:0048518 positive regulation of biological process	-1.46641	2.49713	2.34573	24367	164	357	6	1.68067	0.680341	1855|2185|2898|10059|10858|22883	DVL1|PTK2B|GRIK2|DNM1L|CYP46A1|CLSTN1	0	0	30	0	0	-3.01648	5.11912
1	-1.46221	GO:0050804	M1	1	0	GO Biological Processes	19	modulation of chemical synaptic transmission	19_GO:0023052 signaling	-1.46221	1.82013	2.14124	24367	450	357	12	3.36134	0.953889	41|1855|2185|2898|5575|5908|6843|8573|9581|10059|10858|22883	ASIC1|DVL1|PTK2B|GRIK2|PRKAR1B|RAP1B|VAMP1|CASK|PREPL|DNM1L|CYP46A1|CLSTN1	0	0	30	0	0	-3.01648	5.11912
1	-1.456	GO:0099177	M1	1	0	GO Biological Processes	19	regulation of trans-synaptic signaling	19_GO:0023052 signaling	-1.456	1.81609	2.13312	24367	451	357	12	3.36134	0.953889	41|1855|2185|2898|5575|5908|6843|8573|9581|10059|10858|22883	ASIC1|DVL1|PTK2B|GRIK2|PRKAR1B|RAP1B|VAMP1|CASK|PREPL|DNM1L|CYP46A1|CLSTN1	0	0	30	0	0	-3.01648	5.11912
1	-1.31151	GO:0006836	M1	1	0	GO Biological Processes	19	neurotransmitter transport	19_GO:0051179 localization	-1.31151	2.00014	2.02637	24367	273	357	8	2.2409	0.783349	41|1855|5908|6843|8573|9581|9900|10059	ASIC1|DVL1|RAP1B|VAMP1|CASK|PREPL|SV2A|DNM1L	0	0	30	0	0	-3.01648	5.11912
1	-2.99706	GO:0032794	M1	1	0	GO Molecular Functions	21	GTPase activating protein binding		-2.99706	14.6261	6.21853	24367	14	357	3	0.840336	0.483125	5333|5364|91010	PLCD1|PLXNB1|FMNL3	-0.672844	0	31	1	1	-2.99706	14.6261
1	-1.84066	GO:0060674	M1	1	0	GO Biological Processes	19	placenta blood vessel development	19_GO:0022414 reproductive process	-1.84066	5.85042	3.5015	24367	35	357	3	0.840336	0.483125	5310|5333|7026	PKD1|PLCD1|NR2F2	-0.113539	0	31	0	0	-2.99706	14.6261
1	-2.97985	GO:0004713	M1	1	0	GO Molecular Functions	21	protein tyrosine kinase activity		-2.97985	3.92834	4.22182	24367	139	357	8	2.2409	0.783349	27|1195|1944|2185|2260|5747|9149|10645	ABL2|CLK1|EFNA3|PTK2B|FGFR1|PTK2|DYRK1B|CAMKK2	-0.664495	0	32	1	1	-2.97985	3.92834
1	-2.09145	GO:0046777	M1	1	0	GO Biological Processes	19	protein autophosphorylation	19_GO:0008152 metabolic process	-2.09145	2.61402	3.03163	24367	235	357	9	2.52101	0.829676	1195|2185|2260|5747|7786|9149|9943|10457|10645	CLK1|PTK2B|FGFR1|PTK2|MAP3K12|DYRK1B|OXSR1|GPNMB|CAMKK2	-0.20041	0	32	0	0	-2.97985	3.92834
1	-1.95974	GO:0016301	M1	1	0	GO Molecular Functions	21	kinase activity		-1.95974	1.75915	2.62068	24367	776	357	20	5.60224	1.2171	27|896|1195|1944|2185|2260|2710|5129|5211|5747|7786|8573|9149|9943|10201|10645|11214|23262|51231|93627	ABL2|CCND3|CLK1|EFNA3|PTK2B|FGFR1|GK|CDK18|PFKL|PTK2|MAP3K12|CASK|DYRK1B|OXSR1|NME6|CAMKK2|AKAP13|PPIP5K2|VRK3|TBCK	-0.140107	0	32	0	0	-2.97985	3.92834
1	-1.75324	GO:0004672	M1	1	0	GO Molecular Functions	21	protein kinase activity		-1.75324	1.80211	2.43819	24367	606	357	16	4.48179	1.09505	27|896|1195|1944|2185|2260|5129|5747|7786|8573|9149|9943|10645|11214|51231|93627	ABL2|CCND3|CLK1|EFNA3|PTK2B|FGFR1|CDK18|PTK2|MAP3K12|CASK|DYRK1B|OXSR1|CAMKK2|AKAP13|VRK3|TBCK	-0.069616	0	32	0	0	-2.97985	3.92834
1	-1.74356	GO:0016773	M1	1	0	GO Molecular Functions	21	phosphotransferase activity, alcohol group as acceptor		-1.74356	1.72797	2.4022	24367	711	357	18	5.04202	1.15807	27|896|1195|1944|2185|2260|2710|5129|5211|5747|7786|8573|9149|9943|10645|11214|51231|93627	ABL2|CCND3|CLK1|EFNA3|PTK2B|FGFR1|GK|CDK18|PFKL|PTK2|MAP3K12|CASK|DYRK1B|OXSR1|CAMKK2|AKAP13|VRK3|TBCK	-0.0640102	0	32	0	0	-2.97985	3.92834
1	-1.55025	GO:0018107	M1	1	0	GO Biological Processes	19	peptidyl-threonine phosphorylation	19_GO:0008152 metabolic process	-1.55025	2.94202	2.55652	24367	116	357	5	1.40056	0.621948	1195|1981|7786|9149|9943	CLK1|EIF4G1|MAP3K12|DYRK1B|OXSR1	0	0	32	0	0	-2.97985	3.92834
1	-1.44325	GO:0018210	M1	1	0	GO Biological Processes	19	peptidyl-threonine modification	19_GO:0008152 metabolic process	-1.44325	2.75221	2.38526	24367	124	357	5	1.40056	0.621948	1195|1981|7786|9149|9943	CLK1|EIF4G1|MAP3K12|DYRK1B|OXSR1	0	0	32	0	0	-2.97985	3.92834
1	-2.91525	GO:0045862	M1	1	0	GO Biological Processes	19	positive regulation of proteolysis	19_GO:0048518 positive regulation of biological process	-2.91525	2.58262	3.74049	24367	370	357	14	3.92157	1.02733	1855|1944|2185|2335|2934|3329|5720|5747|6188|10318|22900|64326|83595|153090	DVL1|EFNA3|PTK2B|FN1|GSN|HSPD1|PSME1|PTK2|RPS3|TNIP1|CARD8|COP1|SOX7|DAB2IP	-0.627059	0	33	1	1	-2.91525	2.7302
1	-2.58097	GO:0043065	M1	1	0	GO Biological Processes	19	positive regulation of apoptotic process	19_GO:0048518 positive regulation of biological process	-2.58097	2.01045	3.25625	24367	679	357	20	5.60224	1.2171	664|2898|2934|3248|3329|3663|4835|4851|6188|6194|7531|8874|10059|11214|22900|23263|25999|83595|121512|153090	BNIP3|GRIK2|GSN|HPGD|HSPD1|IRF5|NQO2|NOTCH1|RPS3|RPS6|YWHAE|ARHGEF7|DNM1L|AKAP13|CARD8|MCF2L|CLIP3|SOX7|FGD4|DAB2IP	-0.454766	0	33	0	0	-2.91525	2.7302
1	-2.51649	GO:0043068	M1	1	0	GO Biological Processes	19	positive regulation of programmed cell death	19_GO:0048518 positive regulation of biological process	-2.51649	1.98415	3.19305	24367	688	357	20	5.60224	1.2171	664|2898|2934|3248|3329|3663|4835|4851|6188|6194|7531|8874|10059|11214|22900|23263|25999|83595|121512|153090	BNIP3|GRIK2|GSN|HPGD|HSPD1|IRF5|NQO2|NOTCH1|RPS3|RPS6|YWHAE|ARHGEF7|DNM1L|AKAP13|CARD8|MCF2L|CLIP3|SOX7|FGD4|DAB2IP	-0.428212	0	33	0	0	-2.91525	2.7302
1	-2.50108	GO:0010942	M1	1	0	GO Biological Processes	19	positive regulation of cell death	19_GO:0048518 positive regulation of biological process	-2.50108	1.93958	3.16282	24367	739	357	21	5.88235	1.24531	664|1981|2898|2934|3248|3329|3663|4835|4851|6188|6194|7531|8874|10059|11214|22900|23263|25999|83595|121512|153090	BNIP3|EIF4G1|GRIK2|GSN|HPGD|HSPD1|IRF5|NQO2|NOTCH1|RPS3|RPS6|YWHAE|ARHGEF7|DNM1L|AKAP13|CARD8|MCF2L|CLIP3|SOX7|FGD4|DAB2IP	-0.417042	0	33	0	0	-2.91525	2.7302
1	-2.01908	GO:0010952	M1	1	0	GO Biological Processes	19	positive regulation of peptidase activity	19_GO:0048518 positive regulation of biological process	-2.01908	2.7302	2.99591	24367	200	357	8	2.2409	0.783349	1944|2335|2934|3329|5720|6188|22900|83595	EFNA3|FN1|GSN|HSPD1|PSME1|RPS3|CARD8|SOX7	-0.169835	0	33	0	0	-2.91525	2.7302
1	-1.76551	GO:0010950	M1	1	0	GO Biological Processes	19	positive regulation of endopeptidase activity	19_GO:0048518 positive regulation of biological process	-1.76551	2.65436	2.71647	24367	180	357	7	1.96078	0.733805	1944|2934|3329|5720|6188|22900|83595	EFNA3|GSN|HSPD1|PSME1|RPS3|CARD8|SOX7	-0.0767356	0	33	0	0	-2.91525	2.7302
1	-1.40732	GO:2001233	M1	1	0	GO Biological Processes	19	regulation of apoptotic signaling pathway	19_GO:0023052 signaling	-1.40732	1.84021	2.08695	24367	408	357	11	3.08123	0.914602	664|2260|2934|4150|6188|7531|10059|10961|55829|83596|153090	BNIP3|FGFR1|GSN|MAZ|RPS3|YWHAE|DNM1L|ERP29|SELENOS|BCL2L12|DAB2IP	0	0	33	0	0	-2.91525	2.7302
1	-1.32233	GO:0043280	M1	1	0	GO Biological Processes	19	positive regulation of cysteine-type endopeptidase activity involved in apoptotic process	19_GO:0048518 positive regulation of biological process	-1.32233	2.54682	2.18937	24367	134	357	5	1.40056	0.621948	2934|3329|6188|22900|83595	GSN|HSPD1|RPS3|CARD8|SOX7	0	0	33	0	0	-2.91525	2.7302
1	-1.31208	GO:2001235	M1	1	0	GO Biological Processes	19	positive regulation of apoptotic signaling pathway	19_GO:0048518 positive regulation of biological process	-1.31208	2.28787	2.10877	24367	179	357	6	1.68067	0.680341	664|2934|6188|7531|10059|153090	BNIP3|GSN|RPS3|YWHAE|DNM1L|DAB2IP	0	0	33	0	0	-2.91525	2.7302
1	-2.86993	GO:0052547	M1	1	0	GO Biological Processes	19	regulation of peptidase activity	19_GO:0008152 metabolic process	-2.86993	2.37408	3.62794	24367	460	357	16	4.48179	1.09505	20|1944|2335|2934|3329|4671|5265|5447|5720|6188|7531|9232|11005|22900|83595|83596	ABCA2|EFNA3|FN1|GSN|HSPD1|NAIP|SERPINA1|POR|PSME1|RPS3|YWHAE|PTTG1|SPINK5|CARD8|SOX7|BCL2L12	-0.605174	0	34	1	1	-2.86993	6.65901
1	-2.74611	GO:0052548	M1	1	0	GO Biological Processes	19	regulation of endopeptidase activity	19_GO:0008152 metabolic process	-2.74611	2.38654	3.53302	24367	429	357	15	4.20168	1.06183	20|1944|2934|3329|4671|5265|5447|5720|6188|7531|9232|11005|22900|83595|83596	ABCA2|EFNA3|GSN|HSPD1|NAIP|SERPINA1|POR|PSME1|RPS3|YWHAE|PTTG1|SPINK5|CARD8|SOX7|BCL2L12	-0.546089	0	34	0	0	-2.86993	6.65901
1	-2.52402	GO:0010955	M1	1	0	GO Biological Processes	19	negative regulation of protein processing	19_GO:0048519 negative regulation of biological process	-2.52402	6.65901	4.42209	24367	41	357	4	1.12045	0.557077	1604|7850|22900|83596	CD55|IL1R2|CARD8|BCL2L12	-0.433142	0	34	0	0	-2.86993	6.65901
1	-2.52402	GO:1903318	M1	1	0	GO Biological Processes	19	negative regulation of protein maturation	19_GO:0048519 negative regulation of biological process	-2.52402	6.65901	4.42209	24367	41	357	4	1.12045	0.557077	1604|7850|22900|83596	CD55|IL1R2|CARD8|BCL2L12	-0.433142	0	34	0	0	-2.86993	6.65901
1	-2.33622	GO:0043281	M1	1	0	GO Biological Processes	19	regulation of cysteine-type endopeptidase activity involved in apoptotic process	19_GO:0008152 metabolic process	-2.33622	2.85718	3.33524	24367	215	357	9	2.52101	0.829676	2934|3329|4671|5447|6188|7531|22900|83595|83596	GSN|HSPD1|NAIP|POR|RPS3|YWHAE|CARD8|SOX7|BCL2L12	-0.330577	0	34	0	0	-2.86993	6.65901
1	-2.04614	GO:2000116	M1	1	0	GO Biological Processes	19	regulation of cysteine-type endopeptidase activity	19_GO:0008152 metabolic process	-2.04614	2.57027	2.97469	24367	239	357	9	2.52101	0.829676	2934|3329|4671|5447|6188|7531|22900|83595|83596	GSN|HSPD1|NAIP|POR|RPS3|YWHAE|CARD8|SOX7|BCL2L12	-0.174478	0	34	0	0	-2.86993	6.65901
1	-1.94191	GO:2000117	M1	1	0	GO Biological Processes	19	negative regulation of cysteine-type endopeptidase activity	19_GO:0048519 negative regulation of biological process	-1.94191	3.70951	3.17493	24367	92	357	5	1.40056	0.621948	4671|5447|7531|22900|83596	NAIP|POR|YWHAE|CARD8|BCL2L12	-0.137212	0	34	0	0	-2.86993	6.65901
1	-1.65674	GO:0051346	M1	1	0	GO Biological Processes	19	negative regulation of hydrolase activity	19_GO:0065007 biological regulation	-1.65674	1.8879	2.37013	24367	470	357	13	3.64146	0.991399	2029|3953|4671|5265|5447|7531|9232|11005|22900|23523|55125|83596|153090	ENSA|LEPR|NAIP|SERPINA1|POR|YWHAE|PTTG1|SPINK5|CARD8|CABIN1|CEP192|BCL2L12|DAB2IP	-0.0205082	0	34	0	0	-2.86993	6.65901
1	-1.47326	GO:0010951	M1	1	0	GO Biological Processes	19	negative regulation of endopeptidase activity	19_GO:0048519 negative regulation of biological process	-1.47326	2.15826	2.25819	24367	253	357	8	2.2409	0.783349	4671|5265|5447|7531|9232|11005|22900|83596	NAIP|SERPINA1|POR|YWHAE|PTTG1|SPINK5|CARD8|BCL2L12	0	0	34	0	0	-2.86993	6.65901
1	-1.45551	GO:0043154	M1	1	0	GO Biological Processes	19	negative regulation of cysteine-type endopeptidase activity involved in apoptotic process	19_GO:0048519 negative regulation of biological process	-1.45551	3.25023	2.5191	24367	84	357	4	1.12045	0.557077	4671|5447|7531|83596	NAIP|POR|YWHAE|BCL2L12	0	0	34	0	0	-2.86993	6.65901
1	-1.36586	GO:0010466	M1	1	0	GO Biological Processes	19	negative regulation of peptidase activity	19_GO:0048519 negative regulation of biological process	-1.36586	2.05278	2.10519	24367	266	357	8	2.2409	0.783349	4671|5265|5447|7531|9232|11005|22900|83596	NAIP|SERPINA1|POR|YWHAE|PTTG1|SPINK5|CARD8|BCL2L12	0	0	34	0	0	-2.86993	6.65901
1	-1.33955	GO:0045861	M1	1	0	GO Biological Processes	19	negative regulation of proteolysis	19_GO:0048519 negative regulation of biological process	-1.33955	1.85475	2.01464	24367	368	357	10	2.80112	0.873298	1604|4671|5265|5447|7531|7850|9232|11005|22900|83596	CD55|NAIP|SERPINA1|POR|YWHAE|IL1R2|PTTG1|SPINK5|CARD8|BCL2L12	0	0	34	0	0	-2.86993	6.65901
1	-1.30248	GO:0070613	M1	1	0	GO Biological Processes	19	regulation of protein processing	19_GO:0008152 metabolic process	-1.30248	2.27516	2.09383	24367	180	357	6	1.68067	0.680341	1604|2934|7850|22900|83596|143458	CD55|GSN|IL1R2|CARD8|BCL2L12|LDLRAD3	0	0	34	0	0	-2.86993	6.65901
1	-2.8532	GO:0048736	M1	1	0	GO Biological Processes	19	appendage development	19_GO:0032502 developmental process	-2.8532	3.41275	3.96175	24367	180	357	9	2.52101	0.829676	1889|2260|2778|4154|4851|7026|27173|55764|130497	ECE1|FGFR1|GNAS|MBNL1|NOTCH1|NR2F2|SLC39A1|IFT122|OSR1	-0.605174	0	35	1	1	-2.8532	7.31303
1	-2.8532	GO:0060173	M1	1	0	GO Biological Processes	19	limb development	19_GO:0032502 developmental process	-2.8532	3.41275	3.96175	24367	180	357	9	2.52101	0.829676	1889|2260|2778|4154|4851|7026|27173|55764|130497	ECE1|FGFR1|GNAS|MBNL1|NOTCH1|NR2F2|SLC39A1|IFT122|OSR1	-0.605174	0	35	0	0	-2.8532	7.31303
1	-2.56514	GO:0030326	M1	1	0	GO Biological Processes	19	embryonic limb morphogenesis	19_GO:0032502 developmental process	-2.56514	3.76208	3.80542	24367	127	357	7	1.96078	0.733805	1889|2260|2778|4154|4851|55764|130497	ECE1|FGFR1|GNAS|MBNL1|NOTCH1|IFT122|OSR1	-0.454766	0	35	0	0	-2.8532	7.31303
1	-2.56514	GO:0035113	M1	1	0	GO Biological Processes	19	embryonic appendage morphogenesis	19_GO:0032502 developmental process	-2.56514	3.76208	3.80542	24367	127	357	7	1.96078	0.733805	1889|2260|2778|4154|4851|55764|130497	ECE1|FGFR1|GNAS|MBNL1|NOTCH1|IFT122|OSR1	-0.454766	0	35	0	0	-2.8532	7.31303
1	-2.17328	GO:0007369	M1	1	0	GO Biological Processes	19	gastrulation	19_GO:0032502 developmental process	-2.17328	2.90446	3.19641	24367	188	357	8	2.2409	0.783349	1855|2260|2335|7296|10139|23122|83595|130497	DVL1|FGFR1|FN1|TXNRD1|ARFRP1|CLASP2|SOX7|OSR1	-0.246949	0	35	0	0	-2.8532	7.31303
1	-2.1708	GO:0035107	M1	1	0	GO Biological Processes	19	appendage morphogenesis	19_GO:0032502 developmental process	-2.1708	3.18523	3.2735	24367	150	357	7	1.96078	0.733805	1889|2260|2778|4154|4851|55764|130497	ECE1|FGFR1|GNAS|MBNL1|NOTCH1|IFT122|OSR1	-0.246949	0	35	0	0	-2.8532	7.31303
1	-2.1708	GO:0035108	M1	1	0	GO Biological Processes	19	limb morphogenesis	19_GO:0032502 developmental process	-2.1708	3.18523	3.2735	24367	150	357	7	1.96078	0.733805	1889|2260|2778|4154|4851|55764|130497	ECE1|FGFR1|GNAS|MBNL1|NOTCH1|IFT122|OSR1	-0.246949	0	35	0	0	-2.8532	7.31303
1	-2.1086	GO:0035116	M1	1	0	GO Biological Processes	19	embryonic hindlimb morphogenesis	19_GO:0032502 developmental process	-2.1086	7.31303	4.07564	24367	28	357	3	0.840336	0.483125	2778|4851|130497	GNAS|NOTCH1|OSR1	-0.215909	0	35	0	0	-2.8532	7.31303
1	-1.91093	GO:0042733	M1	1	0	GO Biological Processes	19	embryonic digit morphogenesis	19_GO:0032502 developmental process	-1.91093	4.47573	3.31424	24367	61	357	4	1.12045	0.557077	1889|4851|55764|130497	ECE1|NOTCH1|IFT122|OSR1	-0.134421	0	35	0	0	-2.8532	7.31303
1	-1.80752	GO:0035137	M1	1	0	GO Biological Processes	19	hindlimb morphogenesis	19_GO:0032502 developmental process	-1.80752	5.68791	3.43226	24367	36	357	3	0.840336	0.483125	2778|4851|130497	GNAS|NOTCH1|OSR1	-0.0913502	0	35	0	0	-2.8532	7.31303
1	-1.62908	GO:0010470	M1	1	0	GO Biological Processes	19	regulation of gastrulation	19_GO:0032502 developmental process	-1.62908	4.87535	3.06506	24367	42	357	3	0.840336	0.483125	2260|23122|130497	FGFR1|CLASP2|OSR1	-0.00916844	0	35	0	0	-2.8532	7.31303
1	-1.57624	GO:0035315	M1	1	0	GO Biological Processes	19	hair cell differentiation	19_GO:0032502 developmental process	-1.57624	4.65374	2.95792	24367	44	357	3	0.840336	0.483125	2260|4851|11005	FGFR1|NOTCH1|SPINK5	0	0	35	0	0	-2.8532	7.31303
1	-1.37418	GO:0048762	M1	1	0	GO Biological Processes	19	mesenchymal cell differentiation	19_GO:0032502 developmental process	-1.37418	2.19167	2.15509	24367	218	357	7	1.96078	0.733805	2260|2335|3987|4851|23122|130497|153090	FGFR1|FN1|LIMS1|NOTCH1|CLASP2|OSR1|DAB2IP	0	0	35	0	0	-2.8532	7.31303
1	-1.33384	GO:0045995	M1	1	0	GO Biological Processes	19	regulation of embryonic development	19_GO:0032502 developmental process	-1.33384	2.56597	2.20815	24367	133	357	5	1.40056	0.621948	1855|2260|4851|23122|130497	DVL1|FGFR1|NOTCH1|CLASP2|OSR1	0	0	35	0	0	-2.8532	7.31303
1	-1.32992	GO:0072132	M1	1	0	GO Biological Processes	19	mesenchyme morphogenesis	19_GO:0032502 developmental process	-1.32992	3.72299	2.46518	24367	55	357	3	0.840336	0.483125	2260|4851|130497	FGFR1|NOTCH1|OSR1	0	0	35	0	0	-2.8532	7.31303
1	-1.32186	GO:0043583	M1	1	0	GO Biological Processes	19	ear development	19_GO:0032502 developmental process	-1.32186	2.13297	2.07719	24367	224	357	7	1.96078	0.733805	1855|1889|2260|4358|4851|54806|130497	DVL1|ECE1|FGFR1|MPV17|NOTCH1|AHI1|OSR1	0	0	35	0	0	-2.8532	7.31303
1	-2.84348	GO:0005085	M1	1	0	GO Molecular Functions	21	guanyl-nucleotide exchange factor activity		-2.84348	3.14539	3.87086	24367	217	357	10	2.80112	0.873298	1933|2889|5900|8874|11214|23263|55004|79961|84079|121512	EEF1B2|RAPGEF1|RALGDS|ARHGEF7|AKAP13|MCF2L|LAMTOR1|DENND2D|ANKRD27|FGD4	-0.605174	0	36	1	1	-2.84348	3.14539
1	-1.35458	GO:0051056	M1	1	0	GO Biological Processes	19	regulation of small GTPase mediated signal transduction	19_GO:0023052 signaling	-1.35458	1.94397	2.05951	24367	316	357	9	2.52101	0.829676	27|2889|4851|8874|11214|23263|121512|153090|253959	ABL2|RAPGEF1|NOTCH1|ARHGEF7|AKAP13|MCF2L|FGD4|DAB2IP|RALGAPA1	0	0	36	0	0	-2.84348	3.14539
1	-2.82626	GO:0048037	M1	1	0	GO Molecular Functions	21	cofactor binding		-2.82626	2.27963	3.5576	24367	509	357	17	4.7619	1.1271	3248|4723|4728|4835|5447|6188|7296|9946|10858|23408|51078|55258|57404|64428|79001|79689|112398	HPGD|NDUFV1|NDUFS8|NQO2|POR|RPS3|TXNRD1|CRYZL1|CYP46A1|SIRT5|THAP4|THNSL2|CYP20A1|CIAO3|VKORC1|STEAP4|EGLN2	-0.605174	0	37	1	1	-2.82626	3.45594
1	-1.92509	GO:0050662	M1	1	0	GO Molecular Functions	21	coenzyme binding		-1.92509	2.3216	2.77995	24367	294	357	10	2.80112	0.873298	3248|4723|4835|5447|7296|9946|23408|55258|79689|112398	HPGD|NDUFV1|NQO2|POR|TXNRD1|CRYZL1|SIRT5|THNSL2|STEAP4|EGLN2	-0.135239	0	37	0	0	-2.82626	3.45594
1	-1.82119	GO:0016491	M1	1	0	GO Molecular Functions	21	oxidoreductase activity		-1.82119	1.73143	2.47927	24367	749	357	19	5.32213	1.18804	2495|2954|3248|4723|4728|4835|5447|7296|8514|9843|9946|10858|55806|57190|57404|79001|79689|84678|112398	FTH1|GSTZ1|HPGD|NDUFV1|NDUFS8|NQO2|POR|TXNRD1|KCNAB2|HEPH|CRYZL1|CYP46A1|HR|SELENON|CYP20A1|VKORC1|STEAP4|KDM2B|EGLN2	-0.0990333	0	37	0	0	-2.82626	3.45594
1	-1.53981	GO:0050660	M1	1	0	GO Molecular Functions	21	flavin adenine dinucleotide binding		-1.53981	3.45594	2.66604	24367	79	357	4	1.12045	0.557077	4835|5447|7296|79689	NQO2|POR|TXNRD1|STEAP4	0	0	37	0	0	-2.82626	3.45594
1	-2.73981	GO:2000811	M1	1	0	GO Biological Processes	19	negative regulation of anoikis	19_GO:0048519 negative regulation of biological process	-2.73981	12.045	5.55482	24367	17	357	3	0.840336	0.483125	4851|5747|7088	NOTCH1|PTK2|TLE1	-0.546089	0	38	1	1	-2.73981	12.045
1	-2.29901	GO:2000209	M1	1	0	GO Biological Processes	19	regulation of anoikis	19_GO:0050789 regulation of biological process	-2.29901	8.53186	4.50144	24367	24	357	3	0.840336	0.483125	4851|5747|7088	NOTCH1|PTK2|TLE1	-0.308164	0	38	0	0	-2.73981	12.045
1	-2.02476	GO:1904837	M1	1	0	GO Biological Processes	19	beta-catenin-TCF complex assembly	19_GO:0071840 cellular component organization or biogenesis	-2.02476	6.82549	3.89305	24367	30	357	3	0.840336	0.483125	7088|7091|9070	TLE1|TLE4|ASH2L	-0.172037	0	38	0	0	-2.73981	12.045
1	-1.87493	GO:0043276	M1	1	0	GO Biological Processes	19	anoikis	19_GO:0009987 cellular process	-1.87493	6.02249	3.57348	24367	34	357	3	0.840336	0.483125	4851|5747|7088	NOTCH1|PTK2|TLE1	-0.127419	0	38	0	0	-2.73981	12.045
1	-2.66534	GO:0016722	M1	1	0	GO Molecular Functions	21	oxidoreductase activity, oxidizing metal ions		-2.66534	11.3758	5.36968	24367	18	357	3	0.840336	0.483125	2495|9843|79689	FTH1|HEPH|STEAP4	-0.499545	0	39	1	1	-2.66534	11.3758
1	-2.29901	GO:0008198	M1	1	0	GO Molecular Functions	21	ferrous iron binding		-2.29901	8.53186	4.50144	24367	24	357	3	0.840336	0.483125	2495|9843|112398	FTH1|HEPH|EGLN2	-0.308164	0	39	0	0	-2.66534	11.3758
1	-2.19141	GO:0055072	M1	1	0	GO Biological Processes	19	iron ion homeostasis	19_GO:0065007 biological regulation	-2.19141	4.26593	3.56776	24367	80	357	5	1.40056	0.621948	567|2495|9843|79689|147007	B2M|FTH1|HEPH|STEAP4|TMEM199	-0.249168	0	39	0	0	-2.66534	11.3758
1	-1.87599	GO:0055076	M1	1	0	GO Biological Processes	19	transition metal ion homeostasis	19_GO:0065007 biological regulation	-1.87599	3.1025	2.95346	24367	132	357	6	1.68067	0.680341	567|2495|4493|9843|79689|147007	B2M|FTH1|MT1E|HEPH|STEAP4|TMEM199	-0.127419	0	39	0	0	-2.66534	11.3758
1	-1.79528	GO:0006826	M1	1	0	GO Biological Processes	19	iron ion transport	19_GO:0051179 localization	-1.79528	4.13666	3.11141	24367	66	357	4	1.12045	0.557077	567|2495|9843|79689	B2M|FTH1|HEPH|STEAP4	-0.0852672	0	39	0	0	-2.66534	11.3758
1	-1.57859	GO:0000041	M1	1	0	GO Biological Processes	19	transition metal ion transport	19_GO:0051179 localization	-1.57859	2.99364	2.60163	24367	114	357	5	1.40056	0.621948	567|2495|9843|27173|79689	B2M|FTH1|HEPH|SLC39A1|STEAP4	0	0	39	0	0	-2.66534	11.3758
1	-2.6619	GO:0055065	M1	1	0	GO Biological Processes	19	metal ion homeostasis	19_GO:0065007 biological regulation	-2.6619	2.04356	3.33481	24367	668	357	20	5.60224	1.2171	27|483|567|664|1604|2185|2495|2898|2969|4493|5310|5333|7531|9843|9900|57190|79085|79689|80024|147007	ABL2|ATP1B3|B2M|BNIP3|CD55|PTK2B|FTH1|GRIK2|GTF2I|MT1E|PKD1|PLCD1|YWHAE|HEPH|SV2A|SELENON|SLC25A23|STEAP4|SLC8B1|TMEM199	-0.499545	0	40	1	1	-2.6619	2.54682
1	-2.48773	GO:0006875	M1	1	0	GO Biological Processes	19	cellular metal ion homeostasis	19_GO:0065007 biological regulation	-2.48773	2.06139	3.19893	24367	596	357	18	5.04202	1.15807	27|483|664|1604|2185|2495|2898|2969|4493|5310|5333|7531|9843|9900|57190|79085|80024|147007	ABL2|ATP1B3|BNIP3|CD55|PTK2B|FTH1|GRIK2|GTF2I|MT1E|PKD1|PLCD1|YWHAE|HEPH|SV2A|SELENON|SLC25A23|SLC8B1|TMEM199	-0.415091	0	40	0	0	-2.6619	2.54682
1	-2.12331	GO:0055080	M1	1	0	GO Biological Processes	19	cation homeostasis	19_GO:0065007 biological regulation	-2.12331	1.825	2.79449	24367	748	357	20	5.60224	1.2171	27|483|567|664|1604|2185|2495|2898|2969|4493|5310|5333|7531|9843|9900|57190|79085|79689|80024|147007	ABL2|ATP1B3|B2M|BNIP3|CD55|PTK2B|FTH1|GRIK2|GTF2I|MT1E|PKD1|PLCD1|YWHAE|HEPH|SV2A|SELENON|SLC25A23|STEAP4|SLC8B1|TMEM199	-0.225617	0	40	0	0	-2.6619	2.54682
1	-2.05764	GO:0098771	M1	1	0	GO Biological Processes	19	inorganic ion homeostasis	19_GO:0065007 biological regulation	-2.05764	1.79855	2.72535	24367	759	357	20	5.60224	1.2171	27|483|567|664|1604|2185|2495|2898|2969|4493|5310|5333|7531|9843|9900|57190|79085|79689|80024|147007	ABL2|ATP1B3|B2M|BNIP3|CD55|PTK2B|FTH1|GRIK2|GTF2I|MT1E|PKD1|PLCD1|YWHAE|HEPH|SV2A|SELENON|SLC25A23|STEAP4|SLC8B1|TMEM199	-0.180357	0	40	0	0	-2.6619	2.54682
1	-1.96901	GO:0030003	M1	1	0	GO Biological Processes	19	cellular cation homeostasis	19_GO:0065007 biological regulation	-1.96901	1.82826	2.65492	24367	672	357	18	5.04202	1.15807	27|483|664|1604|2185|2495|2898|2969|4493|5310|5333|7531|9843|9900|57190|79085|80024|147007	ABL2|ATP1B3|BNIP3|CD55|PTK2B|FTH1|GRIK2|GTF2I|MT1E|PKD1|PLCD1|YWHAE|HEPH|SV2A|SELENON|SLC25A23|SLC8B1|TMEM199	-0.144284	0	40	0	0	-2.6619	2.54682
1	-1.89107	GO:0006873	M1	1	0	GO Biological Processes	19	cellular ion homeostasis	19_GO:0065007 biological regulation	-1.89107	1.79356	2.56889	24367	685	357	18	5.04202	1.15807	27|483|664|1604|2185|2495|2898|2969|4493|5310|5333|7531|9843|9900|57190|79085|80024|147007	ABL2|ATP1B3|BNIP3|CD55|PTK2B|FTH1|GRIK2|GTF2I|MT1E|PKD1|PLCD1|YWHAE|HEPH|SV2A|SELENON|SLC25A23|SLC8B1|TMEM199	-0.128089	0	40	0	0	-2.6619	2.54682
1	-1.89079	GO:0051235	M1	1	0	GO Biological Processes	19	maintenance of location	19_GO:0051179 localization	-1.89079	2.18893	2.70403	24367	343	357	11	3.08123	0.914602	123|2185|2495|2934|5310|5333|23136|57190|79085|80024|129685	PLIN2|PTK2B|FTH1|GSN|PKD1|PLCD1|EPB41L3|SELENON|SLC25A23|SLC8B1|TAF8	-0.128089	0	40	0	0	-2.6619	2.54682
1	-1.74118	GO:0072503	M1	1	0	GO Biological Processes	19	cellular divalent inorganic cation homeostasis	19_GO:0065007 biological regulation	-1.74118	1.88475	2.45482	24367	507	357	14	3.92157	1.02733	27|664|1604|2185|2898|2969|4493|5310|5333|7531|9900|57190|79085|80024	ABL2|BNIP3|CD55|PTK2B|GRIK2|GTF2I|MT1E|PKD1|PLCD1|YWHAE|SV2A|SELENON|SLC25A23|SLC8B1	-0.0626458	0	40	0	0	-2.6619	2.54682
1	-1.64356	GO:0006874	M1	1	0	GO Biological Processes	19	cellular calcium ion homeostasis	19_GO:0065007 biological regulation	-1.64356	1.8799	2.35387	24367	472	357	13	3.64146	0.991399	27|664|1604|2185|2898|2969|5310|5333|7531|9900|57190|79085|80024	ABL2|BNIP3|CD55|PTK2B|GRIK2|GTF2I|PKD1|PLCD1|YWHAE|SV2A|SELENON|SLC25A23|SLC8B1	-0.0156208	0	40	0	0	-2.6619	2.54682
1	-1.6207	GO:0072507	M1	1	0	GO Biological Processes	19	divalent inorganic cation homeostasis	19_GO:0065007 biological regulation	-1.6207	1.81667	2.30891	24367	526	357	14	3.92157	1.02733	27|664|1604|2185|2898|2969|4493|5310|5333|7531|9900|57190|79085|80024	ABL2|BNIP3|CD55|PTK2B|GRIK2|GTF2I|MT1E|PKD1|PLCD1|YWHAE|SV2A|SELENON|SLC25A23|SLC8B1	-0.00256015	0	40	0	0	-2.6619	2.54682
1	-1.56661	GO:0055074	M1	1	0	GO Biological Processes	19	calcium ion homeostasis	19_GO:0065007 biological regulation	-1.56661	1.83329	2.25791	24367	484	357	13	3.64146	0.991399	27|664|1604|2185|2898|2969|5310|5333|7531|9900|57190|79085|80024	ABL2|BNIP3|CD55|PTK2B|GRIK2|GTF2I|PKD1|PLCD1|YWHAE|SV2A|SELENON|SLC25A23|SLC8B1	0	0	40	0	0	-2.6619	2.54682
1	-1.32233	GO:0051282	M1	1	0	GO Biological Processes	19	regulation of sequestering of calcium ion	19_GO:0051179 localization	-1.32233	2.54682	2.18937	24367	134	357	5	1.40056	0.621948	2185|5333|57190|79085|80024	PTK2B|PLCD1|SELENON|SLC25A23|SLC8B1	0	0	40	0	0	-2.6619	2.54682
1	-2.63606	GO:0140014	M1	1	0	GO Biological Processes	19	mitotic nuclear division	19_GO:0071840 cellular component organization or biogenesis	-2.63606	2.77049	3.57385	24367	271	357	11	3.08123	0.914602	2801|4779|9232|9555|10201|23122|27243|51529|55125|55968|81565	GOLGA2|NFE2L1|PTTG1|MACROH2A1|NME6|CLASP2|CHMP2A|ANAPC11|CEP192|NSFL1C|NDEL1	-0.489422	0	41	1	1	-2.63606	2.84395
1	-2.44245	GO:0048285	M1	1	0	GO Biological Processes	19	organelle fission	19_GO:0071840 cellular component organization or biogenesis	-2.44245	2.21607	3.21784	24367	462	357	15	4.20168	1.06183	664|2801|4779|5719|5889|9232|9555|10059|10201|23122|27243|51529|55125|55968|81565	BNIP3|GOLGA2|NFE2L1|PSMD13|RAD51C|PTTG1|MACROH2A1|DNM1L|NME6|CLASP2|CHMP2A|ANAPC11|CEP192|NSFL1C|NDEL1	-0.38957	0	41	0	0	-2.63606	2.84395
1	-2.31222	GO:0007346	M1	1	0	GO Biological Processes	19	regulation of mitotic cell cycle	19_GO:0050789 regulation of biological process	-2.31222	1.90125	2.98904	24367	718	357	20	5.60224	1.2171	896|1981|2260|4779|5310|5719|5720|5889|7531|9232|9555|9738|9943|10201|10457|27243|51529|55125|55968|64859	CCND3|EIF4G1|FGFR1|NFE2L1|PKD1|PSMD13|PSME1|RAD51C|YWHAE|PTTG1|MACROH2A1|CCP110|OXSR1|NME6|GPNMB|CHMP2A|ANAPC11|CEP192|NSFL1C|NABP1	-0.315093	0	41	0	0	-2.63606	2.84395
1	-2.14658	GO:0010564	M1	1	0	GO Biological Processes	19	regulation of cell cycle process	19_GO:0050789 regulation of biological process	-2.14658	1.80296	2.80679	24367	795	357	21	5.88235	1.24531	896|1981|2260|4779|5310|5719|5720|5889|7531|9232|9555|9738|10201|10457|27243|51529|55125|55968|80012|80314|153090	CCND3|EIF4G1|FGFR1|NFE2L1|PKD1|PSMD13|PSME1|RAD51C|YWHAE|PTTG1|MACROH2A1|CCP110|NME6|GPNMB|CHMP2A|ANAPC11|CEP192|NSFL1C|PHC3|EPC1|DAB2IP	-0.236994	0	41	0	0	-2.63606	2.84395
1	-2.05435	GO:0000280	M1	1	0	GO Biological Processes	19	nuclear division	19_GO:0071840 cellular component organization or biogenesis	-2.05435	2.13297	2.84205	24367	416	357	13	3.64146	0.991399	2801|4779|5719|5889|9232|9555|10201|23122|27243|51529|55125|55968|81565	GOLGA2|NFE2L1|PSMD13|RAD51C|PTTG1|MACROH2A1|NME6|CLASP2|CHMP2A|ANAPC11|CEP192|NSFL1C|NDEL1	-0.180357	0	41	0	0	-2.63606	2.84395
1	-1.91536	GO:0007088	M1	1	0	GO Biological Processes	19	regulation of mitotic nuclear division	19_GO:0071840 cellular component organization or biogenesis	-1.91536	2.84395	2.9244	24367	168	357	7	1.96078	0.733805	4779|9232|9555|10201|27243|51529|55968	NFE2L1|PTTG1|MACROH2A1|NME6|CHMP2A|ANAPC11|NSFL1C	-0.134421	0	41	0	0	-2.63606	2.84395
1	-1.88934	GO:0045931	M1	1	0	GO Biological Processes	19	positive regulation of mitotic cell cycle	19_GO:0048518 positive regulation of biological process	-1.88934	2.8105	2.88849	24367	170	357	7	1.96078	0.733805	896|1981|2260|5889|9555|51529|55968	CCND3|EIF4G1|FGFR1|RAD51C|MACROH2A1|ANAPC11|NSFL1C	-0.128089	0	41	0	0	-2.63606	2.84395
1	-1.62946	GO:0051783	M1	1	0	GO Biological Processes	19	regulation of nuclear division	19_GO:0071840 cellular component organization or biogenesis	-1.62946	2.48846	2.52484	24367	192	357	7	1.96078	0.733805	4779|9232|9555|10201|27243|51529|55968	NFE2L1|PTTG1|MACROH2A1|NME6|CHMP2A|ANAPC11|NSFL1C	-0.00916844	0	41	0	0	-2.63606	2.84395
1	-2.60914	GO:0009991	M1	1	0	GO Biological Processes	19	response to extracellular stimulus	19_GO:0050896 response to stimulus	-2.60914	2.17291	3.34176	24367	534	357	17	4.7619	1.1271	664|1981|2029|2934|3329|3371|4521|5019|5106|5447|7484|10059|10631|11152|23408|26608|55846	BNIP3|EIF4G1|ENSA|GSN|HSPD1|TNC|NUDT1|OXCT1|PCK2|POR|WNT9B|DNM1L|POSTN|WDR45|SIRT5|TBL2|ITFG2	-0.474237	0	42	1	1	-2.60914	2.3335
1	-2.50015	GO:0031667	M1	1	0	GO Biological Processes	19	response to nutrient levels	19_GO:0050896 response to stimulus	-2.50015	2.1798	3.25362	24367	501	357	16	4.48179	1.09505	664|1981|2029|2934|3329|3371|5019|5106|5447|7484|10059|10631|11152|23408|26608|55846	BNIP3|EIF4G1|ENSA|GSN|HSPD1|TNC|OXCT1|PCK2|POR|WNT9B|DNM1L|POSTN|WDR45|SIRT5|TBL2|ITFG2	-0.417042	0	42	0	0	-2.60914	2.3335
1	-1.77725	GO:0031668	M1	1	0	GO Biological Processes	19	cellular response to extracellular stimulus	19_GO:0050896 response to stimulus	-1.77725	2.31809	2.6307	24367	265	357	9	2.52101	0.829676	1981|3371|4521|7484|10059|10631|11152|26608|55846	EIF4G1|TNC|NUDT1|WNT9B|DNM1L|POSTN|WDR45|TBL2|ITFG2	-0.082298	0	42	0	0	-2.60914	2.3335
1	-1.64711	GO:0031669	M1	1	0	GO Biological Processes	19	cellular response to nutrient levels	19_GO:0050896 response to stimulus	-1.64711	2.3335	2.49934	24367	234	357	8	2.2409	0.783349	1981|3371|7484|10059|10631|11152|26608|55846	EIF4G1|TNC|WNT9B|DNM1L|POSTN|WDR45|TBL2|ITFG2	-0.0182603	0	42	0	0	-2.60914	2.3335
1	-1.56614	GO:0071496	M1	1	0	GO Biological Processes	19	cellular response to external stimulus	19_GO:0050896 response to stimulus	-1.56614	2.0314	2.32134	24367	336	357	10	2.80112	0.873298	664|1981|3371|4521|7484|10059|10631|11152|26608|55846	BNIP3|EIF4G1|TNC|NUDT1|WNT9B|DNM1L|POSTN|WDR45|TBL2|ITFG2	0	0	42	0	0	-2.60914	2.3335
1	-2.60441	GO:0035886	M1	1	0	GO Biological Processes	19	vascular smooth muscle cell differentiation	19_GO:0032502 developmental process	-2.60441	7.0005	4.57295	24367	39	357	4	1.12045	0.557077	4772|4773|4851|80314	NFATC1|NFATC2|NOTCH1|EPC1	-0.472396	0	43	1	1	-2.60441	7.0005
1	-1.83035	GO:0019932	M1	1	0	GO Biological Processes	19	second-messenger-mediated signaling	19_GO:0023052 signaling	-1.83035	1.99396	2.58037	24367	445	357	13	3.64146	0.991399	976|2185|2274|2778|4772|4773|5575|10645|11214|57190|64784|90141|91860	ADGRE5|PTK2B|FHL2|GNAS|NFATC1|NFATC2|PRKAR1B|CAMKK2|AKAP13|SELENON|CRTC3|EFCAB11|CALML4	-0.104816	0	43	0	0	-2.60441	7.0005
1	-1.76861	GO:0019722	M1	1	0	GO Biological Processes	19	calcium-mediated signaling	19_GO:0023052 signaling	-1.76861	2.45964	2.66402	24367	222	357	8	2.2409	0.783349	2185|2274|4772|4773|10645|57190|90141|91860	PTK2B|FHL2|NFATC1|NFATC2|CAMKK2|SELENON|EFCAB11|CALML4	-0.0777587	0	43	0	0	-2.60441	7.0005
1	-1.73028	GO:0055001	M1	1	0	GO Biological Processes	19	muscle cell development	19_GO:0032502 developmental process	-1.73028	2.61084	2.66713	24367	183	357	7	1.96078	0.733805	2274|4773|4851|7168|8470|11214|57190	FHL2|NFATC2|NOTCH1|TPM1|SORBS2|AKAP13|SELENON	-0.0567786	0	43	0	0	-2.60441	7.0005
1	-1.65054	GO:0051145	M1	1	0	GO Biological Processes	19	smooth muscle cell differentiation	19_GO:0032502 developmental process	-1.65054	3.73999	2.85885	24367	73	357	4	1.12045	0.557077	4772|4773|4851|80314	NFATC1|NFATC2|NOTCH1|EPC1	-0.0198868	0	43	0	0	-2.60441	7.0005
1	-1.64936	GO:0061061	M1	1	0	GO Biological Processes	19	muscle structure development	19_GO:0032502 developmental process	-1.64936	1.71647	2.30361	24367	676	357	17	4.7619	1.1271	2260|2274|4154|4772|4773|4851|6876|7004|7026|7168|8470|8763|9149|9643|11214|57190|80314	FGFR1|FHL2|MBNL1|NFATC1|NFATC2|NOTCH1|TAGLN|TEAD4|NR2F2|TPM1|SORBS2|CD164|DYRK1B|MORF4L2|AKAP13|SELENON|EPC1	-0.0196104	0	43	0	0	-2.60441	7.0005
1	-1.608	GO:1901343	M1	1	0	GO Biological Processes	19	negative regulation of vasculature development	19_GO:0048519 negative regulation of biological process	-1.608	2.46281	2.49432	24367	194	357	7	1.96078	0.733805	1944|2969|4772|4773|4851|11005|153090	EFNA3|GTF2I|NFATC1|NFATC2|NOTCH1|SPINK5|DAB2IP	0	0	43	0	0	-2.60441	7.0005
1	-1.57624	GO:0033173	M1	1	0	GO Biological Processes	19	calcineurin-NFAT signaling cascade	19_GO:0023052 signaling	-1.57624	4.65374	2.95792	24367	44	357	3	0.840336	0.483125	2274|4772|4773	FHL2|NFATC1|NFATC2	0	0	43	0	0	-2.60441	7.0005
1	-1.5411	GO:0042692	M1	1	0	GO Biological Processes	19	muscle cell differentiation	19_GO:0032502 developmental process	-1.5411	1.93506	2.26397	24367	388	357	11	3.08123	0.914602	2274|4772|4773|4851|7168|8470|9149|9643|11214|57190|80314	FHL2|NFATC1|NFATC2|NOTCH1|TPM1|SORBS2|DYRK1B|MORF4L2|AKAP13|SELENON|EPC1	0	0	43	0	0	-2.60441	7.0005
1	-1.51407	GO:0051146	M1	1	0	GO Biological Processes	19	striated muscle cell differentiation	19_GO:0032502 developmental process	-1.51407	2.08235	2.28063	24367	295	357	9	2.52101	0.829676	2274|4773|4851|7168|8470|9149|9643|11214|57190	FHL2|NFATC2|NOTCH1|TPM1|SORBS2|DYRK1B|MORF4L2|AKAP13|SELENON	0	0	43	0	0	-2.60441	7.0005
1	-1.4559	GO:0061383	M1	1	0	GO Biological Processes	19	trabecula morphogenesis	19_GO:0032502 developmental process	-1.4559	4.17887	2.71605	24367	49	357	3	0.840336	0.483125	2274|4851|5364	FHL2|NOTCH1|PLXNB1	0	0	43	0	0	-2.60441	7.0005
1	-1.4559	GO:0097720	M1	1	0	GO Biological Processes	19	calcineurin-mediated signaling	19_GO:0023052 signaling	-1.4559	4.17887	2.71605	24367	49	357	3	0.840336	0.483125	2274|4772|4773	FHL2|NFATC1|NFATC2	0	0	43	0	0	-2.60441	7.0005
1	-1.40225	GO:0055002	M1	1	0	GO Biological Processes	19	striated muscle cell development	19_GO:0032502 developmental process	-1.40225	2.409	2.24794	24367	170	357	6	1.68067	0.680341	2274|4773|7168|8470|11214|57190	FHL2|NFATC2|TPM1|SORBS2|AKAP13|SELENON	0	0	43	0	0	-2.60441	7.0005
1	-1.33347	GO:0055006	M1	1	0	GO Biological Processes	19	cardiac cell development	19_GO:0032502 developmental process	-1.33347	2.9676	2.30559	24367	92	357	4	1.12045	0.557077	2274|4851|8470|11214	FHL2|NOTCH1|SORBS2|AKAP13	0	0	43	0	0	-2.60441	7.0005
1	-1.31058	GO:0048016	M1	1	0	GO Biological Processes	19	inositol phosphate-mediated signaling	19_GO:0023052 signaling	-1.31058	3.65651	2.4268	24367	56	357	3	0.840336	0.483125	2274|4772|4773	FHL2|NFATC1|NFATC2	0	0	43	0	0	-2.60441	7.0005
1	-2.55954	GO:0045860	M1	1	0	GO Biological Processes	19	positive regulation of protein kinase activity	19_GO:0048518 positive regulation of biological process	-2.55954	2.14877	3.29173	24367	540	357	17	4.7619	1.1271	896|2185|2260|2889|5310|5575|5747|6188|7786|9776|9943|10006|10961|11214|64223|116986|153090	CCND3|PTK2B|FGFR1|RAPGEF1|PKD1|PRKAR1B|PTK2|RPS3|MAP3K12|ATG13|OXSR1|ABI1|ERP29|AKAP13|MLST8|AGAP2|DAB2IP	-0.454766	0	44	1	1	-2.55954	3.79194
1	-2.02468	GO:0033674	M1	1	0	GO Biological Processes	19	positive regulation of kinase activity	19_GO:0048518 positive regulation of biological process	-2.02468	1.89288	2.73013	24367	613	357	17	4.7619	1.1271	896|2185|2260|2889|5310|5575|5747|6188|7786|9776|9943|10006|10961|11214|64223|116986|153090	CCND3|PTK2B|FGFR1|RAPGEF1|PKD1|PRKAR1B|PTK2|RPS3|MAP3K12|ATG13|OXSR1|ABI1|ERP29|AKAP13|MLST8|AGAP2|DAB2IP	-0.172037	0	44	0	0	-2.55954	3.79194
1	-1.89079	GO:0071902	M1	1	0	GO Biological Processes	19	positive regulation of protein serine/threonine kinase activity	19_GO:0048518 positive regulation of biological process	-1.89079	2.18893	2.70403	24367	343	357	11	3.08123	0.914602	896|2185|2260|2889|5310|6188|7786|10961|11214|64223|153090	CCND3|PTK2B|FGFR1|RAPGEF1|PKD1|RPS3|MAP3K12|ERP29|AKAP13|MLST8|DAB2IP	-0.128089	0	44	0	0	-2.55954	3.79194
1	-1.85028	GO:0051347	M1	1	0	GO Biological Processes	19	positive regulation of transferase activity	19_GO:0065007 biological regulation	-1.85028	1.77542	2.52333	24367	692	357	18	5.04202	1.15807	896|2185|2260|2801|2889|5310|5575|5747|6188|7786|9776|9943|10006|10961|11214|64223|116986|153090	CCND3|PTK2B|FGFR1|GOLGA2|RAPGEF1|PKD1|PRKAR1B|PTK2|RPS3|MAP3K12|ATG13|OXSR1|ABI1|ERP29|AKAP13|MLST8|AGAP2|DAB2IP	-0.11448	0	44	0	0	-2.55954	3.79194
1	-1.67013	GO:0043507	M1	1	0	GO Biological Processes	19	positive regulation of JUN kinase activity	19_GO:0048518 positive regulation of biological process	-1.67013	3.79194	2.89297	24367	72	357	4	1.12045	0.557077	2185|6188|7786|153090	PTK2B|RPS3|MAP3K12|DAB2IP	-0.0265876	0	44	0	0	-2.55954	3.79194
1	-1.60849	GO:0071900	M1	1	0	GO Biological Processes	19	regulation of protein serine/threonine kinase activity	19_GO:0008152 metabolic process	-1.60849	1.80979	2.2939	24367	528	357	14	3.92157	1.02733	896|2185|2260|2889|5310|5575|6188|7026|7786|9555|10961|11214|64223|153090	CCND3|PTK2B|FGFR1|RAPGEF1|PKD1|PRKAR1B|RPS3|NR2F2|MAP3K12|MACROH2A1|ERP29|AKAP13|MLST8|DAB2IP	0	0	44	0	0	-2.55954	3.79194
1	-1.57382	GO:0032147	M1	1	0	GO Biological Processes	19	activation of protein kinase activity	19_GO:0048518 positive regulation of biological process	-1.57382	2.03746	2.33146	24367	335	357	10	2.80112	0.873298	2185|2889|5575|7786|9776|9943|10961|64223|116986|153090	PTK2B|RAPGEF1|PRKAR1B|MAP3K12|ATG13|OXSR1|ERP29|MLST8|AGAP2|DAB2IP	0	0	44	0	0	-2.55954	3.79194
1	-1.46966	GO:0080135	M1	1	0	GO Biological Processes	19	regulation of cellular response to stress	19_GO:0050896 response to stimulus	-1.46966	1.606	2.07662	24367	765	357	18	5.04202	1.15807	567|1981|2185|2889|2898|4779|6188|7531|7786|8563|10961|25950|55829|64223|79085|81565|83596|153090	B2M|EIF4G1|PTK2B|RAPGEF1|GRIK2|NFE2L1|RPS3|YWHAE|MAP3K12|THOC5|ERP29|RWDD3|SELENOS|MLST8|SLC25A23|NDEL1|BCL2L12|DAB2IP	0	0	44	0	0	-2.55954	3.79194
1	-1.40801	GO:0043506	M1	1	0	GO Biological Processes	19	regulation of JUN kinase activity	19_GO:0023052 signaling	-1.40801	3.13816	2.43615	24367	87	357	4	1.12045	0.557077	2185|6188|7786|153090	PTK2B|RPS3|MAP3K12|DAB2IP	0	0	44	0	0	-2.55954	3.79194
1	-1.38987	GO:0043406	M1	1	0	GO Biological Processes	19	positive regulation of MAP kinase activity	19_GO:0048518 positive regulation of biological process	-1.38987	2.07619	2.13971	24367	263	357	8	2.2409	0.783349	2185|2260|2889|6188|7786|10961|11214|153090	PTK2B|FGFR1|RAPGEF1|RPS3|MAP3K12|ERP29|AKAP13|DAB2IP	0	0	44	0	0	-2.55954	3.79194
1	-2.52953	GO:0003746	M1	1	0	GO Molecular Functions	21	translation elongation factor activity		-2.52953	10.2382	5.03978	24367	20	357	3	0.840336	0.483125	1933|9567|84340	EEF1B2|GTPBP1|GFM2	-0.433142	0	45	1	1	-2.52953	10.2382
1	-2.52402	GO:0004520	M1	1	0	GO Molecular Functions	21	endodeoxyribonuclease activity		-2.52402	6.65901	4.42209	24367	41	357	4	1.12045	0.557077	5889|6188|8930|284131	RAD51C|RPS3|MBD4|ENDOV	-0.433142	0	46	1	1	-2.52402	6.65901
1	-1.95252	GO:0004519	M1	1	0	GO Molecular Functions	21	endonuclease activity		-1.95252	3.22464	3.06497	24367	127	357	6	1.68067	0.680341	5889|6035|6188|8930|192669|284131	RAD51C|RNASE1|RPS3|MBD4|AGO3|ENDOV	-0.138563	0	46	0	0	-2.52402	6.65901
1	-1.88688	GO:0004536	M1	1	0	GO Molecular Functions	21	deoxyribonuclease activity		-1.88688	4.40354	3.27197	24367	62	357	4	1.12045	0.557077	5889|6188|8930|284131	RAD51C|RPS3|MBD4|ENDOV	-0.128089	0	46	0	0	-2.52402	6.65901
1	-1.52241	GO:0090502	M1	1	0	GO Biological Processes	19	RNA phosphodiester bond hydrolysis, endonucleolytic	19_GO:0008152 metabolic process	-1.52241	3.41275	2.63572	24367	80	357	4	1.12045	0.557077	6035|6227|192669|284131	RNASE1|RPS21|AGO3|ENDOV	0	0	46	0	0	-2.52402	6.65901
1	-1.38312	GO:0004518	M1	1	0	GO Molecular Functions	21	nuclease activity		-1.38312	2.20177	2.16832	24367	217	357	7	1.96078	0.733805	5394|5889|6035|6188|8930|192669|284131	EXOSC10|RAD51C|RNASE1|RPS3|MBD4|AGO3|ENDOV	0	0	46	0	0	-2.52402	6.65901
1	-2.49267	GO:0010812	M1	1	0	GO Biological Processes	19	negative regulation of cell-substrate adhesion	19_GO:0022610 biological adhesion	-2.49267	5.01874	4.04651	24367	68	357	5	1.40056	0.621948	347|4851|8573|10631|23122	APOD|NOTCH1|CASK|POSTN|CLASP2	-0.415091	0	47	1	1	-2.49267	6.34929
1	-2.4481	GO:0001953	M1	1	0	GO Biological Processes	19	negative regulation of cell-matrix adhesion	19_GO:0022610 biological adhesion	-2.4481	6.34929	4.28098	24367	43	357	4	1.12045	0.557077	347|8573|10631|23122	APOD|CASK|POSTN|CLASP2	-0.392332	0	47	0	0	-2.49267	6.34929
1	-2.43901	GO:0030198	M1	1	0	GO Biological Processes	19	extracellular matrix organization	19_GO:0071840 cellular component organization or biogenesis	-2.43901	2.37886	3.2723	24367	373	357	13	3.64146	0.991399	1307|2199|2335|2934|3371|4358|4851|5747|10631|11005|23122|55790|64147	COL16A1|FBLN2|FN1|GSN|TNC|MPV17|NOTCH1|PTK2|POSTN|SPINK5|CLASP2|CSGALNACT1|KIF9	-0.38957	0	47	0	0	-2.49267	6.34929
1	-1.95073	GO:0043062	M1	1	0	GO Biological Processes	19	extracellular structure organization	19_GO:0071840 cellular component organization or biogenesis	-1.95073	2.06833	2.7222	24367	429	357	13	3.64146	0.991399	1307|2199|2335|2934|3371|4358|4851|5747|10631|11005|23122|55790|64147	COL16A1|FBLN2|FN1|GSN|TNC|MPV17|NOTCH1|PTK2|POSTN|SPINK5|CLASP2|CSGALNACT1|KIF9	-0.138563	0	47	0	0	-2.49267	6.34929
1	-1.94148	GO:0042060	M1	1	0	GO Biological Processes	19	wound healing	19_GO:0050896 response to stimulus	-1.94148	1.89597	2.65356	24367	576	357	16	4.48179	1.09505	347|2335|2778|2934|3371|4851|5265|5575|5747|5889|7168|8573|10631|11216|23122|79001	APOD|FN1|GNAS|GSN|TNC|NOTCH1|SERPINA1|PRKAR1B|PTK2|RAD51C|TPM1|CASK|POSTN|AKAP10|CLASP2|VKORC1	-0.137212	0	47	0	0	-2.49267	6.34929
1	-1.92509	GO:0007162	M1	1	0	GO Biological Processes	19	negative regulation of cell adhesion	19_GO:0022610 biological adhesion	-1.92509	2.3216	2.77995	24367	294	357	10	2.80112	0.873298	347|3371|4851|5364|5747|8573|8763|10457|10631|23122	APOD|TNC|NOTCH1|PLXNB1|PTK2|CASK|CD164|GPNMB|POSTN|CLASP2	-0.135239	0	47	0	0	-2.49267	6.34929
1	-1.85606	GO:0009611	M1	1	0	GO Biological Processes	19	response to wounding	19_GO:0050896 response to stimulus	-1.85606	1.77799	2.5298	24367	691	357	18	5.04202	1.15807	347|664|2335|2778|2934|3371|4851|5265|5575|5747|5889|7168|8573|10631|11216|23122|79001|81565	APOD|BNIP3|FN1|GNAS|GSN|TNC|NOTCH1|SERPINA1|PRKAR1B|PTK2|RAD51C|TPM1|CASK|POSTN|AKAP10|CLASP2|VKORC1|NDEL1	-0.118318	0	47	0	0	-2.49267	6.34929
1	-1.5575	GO:0042246	M1	1	0	GO Biological Processes	19	tissue regeneration	19_GO:0040007 growth	-1.5575	3.50025	2.69685	24367	78	357	4	1.12045	0.557077	347|2934|4851|10631	APOD|GSN|NOTCH1|POSTN	0	0	47	0	0	-2.49267	6.34929
1	-1.55577	GO:0031099	M1	1	0	GO Biological Processes	19	regeneration	19_GO:0032502 developmental process	-1.55577	2.40093	2.41964	24367	199	357	7	1.96078	0.733805	347|2934|3371|4851|10076|10631|81565	APOD|GSN|TNC|NOTCH1|PTPRU|POSTN|NDEL1	0	0	47	0	0	-2.49267	6.34929
1	-2.48605	GO:0051402	M1	1	0	GO Biological Processes	19	neuron apoptotic process	19_GO:0009987 cellular process	-2.48605	2.80884	3.45549	24367	243	357	10	2.80112	0.873298	664|2185|2898|3329|4671|4835|7786|84678|112398|116986	BNIP3|PTK2B|GRIK2|HSPD1|NAIP|NQO2|MAP3K12|KDM2B|EGLN2|AGAP2	-0.415091	0	48	1	1	-2.48605	3.22827
1	-2.4026	GO:1901215	M1	1	0	GO Biological Processes	19	negative regulation of neuron death	19_GO:0048519 negative regulation of biological process	-2.4026	2.92521	3.41662	24367	210	357	9	2.52101	0.829676	1981|2185|2898|3329|4671|7786|10457|84678|116986	EIF4G1|PTK2B|GRIK2|HSPD1|NAIP|MAP3K12|GPNMB|KDM2B|AGAP2	-0.371003	0	48	0	0	-2.48605	3.22827
1	-2.3625	GO:0043523	M1	1	0	GO Biological Processes	19	regulation of neuron apoptotic process	19_GO:0050789 regulation of biological process	-2.3625	2.88401	3.36751	24367	213	357	9	2.52101	0.829676	2185|2898|3329|4671|4835|7786|84678|112398|116986	PTK2B|GRIK2|HSPD1|NAIP|NQO2|MAP3K12|KDM2B|EGLN2|AGAP2	-0.341545	0	48	0	0	-2.48605	3.22827
1	-2.20178	GO:0043524	M1	1	0	GO Biological Processes	19	negative regulation of neuron apoptotic process	19_GO:0048519 negative regulation of biological process	-2.20178	3.22827	3.31552	24367	148	357	7	1.96078	0.733805	2185|2898|3329|4671|7786|84678|116986	PTK2B|GRIK2|HSPD1|NAIP|MAP3K12|KDM2B|AGAP2	-0.252236	0	48	0	0	-2.48605	3.22827
1	-2.18909	GO:0070997	M1	1	0	GO Biological Processes	19	neuron death	19_GO:0009987 cellular process	-2.18909	2.30721	3.02534	24367	355	357	12	3.36134	0.953889	664|1981|2185|2898|3329|4671|4835|7786|10457|84678|112398|116986	BNIP3|EIF4G1|PTK2B|GRIK2|HSPD1|NAIP|NQO2|MAP3K12|GPNMB|KDM2B|EGLN2|AGAP2	-0.249168	0	48	0	0	-2.48605	3.22827
1	-2.11973	GO:1901214	M1	1	0	GO Biological Processes	19	regulation of neuron death	19_GO:0050789 regulation of biological process	-2.11973	2.36102	2.97892	24367	318	357	11	3.08123	0.914602	1981|2185|2898|3329|4671|4835|7786|10457|84678|112398|116986	EIF4G1|PTK2B|GRIK2|HSPD1|NAIP|NQO2|MAP3K12|GPNMB|KDM2B|EGLN2|AGAP2	-0.225037	0	48	0	0	-2.48605	3.22827
1	-2.47867	GO:0003924	M1	1	0	GO Molecular Functions	21	GTPase activity		-2.47867	2.51245	3.35231	24367	326	357	12	3.36134	0.953889	1983|2778|4521|5908|6001|9567|10059|10139|22836|56681|84340|116986	EIF5|GNAS|NUDT1|RAP1B|RGS10|GTPBP1|DNM1L|ARFRP1|RHOBTB3|SAR1A|GFM2|AGAP2	-0.410715	0	49	1	1	-2.47867	2.51245
1	-1.99338	GO:0005525	M1	1	0	GO Molecular Functions	21	GTP binding		-1.99338	2.17257	2.79785	24367	377	357	12	3.36134	0.953889	1983|2778|5106|5908|7818|9567|10059|10139|22836|56681|84340|116986	EIF5|GNAS|PCK2|RAP1B|DAP3|GTPBP1|DNM1L|ARFRP1|RHOBTB3|SAR1A|GFM2|AGAP2	-0.156608	0	49	0	0	-2.47867	2.51245
1	-1.96814	GO:0032550	M1	1	0	GO Molecular Functions	21	purine ribonucleoside binding		-1.96814	2.15542	2.76804	24367	380	357	12	3.36134	0.953889	1983|2778|5106|5908|7818|9567|10059|10139|22836|56681|84340|116986	EIF5|GNAS|PCK2|RAP1B|DAP3|GTPBP1|DNM1L|ARFRP1|RHOBTB3|SAR1A|GFM2|AGAP2	-0.144284	0	49	0	0	-2.47867	2.51245
1	-1.94322	GO:0001883	M1	1	0	GO Molecular Functions	21	purine nucleoside binding		-1.94322	2.13853	2.73851	24367	383	357	12	3.36134	0.953889	1983|2778|5106|5908|7818|9567|10059|10139|22836|56681|84340|116986	EIF5|GNAS|PCK2|RAP1B|DAP3|GTPBP1|DNM1L|ARFRP1|RHOBTB3|SAR1A|GFM2|AGAP2	-0.137212	0	49	0	0	-2.47867	2.51245
1	-1.93498	GO:0032549	M1	1	0	GO Molecular Functions	21	ribonucleoside binding		-1.93498	2.13297	2.72873	24367	384	357	12	3.36134	0.953889	1983|2778|5106|5908|7818|9567|10059|10139|22836|56681|84340|116986	EIF5|GNAS|PCK2|RAP1B|DAP3|GTPBP1|DNM1L|ARFRP1|RHOBTB3|SAR1A|GFM2|AGAP2	-0.137212	0	49	0	0	-2.47867	2.51245
1	-1.87834	GO:0001882	M1	1	0	GO Molecular Functions	21	nucleoside binding		-1.87834	2.09478	2.66107	24367	391	357	12	3.36134	0.953889	1983|2778|5106|5908|7818|9567|10059|10139|22836|56681|84340|116986	EIF5|GNAS|PCK2|RAP1B|DAP3|GTPBP1|DNM1L|ARFRP1|RHOBTB3|SAR1A|GFM2|AGAP2	-0.127419	0	49	0	0	-2.47867	2.51245
1	-1.82337	GO:0019001	M1	1	0	GO Molecular Functions	21	guanyl nucleotide binding		-1.82337	2.05794	2.59482	24367	398	357	12	3.36134	0.953889	1983|2778|5106|5908|7818|9567|10059|10139|22836|56681|84340|116986	EIF5|GNAS|PCK2|RAP1B|DAP3|GTPBP1|DNM1L|ARFRP1|RHOBTB3|SAR1A|GFM2|AGAP2	-0.100092	0	49	0	0	-2.47867	2.51245
1	-1.82337	GO:0032561	M1	1	0	GO Molecular Functions	21	guanyl ribonucleotide binding		-1.82337	2.05794	2.59482	24367	398	357	12	3.36134	0.953889	1983|2778|5106|5908|7818|9567|10059|10139|22836|56681|84340|116986	EIF5|GNAS|PCK2|RAP1B|DAP3|GTPBP1|DNM1L|ARFRP1|RHOBTB3|SAR1A|GFM2|AGAP2	-0.100092	0	49	0	0	-2.47867	2.51245
1	-2.46515	GO:0071300	M1	1	0	GO Biological Processes	19	cellular response to retinoic acid	19_GO:0050896 response to stimulus	-2.46515	4.94601	4.00246	24367	69	357	5	1.40056	0.621948	27|2185|3371|7484|130497	ABL2|PTK2B|TNC|WNT9B|OSR1	-0.402132	0	50	1	1	-2.46515	4.94601
1	-2.00515	GO:0071396	M1	1	0	GO Biological Processes	19	cellular response to lipid	19_GO:0050896 response to stimulus	-2.00515	1.88366	2.70872	24367	616	357	17	4.7619	1.1271	27|1604|2185|2274|3371|4779|5106|5724|7026|7484|10059|11214|22900|55829|112398|130497|153090	ABL2|CD55|PTK2B|FHL2|TNC|NFE2L1|PCK2|PTAFR|NR2F2|WNT9B|DNM1L|AKAP13|CARD8|SELENOS|EGLN2|OSR1|DAB2IP	-0.16398	0	50	0	0	-2.46515	4.94601
1	-1.8777	GO:0071229	M1	1	0	GO Biological Processes	19	cellular response to acid chemical	19_GO:0050896 response to stimulus	-1.8777	2.57566	2.80968	24367	212	357	8	2.2409	0.783349	27|1307|2185|3371|5724|7484|55004|130497	ABL2|COL16A1|PTK2B|TNC|PTAFR|WNT9B|LAMTOR1|OSR1	-0.127419	0	50	0	0	-2.46515	4.94601
1	-1.6525	GO:0032526	M1	1	0	GO Biological Processes	19	response to retinoic acid	19_GO:0050896 response to stimulus	-1.6525	3.13096	2.71889	24367	109	357	5	1.40056	0.621948	27|2185|3371|7484|130497	ABL2|PTK2B|TNC|WNT9B|OSR1	-0.0198868	0	50	0	0	-2.46515	4.94601
1	-2.40832	GO:2000114	M1	1	0	GO Biological Processes	19	regulation of establishment of cell polarity	19_GO:0050789 regulation of biological process	-2.40832	9.30749	4.75342	24367	22	357	3	0.840336	0.483125	2185|2934|5908	PTK2B|GSN|RAP1B	-0.371003	0	51	1	1	-2.40832	9.30749
1	-2.24818	GO:0032878	M1	1	0	GO Biological Processes	19	regulation of establishment or maintenance of cell polarity	19_GO:0050789 regulation of biological process	-2.24818	8.19059	4.38618	24367	25	357	3	0.840336	0.483125	2185|2934|5908	PTK2B|GSN|RAP1B	-0.27961	0	51	0	0	-2.40832	9.30749
1	-1.52241	GO:0050805	M1	1	0	GO Biological Processes	19	negative regulation of synaptic transmission	19_GO:0048519 negative regulation of biological process	-1.52241	3.41275	2.63572	24367	80	357	4	1.12045	0.557077	41|2185|2898|5908	ASIC1|PTK2B|GRIK2|RAP1B	0	0	51	0	0	-2.40832	9.30749
1	-2.39471	GO:0008289	M1	1	0	GO Molecular Functions	21	lipid binding		-2.39471	1.89848	3.05806	24367	755	357	21	5.88235	1.24531	347|1604|3329|4779|5333|5724|6711|7026|8542|10059|11152|23263|25999|26031|27111|27243|55763|55968|57605|65258|153090	APOD|CD55|HSPD1|NFE2L1|PLCD1|PTAFR|SPTBN1|NR2F2|APOL1|DNM1L|WDR45|MCF2L|CLIP3|OSBPL3|SDCBP2|CHMP2A|EXOC1|NSFL1C|PITPNM2|MPPE1|DAB2IP	-0.367024	0	52	1	1	-2.39471	2.17546
1	-1.56511	GO:0005543	M1	1	0	GO Molecular Functions	21	phospholipid binding		-1.56511	1.88723	2.27412	24367	434	357	12	3.36134	0.953889	5333|5724|6711|11152|23263|27111|27243|55763|55968|57605|65258|153090	PLCD1|PTAFR|SPTBN1|WDR45|MCF2L|SDCBP2|CHMP2A|EXOC1|NSFL1C|PITPNM2|MPPE1|DAB2IP	0	0	52	0	0	-2.39471	2.17546
1	-1.49058	GO:0035091	M1	1	0	GO Molecular Functions	21	phosphatidylinositol binding		-1.49058	2.17546	2.28255	24367	251	357	8	2.2409	0.783349	5333|11152|23263|27111|55763|57605|65258|153090	PLCD1|WDR45|MCF2L|SDCBP2|EXOC1|PITPNM2|MPPE1|DAB2IP	0	0	52	0	0	-2.39471	2.17546
1	-2.34167	GO:0004715	M1	1	0	GO Molecular Functions	21	non-membrane spanning protein tyrosine kinase activity		-2.34167	5.93521	4.0853	24367	46	357	4	1.12045	0.557077	27|1195|2185|5747	ABL2|CLK1|PTK2B|PTK2	-0.331705	0	53	1	1	-2.34167	6.20499
1	-2.0362	GO:0031331	M1	1	0	GO Biological Processes	19	positive regulation of cellular catabolic process	19_GO:0048518 positive regulation of biological process	-2.0362	2.20177	2.84815	24367	372	357	12	3.36134	0.953889	20|664|1855|2185|5747|9567|9698|10241|10645|26137|64326|153090	ABCA2|BNIP3|DVL1|PTK2B|PTK2|GTPBP1|PUM1|CALCOCO2|CAMKK2|ZBTB20|COP1|DAB2IP	-0.172371	0	53	0	0	-2.34167	6.20499
1	-2.01216	GO:0043551	M1	1	0	GO Biological Processes	19	regulation of phosphatidylinositol 3-kinase activity	19_GO:0008152 metabolic process	-2.01216	4.78982	3.49296	24367	57	357	4	1.12045	0.557077	2185|5747|116986|153090	PTK2B|PTK2|AGAP2|DAB2IP	-0.168035	0	53	0	0	-2.34167	6.20499
1	-1.96108	GO:1903725	M1	1	0	GO Biological Processes	19	regulation of phospholipid metabolic process	19_GO:0008152 metabolic process	-1.96108	3.75027	3.20507	24367	91	357	5	1.40056	0.621948	20|2185|5747|116986|153090	ABCA2|PTK2B|PTK2|AGAP2|DAB2IP	-0.140107	0	53	0	0	-2.34167	6.20499
1	-1.91039	GO:0043552	M1	1	0	GO Biological Processes	19	positive regulation of phosphatidylinositol 3-kinase activity	19_GO:0048518 positive regulation of biological process	-1.91039	6.20499	3.64838	24367	33	357	3	0.840336	0.483125	2185|5747|116986	PTK2B|PTK2|AGAP2	-0.134421	0	53	0	0	-2.34167	6.20499
1	-1.90412	GO:0044257	M1	1	0	GO Biological Processes	19	cellular protein catabolic process	19_GO:0008152 metabolic process	-1.90412	1.73677	2.56029	24367	786	357	20	5.60224	1.2171	20|664|1855|2185|4779|5310|5719|5720|5747|6921|9232|9736|26233|51529|54472|55829|55968|64326|147007|153090	ABCA2|BNIP3|DVL1|PTK2B|NFE2L1|PKD1|PSMD13|PSME1|PTK2|ELOC|PTTG1|USP34|FBXL6|ANAPC11|TOLLIP|SELENOS|NSFL1C|COP1|TMEM199|DAB2IP	-0.130945	0	53	0	0	-2.34167	6.20499
1	-1.89712	GO:0009896	M1	1	0	GO Biological Processes	19	positive regulation of catabolic process	19_GO:0048518 positive regulation of biological process	-1.89712	2.03512	2.65941	24367	436	357	13	3.64146	0.991399	20|664|1855|2185|5747|9567|9698|10241|10645|26137|64326|112398|153090	ABCA2|BNIP3|DVL1|PTK2B|PTK2|GTPBP1|PUM1|CALCOCO2|CAMKK2|ZBTB20|COP1|EGLN2|DAB2IP	-0.128089	0	53	0	0	-2.34167	6.20499
1	-1.8961	GO:1903362	M1	1	0	GO Biological Processes	19	regulation of cellular protein catabolic process	19_GO:0008152 metabolic process	-1.8961	2.42804	2.78417	24367	253	357	9	2.52101	0.829676	20|1855|2185|4779|5310|5720|5747|64326|153090	ABCA2|DVL1|PTK2B|NFE2L1|PKD1|PSME1|PTK2|COP1|DAB2IP	-0.128089	0	53	0	0	-2.34167	6.20499
1	-1.79528	GO:0043550	M1	1	0	GO Biological Processes	19	regulation of lipid kinase activity	19_GO:0008152 metabolic process	-1.79528	4.13666	3.11141	24367	66	357	4	1.12045	0.557077	2185|5747|116986|153090	PTK2B|PTK2|AGAP2|DAB2IP	-0.0852672	0	53	0	0	-2.34167	6.20499
1	-1.78984	GO:1903050	M1	1	0	GO Biological Processes	19	regulation of proteolysis involved in cellular protein catabolic process	19_GO:0008152 metabolic process	-1.78984	2.482	2.69251	24367	220	357	8	2.2409	0.783349	1855|2185|4779|5310|5720|5747|64326|153090	DVL1|PTK2B|NFE2L1|PKD1|PSME1|PTK2|COP1|DAB2IP	-0.0832139	0	53	0	0	-2.34167	6.20499
1	-1.77544	GO:0090218	M1	1	0	GO Biological Processes	19	positive regulation of lipid kinase activity	19_GO:0048518 positive regulation of biological process	-1.77544	5.53418	3.36557	24367	37	357	3	0.840336	0.483125	2185|5747|116986	PTK2B|PTK2|AGAP2	-0.082298	0	53	0	0	-2.34167	6.20499
1	-1.69431	GO:1903364	M1	1	0	GO Biological Processes	19	positive regulation of cellular protein catabolic process	19_GO:0048518 positive regulation of biological process	-1.69431	2.82434	2.68667	24367	145	357	6	1.68067	0.680341	20|1855|2185|5747|64326|153090	ABCA2|DVL1|PTK2B|PTK2|COP1|DAB2IP	-0.0395361	0	53	0	0	-2.34167	6.20499
1	-1.52717	GO:0042176	M1	1	0	GO Biological Processes	19	regulation of protein catabolic process	19_GO:0008152 metabolic process	-1.52717	1.92514	2.2458	24367	390	357	11	3.08123	0.914602	20|1855|2185|4779|5310|5720|5747|64326|112398|116986|153090	ABCA2|DVL1|PTK2B|NFE2L1|PKD1|PSME1|PTK2|COP1|EGLN2|AGAP2|DAB2IP	0	0	53	0	0	-2.34167	6.20499
1	-1.4559	GO:1903727	M1	1	0	GO Biological Processes	19	positive regulation of phospholipid metabolic process	19_GO:0048518 positive regulation of biological process	-1.4559	4.17887	2.71605	24367	49	357	3	0.840336	0.483125	2185|5747|116986	PTK2B|PTK2|AGAP2	0	0	53	0	0	-2.34167	6.20499
1	-1.44325	GO:1903052	M1	1	0	GO Biological Processes	19	positive regulation of proteolysis involved in cellular protein catabolic process	19_GO:0048518 positive regulation of biological process	-1.44325	2.75221	2.38526	24367	124	357	5	1.40056	0.621948	1855|2185|5747|64326|153090	DVL1|PTK2B|PTK2|COP1|DAB2IP	0	0	53	0	0	-2.34167	6.20499
1	-1.38377	GO:0051603	M1	1	0	GO Biological Processes	19	proteolysis involved in cellular protein catabolic process	19_GO:0008152 metabolic process	-1.38377	1.59168	1.97776	24367	729	357	17	4.7619	1.1271	1855|2185|4779|5310|5719|5720|5747|6921|9232|9736|26233|51529|54472|55829|55968|64326|153090	DVL1|PTK2B|NFE2L1|PKD1|PSMD13|PSME1|PTK2|ELOC|PTTG1|USP34|FBXL6|ANAPC11|TOLLIP|SELENOS|NSFL1C|COP1|DAB2IP	0	0	53	0	0	-2.34167	6.20499
1	-1.34774	GO:0045732	M1	1	0	GO Biological Processes	19	positive regulation of protein catabolic process	19_GO:0048518 positive regulation of biological process	-1.34774	2.16192	2.11583	24367	221	357	7	1.96078	0.733805	20|1855|2185|5747|64326|112398|153090	ABCA2|DVL1|PTK2B|PTK2|COP1|EGLN2|DAB2IP	0	0	53	0	0	-2.34167	6.20499
1	-2.32964	GO:0006091	M1	1	0	GO Biological Processes	19	generation of precursor metabolites and energy	19_GO:0008152 metabolic process	-2.32964	2.0921	3.07561	24367	522	357	16	4.48179	1.09505	664|2778|3953|4723|4728|4835|5019|5211|5447|7296|10007|26137|55829|79085|79689|134145	BNIP3|GNAS|LEPR|NDUFV1|NDUFS8|NQO2|OXCT1|PFKL|POR|TXNRD1|GNPDA1|ZBTB20|SELENOS|SLC25A23|STEAP4|ATPSCKMT	-0.328279	0	54	1	1	-2.32964	2.0921
1	-1.52087	GO:0009144	M1	1	0	GO Biological Processes	19	purine nucleoside triphosphate metabolic process	19_GO:0008152 metabolic process	-1.52087	1.99576	2.26134	24367	342	357	10	2.80112	0.873298	4521|4723|4728|5211|9567|10059|10201|26137|79085|134145	NUDT1|NDUFV1|NDUFS8|PFKL|GTPBP1|DNM1L|NME6|ZBTB20|SLC25A23|ATPSCKMT	0	0	54	0	0	-2.32964	2.0921
1	-1.37936	GO:0009141	M1	1	0	GO Biological Processes	19	nucleoside triphosphate metabolic process	19_GO:0008152 metabolic process	-1.37936	1.88549	2.06976	24367	362	357	10	2.80112	0.873298	4521|4723|4728|5211|9567|10059|10201|26137|79085|134145	NUDT1|NDUFV1|NDUFS8|PFKL|GTPBP1|DNM1L|NME6|ZBTB20|SLC25A23|ATPSCKMT	0	0	54	0	0	-2.32964	2.0921
1	-2.29901	GO:0033622	M1	1	0	GO Biological Processes	19	integrin activation	19_GO:0071840 cellular component organization or biogenesis	-2.29901	8.53186	4.50144	24367	24	357	3	0.840336	0.483125	1307|2335|5908	COL16A1|FN1|RAP1B	-0.308164	0	55	1	1	-2.29901	8.53186
1	-1.80752	GO:0043394	M1	1	0	GO Molecular Functions	21	proteoglycan binding		-1.80752	5.68791	3.43226	24367	36	357	3	0.840336	0.483125	2335|3371|10457	FN1|TNC|GPNMB	-0.0913502	0	55	0	0	-2.29901	8.53186
1	-1.41271	GO:0008201	M1	1	0	GO Molecular Functions	21	heparin binding		-1.41271	2.42325	2.26394	24367	169	357	6	1.68067	0.680341	1307|2260|2335|10457|10631|202915	COL16A1|FGFR1|FN1|GPNMB|POSTN|TMEM184A	0	0	55	0	0	-2.29901	8.53186
1	-2.2846	GO:0016651	M1	1	0	GO Molecular Functions	21	oxidoreductase activity, acting on NAD(P)H		-2.2846	3.79194	3.54578	24367	108	357	6	1.68067	0.680341	4723|4728|4835|5447|7296|9946	NDUFV1|NDUFS8|NQO2|POR|TXNRD1|CRYZL1	-0.297888	0	56	1	1	-2.2846	4.87535
1	-1.91093	GO:0016655	M1	1	0	GO Molecular Functions	21	oxidoreductase activity, acting on NAD(P)H, quinone or similar compound as acceptor		-1.91093	4.47573	3.31424	24367	61	357	4	1.12045	0.557077	4723|4728|4835|9946	NDUFV1|NDUFS8|NQO2|CRYZL1	-0.134421	0	56	0	0	-2.2846	4.87535
1	-1.86331	GO:0051536	M1	1	0	GO Molecular Functions	21	iron-sulfur cluster binding		-1.86331	4.33364	3.23058	24367	63	357	4	1.12045	0.557077	4723|4728|6188|64428	NDUFV1|NDUFS8|RPS3|CIAO3	-0.121695	0	56	0	0	-2.2846	4.87535
1	-1.86331	GO:0051540	M1	1	0	GO Molecular Functions	21	metal cluster binding		-1.86331	4.33364	3.23058	24367	63	357	4	1.12045	0.557077	4723|4728|6188|64428	NDUFV1|NDUFS8|RPS3|CIAO3	-0.121695	0	56	0	0	-2.2846	4.87535
1	-1.62908	GO:0051539	M1	1	0	GO Molecular Functions	21	4 iron, 4 sulfur cluster binding		-1.62908	4.87535	3.06506	24367	42	357	3	0.840336	0.483125	4723|4728|64428	NDUFV1|NDUFS8|CIAO3	-0.00916844	0	56	0	0	-2.2846	4.87535
1	-2.27517	GO:0051018	M1	1	0	GO Molecular Functions	21	protein kinase A binding		-2.27517	5.68791	3.96421	24367	48	357	4	1.12045	0.557077	5575|6188|11214|11216	PRKAR1B|RPS3|AKAP13|AKAP10	-0.292555	0	57	1	1	-2.27517	5.68791
1	-2.26122	GO:0032481	M1	1	0	GO Biological Processes	19	positive regulation of type I interferon production	19_GO:0048518 positive regulation of biological process	-2.26122	4.43214	3.67812	24367	77	357	5	1.40056	0.621948	3329|3663|6778|26137|81030	HSPD1|IRF5|STAT6|ZBTB20|ZBP1	-0.28669	0	58	1	1	-2.26122	4.43214
1	-1.78862	GO:0001817	M1	1	0	GO Biological Processes	19	regulation of cytokine production	19_GO:0032501 multicellular organismal process	-1.78862	1.71767	2.44266	24367	755	357	19	5.32213	1.18804	347|567|2260|2335|3329|3663|5724|6188|6711|6778|7850|9698|10457|10631|22900|26137|51157|55829|81030	APOD|B2M|FGFR1|FN1|HSPD1|IRF5|PTAFR|RPS3|SPTBN1|STAT6|IL1R2|PUM1|GPNMB|POSTN|CARD8|ZBTB20|ZNF580|SELENOS|ZBP1	-0.0832139	0	58	0	0	-2.26122	4.43214
1	-1.67669	GO:0001819	M1	1	0	GO Biological Processes	19	positive regulation of cytokine production	19_GO:0048518 positive regulation of biological process	-1.67669	1.90003	2.39467	24367	467	357	13	3.64146	0.991399	567|3329|3663|5724|6188|6711|6778|9698|10631|22900|26137|51157|81030	B2M|HSPD1|IRF5|PTAFR|RPS3|SPTBN1|STAT6|PUM1|POSTN|CARD8|ZBTB20|ZNF580|ZBP1	-0.0302282	0	58	0	0	-2.26122	4.43214
1	-1.40656	GO:0002237	M1	1	0	GO Biological Processes	19	response to molecule of bacterial origin	19_GO:0051704 multi-organism process	-1.40656	1.90656	2.10708	24367	358	357	10	2.80112	0.873298	567|1604|3248|3329|3663|4851|5724|22900|55829|153090	B2M|CD55|HPGD|HSPD1|IRF5|NOTCH1|PTAFR|CARD8|SELENOS|DAB2IP	0	0	58	0	0	-2.26122	4.43214
1	-1.40557	GO:0032479	M1	1	0	GO Biological Processes	19	regulation of type I interferon production	19_GO:0032501 multicellular organismal process	-1.40557	2.6872	2.32452	24367	127	357	5	1.40056	0.621948	3329|3663|6778|26137|81030	HSPD1|IRF5|STAT6|ZBTB20|ZBP1	0	0	58	0	0	-2.26122	4.43214
1	-1.38113	GO:0032606	M1	1	0	GO Biological Processes	19	type I interferon production	19_GO:0032501 multicellular organismal process	-1.38113	2.64554	2.28499	24367	129	357	5	1.40056	0.621948	3329|3663|6778|26137|81030	HSPD1|IRF5|STAT6|ZBTB20|ZBP1	0	0	58	0	0	-2.26122	4.43214
1	-2.24818	GO:0033233	M1	1	0	GO Biological Processes	19	regulation of protein sumoylation	19_GO:0008152 metabolic process	-2.24818	8.19059	4.38618	24367	25	357	3	0.840336	0.483125	10363|25950|54472	HMG20A|RWDD3|TOLLIP	-0.27961	0	59	1	1	-2.24818	8.19059
1	-1.77544	GO:0044390	M1	1	0	GO Molecular Functions	21	ubiquitin-like protein conjugating enzyme binding		-1.77544	5.53418	3.36557	24367	37	357	3	0.840336	0.483125	2898|6188|54472	GRIK2|RPS3|TOLLIP	-0.082298	0	59	0	0	-2.24818	8.19059
1	-2.24818	GO:0051560	M1	1	0	GO Biological Processes	19	mitochondrial calcium ion homeostasis	19_GO:0065007 biological regulation	-2.24818	8.19059	4.38618	24367	25	357	3	0.840336	0.483125	664|79085|80024	BNIP3|SLC25A23|SLC8B1	-0.27961	0	60	1	1	-2.24818	8.19059
1	-1.69906	GO:1990542	M1	1	0	GO Biological Processes	19	mitochondrial transmembrane transport	19_GO:0051179 localization	-1.69906	3.21957	2.79253	24367	106	357	5	1.40056	0.621948	3329|79085|80024|94097|134145	HSPD1|SLC25A23|SLC8B1|SFXN5|ATPSCKMT	-0.0395361	0	60	0	0	-2.24818	8.19059
1	-1.36586	GO:0006839	M1	1	0	GO Biological Processes	19	mitochondrial transport	19_GO:0051179 localization	-1.36586	2.05278	2.10519	24367	266	357	8	2.2409	0.783349	664|3329|7531|9776|79085|80024|94097|134145	BNIP3|HSPD1|YWHAE|ATG13|SLC25A23|SLC8B1|SFXN5|ATPSCKMT	0	0	60	0	0	-2.24818	8.19059
1	-2.21945	GO:0070372	M1	1	0	GO Biological Processes	19	regulation of ERK1 and ERK2 cascade	19_GO:0023052 signaling	-2.21945	2.43768	3.09619	24367	308	357	11	3.08123	0.914602	2185|2335|2889|4835|4851|5908|7786|10318|10457|51231|153090	PTK2B|FN1|RAPGEF1|NQO2|NOTCH1|RAP1B|MAP3K12|TNIP1|GPNMB|VRK3|DAB2IP	-0.258708	0	61	1	1	-2.21945	4.09529
1	-2.02481	GO:0070371	M1	1	0	GO Biological Processes	19	ERK1 and ERK2 cascade	19_GO:0023052 signaling	-2.02481	2.28904	2.86599	24367	328	357	11	3.08123	0.914602	2185|2335|2889|4835|4851|5908|7786|10318|10457|51231|153090	PTK2B|FN1|RAPGEF1|NQO2|NOTCH1|RAP1B|MAP3K12|TNIP1|GPNMB|VRK3|DAB2IP	-0.172037	0	61	0	0	-2.21945	4.09529
1	-1.52257	GO:0045446	M1	1	0	GO Biological Processes	19	endothelial cell differentiation	19_GO:0032502 developmental process	-1.52257	2.89216	2.51236	24367	118	357	5	1.40056	0.621948	2889|4301|4851|5908|7026	RAPGEF1|AFDN|NOTCH1|RAP1B|NR2F2	0	0	61	0	0	-2.21945	4.09529
1	-1.43363	GO:0061028	M1	1	0	GO Biological Processes	19	establishment of endothelial barrier	19_GO:0032502 developmental process	-1.43363	4.09529	2.67154	24367	50	357	3	0.840336	0.483125	2889|4301|5908	RAPGEF1|AFDN|RAP1B	0	0	61	0	0	-2.21945	4.09529
1	-1.3653	GO:0070374	M1	1	0	GO Biological Processes	19	positive regulation of ERK1 and ERK2 cascade	19_GO:0048518 positive regulation of biological process	-1.3653	2.18166	2.14193	24367	219	357	7	1.96078	0.733805	2185|2889|4835|4851|5908|7786|10457	PTK2B|RAPGEF1|NQO2|NOTCH1|RAP1B|MAP3K12|GPNMB	0	0	61	0	0	-2.21945	4.09529
1	-1.3497	GO:0071320	M1	1	0	GO Biological Processes	19	cellular response to cAMP	19_GO:0050896 response to stimulus	-1.3497	3.79194	2.50446	24367	54	357	3	0.840336	0.483125	2889|5724|5908	RAPGEF1|PTAFR|RAP1B	0	0	61	0	0	-2.21945	4.09529
1	-2.20712	GO:0018205	M1	1	0	GO Biological Processes	19	peptidyl-lysine modification	19_GO:0008152 metabolic process	-2.20712	2.22943	3.01544	24367	398	357	13	3.64146	0.991399	1725|5447|9070|9555|9643|10363|23408|25950|54472|65990|80314|83852|134145	DHPS|POR|ASH2L|MACROH2A1|MORF4L2|HMG20A|SIRT5|RWDD3|TOLLIP|ANTKMT|EPC1|SETDB2|ATPSCKMT	-0.252236	0	62	1	1	-2.20712	4.55033
1	-1.93546	GO:0016279	M1	1	0	GO Molecular Functions	21	protein-lysine N-methyltransferase activity		-1.93546	4.55033	3.35744	24367	60	357	4	1.12045	0.557077	9070|65990|83852|134145	ASH2L|ANTKMT|SETDB2|ATPSCKMT	-0.137212	0	62	0	0	-2.20712	4.55033
1	-1.91093	GO:0016278	M1	1	0	GO Molecular Functions	21	lysine N-methyltransferase activity		-1.91093	4.47573	3.31424	24367	61	357	4	1.12045	0.557077	9070|65990|83852|134145	ASH2L|ANTKMT|SETDB2|ATPSCKMT	-0.134421	0	62	0	0	-2.20712	4.55033
1	-1.40801	GO:0008276	M1	1	0	GO Molecular Functions	21	protein methyltransferase activity		-1.40801	3.13816	2.43615	24367	87	357	4	1.12045	0.557077	9070|65990|83852|134145	ASH2L|ANTKMT|SETDB2|ATPSCKMT	0	0	62	0	0	-2.20712	4.55033
1	-1.38113	GO:0018022	M1	1	0	GO Biological Processes	19	peptidyl-lysine methylation	19_GO:0008152 metabolic process	-1.38113	2.64554	2.28499	24367	129	357	5	1.40056	0.621948	9070|9555|65990|83852|134145	ASH2L|MACROH2A1|ANTKMT|SETDB2|ATPSCKMT	0	0	62	0	0	-2.20712	4.55033
1	-2.19381	GO:0045786	M1	1	0	GO Biological Processes	19	negative regulation of cell cycle	19_GO:0048519 negative regulation of biological process	-2.19381	1.92871	2.89622	24367	637	357	18	5.04202	1.15807	3248|4851|5310|5719|5720|7026|8563|9232|9555|10201|10457|27243|55004|64223|64859|80012|80314|153090	HPGD|NOTCH1|PKD1|PSMD13|PSME1|NR2F2|THOC5|PTTG1|MACROH2A1|NME6|GPNMB|CHMP2A|LAMTOR1|MLST8|NABP1|PHC3|EPC1|DAB2IP	-0.249168	0	63	1	1	-2.19381	4.99426
1	-1.65664	GO:0070317	M1	1	0	GO Biological Processes	19	negative regulation of G0 to G1 transition	19_GO:0048519 negative regulation of biological process	-1.65664	4.99426	3.12121	24367	41	357	3	0.840336	0.483125	80012|80314|153090	PHC3|EPC1|DAB2IP	-0.0205082	0	63	0	0	-2.19381	4.99426
1	-1.55089	GO:0070316	M1	1	0	GO Biological Processes	19	regulation of G0 to G1 transition	19_GO:0050789 regulation of biological process	-1.55089	4.55033	2.90673	24367	45	357	3	0.840336	0.483125	80012|80314|153090	PHC3|EPC1|DAB2IP	0	0	63	0	0	-2.19381	4.99426
1	-1.52621	GO:0045023	M1	1	0	GO Biological Processes	19	G0 to G1 transition	19_GO:0009987 cellular process	-1.52621	4.45141	2.85703	24367	46	357	3	0.840336	0.483125	80012|80314|153090	PHC3|EPC1|DAB2IP	0	0	63	0	0	-2.19381	4.99426
1	-1.41344	GO:0010948	M1	1	0	GO Biological Processes	19	negative regulation of cell cycle process	19_GO:0048519 negative regulation of biological process	-1.41344	1.9119	2.11649	24367	357	357	10	2.80112	0.873298	5719|5720|9232|9555|10201|10457|27243|80012|80314|153090	PSMD13|PSME1|PTTG1|MACROH2A1|NME6|GPNMB|CHMP2A|PHC3|EPC1|DAB2IP	0	0	63	0	0	-2.19381	4.99426
1	-2.15314	GO:0051019	M1	1	0	GO Molecular Functions	21	mitogen-activated protein kinase binding		-2.15314	7.58388	4.17382	24367	27	357	3	0.840336	0.483125	4772|5724|10318	NFATC1|PTAFR|TNIP1	-0.240224	0	64	1	1	-2.15314	7.58388
1	-1.60229	GO:0010863	M1	1	0	GO Biological Processes	19	positive regulation of phospholipase C activity	19_GO:0065007 biological regulation	-1.60229	4.76197	3.01066	24367	43	357	3	0.840336	0.483125	27|2260|5724	ABL2|FGFR1|PTAFR	0	0	64	0	0	-2.15314	7.58388
1	-1.52621	GO:1900274	M1	1	0	GO Biological Processes	19	regulation of phospholipase C activity	19_GO:0065007 biological regulation	-1.52621	4.45141	2.85703	24367	46	357	3	0.840336	0.483125	27|2260|5724	ABL2|FGFR1|PTAFR	0	0	64	0	0	-2.15314	7.58388
1	-2.15314	GO:1901623	M1	1	0	GO Biological Processes	19	regulation of lymphocyte chemotaxis	19_GO:0040011 locomotion	-2.15314	7.58388	4.17382	24367	27	357	3	0.840336	0.483125	2185|9943|80024	PTK2B|OXSR1|SLC8B1	-0.240224	0	65	1	1	-2.15314	7.58388
1	-1.8402	GO:2000401	M1	1	0	GO Biological Processes	19	regulation of lymphocyte migration	19_GO:0040011 locomotion	-1.8402	4.26593	3.19005	24367	64	357	4	1.12045	0.557077	347|2185|9943|80024	APOD|PTK2B|OXSR1|SLC8B1	-0.113539	0	65	0	0	-2.15314	7.58388
1	-1.53633	GO:0002688	M1	1	0	GO Biological Processes	19	regulation of leukocyte chemotaxis	19_GO:0040011 locomotion	-1.53633	2.91688	2.53432	24367	117	357	5	1.40056	0.621948	2185|9943|10059|51157|80024	PTK2B|OXSR1|DNM1L|ZNF580|SLC8B1	0	0	65	0	0	-2.15314	7.58388
1	-1.49564	GO:0002685	M1	1	0	GO Biological Processes	19	regulation of leukocyte migration	19_GO:0040011 locomotion	-1.49564	2.33066	2.33295	24367	205	357	7	1.96078	0.733805	347|2185|5724|9943|10059|51157|80024	APOD|PTK2B|PTAFR|OXSR1|DNM1L|ZNF580|SLC8B1	0	0	65	0	0	-2.15314	7.58388
1	-1.43943	GO:0006970	M1	1	0	GO Biological Processes	19	response to osmotic stress	19_GO:0050896 response to stimulus	-1.43943	3.212	2.49105	24367	85	357	4	1.12045	0.557077	2185|9819|9943|79085	PTK2B|TSC22D2|OXSR1|SLC25A23	0	0	65	0	0	-2.15314	7.58388
1	-1.37753	GO:0002690	M1	1	0	GO Biological Processes	19	positive regulation of leukocyte chemotaxis	19_GO:0040011 locomotion	-1.37753	3.06764	2.38283	24367	89	357	4	1.12045	0.557077	2185|9943|10059|51157	PTK2B|OXSR1|DNM1L|ZNF580	0	0	65	0	0	-2.15314	7.58388
1	-1.35649	GO:0050920	M1	1	0	GO Biological Processes	19	regulation of chemotaxis	19_GO:0040011 locomotion	-1.35649	2.17175	2.12884	24367	220	357	7	1.96078	0.733805	2185|2260|4851|9943|10059|51157|80024	PTK2B|FGFR1|NOTCH1|OXSR1|DNM1L|ZNF580|SLC8B1	0	0	65	0	0	-2.15314	7.58388
1	-1.31094	GO:0002687	M1	1	0	GO Biological Processes	19	positive regulation of leukocyte migration	19_GO:0040011 locomotion	-1.31094	2.52796	2.17077	24367	135	357	5	1.40056	0.621948	2185|5724|9943|10059|51157	PTK2B|PTAFR|OXSR1|DNM1L|ZNF580	0	0	65	0	0	-2.15314	7.58388
1	-2.15154	GO:0043124	M1	1	0	GO Biological Processes	19	negative regulation of I-kappaB kinase/NF-kappaB signaling	19_GO:0048519 negative regulation of biological process	-2.15154	5.25038	3.7413	24367	52	357	4	1.12045	0.557077	7088|10318|22900|153090	TLE1|TNIP1|CARD8|DAB2IP	-0.240224	0	66	1	1	-2.15154	5.25038
1	-1.61238	GO:0070373	M1	1	0	GO Biological Processes	19	negative regulation of ERK1 and ERK2 cascade	19_GO:0048519 negative regulation of biological process	-1.61238	3.64026	2.79239	24367	75	357	4	1.12045	0.557077	2889|10318|51231|153090	RAPGEF1|TNIP1|VRK3|DAB2IP	0	0	66	0	0	-2.15154	5.25038
1	-1.41189	GO:0046580	M1	1	0	GO Biological Processes	19	negative regulation of Ras protein signal transduction	19_GO:0048519 negative regulation of biological process	-1.41189	4.01499	2.62818	24367	51	357	3	0.840336	0.483125	27|2889|153090	ABL2|RAPGEF1|DAB2IP	0	0	66	0	0	-2.15154	5.25038
1	-2.15154	GO:0072698	M1	1	0	GO Biological Processes	19	protein localization to microtubule cytoskeleton	19_GO:0051179 localization	-2.15154	5.25038	3.7413	24367	52	357	4	1.12045	0.557077	1855|50855|55125|55968	DVL1|PARD6A|CEP192|NSFL1C	-0.240224	0	67	1	1	-2.15154	6.60531
1	-1.98606	GO:0044380	M1	1	0	GO Biological Processes	19	protein localization to cytoskeleton	19_GO:0051179 localization	-1.98606	4.70723	3.44676	24367	58	357	4	1.12045	0.557077	1855|50855|55125|55968	DVL1|PARD6A|CEP192|NSFL1C	-0.155025	0	67	0	0	-2.15154	6.60531
1	-1.98522	GO:0071539	M1	1	0	GO Biological Processes	19	protein localization to centrosome	19_GO:0051179 localization	-1.98522	6.60531	3.80791	24367	31	357	3	0.840336	0.483125	50855|55125|55968	PARD6A|CEP192|NSFL1C	-0.155025	0	67	0	0	-2.15154	6.60531
1	-1.94713	GO:1905508	M1	1	0	GO Biological Processes	19	protein localization to microtubule organizing center	19_GO:0051179 localization	-1.94713	6.3989	3.72644	24367	32	357	3	0.840336	0.483125	50855|55125|55968	PARD6A|CEP192|NSFL1C	-0.138563	0	67	0	0	-2.15154	6.60531
1	-2.14076	GO:0010256	M1	1	0	GO Biological Processes	19	endomembrane system organization	19_GO:0071840 cellular component organization or biogenesis	-2.14076	2.11409	2.91531	24367	452	357	14	3.92157	1.02733	2801|2934|6711|8874|10059|22872|23122|23136|27243|55004|55968|64400|81565|93099	GOLGA2|GSN|SPTBN1|ARHGEF7|DNM1L|SEC31A|CLASP2|EPB41L3|CHMP2A|LAMTOR1|NSFL1C|AKTIP|NDEL1|DMKN	-0.234533	0	68	1	1	-2.14076	3.06764
1	-1.37753	GO:0045921	M1	1	0	GO Biological Processes	19	positive regulation of exocytosis	19_GO:0048518 positive regulation of biological process	-1.37753	3.06764	2.38283	24367	89	357	4	1.12045	0.557077	5724|10059|23122|27243	PTAFR|DNM1L|CLASP2|CHMP2A	0	0	68	0	0	-2.14076	3.06764
1	-2.14069	GO:0019221	M1	1	0	GO Biological Processes	19	cytokine-mediated signaling pathway	19_GO:0023052 signaling	-2.14069	1.80069	2.80069	24367	796	357	21	5.88235	1.24531	567|1438|2185|2335|2889|3590|3663|3953|3987|5719|5720|5724|5908|6778|7850|9235|9943|22900|25999|54472|81030	B2M|CSF2RA|PTK2B|FN1|RAPGEF1|IL11RA|IRF5|LEPR|LIMS1|PSMD13|PSME1|PTAFR|RAP1B|STAT6|IL1R2|IL32|OXSR1|CARD8|CLIP3|TOLLIP|ZBP1	-0.234533	0	69	1	1	-2.14069	2.42325
1	-1.53026	GO:0071356	M1	1	0	GO Biological Processes	19	cellular response to tumor necrosis factor	19_GO:0050896 response to stimulus	-1.53026	2.09657	2.30263	24367	293	357	9	2.52101	0.829676	2185|3987|5719|5720|6188|10631|22900|25999|153090	PTK2B|LIMS1|PSMD13|PSME1|RPS3|POSTN|CARD8|CLIP3|DAB2IP	0	0	69	0	0	-2.14069	2.42325
1	-1.41271	GO:0033209	M1	1	0	GO Biological Processes	19	tumor necrosis factor-mediated signaling pathway	19_GO:0023052 signaling	-1.41271	2.42325	2.26394	24367	169	357	6	1.68067	0.680341	2185|3987|5719|5720|22900|25999	PTK2B|LIMS1|PSMD13|PSME1|CARD8|CLIP3	0	0	69	0	0	-2.14069	2.42325
1	-1.36176	GO:0034612	M1	1	0	GO Biological Processes	19	response to tumor necrosis factor	19_GO:0050896 response to stimulus	-1.36176	1.95014	2.06965	24367	315	357	9	2.52101	0.829676	2185|3987|5719|5720|6188|10631|22900|25999|153090	PTK2B|LIMS1|PSMD13|PSME1|RPS3|POSTN|CARD8|CLIP3|DAB2IP	0	0	69	0	0	-2.14069	2.42325
1	-2.12618	GO:0051259	M1	1	0	GO Biological Processes	19	protein complex oligomerization	19_GO:0071840 cellular component organization or biogenesis	-2.12618	2.64782	3.07511	24367	232	357	9	2.52101	0.829676	41|567|2801|5211|5310|10059|27243|64784|79689	ASIC1|B2M|GOLGA2|PFKL|PKD1|DNM1L|CHMP2A|CRTC3|STEAP4	-0.225993	0	70	1	1	-2.12618	4.55033
1	-2.04054	GO:0051262	M1	1	0	GO Biological Processes	19	protein tetramerization	19_GO:0071840 cellular component organization or biogenesis	-2.04054	3.9227	3.33004	24367	87	357	5	1.40056	0.621948	567|2801|5211|5310|64784	B2M|GOLGA2|PFKL|PKD1|CRTC3	-0.17321	0	70	0	0	-2.12618	4.55033
1	-1.93546	GO:0051289	M1	1	0	GO Biological Processes	19	protein homotetramerization	19_GO:0071840 cellular component organization or biogenesis	-1.93546	4.55033	3.35744	24367	60	357	4	1.12045	0.557077	567|2801|5211|64784	B2M|GOLGA2|PFKL|CRTC3	-0.137212	0	70	0	0	-2.12618	4.55033
1	-1.76551	GO:0051260	M1	1	0	GO Biological Processes	19	protein homooligomerization	19_GO:0071840 cellular component organization or biogenesis	-1.76551	2.65436	2.71647	24367	180	357	7	1.96078	0.733805	41|567|2801|5211|27243|64784|79689	ASIC1|B2M|GOLGA2|PFKL|CHMP2A|CRTC3|STEAP4	-0.0767356	0	70	0	0	-2.12618	4.55033
1	-2.12536	GO:0051668	M1	1	0	GO Biological Processes	19	localization within membrane	19_GO:0051179 localization	-2.12536	3.12277	3.21178	24367	153	357	7	1.96078	0.733805	1855|2898|2934|22872|22883|55764|56681	DVL1|GRIK2|GSN|SEC31A|CLSTN1|IFT122|SAR1A	-0.225993	0	71	1	1	-2.12536	4.78982
1	-2.01216	GO:0043113	M1	1	0	GO Biological Processes	19	receptor clustering	19_GO:0051179 localization	-2.01216	4.78982	3.49296	24367	57	357	4	1.12045	0.557077	1855|2898|2934|55764	DVL1|GRIK2|GSN|IFT122	-0.168035	0	71	0	0	-2.12536	4.78982
1	-2.06585	GO:0070076	M1	1	0	GO Biological Processes	19	histone lysine demethylation	19_GO:0071840 cellular component organization or biogenesis	-2.06585	7.06085	3.98218	24367	29	357	3	0.840336	0.483125	3299|55806|84678	HSF4|HR|KDM2B	-0.186219	0	72	1	1	-2.06585	7.06085
1	-2.02476	GO:0016577	M1	1	0	GO Biological Processes	19	histone demethylation	19_GO:0071840 cellular component organization or biogenesis	-2.02476	6.82549	3.89305	24367	30	357	3	0.840336	0.483125	3299|55806|84678	HSF4|HR|KDM2B	-0.172037	0	72	0	0	-2.06585	7.06085
1	-1.94713	GO:0006482	M1	1	0	GO Biological Processes	19	protein demethylation	19_GO:0008152 metabolic process	-1.94713	6.3989	3.72644	24367	32	357	3	0.840336	0.483125	3299|55806|84678	HSF4|HR|KDM2B	-0.138563	0	72	0	0	-2.06585	7.06085
1	-1.94713	GO:0008214	M1	1	0	GO Biological Processes	19	protein dealkylation	19_GO:0008152 metabolic process	-1.94713	6.3989	3.72644	24367	32	357	3	0.840336	0.483125	3299|55806|84678	HSF4|HR|KDM2B	-0.138563	0	72	0	0	-2.06585	7.06085
1	-1.67013	GO:0070988	M1	1	0	GO Biological Processes	19	demethylation	19_GO:0008152 metabolic process	-1.67013	3.79194	2.89297	24367	72	357	4	1.12045	0.557077	3299|5447|55806|84678	HSF4|POR|HR|KDM2B	-0.0265876	0	72	0	0	-2.06585	7.06085
1	-2.02476	GO:0070168	M1	1	0	GO Biological Processes	19	negative regulation of biomineral tissue development	19_GO:0048519 negative regulation of biological process	-2.02476	6.82549	3.89305	24367	30	357	3	0.840336	0.483125	2185|4054|4851	PTK2B|LTBP3|NOTCH1	-0.172037	0	73	1	1	-2.02476	6.82549
1	-1.43363	GO:0014009	M1	1	0	GO Biological Processes	19	glial cell proliferation	19_GO:0008283 cell proliferation	-1.43363	4.09529	2.67154	24367	50	357	3	0.840336	0.483125	2185|3953|4851	PTK2B|LEPR|NOTCH1	0	0	73	0	0	-2.02476	6.82549
1	-1.40732	GO:0001503	M1	1	0	GO Biological Processes	19	ossification	19_GO:0032501 multicellular organismal process	-1.40732	1.84021	2.08695	24367	408	357	11	3.08123	0.914602	2185|2274|2778|3371|4054|4851|5364|5747|10457|55790|130497	PTK2B|FHL2|GNAS|TNC|LTBP3|NOTCH1|PLXNB1|PTK2|GPNMB|CSGALNACT1|OSR1	0	0	73	0	0	-2.02476	6.82549
1	-1.30516	GO:0070167	M1	1	0	GO Biological Processes	19	regulation of biomineral tissue development	19_GO:0032502 developmental process	-1.30516	2.90446	2.25582	24367	94	357	4	1.12045	0.557077	2185|4054|4851|130497	PTK2B|LTBP3|NOTCH1|OSR1	0	0	73	0	0	-2.02476	6.82549
1	-2.02476	GO:0021799	M1	1	0	GO Biological Processes	19	cerebral cortex radially oriented cell migration	19_GO:0040011 locomotion	-2.02476	6.82549	3.89305	24367	30	357	3	0.840336	0.483125	81565|85458|153090	NDEL1|DIXDC1|DAB2IP	-0.172037	0	74	1	1	-2.02476	6.82549
1	-1.57624	GO:0021795	M1	1	0	GO Biological Processes	19	cerebral cortex cell migration	19_GO:0040011 locomotion	-1.57624	4.65374	2.95792	24367	44	357	3	0.840336	0.483125	81565|85458|153090	NDEL1|DIXDC1|DAB2IP	0	0	74	0	0	-2.02476	6.82549
1	-1.51113	GO:0001764	M1	1	0	GO Biological Processes	19	neuron migration	19_GO:0040011 locomotion	-1.51113	2.55956	2.41336	24367	160	357	6	1.68067	0.680341	2260|5747|7026|7531|81565|153090	FGFR1|PTK2|NR2F2|YWHAE|NDEL1|DAB2IP	0	0	74	0	0	-2.02476	6.82549
1	-1.50896	GO:0021987	M1	1	0	GO Biological Processes	19	cerebral cortex development	19_GO:0032502 developmental process	-1.50896	2.86785	2.49063	24367	119	357	5	1.40056	0.621948	664|7531|81565|85458|153090	BNIP3|YWHAE|NDEL1|DIXDC1|DAB2IP	0	0	74	0	0	-2.02476	6.82549
1	-1.98522	GO:0009394	M1	1	0	GO Biological Processes	19	2'-deoxyribonucleotide metabolic process	19_GO:0008152 metabolic process	-1.98522	6.60531	3.80791	24367	31	357	3	0.840336	0.483125	1635|4521|8930	DCTD|NUDT1|MBD4	-0.155025	0	75	1	1	-1.98522	6.60531
1	-1.91039	GO:0019692	M1	1	0	GO Biological Processes	19	deoxyribose phosphate metabolic process	19_GO:0008152 metabolic process	-1.91039	6.20499	3.64838	24367	33	357	3	0.840336	0.483125	1635|4521|8930	DCTD|NUDT1|MBD4	-0.134421	0	75	0	0	-1.98522	6.60531
1	-1.84066	GO:0009262	M1	1	0	GO Biological Processes	19	deoxyribonucleotide metabolic process	19_GO:0008152 metabolic process	-1.84066	5.85042	3.5015	24367	35	357	3	0.840336	0.483125	1635|4521|8930	DCTD|NUDT1|MBD4	-0.113539	0	75	0	0	-1.98522	6.60531
1	-1.98314	GO:0044262	M1	1	0	GO Biological Processes	19	cellular carbohydrate metabolic process	19_GO:0008152 metabolic process	-1.98314	2.36996	2.85178	24367	288	357	10	2.80112	0.873298	2185|2710|3953|4779|5106|5724|9653|23262|55790|55829	PTK2B|GK|LEPR|NFE2L1|PCK2|PTAFR|HS2ST1|PPIP5K2|CSGALNACT1|SELENOS	-0.155025	0	76	1	1	-1.98314	3.28939
1	-1.67658	GO:0009743	M1	1	0	GO Biological Processes	19	response to carbohydrate	19_GO:0050896 response to stimulus	-1.67658	2.36381	2.53955	24367	231	357	8	2.2409	0.783349	2029|2185|5019|5106|5211|5908|26137|55829	ENSA|PTK2B|OXCT1|PCK2|PFKL|RAP1B|ZBTB20|SELENOS	-0.0302282	0	76	0	0	-1.98314	3.28939
1	-1.59739	GO:0009749	M1	1	0	GO Biological Processes	19	response to glucose	19_GO:0050896 response to stimulus	-1.59739	2.45018	2.4792	24367	195	357	7	1.96078	0.733805	2029|2185|5019|5106|5211|26137|55829	ENSA|PTK2B|OXCT1|PCK2|PFKL|ZBTB20|SELENOS	0	0	76	0	0	-1.98314	3.28939
1	-1.54556	GO:0009746	M1	1	0	GO Biological Processes	19	response to hexose	19_GO:0050896 response to stimulus	-1.54556	2.38892	2.40498	24367	200	357	7	1.96078	0.733805	2029|2185|5019|5106|5211|26137|55829	ENSA|PTK2B|OXCT1|PCK2|PFKL|ZBTB20|SELENOS	0	0	76	0	0	-1.98314	3.28939
1	-1.49564	GO:0034284	M1	1	0	GO Biological Processes	19	response to monosaccharide	19_GO:0050896 response to stimulus	-1.49564	2.33066	2.33295	24367	205	357	7	1.96078	0.733805	2029|2185|5019|5106|5211|26137|55829	ENSA|PTK2B|OXCT1|PCK2|PFKL|ZBTB20|SELENOS	0	0	76	0	0	-1.98314	3.28939
1	-1.47184	GO:0034637	M1	1	0	GO Biological Processes	19	cellular carbohydrate biosynthetic process	19_GO:0008152 metabolic process	-1.47184	3.28939	2.54759	24367	83	357	4	1.12045	0.557077	5106|9653|55790|55829	PCK2|HS2ST1|CSGALNACT1|SELENOS	0	0	76	0	0	-1.98314	3.28939
1	-1.41033	GO:0016051	M1	1	0	GO Biological Processes	19	carbohydrate biosynthetic process	19_GO:0008152 metabolic process	-1.41033	2.23264	2.20845	24367	214	357	7	1.96078	0.733805	2185|3953|5106|5724|9653|55790|55829	PTK2B|LEPR|PCK2|PTAFR|HS2ST1|CSGALNACT1|SELENOS	0	0	76	0	0	-1.98314	3.28939
1	-1.92718	GO:0071826	M1	1	0	GO Biological Processes	19	ribonucleoprotein complex subunit organization	19_GO:0071840 cellular component organization or biogenesis	-1.92718	2.45718	2.82391	24367	250	357	9	2.52101	0.829676	1153|1983|3831|6152|6607|11273|51001|84340|192669	CIRBP|EIF5|KLC1|RPL24|SMN2|ATXN2L|MTERF3|GFM2|AGO3	-0.135239	0	77	1	1	-1.92718	2.45718
1	-1.91012	GO:0031400	M1	1	0	GO Biological Processes	19	negative regulation of protein modification process	19_GO:0048519 negative regulation of biological process	-1.91012	1.83888	2.6034	24367	631	357	17	4.7619	1.1271	1855|1981|2029|2889|5575|6188|7026|7531|9555|10129|10318|10363|23523|26277|50855|51231|153090	DVL1|EIF4G1|ENSA|RAPGEF1|PRKAR1B|RPS3|NR2F2|YWHAE|MACROH2A1|FRY|TNIP1|HMG20A|CABIN1|TINF2|PARD6A|VRK3|DAB2IP	-0.134421	0	78	1	1	-1.91012	2.58262
1	-1.70725	GO:0019902	M1	1	0	GO Molecular Functions	21	phosphatase binding		-1.70725	2.58262	2.63479	24367	185	357	7	1.96078	0.733805	2029|4773|5747|6778|51231|55125|153090	ENSA|NFATC2|PTK2|STAT6|VRK3|CEP192|DAB2IP	-0.0446241	0	78	0	0	-1.91012	2.58262
1	-1.50894	GO:0045936	M1	1	0	GO Biological Processes	19	negative regulation of phosphate metabolic process	19_GO:0048519 negative regulation of biological process	-1.50894	1.71495	2.15664	24367	597	357	15	4.20168	1.06183	20|1855|1981|2029|2889|5575|7026|7531|9555|10318|23523|50855|51231|55125|153090	ABCA2|DVL1|EIF4G1|ENSA|RAPGEF1|PRKAR1B|NR2F2|YWHAE|MACROH2A1|TNIP1|CABIN1|PARD6A|VRK3|CEP192|DAB2IP	0	0	78	0	0	-1.91012	2.58262
1	-1.50349	GO:0010563	M1	1	0	GO Biological Processes	19	negative regulation of phosphorus metabolic process	19_GO:0048519 negative regulation of biological process	-1.50349	1.71208	2.14983	24367	598	357	15	4.20168	1.06183	20|1855|1981|2029|2889|5575|7026|7531|9555|10318|23523|50855|51231|55125|153090	ABCA2|DVL1|EIF4G1|ENSA|RAPGEF1|PRKAR1B|NR2F2|YWHAE|MACROH2A1|TNIP1|CABIN1|PARD6A|VRK3|CEP192|DAB2IP	0	0	78	0	0	-1.91012	2.58262
1	-1.89098	GO:0042157	M1	1	0	GO Biological Processes	19	lipoprotein metabolic process	19_GO:0008152 metabolic process	-1.89098	3.12618	2.97533	24367	131	357	6	1.68067	0.680341	347|8542|11152|25999|27315|65258	APOD|APOL1|WDR45|CLIP3|PGAP2|MPPE1	-0.128089	0	79	1	1	-1.89098	3.12618
1	-1.36262	GO:0006497	M1	1	0	GO Biological Processes	19	protein lipidation	19_GO:0008152 metabolic process	-1.36262	3.03355	2.35673	24367	90	357	4	1.12045	0.557077	11152|25999|27315|65258	WDR45|CLIP3|PGAP2|MPPE1	0	0	79	0	0	-1.89098	3.12618
1	-1.8852	GO:0040008	M1	1	0	GO Biological Processes	19	regulation of growth	19_GO:0040007 growth	-1.8852	1.79094	2.56235	24367	686	357	18	5.04202	1.15807	1981|2185|2260|2335|4493|4851|5447|5747|9643|10201|22883|23136|55004|80314|81565|84678|112398|153090	EIF4G1|PTK2B|FGFR1|FN1|MT1E|NOTCH1|POR|PTK2|MORF4L2|NME6|CLSTN1|EPB41L3|LAMTOR1|EPC1|NDEL1|KDM2B|EGLN2|DAB2IP	-0.128089	0	80	1	1	-1.8852	1.95014
1	-1.8562	GO:0016049	M1	1	0	GO Biological Processes	19	cell growth	19_GO:0040007 growth	-1.8562	1.95014	2.59075	24367	490	357	14	3.92157	1.02733	1855|1981|2185|2335|8470|10201|10631|11214|22883|23136|55004|81565|84678|112398	DVL1|EIF4G1|PTK2B|FN1|SORBS2|NME6|POSTN|AKAP13|CLSTN1|EPB41L3|LAMTOR1|NDEL1|KDM2B|EGLN2	-0.118318	0	80	0	0	-1.8852	1.95014
1	-1.87802	GO:1903827	M1	1	0	GO Biological Processes	19	regulation of cellular protein localization	19_GO:0051179 localization	-1.87802	1.91012	2.598	24367	536	357	15	4.20168	1.06183	20|347|1855|2934|6711|7531|8514|9555|9776|23484|25999|50855|55968|56681|81565	ABCA2|APOD|DVL1|GSN|SPTBN1|YWHAE|KCNAB2|MACROH2A1|ATG13|LEPROTL1|CLIP3|PARD6A|NSFL1C|SAR1A|NDEL1	-0.127419	0	81	1	1	-1.87802	4.99426
1	-1.81753	GO:0034394	M1	1	0	GO Biological Processes	19	protein localization to cell surface	19_GO:0051179 localization	-1.81753	4.2003	3.15033	24367	65	357	4	1.12045	0.557077	20|8514|10076|23484	ABCA2|KCNAB2|PTPRU|LEPROTL1	-0.0976014	0	81	0	0	-1.87802	4.99426
1	-1.65664	GO:2000008	M1	1	0	GO Biological Processes	19	regulation of protein localization to cell surface	19_GO:0051179 localization	-1.65664	4.99426	3.12121	24367	41	357	3	0.840336	0.483125	20|8514|23484	ABCA2|KCNAB2|LEPROTL1	-0.0205082	0	81	0	0	-1.87802	4.99426
1	-1.87493	GO:0097009	M1	1	0	GO Biological Processes	19	energy homeostasis	19_GO:0032501 multicellular organismal process	-1.87493	6.02249	3.57348	24367	34	357	3	0.840336	0.483125	1981|3953|64784	EIF4G1|LEPR|CRTC3	-0.127419	0	82	1	1	-1.87493	6.02249
1	-1.68501	GO:0001662	M1	1	0	GO Biological Processes	19	behavioral fear response	19_GO:0007610 behavior	-1.68501	5.11912	3.17922	24367	40	357	3	0.840336	0.483125	41|1981|2898	ASIC1|EIF4G1|GRIK2	-0.0339352	0	82	0	0	-1.87493	6.02249
1	-1.65664	GO:0002209	M1	1	0	GO Biological Processes	19	behavioral defense response	19_GO:0007610 behavior	-1.65664	4.99426	3.12121	24367	41	357	3	0.840336	0.483125	41|1981|2898	ASIC1|EIF4G1|GRIK2	-0.0205082	0	82	0	0	-1.87493	6.02249
1	-1.62908	GO:0042596	M1	1	0	GO Biological Processes	19	fear response	19_GO:0032501 multicellular organismal process	-1.62908	4.87535	3.06506	24367	42	357	3	0.840336	0.483125	41|1981|2898	ASIC1|EIF4G1|GRIK2	-0.00916844	0	82	0	0	-1.87493	6.02249
1	-1.45551	GO:0010507	M1	1	0	GO Biological Processes	19	negative regulation of autophagy	19_GO:0048519 negative regulation of biological process	-1.45551	3.25023	2.5191	24367	84	357	4	1.12045	0.557077	1981|2801|3953|5747	EIF4G1|GOLGA2|LEPR|PTK2	0	0	82	0	0	-1.87493	6.02249
1	-1.86331	GO:0030145	M1	1	0	GO Molecular Functions	21	manganese ion binding		-1.86331	4.33364	3.23058	24367	63	357	4	1.12045	0.557077	27|5106|55624|65258	ABL2|PCK2|POMGNT1|MPPE1	-0.121695	0	83	1	1	-1.86331	4.33364
1	-1.8402	GO:0046686	M1	1	0	GO Biological Processes	19	response to cadmium ion	19_GO:0050896 response to stimulus	-1.8402	4.26593	3.19005	24367	64	357	4	1.12045	0.557077	567|2934|4493|4521	B2M|GSN|MT1E|NUDT1	-0.113539	0	84	1	1	-1.8402	4.26593
1	-1.40291	GO:0010035	M1	1	0	GO Biological Processes	19	response to inorganic substance	19_GO:0050896 response to stimulus	-1.40291	1.69427	2.03415	24367	564	357	14	3.92157	1.02733	567|664|2185|2934|3329|4493|4521|4779|6188|6778|22872|51157|51507|79085	B2M|BNIP3|PTK2B|GSN|HSPD1|MT1E|NUDT1|NFE2L1|RPS3|STAT6|SEC31A|ZNF580|RTF2|SLC25A23	0	0	84	0	0	-1.8402	4.26593
1	-1.3653	GO:0071241	M1	1	0	GO Biological Processes	19	cellular response to inorganic substance	19_GO:0050896 response to stimulus	-1.3653	2.18166	2.14193	24367	219	357	7	1.96078	0.733805	567|664|2934|4493|4779|51507|79085	B2M|BNIP3|GSN|MT1E|NFE2L1|RTF2|SLC25A23	0	0	84	0	0	-1.8402	4.26593
1	-1.81928	GO:0042803	M1	1	0	GO Molecular Functions	21	protein homodimerization activity		-1.81928	1.79618	2.50088	24367	646	357	17	4.7619	1.1271	567|664|1889|2260|2954|4835|6925|7026|7168|7786|10059|10241|10961|22900|27111|80024|153090	B2M|BNIP3|ECE1|FGFR1|GSTZ1|NQO2|TCF4|NR2F2|TPM1|MAP3K12|DNM1L|CALCOCO2|ERP29|CARD8|SDCBP2|SLC8B1|DAB2IP	-0.0982344	0	85	1	1	-1.81928	1.79618
1	-1.7807	GO:0002474	M1	1	0	GO Biological Processes	19	antigen processing and presentation of peptide antigen via MHC class I	19_GO:0002376 immune system process	-1.7807	3.37896	2.92131	24367	101	357	5	1.40056	0.621948	567|5719|5720|22872|64167	B2M|PSMD13|PSME1|SEC31A|ERAP2	-0.082298	0	86	1	1	-1.7807	3.37896
1	-1.59739	GO:0048002	M1	1	0	GO Biological Processes	19	antigen processing and presentation of peptide antigen	19_GO:0002376 immune system process	-1.59739	2.45018	2.4792	24367	195	357	7	1.96078	0.733805	567|3831|5719|5720|22872|64167|130340	B2M|KLC1|PSMD13|PSME1|SEC31A|ERAP2|AP1S3	0	0	86	0	0	-1.7807	3.37896
1	-1.50528	GO:0031145	M1	1	0	GO Biological Processes	19	anaphase-promoting complex-dependent catabolic process	19_GO:0008152 metabolic process	-1.50528	3.37061	2.60588	24367	81	357	4	1.12045	0.557077	5719|5720|9232|51529	PSMD13|PSME1|PTTG1|ANAPC11	0	0	86	0	0	-1.7807	3.37896
1	-1.3513	GO:0002478	M1	1	0	GO Biological Processes	19	antigen processing and presentation of exogenous peptide antigen	19_GO:0002376 immune system process	-1.3513	2.34017	2.16956	24367	175	357	6	1.68067	0.680341	567|3831|5719|5720|22872|130340	B2M|KLC1|PSMD13|PSME1|SEC31A|AP1S3	0	0	86	0	0	-1.7807	3.37896
1	-1.77919	GO:1902115	M1	1	0	GO Biological Processes	19	regulation of organelle assembly	19_GO:0071840 cellular component organization or biogenesis	-1.77919	2.47077	2.67823	24367	221	357	8	2.2409	0.783349	2934|4134|9738|11214|11273|23637|27243|64147	GSN|MAP4|CCP110|AKAP13|ATXN2L|RABGAP1|CHMP2A|KIF9	-0.082298	0	87	1	1	-1.77919	5.38854
1	-1.74436	GO:1902116	M1	1	0	GO Biological Processes	19	negative regulation of organelle assembly	19_GO:0048519 negative regulation of biological process	-1.74436	5.38854	3.30126	24367	38	357	3	0.840336	0.483125	4134|9738|27243	MAP4|CCP110|CHMP2A	-0.0640102	0	87	0	0	-1.77919	5.38854
1	-1.77725	GO:0032412	M1	1	0	GO Biological Processes	19	regulation of ion transmembrane transporter activity	19_GO:0051179 localization	-1.77725	2.31809	2.6307	24367	265	357	9	2.52101	0.829676	483|2185|5349|5724|7531|9943|57190|130497|134145	ATP1B3|PTK2B|FXYD3|PTAFR|YWHAE|OXSR1|SELENON|OSR1|ATPSCKMT	-0.082298	0	88	1	1	-1.77725	3.93778
1	-1.69347	GO:0022898	M1	1	0	GO Biological Processes	19	regulation of transmembrane transporter activity	19_GO:0051179 localization	-1.69347	2.24195	2.52095	24367	274	357	9	2.52101	0.829676	483|2185|5349|5724|7531|9943|57190|130497|134145	ATP1B3|PTK2B|FXYD3|PTAFR|YWHAE|OXSR1|SELENON|OSR1|ATPSCKMT	-0.0395361	0	88	0	0	-1.77725	3.93778
1	-1.63735	GO:0043266	M1	1	0	GO Biological Processes	19	regulation of potassium ion transport	19_GO:0051179 localization	-1.63735	3.1025	2.6949	24367	110	357	5	1.40056	0.621948	483|2185|7531|8514|9943	ATP1B3|PTK2B|YWHAE|KCNAB2|OXSR1	-0.013204	0	88	0	0	-1.77725	3.93778
1	-1.56317	GO:0032409	M1	1	0	GO Biological Processes	19	regulation of transporter activity	19_GO:0065007 biological regulation	-1.56317	2.12559	2.34718	24367	289	357	9	2.52101	0.829676	483|2185|5349|5724|7531|9943|57190|130497|134145	ATP1B3|PTK2B|FXYD3|PTAFR|YWHAE|OXSR1|SELENON|OSR1|ATPSCKMT	0	0	88	0	0	-1.77725	3.93778
1	-1.47271	GO:0010959	M1	1	0	GO Biological Processes	19	regulation of metal ion transport	19_GO:0051179 localization	-1.47271	1.88644	2.17419	24367	398	357	11	3.08123	0.914602	483|567|2185|5349|7531|8514|8573|9943|57190|80024|130497	ATP1B3|B2M|PTK2B|FXYD3|YWHAE|KCNAB2|CASK|OXSR1|SELENON|SLC8B1|OSR1	0	0	88	0	0	-1.77725	3.93778
1	-1.39067	GO:0015459	M1	1	0	GO Molecular Functions	21	potassium channel regulator activity		-1.39067	3.93778	2.58592	24367	52	357	3	0.840336	0.483125	2029|7531|8514	ENSA|YWHAE|KCNAB2	0	0	88	0	0	-1.77725	3.93778
1	-1.37753	GO:1901379	M1	1	0	GO Biological Processes	19	regulation of potassium ion transmembrane transport	19_GO:0051179 localization	-1.37753	3.06764	2.38283	24367	89	357	4	1.12045	0.557077	483|7531|8514|9943	ATP1B3|YWHAE|KCNAB2|OXSR1	0	0	88	0	0	-1.77725	3.93778
1	-1.75367	GO:0019887	M1	1	0	GO Molecular Functions	21	protein kinase regulator activity		-1.75367	2.63969	2.69991	24367	181	357	7	1.96078	0.733805	896|5575|9555|9776|10006|64223|116986	CCND3|PRKAR1B|MACROH2A1|ATG13|ABI1|MLST8|AGAP2	-0.069616	0	89	1	1	-1.75367	2.63969
1	-1.44755	GO:0019207	M1	1	0	GO Molecular Functions	21	kinase regulator activity		-1.44755	2.27516	2.263	24367	210	357	7	1.96078	0.733805	896|5575|9555|9776|10006|64223|116986	CCND3|PRKAR1B|MACROH2A1|ATG13|ABI1|MLST8|AGAP2	0	0	89	0	0	-1.75367	2.63969
1	-1.7381	GO:0019904	M1	1	0	GO Molecular Functions	21	protein domain specific binding		-1.7381	1.72555	2.39592	24367	712	357	18	5.04202	1.15807	2260|2335|2889|2898|4779|5310|5747|7531|9209|9232|10006|10059|22900|27243|79921|85458|130026|153090	FGFR1|FN1|RAPGEF1|GRIK2|NFE2L1|PKD1|PTK2|YWHAE|LRRFIP2|PTTG1|ABI1|DNM1L|CARD8|CHMP2A|TCEAL4|DIXDC1|ICA1L|DAB2IP	-0.0608005	0	90	1	1	-1.7381	1.72555
1	-1.73731	GO:0061134	M1	1	0	GO Molecular Functions	21	peptidase regulator activity		-1.73731	2.42684	2.62187	24367	225	357	8	2.2409	0.783349	20|2335|4671|5265|5720|9232|11005|22900	ABCA2|FN1|NAIP|SERPINA1|PSME1|PTTG1|SPINK5|CARD8	-0.0608005	0	91	1	1	-1.73731	5.25038
1	-1.7185	GO:0043687	M1	1	0	GO Biological Processes	19	post-translational protein modification	19_GO:0008152 metabolic process	-1.7185	2.06265	2.49079	24367	364	357	11	3.08123	0.914602	20|2335|3371|3895|5265|5589|5719|5720|6921|8542|64326	ABCA2|FN1|TNC|KTN1|SERPINA1|PRKCSH|PSMD13|PSME1|ELOC|APOL1|COP1	-0.0476839	0	91	0	0	-1.73731	5.25038
1	-1.71424	GO:0016504	M1	1	0	GO Molecular Functions	21	peptidase activator activity		-1.71424	5.25038	3.23919	24367	39	357	3	0.840336	0.483125	2335|5720|22900	FN1|PSME1|CARD8	-0.0476839	0	91	0	0	-1.73731	5.25038
1	-1.71498	GO:0005200	M1	1	0	GO Molecular Functions	21	structural constituent of cytoskeleton		-1.71498	3.25023	2.81766	24367	105	357	5	1.40056	0.621948	6711|7168|8470|10109|23136	SPTBN1|TPM1|SORBS2|ARPC2|EPB41L3	-0.0476839	0	92	1	1	-1.71498	3.25023
1	-1.59302	GO:0010927	M1	1	0	GO Biological Processes	19	cellular component assembly involved in morphogenesis	19_GO:0032502 developmental process	-1.59302	3.02013	2.62456	24367	113	357	5	1.40056	0.621948	20|7168|11214|23122|23136	ABCA2|TPM1|AKAP13|CLASP2|EPB41L3	0	0	92	0	0	-1.71498	3.25023
1	-1.71424	GO:0016776	M1	1	0	GO Molecular Functions	21	phosphotransferase activity, phosphate group as acceptor		-1.71424	5.25038	3.23919	24367	39	357	3	0.840336	0.483125	8573|10201|23262	CASK|NME6|PPIP5K2	-0.0476839	0	93	1	1	-1.71424	5.25038
1	-1.71034	GO:0046128	M1	1	0	GO Biological Processes	19	purine ribonucleoside metabolic process	19_GO:0008152 metabolic process	-1.71034	3.90028	2.96308	24367	70	357	4	1.12045	0.557077	8573|9567|10201|23382	CASK|GTPBP1|NME6|AHCYL2	-0.0457564	0	93	0	0	-1.71424	5.25038
1	-1.65054	GO:0042278	M1	1	0	GO Biological Processes	19	purine nucleoside metabolic process	19_GO:0008152 metabolic process	-1.65054	3.73999	2.85885	24367	73	357	4	1.12045	0.557077	8573|9567|10201|23382	CASK|GTPBP1|NME6|AHCYL2	-0.0198868	0	93	0	0	-1.71424	5.25038
1	-1.52621	GO:1901068	M1	1	0	GO Biological Processes	19	guanosine-containing compound metabolic process	19_GO:0008152 metabolic process	-1.52621	4.45141	2.85703	24367	46	357	3	0.840336	0.483125	8573|9567|10201	CASK|GTPBP1|NME6	0	0	93	0	0	-1.71424	5.25038
1	-1.69431	GO:0035725	M1	1	0	GO Biological Processes	19	sodium ion transmembrane transport	19_GO:0051179 localization	-1.69431	2.82434	2.68667	24367	145	357	6	1.68067	0.680341	41|483|5349|6575|80024|130497	ASIC1|ATP1B3|FXYD3|SLC20A2|SLC8B1|OSR1	-0.0395361	0	94	1	1	-1.69431	2.82434
1	-1.69431	GO:0042737	M1	1	0	GO Biological Processes	19	drug catabolic process	19_GO:0008152 metabolic process	-1.69431	2.82434	2.68667	24367	145	357	6	1.68067	0.680341	1889|2954|5019|5106|5447|10007	ECE1|GSTZ1|OXCT1|PCK2|POR|GNPDA1	-0.0395361	0	95	1	1	-1.69431	2.82434
1	-1.694	GO:0008285	M1	1	0	GO Biological Processes	19	negative regulation of cell proliferation	19_GO:0008283 cell proliferation	-1.694	1.67768	2.33475	24367	773	357	19	5.32213	1.18804	347|567|2185|2495|2889|4851|5364|7026|7168|8573|8763|10006|10076|10457|26277|55764|83595|84678|153090	APOD|B2M|PTK2B|FTH1|RAPGEF1|NOTCH1|PLXNB1|NR2F2|TPM1|CASK|CD164|ABI1|PTPRU|GPNMB|TINF2|IFT122|SOX7|KDM2B|DAB2IP	-0.0395361	0	96	1	1	-1.694	2.39491
1	-1.48614	GO:0050678	M1	1	0	GO Biological Processes	19	regulation of epithelial cell proliferation	19_GO:0008283 cell proliferation	-1.48614	1.89597	2.19194	24367	396	357	11	3.08123	0.914602	567|2260|3987|4851|7026|8573|26277|51157|55764|130497|153090	B2M|FGFR1|LIMS1|NOTCH1|NR2F2|CASK|TINF2|ZNF580|IFT122|OSR1|DAB2IP	0	0	96	0	0	-1.694	2.39491
1	-1.43142	GO:0050673	M1	1	0	GO Biological Processes	19	epithelial cell proliferation	19_GO:0008283 cell proliferation	-1.43142	1.80013	2.10082	24367	455	357	12	3.36134	0.953889	567|2260|3987|4851|6778|7026|8573|26277|51157|55764|130497|153090	B2M|FGFR1|LIMS1|NOTCH1|STAT6|NR2F2|CASK|TINF2|ZNF580|IFT122|OSR1|DAB2IP	0	0	96	0	0	-1.694	2.39491
1	-1.39188	GO:0050680	M1	1	0	GO Biological Processes	19	negative regulation of epithelial cell proliferation	19_GO:0008283 cell proliferation	-1.39188	2.39491	2.23204	24367	171	357	6	1.68067	0.680341	567|7026|8573|26277|55764|153090	B2M|NR2F2|CASK|TINF2|IFT122|DAB2IP	0	0	96	0	0	-1.694	2.39491
1	-1.68335	GO:0098781	M1	1	0	GO Biological Processes	19	ncRNA transcription	19_GO:0008152 metabolic process	-1.68335	3.18948	2.76769	24367	107	357	5	1.40056	0.621948	6619|9555|64425|64859|129685	SNAPC3|MACROH2A1|POLR1E|NABP1|TAF8	-0.0332219	0	97	1	1	-1.68335	3.18948
1	-1.65126	GO:0008022	M1	1	0	GO Molecular Functions	21	protein C-terminus binding		-1.65126	2.51465	2.55576	24367	190	357	7	1.96078	0.733805	2185|2335|4301|6925|23215|24139|27111	PTK2B|FN1|AFDN|TCF4|PRRC2C|EML2|SDCBP2	-0.0198868	0	98	1	1	-1.65126	2.51465
1	-1.64032	GO:0006367	M1	1	0	GO Biological Processes	19	transcription initiation from RNA polymerase II promoter	19_GO:0008152 metabolic process	-1.64032	2.50149	2.54025	24367	191	357	7	1.96078	0.733805	2969|4150|4851|6925|7004|10025|51586	GTF2I|MAZ|NOTCH1|TCF4|TEAD4|MED16|MED15	-0.013273	0	99	1	1	-1.64032	2.50149
1	-1.47326	GO:0006352	M1	1	0	GO Biological Processes	19	DNA-templated transcription, initiation	19_GO:0008152 metabolic process	-1.47326	2.15826	2.25819	24367	253	357	8	2.2409	0.783349	2969|4150|4851|6925|7004|10025|51586|64425	GTF2I|MAZ|NOTCH1|TCF4|TEAD4|MED16|MED15|POLR1E	0	0	99	0	0	-1.64032	2.50149
1	-1.60229	GO:0019894	M1	1	0	GO Molecular Functions	21	kinesin binding		-1.60229	4.76197	3.01066	24367	43	357	3	0.840336	0.483125	3895|22883|23095	KTN1|CLSTN1|KIF1B	0	0	100	1	1	-1.60229	4.76197
1	-1.58056	GO:0038093	M1	1	0	GO Biological Processes	19	Fc receptor signaling pathway	19_GO:0002376 immune system process	-1.58056	2.26572	2.40788	24367	241	357	8	2.2409	0.783349	2889|4772|4773|5719|5720|5747|10006|10109	RAPGEF1|NFATC1|NFATC2|PSMD13|PSME1|PTK2|ABI1|ARPC2	0	0	101	1	1	-1.58056	2.26572
1	-1.57151	GO:0009410	M1	1	0	GO Biological Processes	19	response to xenobiotic stimulus	19_GO:0050896 response to stimulus	-1.57151	2.13297	2.35844	24367	288	357	9	2.52101	0.829676	41|2185|3329|4835|5106|5447|5724|6001|10858	ASIC1|PTK2B|HSPD1|NQO2|PCK2|POR|PTAFR|RGS10|CYP46A1	0	0	102	1	1	-1.57151	2.51245
1	-1.47744	GO:0031960	M1	1	0	GO Biological Processes	19	response to corticosteroid	19_GO:0050896 response to stimulus	-1.47744	2.51245	2.36244	24367	163	357	6	1.68067	0.680341	3329|4851|5106|5724|10076|11214	HSPD1|NOTCH1|PCK2|PTAFR|PTPRU|AKAP13	0	0	102	0	0	-1.57151	2.51245
1	-1.55089	GO:0044331	M1	1	0	GO Biological Processes	19	cell-cell adhesion mediated by cadherin	19_GO:0022610 biological adhesion	-1.55089	4.55033	2.90673	24367	45	357	3	0.840336	0.483125	1500|4301|10076	CTNND1|AFDN|PTPRU	0	0	103	1	1	-1.55089	4.55033
1	-1.48857	GO:0045216	M1	1	0	GO Biological Processes	19	cell-cell junction organization	19_GO:0071840 cellular component organization or biogenesis	-1.48857	2.52796	2.37929	24367	162	357	6	1.68067	0.680341	1500|3987|4301|5010|23136|50855	CTNND1|LIMS1|AFDN|CLDN11|EPB41L3|PARD6A	0	0	103	0	0	-1.55089	4.55033
1	-1.38113	GO:0007043	M1	1	0	GO Biological Processes	19	cell-cell junction assembly	19_GO:0071840 cellular component organization or biogenesis	-1.38113	2.64554	2.28499	24367	129	357	5	1.40056	0.621948	1500|4301|5010|23136|50855	CTNND1|AFDN|CLDN11|EPB41L3|PARD6A	0	0	103	0	0	-1.55089	4.55033
1	-1.52241	GO:0048678	M1	1	0	GO Biological Processes	19	response to axon injury	19_GO:0050896 response to stimulus	-1.52241	3.41275	2.63572	24367	80	357	4	1.12045	0.557077	347|664|3371|81565	APOD|BNIP3|TNC|NDEL1	0	0	104	1	1	-1.52241	4.01499
1	-1.41189	GO:0007528	M1	1	0	GO Biological Processes	19	neuromuscular junction development	19_GO:0071840 cellular component organization or biogenesis	-1.41189	4.01499	2.62818	24367	51	357	3	0.840336	0.483125	1855|3371|8496	DVL1|TNC|PPFIBP1	0	0	104	0	0	-1.52241	4.01499
1	-1.39067	GO:0031103	M1	1	0	GO Biological Processes	19	axon regeneration	19_GO:0032502 developmental process	-1.39067	3.93778	2.58592	24367	52	357	3	0.840336	0.483125	347|3371|81565	APOD|TNC|NDEL1	0	0	104	0	0	-1.52241	4.01499
1	-1.50548	GO:0051701	M1	1	0	GO Biological Processes	19	interaction with host	19_GO:0051704 multi-organism process	-1.50548	2.34208	2.34719	24367	204	357	7	1.96078	0.733805	1500|1604|2934|6575|8563|10318|27243	CTNND1|CD55|GSN|SLC20A2|THOC5|TNIP1|CHMP2A	0	0	105	1	1	-1.50548	2.34208
1	-1.50548	GO:0035265	M1	1	0	GO Biological Processes	19	organ growth	19_GO:0040007 growth	-1.50548	2.34208	2.34719	24367	204	357	7	1.96078	0.733805	2260|3953|4851|5447|5747|8470|11214	FGFR1|LEPR|NOTCH1|POR|PTK2|SORBS2|AKAP13	0	0	106	1	1	-1.50548	2.34208
1	-1.46447	GO:0032870	M1	1	0	GO Biological Processes	19	cellular response to hormone stimulus	19_GO:0050896 response to stimulus	-1.46447	1.62968	2.07936	24367	712	357	17	4.7619	1.1271	896|2274|3371|3953|4851|5106|5447|5575|5747|5908|6001|6778|7026|11214|55829|81565|112398	CCND3|FHL2|TNC|LEPR|NOTCH1|PCK2|POR|PRKAR1B|PTK2|RAP1B|RGS10|STAT6|NR2F2|AKAP13|SELENOS|NDEL1|EGLN2	0	0	106	0	0	-1.50548	2.34208
1	-1.35835	GO:0048589	M1	1	0	GO Biological Processes	19	developmental growth	19_GO:0040007 growth	-1.35835	1.606	1.95434	24367	680	357	16	4.48179	1.09505	347|1855|2260|2335|2778|2934|3371|3953|4851|5447|5747|8470|10631|11214|81565|129685	APOD|DVL1|FGFR1|FN1|GNAS|GSN|TNC|LEPR|NOTCH1|POR|PTK2|SORBS2|POSTN|AKAP13|NDEL1|TAF8	0	0	106	0	0	-1.50548	2.34208
1	-1.48857	GO:0007033	M1	1	0	GO Biological Processes	19	vacuole organization	19_GO:0071840 cellular component organization or biogenesis	-1.48857	2.52796	2.37929	24367	162	357	6	1.68067	0.680341	9776|11152|55004|55968|64400|147007	ATG13|WDR45|LAMTOR1|NSFL1C|AKTIP|TMEM199	0	0	107	1	1	-1.48857	2.52796
1	-1.48189	GO:0042180	M1	1	0	GO Biological Processes	19	cellular ketone metabolic process	19_GO:0008152 metabolic process	-1.48189	2.16682	2.27034	24367	252	357	8	2.2409	0.783349	2954|4779|5019|5719|5720|9946|10858|23408	GSTZ1|NFE2L1|OXCT1|PSMD13|PSME1|CRYZL1|CYP46A1|SIRT5	0	0	108	1	1	-1.48189	2.16682
1	-1.47874	GO:0015485	M1	1	0	GO Molecular Functions	21	cholesterol binding		-1.47874	4.26593	2.76175	24367	48	357	3	0.840336	0.483125	347|4779|26031	APOD|NFE2L1|OSBPL3	0	0	109	1	1	-1.47874	4.26593
1	-1.31058	GO:0032934	M1	1	0	GO Molecular Functions	21	sterol binding		-1.31058	3.65651	2.4268	24367	56	357	3	0.840336	0.483125	347|4779|26031	APOD|NFE2L1|OSBPL3	0	0	109	0	0	-1.47874	4.26593
1	-1.46909	GO:0031929	M1	1	0	GO Biological Processes	19	TOR signaling	19_GO:0023052 signaling	-1.46909	2.79733	2.42676	24367	122	357	5	1.40056	0.621948	6194|55004|55846|64223|93627	RPS6|LAMTOR1|ITFG2|MLST8|TBCK	0	0	110	1	1	-1.46909	2.79733
1	-1.4559	GO:0010171	M1	1	0	GO Biological Processes	19	body morphogenesis	19_GO:0032502 developmental process	-1.4559	4.17887	2.71605	24367	49	357	3	0.840336	0.483125	2778|23122|55764	GNAS|CLASP2|IFT122	0	0	111	1	1	-1.4559	4.17887
1	-1.4559	GO:0009409	M1	1	0	GO Biological Processes	19	response to cold	19_GO:0050896 response to stimulus	-1.4559	4.17887	2.71605	24367	49	357	3	0.840336	0.483125	1153|3329|4779	CIRBP|HSPD1|NFE2L1	0	0	112	1	1	-1.4559	4.17887
1	-1.39067	GO:0017046	M1	1	0	GO Molecular Functions	21	peptide hormone binding		-1.39067	3.93778	2.58592	24367	52	357	3	0.840336	0.483125	1889|3329|3953	ECE1|HSPD1|LEPR	0	0	112	0	0	-1.4559	4.17887
1	-1.45551	GO:0051219	M1	1	0	GO Molecular Functions	21	phosphoprotein binding		-1.45551	3.25023	2.5191	24367	84	357	4	1.12045	0.557077	27|5589|7531|26608	ABL2|PRKCSH|YWHAE|TBL2	0	0	113	1	1	-1.45551	3.25023
1	-1.43363	GO:0031050	M1	1	0	GO Biological Processes	19	dsRNA processing	19_GO:0008152 metabolic process	-1.43363	4.09529	2.67154	24367	50	357	3	0.840336	0.483125	9698|113802|192669	PUM1|HENMT1|AGO3	0	0	114	1	1	-1.43363	4.09529
1	-1.43363	GO:0070918	M1	1	0	GO Biological Processes	19	production of small RNA involved in gene silencing by RNA	19_GO:0048519 negative regulation of biological process	-1.43363	4.09529	2.67154	24367	50	357	3	0.840336	0.483125	9698|113802|192669	PUM1|HENMT1|AGO3	0	0	114	0	0	-1.43363	4.09529
1	-1.4236	GO:1905897	M1	1	0	GO Biological Processes	19	regulation of response to endoplasmic reticulum stress	19_GO:0050896 response to stimulus	-1.4236	3.17465	2.4634	24367	86	357	4	1.12045	0.557077	4779|10961|55829|153090	NFE2L1|ERP29|SELENOS|DAB2IP	0	0	115	1	1	-1.4236	3.17465
1	-1.42326	GO:0016853	M1	1	0	GO Molecular Functions	21	isomerase activity		-1.42326	2.43768	2.28006	24367	168	357	6	1.68067	0.680341	2954|3329|3422|10007|10961|112849	GSTZ1|HSPD1|IDI1|GNPDA1|ERP29|L3HYPDH	0	0	116	1	1	-1.42326	3.86349
1	-1.36995	GO:0016860	M1	1	0	GO Molecular Functions	21	intramolecular oxidoreductase activity		-1.36995	3.86349	2.54469	24367	53	357	3	0.840336	0.483125	3422|10007|10961	IDI1|GNPDA1|ERP29	0	0	116	0	0	-1.42326	3.86349
1	-1.41189	GO:0061912	M1	1	0	GO Biological Processes	19	selective autophagy	19_GO:0008152 metabolic process	-1.41189	4.01499	2.62818	24367	51	357	3	0.840336	0.483125	9776|10241|51368	ATG13|CALCOCO2|TEX264	0	0	117	1	1	-1.41189	4.01499
1	-1.40801	GO:0008013	M1	1	0	GO Molecular Functions	21	beta-catenin binding		-1.40801	3.13816	2.43615	24367	87	357	4	1.12045	0.557077	1855|6925|9070|10076	DVL1|TCF4|ASH2L|PTPRU	0	0	118	1	1	-1.40801	3.13816
1	-1.39212	GO:1902749	M1	1	0	GO Biological Processes	19	regulation of cell cycle G2/M phase transition	19_GO:0050789 regulation of biological process	-1.39212	2.21196	2.18162	24367	216	357	7	1.96078	0.733805	5719|5720|5889|7531|9555|9738|55125	PSMD13|PSME1|RAD51C|YWHAE|MACROH2A1|CCP110|CEP192	0	0	119	1	1	-1.39212	2.21196
1	-1.3268	GO:0044839	M1	1	0	GO Biological Processes	19	cell cycle G2/M phase transition	19_GO:0009987 cellular process	-1.3268	2.0149	2.04865	24367	271	357	8	2.2409	0.783349	2029|5719|5720|5889|7531|9555|9738|55125	ENSA|PSMD13|PSME1|RAD51C|YWHAE|MACROH2A1|CCP110|CEP192	0	0	119	0	0	-1.39212	2.21196
1	-1.38276	GO:0060322	M1	1	0	GO Biological Processes	19	head development	19_GO:0032502 developmental process	-1.38276	1.56708	1.96802	24367	784	357	18	5.04202	1.15807	347|567|664|1500|2260|3213|3590|4851|5019|7026|7484|7531|7763|54806|81565|84678|85458|153090	APOD|B2M|BNIP3|CTNND1|FGFR1|HOXB3|IL11RA|NOTCH1|OXCT1|NR2F2|WNT9B|YWHAE|ZFAND5|AHI1|NDEL1|KDM2B|DIXDC1|DAB2IP	0	0	120	1	1	-1.38276	3.00022
1	-1.34794	GO:0030901	M1	1	0	GO Biological Processes	19	midbrain development	19_GO:0032502 developmental process	-1.34794	3.00022	2.33098	24367	91	357	4	1.12045	0.557077	2260|7484|7531|84678	FGFR1|WNT9B|YWHAE|KDM2B	0	0	120	0	0	-1.38276	3.00022
1	-1.33384	GO:0019955	M1	1	0	GO Molecular Functions	21	cytokine binding		-1.33384	2.56597	2.20815	24367	133	357	5	1.40056	0.621948	1438|3590|3953|4054|7850	CSF2RA|IL11RA|LEPR|LTBP3|IL1R2	0	0	121	1	1	-1.33384	2.56597
