# Supplementary material for: Systematic Analyses of the Differentially Expressed Alternative Splicing Events in Gastric Cancer and Its Clinical Significance
Source: Front Genet. 2020 Nov 17;11:522831. doi: 10.3389/fgene.2020.522831 (PMC7705250; doi:10.3389/fgene.2020.522831)
Supplement: Supplementary file 9 [file Table_5.XLSX]

## Sheet: Clinic_CoxReg_STAD
Supplementary Table S6: Univariate analyses of clinicopathological features for OS and DFS.
Characteristics	Categories	Overall survival					Disease-freesurvival
		Hazard Ratio	CI95	P Value	AUC		Hazard Ratio	CI95	P Value	AUC
Age	<60 / ≧60	1.94	1.05 - 3.58	0.034	0.5643		1.32	0.48 - 3.68	0.59	0.5113
Family history	Yes / No	0.8	0.25 - 2.58	0.709	0.5123		0.63	0.2 - 2.04	0.441	0.5041
Local invasion	T1 / T2-T3-T4	1.04	0.77 - 1.39	0.812	0.4862		2.68387e+07	0 - Inf	0.995	0.5292
Lymph node metastasis	N0 / N1-N2-N3	1.87	1.01 - 3.44	0.046	0.5645		1.31	1.03 - 1.66	0.028	0.5923
Reflux history	Yes / No	0.74	0.28 - 1.9	0.525	0.5254		0.56	0.2 - 1.6	0.279	0.5399
Residual tumor	Yes / No	0.96	0.23 - 3.97	0.958	0.4947		2.55	0.91 - 7.11	0.074	0.5243
Sex	Male / Female	0.69	0.4 - 1.19	0.182	0.541		0.42	0.22 - 0.82	0.011	0.6
TNM stage	I / II-III	1.47	1.02 - 2.13	0.039	0.5608		2	0.85 - 4.71	0.113	0.5468
Model OS		3.24	2.41 - 4.37	0	0.8165
Model DFS							13.37	6.98 - 25.59	0	0.8847
