# Supplementary material for: Systematic Analyses of the Differentially Expressed Alternative Splicing Events in Gastric Cancer and Its Clinical Significance
Source: Front Genet. 2020 Nov 17;11:522831. doi: 10.3389/fgene.2020.522831 (PMC7705250; doi:10.3389/fgene.2020.522831)
Supplement: Supplementary file 11 [file Table_7.XLSX]

## Sheet: DEAS
Supplementary Table S8： The detailed information of the detected differently expressed SF.
Symbol	logFC	AveExpr	t	P.Value	adj.P.Val	B	Change
HNRNPA2B1	0.586533	15.2275	7.27322	7.9955e-12	1.47546e-10	16.374	Up
NOVA1	-1.56616	8.17152	-6.86728	8.25874e-11	1.22062e-09	14.0975	Down
TARDBP	0.452603	12.259	6.66266	2.60213e-10	3.44667e-09	12.9802	Up
PTBP1	0.565919	14.4852	6.62946	3.12877e-10	4.0724e-09	12.8009	Up
HNRNPU	0.45715	14.4336	6.53319	5.32195e-10	6.6521e-09	12.2843	Up
HNRNPM	0.397835	13.3622	6.46195	7.86117e-10	9.4334e-09	11.9051	Up
SFPQ	0.357955	13.8253	5.61568	6.56299e-08	5.03679e-07	7.61717	Up
ESRP1	1.32823	12.7699	5.51401	1.0864e-07	7.96802e-07	7.13065	Up
PCBP1	-0.422067	13.5266	-5.49884	1.17067e-07	8.52527e-07	7.05857	Down
TIA1	0.62092	11.8833	5.30941	2.93912e-07	1.97058e-06	6.17141	Up
FUS	0.419972	13.61	5.18299	5.36592e-07	3.40586e-06	5.59226	Up
ELAVL4	-0.712724	6.97177	-4.85657	2.42111e-06	1.32855e-05	4.14655	Down
SYNCRIP	0.391114	13.3248	4.53565	9.93964e-06	4.72859e-05	2.79762	Up
HNRNPF	0.421496	13.9696	4.45397	1.40792e-05	6.48002e-05	2.46616	Up
RBM25	0.495584	13.1221	4.306	2.61416e-05	0.000112968	1.87826	Up
ELAVL3	-0.427417	6.45525	-4.29428	2.74366e-05	0.000117834	1.8324	Down
DAZAP1	0.317744	12.8415	4.29107	2.78018e-05	0.000119297	1.81986	Up
RBFOX2	-0.501594	12.3317	-4.27788	2.93521e-05	0.000124961	1.7684	Down
SF3B1	0.352088	14.0005	4.12298	5.49989e-05	0.000219187	1.17396	Up
ELAVL1	0.267104	12.327	4.07401	6.68325e-05	0.000261606	0.989883	Up
ZRANB2	0.397011	11.8993	4.0023	8.86301e-05	0.000337576	0.723616	Up
QKI	-0.629676	11.8415	-3.80905	0.000186079	0.000654595	0.0262554	Down
KHDRBS1	0.211755	13.1553	3.54514	0.000489674	0.00154924	-0.877755	Up
HNRNPA3	0.298444	13.792	3.36912	0.000906348	0.00267344	-1.44894	Up
MBNL1	-0.356072	13.4247	-3.32287	0.00106123	0.00308233	-1.5947	Down
KHSRP	0.298505	13.7951	3.25472	0.00133493	0.0037822	-1.80624	Up
FMR1	0.321496	11.5118	3.20248	0.00158773	0.00440324	-1.96574	Up
HNRNPA0	-0.278319	13.2596	-3.10493	0.00218229	0.00582779	-2.25733	Down
SRRM1	0.298123	13.0575	2.9809	0.00323445	0.00825158	-2.61623	Up
HNRNPA1	0.271741	15.0034	2.95752	0.00347871	0.00878064	-2.68239	Up
HNRNPH1	0.261672	13.3472	2.95429	0.00351369	0.00886093	-2.69148	Up
KHDRBS2	-0.232646	6.29598	-2.80522	0.00552988	0.0131553	-3.10166	Down
ESRP2	0.612582	11.826	2.65739	0.00851773	0.0191652	-3.489	Up
PTBP2	-0.38644	10.1136	-2.48901	0.0136344	0.0289477	-3.90639	Down
HNRNPD	0.213777	13.7003	2.47976	0.0139821	0.0295856	-3.92858	Up
RBMX	0.157208	13.3375	2.27569	0.0239355	0.04718	-4.39825	Up
