# Supplementary material for: Systematic Analyses of the Differentially Expressed Alternative Splicing Events in Gastric Cancer and Its Clinical Significance
Source: Front Genet. 2020 Nov 17;11:522831. doi: 10.3389/fgene.2020.522831 (PMC7705250; doi:10.3389/fgene.2020.522831)
Supplement: Supplementary file 12 [file Table_8.XLSX]

## Sheet: Correlation_OS
Supplementary Table S8 Correlation between OS-related DEAS and SFs
Symbols	AA〇RPS21〇ID〇060075	AP〇SLC20A2〇ID〇083730	ES〇MBNL2〇ID〇026144	AT〇MRPL30〇ID〇054687	AD〇PUM1〇ID〇001443	ES〇DMKN〇ID〇049143	ES〇NSFL1C〇ID〇058501	ES〇NAIP〇ID〇072436	ES〇ABI1〇ID〇011051	AP〇PTAFR〇ID〇001375	ES〇MED15〇ID〇061169	AT〇MCF2L〇ID〇026328	HNRNPA2B1	NOVA1	TARDBP	PTBP1	HNRNPU	HNRNPM	SFPQ	ESRP1	PCBP1	TIA1	FUS	ELAVL4	SYNCRIP	HNRNPF	RBM25	ELAVL3	DAZAP1	RBFOX2	SF3B1	ELAVL1	ZRANB2	QKI	KHDRBS1	HNRNPA3	MBNL1	KHSRP	FMR1	HNRNPA0	SRRM1	HNRNPA1	HNRNPH1	KHDRBS2	ESRP2	PTBP2	HNRNPD	RBMX
AA〇RPS21〇ID〇060075	1	0.0308715	0.334514	-0.107164	-0.0302093	-0.00626817	-0.240494	0.125523	0.14054	0.0274807	0.0505642	0.0869232	0.201011	-0.399293	0.270323	0.260788	0.174948	0.20856	0.284071	0.297043	-0.00421216	0.241076	0.0481968	-0.270926	0.186948	0.188624	0.13304	-0.325808	0.173645	-0.112182	0.273731	0.00347212	0.144548	-0.349314	0.124467	0.0347005	-0.208387	0.194112	0.146809	-0.181026	0.16264	0.0546053	0.291991	-0.300235	0.267105	-0.162649	0.0960331	0.113051
AP〇SLC20A2〇ID〇083730	0.0308715	1	-0.153669	0.0930583	0.0141413	-0.0458013	0.0930839	0.0641721	0.161041	0.129992	0.0644032	0.0779463	-0.209907	0.0525774	-0.141312	-0.024829	-0.172027	-0.186339	-0.106056	0.0883839	0.0791572	-0.102633	-0.144416	-0.0551834	-0.164282	-0.119188	-0.12341	0.0960784	-0.087086	0.159515	-0.0514319	-0.184578	-0.122984	0.134296	-0.180625	-0.150423	-0.0538753	-0.0673299	-0.0270317	-0.0073621	-0.140178	-0.209466	-0.201219	0.080124	0.141251	-0.0856727	-0.234675	-0.206704
ES〇MBNL2〇ID〇026144	0.334514	-0.153669	1	-0.204265	-0.177801	-0.0148927	-0.33054	-0.0521593	-0.00467944	-0.157249	0.107327	0.131182	0.431485	-0.483827	0.4964	0.393269	0.302405	0.294429	0.37988	0.510451	0.0737643	0.139879	0.225765	-0.2741	0.301078	0.311239	0.15015	-0.326961	0.233895	-0.453628	0.18243	0.256715	0.164087	-0.5792	0.368713	0.219043	-0.455541	0.304676	0.165463	0.00893247	0.228556	0.290433	0.294628	-0.328726	0.446172	-0.189591	0.349945	0.465669
AT〇MRPL30〇ID〇054687	-0.107164	0.0930583	-0.204265	1	0.111223	0.00095334	0.206919	-0.030809	-0.0951672	0.0545321	-0.00450671	-0.00621451	-0.315147	0.287594	-0.153186	-0.206715	-0.273176	-0.227307	-0.17558	-0.180553	0.0307139	-0.21426	-0.252491	0.126719	-0.125743	-0.12281	-0.0898822	0.050094	-0.113602	0.073623	-0.210634	-0.161592	-0.143921	0.171909	-0.103131	-0.26331	0.0557733	-0.155016	-0.349999	-0.120133	-0.224679	-0.0785326	-0.158999	0.176889	-0.101331	0.0830192	-0.227207	-0.185178
AD〇PUM1〇ID〇001443	-0.0302093	0.0141413	-0.177801	0.111223	1	0.0181448	0.0789632	0.111569	0.188717	0.181539	0.063477	-0.0758597	-0.164278	0.291643	-0.143736	-0.20755	-0.123156	-0.171643	-0.11012	-0.0815396	-0.0970835	0.0221326	-0.0821087	0.0995303	-0.0585634	-0.264358	-0.00190511	0.0251055	-0.275399	0.147866	-0.0429155	-0.17458	-0.063788	0.16265	-0.224486	-0.146232	0.0814857	-0.22286	-0.0114474	-0.0623658	-0.0877788	-0.228468	-0.149274	0.0858741	-0.0820068	0.0978848	-0.147525	-0.196786
ES〇DMKN〇ID〇049143	-0.00626817	-0.0458013	-0.0148927	0.00095334	0.0181448	1	0.00827982	-0.00121129	0.0747075	-0.127201	-0.0867699	-0.0672438	0.0697592	0.0851602	0.0444706	-0.122185	-0.012291	0.00282126	0.0430284	-0.116007	-0.178031	0.236295	-0.0162521	0.144202	0.0794007	-0.0890614	0.181982	0.0477783	0.0106549	0.0120012	-0.021938	0.0608906	0.2229	0.0249064	0.0481909	0.0577283	0.103448	0.0223731	0.137948	-0.0105199	0.133292	0.088193	0.110218	0.058174	-0.237603	0.158313	0.0589258	0.0701583
ES〇NSFL1C〇ID〇058501	-0.240494	0.0930839	-0.33054	0.206919	0.0789632	0.00827982	1	0.0842788	-0.0516966	0.0275782	0.0942337	0.0343549	-0.316299	0.465774	-0.242274	-0.35034	-0.261541	-0.244457	-0.297737	-0.288654	-0.149415	-0.0465456	-0.202	0.201259	-0.0957957	-0.222716	-0.0945917	0.301886	-0.189154	0.355143	-0.196008	-0.116496	-0.0743244	0.492954	-0.070287	-0.0531762	0.265279	-0.167874	-0.254576	0.0090643	-0.128909	-0.087772	-0.103315	0.324013	-0.307009	0.397704	-0.199599	-0.188999
ES〇NAIP〇ID〇072436	0.125523	0.0641721	-0.0521593	-0.030809	0.111569	-0.00121129	0.0842788	1	0.0828515	0.0872796	0.132235	0.0755482	-0.12692	-0.0151398	-0.159153	-0.0705078	-0.0539255	-0.090767	-0.149403	-0.0812642	-0.00915017	-0.0180442	-0.0955018	-0.0322488	-0.136528	-0.0528796	-0.111405	-0.0606801	-0.12317	0.136886	0.0448451	-0.140197	-0.126226	0.171384	-0.116508	-0.0218924	0.0307377	-0.102624	0.0128004	-0.0390701	-0.120021	-0.125465	0.0130669	-0.0519104	-0.124778	-0.0540527	-0.154171	-0.116761
ES〇ABI1〇ID〇011051	0.14054	0.161041	-0.00467944	-0.0951672	0.188717	0.0747075	-0.0516966	0.0828515	1	0.0719687	0.148624	0.0305175	-0.0403326	-0.153162	0.00458367	-0.000263654	-0.0644484	-0.0618256	-0.0745627	0.11339	-0.0955039	-0.152405	-0.103449	-0.0454846	0.0518824	0.0126814	0.0211854	0.123609	-0.0541268	-0.066929	0.0129125	-0.156789	-0.0625559	0.0122514	-0.183674	-0.0957787	0.0480485	-0.0813891	0.0644157	-0.146475	-0.0410973	-0.166908	-0.0849404	-0.0100072	0.144999	-0.112261	-0.053924	-0.129496
AP〇PTAFR〇ID〇001375	0.0274807	0.129992	-0.157249	0.0545321	0.181539	-0.127201	0.0275782	0.0872796	0.0719687	1	-0.0196915	-0.0932561	-0.320013	0.0806062	-0.183896	-0.207734	-0.301054	-0.267008	-0.24877	0.0969202	0.0057663	-0.168994	-0.22005	-0.0964003	-0.205613	-0.0723909	-0.185012	-0.068817	-0.266457	0.200256	-0.0492024	-0.255889	-0.147828	0.0419152	-0.17895	-0.301357	0.052628	-0.265793	-0.142213	-0.101876	-0.208666	-0.244394	-0.166763	0.0253063	0.122634	0.0166921	-0.275559	-0.188969
ES〇MED15〇ID〇061169	0.0505642	0.0644032	0.107327	-0.00450671	0.063477	-0.0867699	0.0942337	0.132235	0.148624	-0.0196915	1	0.2933	0.0378254	-0.0137324	0.171649	-0.094944	-0.0839959	-0.164673	-0.113023	0.148988	-0.233081	0.0952305	-0.0516265	0.0801848	0.0616971	0.126703	0.0803562	0.119076	-0.246543	-0.11138	0.139358	-0.0282	0.122508	0.0151871	-0.0674369	0.00343791	0.0578322	-0.194491	0.0877152	-0.198558	-0.108432	-0.105452	-0.0898816	0.0332944	0.0407857	0.0889219	-0.0223111	0.0805475
AT〇MCF2L〇ID〇026328	0.0869232	0.0779463	0.131182	-0.00621451	-0.0758597	-0.0672438	0.0343549	0.0755482	0.0305175	-0.0932561	0.2933	1	0.0774196	0.00938733	0.16064	-0.0104339	-0.0381057	-0.123371	0.0270294	0.0874856	-0.111401	0.110641	-0.0462677	0.0802119	0.086173	0.039875	-0.0498327	0.148902	-0.116503	-0.11292	0.108284	0.00185602	0.0877592	0.00285303	0.00643294	0.0113082	-0.195747	-0.15318	0.0741219	-0.134424	-0.159155	-0.0795476	0.0823787	0.0841527	0.0603955	0.0227685	-0.0139835	0.177694
HNRNPA2B1	0.201011	-0.209907	0.431485	-0.315147	-0.164278	0.0697592	-0.316299	-0.12692	-0.0403326	-0.320013	0.0378254	0.0774196	1	-0.469275	0.65817	0.443937	0.646403	0.623356	0.603187	0.276399	-0.0131054	0.375746	0.526155	-0.264443	0.552992	0.337872	0.548274	-0.226111	0.491969	-0.472184	0.231794	0.491105	0.515424	-0.491247	0.500021	0.6336	-0.168845	0.358526	0.347862	0.103575	0.545306	0.562472	0.435612	-0.329819	0.178946	-0.00631283	0.723665	0.560769
NOVA1	-0.399293	0.0525774	-0.483827	0.287594	0.291643	0.0851602	0.465774	-0.0151398	-0.153162	0.0806062	-0.0137324	0.00938733	-0.469275	1	-0.419545	-0.647657	-0.419271	-0.429412	-0.445616	-0.474134	-0.292601	0.0572159	-0.228792	0.547741	-0.283604	-0.607572	-0.0681042	0.477026	-0.475467	0.479977	-0.225486	-0.239297	-0.040939	0.561204	-0.399626	-0.259381	0.282069	-0.395855	-0.254635	-0.0517142	-0.13766	-0.329663	-0.22614	0.639127	-0.460125	0.569013	-0.354361	-0.440069
TARDBP	0.270323	-0.141312	0.4964	-0.153186	-0.143736	0.0444706	-0.242274	-0.159153	0.00458367	-0.183896	0.171649	0.16064	0.65817	-0.419545	1	0.265078	0.451315	0.4517	0.537493	0.366122	-0.109459	0.401454	0.283818	-0.298765	0.610389	0.324289	0.574694	-0.265207	0.249903	-0.363025	0.369964	0.347125	0.511558	-0.46636	0.47386	0.52283	-0.18662	0.231575	0.341789	-0.130041	0.41943	0.388489	0.414185	-0.312985	0.174313	0.0426189	0.451187	0.49551
PTBP1	0.260788	-0.024829	0.393269	-0.206715	-0.20755	-0.122185	-0.35034	-0.0705078	-0.000263654	-0.207734	-0.094944	-0.0104339	0.443937	-0.647657	0.265078	1	0.618919	0.611139	0.648236	0.311348	0.471087	-0.218088	0.447107	-0.353768	0.227606	0.53065	-0.0586233	-0.35603	0.681843	-0.480834	0.0606612	0.441012	-0.161447	-0.486485	0.527973	0.243832	-0.296026	0.673519	0.0370685	0.333339	0.163369	0.458378	0.121308	-0.456504	0.424187	-0.55915	0.469766	0.439488
HNRNPU	0.174948	-0.172027	0.302405	-0.273176	-0.123156	-0.012291	-0.261541	-0.0539255	-0.0644484	-0.301054	-0.0839959	-0.0381057	0.646403	-0.419271	0.451315	0.618919	1	0.672425	0.702715	0.0857132	0.186411	0.239943	0.529452	-0.246556	0.495017	0.409175	0.276874	-0.224922	0.482539	-0.228415	0.427771	0.483949	0.215068	-0.348386	0.473725	0.597316	-0.00893267	0.521032	0.321592	0.181256	0.495413	0.567179	0.353767	-0.276156	0.131461	-0.167468	0.48663	0.440988
HNRNPM	0.20856	-0.186339	0.294429	-0.227307	-0.171643	0.00282126	-0.244457	-0.090767	-0.0618256	-0.267008	-0.164673	-0.123371	0.623356	-0.429412	0.4517	0.611139	0.672425	1	0.58478	0.116059	0.122615	0.0652047	0.440706	-0.251882	0.405908	0.437965	0.357279	-0.238459	0.590599	-0.306191	0.10649	0.613841	0.17038	-0.37188	0.516546	0.522636	-0.0578751	0.597622	0.121103	0.235771	0.397447	0.594214	0.296405	-0.307514	0.152471	-0.202897	0.531451	0.443951
SFPQ	0.284071	-0.106056	0.37988	-0.17558	-0.11012	0.0430284	-0.297737	-0.149403	-0.0745627	-0.24877	-0.113023	0.0270294	0.603187	-0.445616	0.537493	0.648236	0.702715	0.58478	1	0.142912	0.298009	0.216538	0.503939	-0.239992	0.409444	0.310232	0.338208	-0.26072	0.493979	-0.377004	0.331883	0.384678	0.313628	-0.485573	0.520996	0.451878	-0.132816	0.477655	0.132708	0.219643	0.507505	0.490286	0.416207	-0.273325	0.132592	-0.108537	0.573591	0.537599
ESRP1	0.297043	0.0883839	0.510451	-0.180553	-0.0815396	-0.116007	-0.288654	-0.0812642	0.11339	0.0969202	0.148988	0.0874856	0.276399	-0.474134	0.366122	0.311348	0.0857132	0.116059	0.142912	1	-0.0505336	0.0420139	0.0347183	-0.287619	0.214357	0.367378	0.116984	-0.376495	0.139585	-0.392231	0.0826097	0.0482015	0.0121464	-0.43151	0.173766	-0.0272831	-0.406922	0.144637	0.137629	-0.151226	-0.00738985	0.105567	0.0379561	-0.407479	0.671845	-0.301552	0.109677	0.231121
PCBP1	-0.00421216	0.0791572	0.0737643	0.0307139	-0.0970835	-0.178031	-0.149415	-0.00915017	-0.0955039	0.0057663	-0.233081	-0.111401	-0.0131054	-0.292601	-0.109459	0.471087	0.186411	0.122615	0.298009	-0.0505336	1	-0.364323	0.236018	-0.195416	-0.214866	0.263316	-0.431774	-0.355474	0.353916	-0.137189	-0.0571718	0.127281	-0.449091	-0.198078	0.304983	-0.0483295	-0.108287	0.30538	-0.248814	0.319738	-0.0643618	0.0982645	-0.138946	-0.270683	0.118153	-0.409711	0.215818	0.0973256
TIA1	0.241076	-0.102633	0.139879	-0.21426	0.0221326	0.236295	-0.0465456	-0.0180442	-0.152405	-0.168994	0.0952305	0.110641	0.375746	0.0572159	0.401454	-0.218088	0.239943	0.0652047	0.216538	0.0420139	-0.364323	1	0.0730976	-0.0192227	0.359551	-0.116515	0.571212	0.0492403	-0.115313	0.0755845	0.528064	0.0807168	0.743559	-0.0749327	0.0402936	0.419842	0.124358	-0.118325	0.354902	-0.284932	0.499845	0.205494	0.576025	0.0513613	-0.0811508	0.391536	0.135025	0.190864
FUS	0.0481968	-0.144416	0.225765	-0.252491	-0.0821087	-0.0162521	-0.202	-0.0955018	-0.103449	-0.22005	-0.0516265	-0.0462677	0.526155	-0.228792	0.283818	0.447107	0.529452	0.440706	0.503939	0.0347183	0.236018	0.0730976	1	-0.158845	0.198787	0.239743	0.20407	-0.120876	0.52608	-0.296448	-0.0146077	0.465959	0.13059	-0.249938	0.419174	0.382436	-0.132473	0.496098	-0.0314289	0.450656	0.24358	0.531893	0.211784	-0.183327	0.0430149	0.00221817	0.584232	0.424466
ELAVL4	-0.270926	-0.0551834	-0.2741	0.126719	0.0995303	0.144202	0.201259	-0.0322488	-0.0454846	-0.0964003	0.0801848	0.0802119	-0.264443	0.547741	-0.298765	-0.353768	-0.246556	-0.251882	-0.239992	-0.287619	-0.195416	-0.0192227	-0.158845	1	-0.109245	-0.243872	-0.105485	0.493632	-0.309011	0.233902	-0.178669	-0.0976162	-0.105142	0.350795	-0.182279	-0.153463	0.245502	-0.210229	-0.0865109	0.0209988	-0.0759791	-0.162827	-0.196224	0.368292	-0.348507	0.356533	-0.179772	-0.174193
SYNCRIP	0.186948	-0.164282	0.301078	-0.125743	-0.0585634	0.0794007	-0.0957957	-0.136528	0.0518824	-0.205613	0.0616971	0.086173	0.552992	-0.283604	0.610389	0.227606	0.495017	0.405908	0.409444	0.214357	-0.214866	0.359551	0.198787	-0.109245	1	0.306912	0.447464	-0.0805761	0.257994	-0.181219	0.334559	0.312645	0.475581	-0.231384	0.375998	0.544631	0.0595983	0.244118	0.434284	-0.0428616	0.407628	0.446012	0.393684	-0.217238	0.112993	0.0565137	0.376663	0.416999
HNRNPF	0.188624	-0.119188	0.311239	-0.12281	-0.264358	-0.0890614	-0.222716	-0.0528796	0.0126814	-0.0723909	0.126703	0.039875	0.337872	-0.607572	0.324289	0.53065	0.409175	0.437965	0.310232	0.367378	0.263316	-0.116515	0.239743	-0.243872	0.306912	1	-0.0431929	-0.288574	0.473256	-0.400994	0.0193064	0.413013	-0.0576179	-0.36644	0.564092	0.272237	-0.109017	0.473687	0.179434	0.248628	-0.0185443	0.498869	-0.0608843	-0.44935	0.22621	-0.404402	0.272915	0.535959
RBM25	0.13304	-0.12341	0.15015	-0.0898822	-0.00190511	0.181982	-0.0945917	-0.111405	0.0211854	-0.185012	0.0803562	-0.0498327	0.548274	-0.0681042	0.574694	-0.0586233	0.276874	0.357279	0.338208	0.116984	-0.431774	0.571212	0.20407	-0.105485	0.447464	-0.0431929	1	-0.00725912	0.150543	-0.184098	0.256356	0.151884	0.740475	-0.216948	0.048301	0.472673	0.00491894	0.025291	0.220777	-0.234235	0.64115	0.319722	0.452829	-0.0324363	0.0509572	0.343139	0.367045	0.213922
ELAVL3	-0.325808	0.0960784	-0.326961	0.050094	0.0251055	0.0477783	0.301886	-0.0606801	0.123609	-0.068817	0.119076	0.148902	-0.226111	0.477026	-0.265207	-0.35603	-0.224922	-0.238459	-0.26072	-0.376495	-0.355474	0.0492403	-0.120876	0.493632	-0.0805761	-0.288574	-0.00725912	1	-0.204114	0.165429	-0.208281	-0.0368292	0.107288	0.265862	-0.262301	-0.0748201	0.241957	-0.15545	-0.0639483	-0.0134364	-0.0130001	-0.116729	-0.107141	0.585026	-0.264272	0.393332	-0.164504	-0.185521
DAZAP1	0.173645	-0.087086	0.233895	-0.113602	-0.275399	0.0106549	-0.189154	-0.12317	-0.0541268	-0.266457	-0.246543	-0.116503	0.491969	-0.475467	0.249903	0.681843	0.482539	0.590599	0.493979	0.139585	0.353916	-0.115313	0.52608	-0.309011	0.257994	0.473256	0.150543	-0.204114	1	-0.395152	-0.183997	0.493161	0.013728	-0.396148	0.509234	0.373914	-0.196811	0.681929	-0.0301337	0.441864	0.275214	0.591961	0.149168	-0.313082	0.228807	-0.267467	0.568162	0.388212
RBFOX2	-0.112182	0.159515	-0.453628	0.073623	0.147866	0.0120012	0.355143	0.136886	-0.066929	0.200256	-0.11138	-0.11292	-0.472184	0.479977	-0.363025	-0.480834	-0.228415	-0.306191	-0.377004	-0.392231	-0.137189	0.0755845	-0.296448	0.233902	-0.181219	-0.400994	-0.184098	0.165429	-0.395152	1	0.0441073	-0.311712	-0.120387	0.580506	-0.259391	-0.100609	0.524233	-0.296447	-0.0188301	-0.0499332	-0.0766849	-0.32093	-0.051924	0.293515	-0.382269	0.39435	-0.377256	-0.431448
SF3B1	0.273731	-0.0514319	0.18243	-0.210634	-0.0429155	-0.021938	-0.196008	0.0448451	0.0129125	-0.0492024	0.139358	0.108284	0.231794	-0.225486	0.369964	0.0606612	0.427771	0.10649	0.331883	0.0826097	-0.0571718	0.528064	-0.0146077	-0.178669	0.334559	0.0193064	0.256356	-0.208281	-0.183997	0.0441073	1	-0.112625	0.406283	-0.0598135	-0.0278166	0.3113	0.211365	-0.203585	0.321375	-0.440459	0.413537	0.00370753	0.502727	-0.0760705	0.0855589	0.0198653	0.0348482	0.0725746
ELAVL1	0.00347212	-0.184578	0.256715	-0.161592	-0.17458	0.0608906	-0.116496	-0.140197	-0.156789	-0.255889	-0.0282	0.00185602	0.491105	-0.239297	0.347125	0.441012	0.483949	0.613841	0.384678	0.0482015	0.127281	0.0807168	0.465959	-0.0976162	0.312645	0.413013	0.151884	-0.0368292	0.493161	-0.311712	-0.112625	1	0.137105	-0.284431	0.587943	0.395266	-0.0788905	0.602653	0.165204	0.351085	0.203326	0.587123	0.131357	-0.247895	0.0324945	-0.0218685	0.498171	0.531727
ZRANB2	0.144548	-0.122984	0.164087	-0.143921	-0.063788	0.2229	-0.0743244	-0.126226	-0.0625559	-0.147828	0.122508	0.0877592	0.515424	-0.040939	0.511558	-0.161447	0.215068	0.17038	0.313628	0.0121464	-0.449091	0.743559	0.13059	-0.105142	0.475581	-0.0576179	0.740475	0.107288	0.013728	-0.120387	0.406283	0.137105	1	-0.165077	0.0815878	0.518451	0.121785	-0.0866916	0.34906	-0.223195	0.577509	0.332212	0.534463	0.0597099	-0.0577357	0.45666	0.324147	0.330058
QKI	-0.349314	0.134296	-0.5792	0.171909	0.16265	0.0249064	0.492954	0.171384	0.0122514	0.0419152	0.0151871	0.00285303	-0.491247	0.561204	-0.46636	-0.486485	-0.348386	-0.37188	-0.485573	-0.43151	-0.198078	-0.0749327	-0.249938	0.350795	-0.231384	-0.36644	-0.216948	0.265862	-0.396148	0.580506	-0.0598135	-0.284431	-0.165077	1	-0.33489	-0.145546	0.530221	-0.345712	-0.0642764	-0.0756612	-0.205411	-0.341399	-0.165996	0.386956	-0.479889	0.265221	-0.418889	-0.484326
KHDRBS1	0.124467	-0.180625	0.368713	-0.103131	-0.224486	0.0481909	-0.070287	-0.116508	-0.183674	-0.17895	-0.0674369	0.00643294	0.500021	-0.399626	0.47386	0.527973	0.473725	0.516546	0.520996	0.173766	0.304983	0.0402936	0.419174	-0.182279	0.375998	0.564092	0.048301	-0.262301	0.509234	-0.259391	-0.0278166	0.587943	0.0815878	-0.33489	1	0.452581	-0.0793349	0.601405	0.103525	0.444171	0.191474	0.654277	0.196806	-0.347215	0.0256563	-0.0806233	0.586463	0.696336
HNRNPA3	0.0347005	-0.150423	0.219043	-0.26331	-0.146232	0.0577283	-0.0531762	-0.0218924	-0.0957787	-0.301357	0.00343791	0.0113082	0.6336	-0.259381	0.52283	0.243832	0.597316	0.522636	0.451878	-0.0272831	-0.0483295	0.419842	0.382436	-0.153463	0.544631	0.272237	0.472673	-0.0748201	0.373914	-0.100609	0.3113	0.395266	0.518451	-0.145546	0.452581	1	0.0640552	0.324406	0.337129	0.213752	0.54402	0.562695	0.407361	-0.201379	-0.0360481	0.134568	0.557661	0.479488
MBNL1	-0.208387	-0.0538753	-0.455541	0.0557733	0.0814857	0.103448	0.265279	0.0307377	0.0480485	0.052628	0.0578322	-0.195747	-0.168845	0.282069	-0.18662	-0.296026	-0.00893267	-0.0578751	-0.132816	-0.406922	-0.108287	0.124358	-0.132473	0.245502	0.0595983	-0.109017	0.00491894	0.241957	-0.196811	0.524233	0.211365	-0.0788905	0.121785	0.530221	-0.0793349	0.0640552	1	-0.197494	0.0974841	-0.0818292	0.213805	-0.0193561	0.196115	0.367664	-0.443252	0.388541	-0.0942265	-0.207856
KHSRP	0.194112	-0.0673299	0.304676	-0.155016	-0.22286	0.0223731	-0.167874	-0.102624	-0.0813891	-0.265793	-0.194491	-0.15318	0.358526	-0.395855	0.231575	0.673519	0.521032	0.597622	0.477655	0.144637	0.30538	-0.118325	0.496098	-0.210229	0.244118	0.473687	0.025291	-0.15545	0.681929	-0.296447	-0.203585	0.602653	-0.0866916	-0.345712	0.601405	0.324406	-0.197494	1	0.0662837	0.492253	0.172649	0.576076	0.0606084	-0.34612	0.198993	-0.222403	0.464534	0.441634
FMR1	0.146809	-0.0270317	0.165463	-0.349999	-0.0114474	0.137948	-0.254576	0.0128004	0.0644157	-0.142213	0.0877152	0.0741219	0.347862	-0.254635	0.341789	0.0370685	0.321592	0.121103	0.132708	0.137629	-0.248814	0.354902	-0.0314289	-0.0865109	0.434284	0.179434	0.220777	-0.0639483	-0.0301337	-0.0188301	0.321375	0.165204	0.34906	-0.0642764	0.103525	0.337129	0.0974841	0.0662837	1	-0.130136	0.205836	0.0301477	0.163379	-0.165652	0.056057	-0.0329527	0.0315632	0.22806
HNRNPA0	-0.181026	-0.0073621	0.00893247	-0.120133	-0.0623658	-0.0105199	0.0090643	-0.0390701	-0.146475	-0.101876	-0.198558	-0.134424	0.103575	-0.0517142	-0.130041	0.333339	0.181256	0.235771	0.219643	-0.151226	0.319738	-0.284932	0.450656	0.0209988	-0.0428616	0.248628	-0.234235	-0.0134364	0.441864	-0.0499332	-0.440459	0.351085	-0.223195	-0.0756612	0.444171	0.213752	-0.0818292	0.492253	-0.130136	1	-0.0919241	0.424368	-0.126722	-0.12634	-0.146409	-0.0862917	0.389971	0.347228
SRRM1	0.16264	-0.140178	0.228556	-0.224679	-0.0877788	0.133292	-0.128909	-0.120021	-0.0410973	-0.208666	-0.108432	-0.159155	0.545306	-0.13766	0.41943	0.163369	0.495413	0.397447	0.507505	-0.00738985	-0.0643618	0.499845	0.24358	-0.0759791	0.407628	-0.0185443	0.64115	-0.0130001	0.275214	-0.0766849	0.413537	0.203326	0.577509	-0.205411	0.191474	0.54402	0.213805	0.172649	0.205836	-0.0919241	1	0.401134	0.578291	0.000258662	0.0286379	0.264098	0.432319	0.164861
HNRNPA1	0.0546053	-0.209466	0.290433	-0.0785326	-0.228468	0.088193	-0.087772	-0.125465	-0.166908	-0.244394	-0.105452	-0.0795476	0.562472	-0.329663	0.388489	0.458378	0.567179	0.594214	0.490286	0.105567	0.0982645	0.205494	0.531893	-0.162827	0.446012	0.498869	0.319722	-0.116729	0.591961	-0.32093	0.00370753	0.587123	0.332212	-0.341399	0.654277	0.562695	-0.0193561	0.576076	0.0301477	0.424368	0.401134	1	0.349382	-0.225407	0.0596628	0.0110792	0.558794	0.670664
HNRNPH1	0.291991	-0.201219	0.294628	-0.158999	-0.149274	0.110218	-0.103315	0.0130669	-0.0849404	-0.166763	-0.0898816	0.0823787	0.435612	-0.22614	0.414185	0.121308	0.353767	0.296405	0.416207	0.0379561	-0.138946	0.576025	0.211784	-0.196224	0.393684	-0.0608843	0.452829	-0.107141	0.149168	-0.051924	0.502727	0.131357	0.534463	-0.165996	0.196806	0.407361	0.196115	0.0606084	0.163379	-0.126722	0.578291	0.349382	1	-0.021867	0.0209219	0.199023	0.318481	0.259045
KHDRBS2	-0.300235	0.080124	-0.328726	0.176889	0.0858741	0.058174	0.324013	-0.0519104	-0.0100072	0.0253063	0.0332944	0.0841527	-0.329819	0.639127	-0.312985	-0.456504	-0.276156	-0.307514	-0.273325	-0.407479	-0.270683	0.0513613	-0.183327	0.368292	-0.217238	-0.44935	-0.0324363	0.585026	-0.313082	0.293515	-0.0760705	-0.247895	0.0597099	0.386956	-0.347215	-0.201379	0.367664	-0.34612	-0.165652	-0.12634	0.000258662	-0.225407	-0.021867	1	-0.348514	0.37547	-0.302874	-0.280177
ESRP2	0.267105	0.141251	0.446172	-0.101331	-0.0820068	-0.237603	-0.307009	-0.124778	0.144999	0.122634	0.0407857	0.0603955	0.178946	-0.460125	0.174313	0.424187	0.131461	0.152471	0.132592	0.671845	0.118153	-0.0811508	0.0430149	-0.348507	0.112993	0.22621	0.0509572	-0.264272	0.228807	-0.382269	0.0855589	0.0324945	-0.0577357	-0.479889	0.0256563	-0.0360481	-0.443252	0.198993	0.056057	-0.146409	0.0286379	0.0596628	0.0209219	-0.348514	1	-0.383135	0.0656301	0.0775489
PTBP2	-0.162649	-0.0856727	-0.189591	0.0830192	0.0978848	0.158313	0.397704	-0.0540527	-0.112261	0.0166921	0.0889219	0.0227685	-0.00631283	0.569013	0.0426189	-0.55915	-0.167468	-0.202897	-0.108537	-0.301552	-0.409711	0.391536	0.00221817	0.356533	0.0565137	-0.404402	0.343139	0.393332	-0.267467	0.39435	0.0198653	-0.0218685	0.45666	0.265221	-0.0806233	0.134568	0.388541	-0.222403	-0.0329527	-0.0862917	0.264098	0.0110792	0.199023	0.37547	-0.383135	1	0.09025	-0.0746872
HNRNPD	0.0960331	-0.234675	0.349945	-0.227207	-0.147525	0.0589258	-0.199599	-0.154171	-0.053924	-0.275559	-0.0223111	-0.0139835	0.723665	-0.354361	0.451187	0.469766	0.48663	0.531451	0.573591	0.109677	0.215818	0.135025	0.584232	-0.179772	0.376663	0.272915	0.367045	-0.164504	0.568162	-0.377256	0.0348482	0.498171	0.324147	-0.418889	0.586463	0.557661	-0.0942265	0.464534	0.0315632	0.389971	0.432319	0.558794	0.318481	-0.302874	0.0656301	0.09025	1	0.539257
RBMX	0.113051	-0.206704	0.465669	-0.185178	-0.196786	0.0701583	-0.188999	-0.116761	-0.129496	-0.188969	0.0805475	0.177694	0.560769	-0.440069	0.49551	0.439488	0.440988	0.443951	0.537599	0.231121	0.0973256	0.190864	0.424466	-0.174193	0.416999	0.535959	0.213922	-0.185521	0.388212	-0.431448	0.0725746	0.531727	0.330058	-0.484326	0.696336	0.479488	-0.207856	0.441634	0.22806	0.347228	0.164861	0.670664	0.259045	-0.280177	0.0775489	-0.0746872	0.539257	1

## Sheet: Correlation p.value_OS
Supplementary Table S8 Correlation p.value between OS-related DEAS and SFs
Symbols	AA〇RPS21〇ID〇060075	AP〇SLC20A2〇ID〇083730	ES〇MBNL2〇ID〇026144	AT〇MRPL30〇ID〇054687	AD〇PUM1〇ID〇001443	ES〇DMKN〇ID〇049143	ES〇NSFL1C〇ID〇058501	ES〇NAIP〇ID〇072436	ES〇ABI1〇ID〇011051	AP〇PTAFR〇ID〇001375	ES〇MED15〇ID〇061169	AT〇MCF2L〇ID〇026328	HNRNPA2B1	NOVA1	TARDBP	PTBP1	HNRNPU	HNRNPM	SFPQ	ESRP1	PCBP1	TIA1	FUS	ELAVL4	SYNCRIP	HNRNPF	RBM25	ELAVL3	DAZAP1	RBFOX2	SF3B1	ELAVL1	ZRANB2	QKI	KHDRBS1	HNRNPA3	MBNL1	KHSRP	FMR1	HNRNPA0	SRRM1	HNRNPA1	HNRNPH1	KHDRBS2	ESRP2	PTBP2	HNRNPD	RBMX
AA〇RPS21〇ID〇060075	1	0.0308715	0.334514	-0.107164	-0.0302093	-0.00626817	-0.240494	0.125523	0.14054	0.0274807	0.0505642	0.0869232	0.201011	-0.399293	0.270323	0.260788	0.174948	0.20856	0.284071	0.297043	-0.00421216	0.241076	0.0481968	-0.270926	0.186948	0.188624	0.13304	-0.325808	0.173645	-0.112182	0.273731	0.00347212	0.144548	-0.349314	0.124467	0.0347005	-0.208387	0.194112	0.146809	-0.181026	0.16264	0.0546053	0.291991	-0.300235	0.267105	-0.162649	0.0960331	0.113051
AP〇SLC20A2〇ID〇083730	0.0308715	1	-0.153669	0.0930583	0.0141413	-0.0458013	0.0930839	0.0641721	0.161041	0.129992	0.0644032	0.0779463	-0.209907	0.0525774	-0.141312	-0.024829	-0.172027	-0.186339	-0.106056	0.0883839	0.0791572	-0.102633	-0.144416	-0.0551834	-0.164282	-0.119188	-0.12341	0.0960784	-0.087086	0.159515	-0.0514319	-0.184578	-0.122984	0.134296	-0.180625	-0.150423	-0.0538753	-0.0673299	-0.0270317	-0.0073621	-0.140178	-0.209466	-0.201219	0.080124	0.141251	-0.0856727	-0.234675	-0.206704
ES〇MBNL2〇ID〇026144	0.334514	-0.153669	1	-0.204265	-0.177801	-0.0148927	-0.33054	-0.0521593	-0.00467944	-0.157249	0.107327	0.131182	0.431485	-0.483827	0.4964	0.393269	0.302405	0.294429	0.37988	0.510451	0.0737643	0.139879	0.225765	-0.2741	0.301078	0.311239	0.15015	-0.326961	0.233895	-0.453628	0.18243	0.256715	0.164087	-0.5792	0.368713	0.219043	-0.455541	0.304676	0.165463	0.00893247	0.228556	0.290433	0.294628	-0.328726	0.446172	-0.189591	0.349945	0.465669
AT〇MRPL30〇ID〇054687	-0.107164	0.0930583	-0.204265	1	0.111223	0.00095334	0.206919	-0.030809	-0.0951672	0.0545321	-0.00450671	-0.00621451	-0.315147	0.287594	-0.153186	-0.206715	-0.273176	-0.227307	-0.17558	-0.180553	0.0307139	-0.21426	-0.252491	0.126719	-0.125743	-0.12281	-0.0898822	0.050094	-0.113602	0.073623	-0.210634	-0.161592	-0.143921	0.171909	-0.103131	-0.26331	0.0557733	-0.155016	-0.349999	-0.120133	-0.224679	-0.0785326	-0.158999	0.176889	-0.101331	0.0830192	-0.227207	-0.185178
AD〇PUM1〇ID〇001443	-0.0302093	0.0141413	-0.177801	0.111223	1	0.0181448	0.0789632	0.111569	0.188717	0.181539	0.063477	-0.0758597	-0.164278	0.291643	-0.143736	-0.20755	-0.123156	-0.171643	-0.11012	-0.0815396	-0.0970835	0.0221326	-0.0821087	0.0995303	-0.0585634	-0.264358	-0.00190511	0.0251055	-0.275399	0.147866	-0.0429155	-0.17458	-0.063788	0.16265	-0.224486	-0.146232	0.0814857	-0.22286	-0.0114474	-0.0623658	-0.0877788	-0.228468	-0.149274	0.0858741	-0.0820068	0.0978848	-0.147525	-0.196786
ES〇DMKN〇ID〇049143	-0.00626817	-0.0458013	-0.0148927	0.00095334	0.0181448	1	0.00827982	-0.00121129	0.0747075	-0.127201	-0.0867699	-0.0672438	0.0697592	0.0851602	0.0444706	-0.122185	-0.012291	0.00282126	0.0430284	-0.116007	-0.178031	0.236295	-0.0162521	0.144202	0.0794007	-0.0890614	0.181982	0.0477783	0.0106549	0.0120012	-0.021938	0.0608906	0.2229	0.0249064	0.0481909	0.0577283	0.103448	0.0223731	0.137948	-0.0105199	0.133292	0.088193	0.110218	0.058174	-0.237603	0.158313	0.0589258	0.0701583
ES〇NSFL1C〇ID〇058501	-0.240494	0.0930839	-0.33054	0.206919	0.0789632	0.00827982	1	0.0842788	-0.0516966	0.0275782	0.0942337	0.0343549	-0.316299	0.465774	-0.242274	-0.35034	-0.261541	-0.244457	-0.297737	-0.288654	-0.149415	-0.0465456	-0.202	0.201259	-0.0957957	-0.222716	-0.0945917	0.301886	-0.189154	0.355143	-0.196008	-0.116496	-0.0743244	0.492954	-0.070287	-0.0531762	0.265279	-0.167874	-0.254576	0.0090643	-0.128909	-0.087772	-0.103315	0.324013	-0.307009	0.397704	-0.199599	-0.188999
ES〇NAIP〇ID〇072436	0.125523	0.0641721	-0.0521593	-0.030809	0.111569	-0.00121129	0.0842788	1	0.0828515	0.0872796	0.132235	0.0755482	-0.12692	-0.0151398	-0.159153	-0.0705078	-0.0539255	-0.090767	-0.149403	-0.0812642	-0.00915017	-0.0180442	-0.0955018	-0.0322488	-0.136528	-0.0528796	-0.111405	-0.0606801	-0.12317	0.136886	0.0448451	-0.140197	-0.126226	0.171384	-0.116508	-0.0218924	0.0307377	-0.102624	0.0128004	-0.0390701	-0.120021	-0.125465	0.0130669	-0.0519104	-0.124778	-0.0540527	-0.154171	-0.116761
ES〇ABI1〇ID〇011051	0.14054	0.161041	-0.00467944	-0.0951672	0.188717	0.0747075	-0.0516966	0.0828515	1	0.0719687	0.148624	0.0305175	-0.0403326	-0.153162	0.00458367	-0.000263654	-0.0644484	-0.0618256	-0.0745627	0.11339	-0.0955039	-0.152405	-0.103449	-0.0454846	0.0518824	0.0126814	0.0211854	0.123609	-0.0541268	-0.066929	0.0129125	-0.156789	-0.0625559	0.0122514	-0.183674	-0.0957787	0.0480485	-0.0813891	0.0644157	-0.146475	-0.0410973	-0.166908	-0.0849404	-0.0100072	0.144999	-0.112261	-0.053924	-0.129496
AP〇PTAFR〇ID〇001375	0.0274807	0.129992	-0.157249	0.0545321	0.181539	-0.127201	0.0275782	0.0872796	0.0719687	1	-0.0196915	-0.0932561	-0.320013	0.0806062	-0.183896	-0.207734	-0.301054	-0.267008	-0.24877	0.0969202	0.0057663	-0.168994	-0.22005	-0.0964003	-0.205613	-0.0723909	-0.185012	-0.068817	-0.266457	0.200256	-0.0492024	-0.255889	-0.147828	0.0419152	-0.17895	-0.301357	0.052628	-0.265793	-0.142213	-0.101876	-0.208666	-0.244394	-0.166763	0.0253063	0.122634	0.0166921	-0.275559	-0.188969
ES〇MED15〇ID〇061169	0.0505642	0.0644032	0.107327	-0.00450671	0.063477	-0.0867699	0.0942337	0.132235	0.148624	-0.0196915	1	0.2933	0.0378254	-0.0137324	0.171649	-0.094944	-0.0839959	-0.164673	-0.113023	0.148988	-0.233081	0.0952305	-0.0516265	0.0801848	0.0616971	0.126703	0.0803562	0.119076	-0.246543	-0.11138	0.139358	-0.0282	0.122508	0.0151871	-0.0674369	0.00343791	0.0578322	-0.194491	0.0877152	-0.198558	-0.108432	-0.105452	-0.0898816	0.0332944	0.0407857	0.0889219	-0.0223111	0.0805475
AT〇MCF2L〇ID〇026328	0.0869232	0.0779463	0.131182	-0.00621451	-0.0758597	-0.0672438	0.0343549	0.0755482	0.0305175	-0.0932561	0.2933	1	0.0774196	0.00938733	0.16064	-0.0104339	-0.0381057	-0.123371	0.0270294	0.0874856	-0.111401	0.110641	-0.0462677	0.0802119	0.086173	0.039875	-0.0498327	0.148902	-0.116503	-0.11292	0.108284	0.00185602	0.0877592	0.00285303	0.00643294	0.0113082	-0.195747	-0.15318	0.0741219	-0.134424	-0.159155	-0.0795476	0.0823787	0.0841527	0.0603955	0.0227685	-0.0139835	0.177694
HNRNPA2B1	0.201011	-0.209907	0.431485	-0.315147	-0.164278	0.0697592	-0.316299	-0.12692	-0.0403326	-0.320013	0.0378254	0.0774196	1	-0.469275	0.65817	0.443937	0.646403	0.623356	0.603187	0.276399	-0.0131054	0.375746	0.526155	-0.264443	0.552992	0.337872	0.548274	-0.226111	0.491969	-0.472184	0.231794	0.491105	0.515424	-0.491247	0.500021	0.6336	-0.168845	0.358526	0.347862	0.103575	0.545306	0.562472	0.435612	-0.329819	0.178946	-0.00631283	0.723665	0.560769
NOVA1	-0.399293	0.0525774	-0.483827	0.287594	0.291643	0.0851602	0.465774	-0.0151398	-0.153162	0.0806062	-0.0137324	0.00938733	-0.469275	1	-0.419545	-0.647657	-0.419271	-0.429412	-0.445616	-0.474134	-0.292601	0.0572159	-0.228792	0.547741	-0.283604	-0.607572	-0.0681042	0.477026	-0.475467	0.479977	-0.225486	-0.239297	-0.040939	0.561204	-0.399626	-0.259381	0.282069	-0.395855	-0.254635	-0.0517142	-0.13766	-0.329663	-0.22614	0.639127	-0.460125	0.569013	-0.354361	-0.440069
TARDBP	0.270323	-0.141312	0.4964	-0.153186	-0.143736	0.0444706	-0.242274	-0.159153	0.00458367	-0.183896	0.171649	0.16064	0.65817	-0.419545	1	0.265078	0.451315	0.4517	0.537493	0.366122	-0.109459	0.401454	0.283818	-0.298765	0.610389	0.324289	0.574694	-0.265207	0.249903	-0.363025	0.369964	0.347125	0.511558	-0.46636	0.47386	0.52283	-0.18662	0.231575	0.341789	-0.130041	0.41943	0.388489	0.414185	-0.312985	0.174313	0.0426189	0.451187	0.49551
PTBP1	0.260788	-0.024829	0.393269	-0.206715	-0.20755	-0.122185	-0.35034	-0.0705078	-0.000263654	-0.207734	-0.094944	-0.0104339	0.443937	-0.647657	0.265078	1	0.618919	0.611139	0.648236	0.311348	0.471087	-0.218088	0.447107	-0.353768	0.227606	0.53065	-0.0586233	-0.35603	0.681843	-0.480834	0.0606612	0.441012	-0.161447	-0.486485	0.527973	0.243832	-0.296026	0.673519	0.0370685	0.333339	0.163369	0.458378	0.121308	-0.456504	0.424187	-0.55915	0.469766	0.439488
HNRNPU	0.174948	-0.172027	0.302405	-0.273176	-0.123156	-0.012291	-0.261541	-0.0539255	-0.0644484	-0.301054	-0.0839959	-0.0381057	0.646403	-0.419271	0.451315	0.618919	1	0.672425	0.702715	0.0857132	0.186411	0.239943	0.529452	-0.246556	0.495017	0.409175	0.276874	-0.224922	0.482539	-0.228415	0.427771	0.483949	0.215068	-0.348386	0.473725	0.597316	-0.00893267	0.521032	0.321592	0.181256	0.495413	0.567179	0.353767	-0.276156	0.131461	-0.167468	0.48663	0.440988
HNRNPM	0.20856	-0.186339	0.294429	-0.227307	-0.171643	0.00282126	-0.244457	-0.090767	-0.0618256	-0.267008	-0.164673	-0.123371	0.623356	-0.429412	0.4517	0.611139	0.672425	1	0.58478	0.116059	0.122615	0.0652047	0.440706	-0.251882	0.405908	0.437965	0.357279	-0.238459	0.590599	-0.306191	0.10649	0.613841	0.17038	-0.37188	0.516546	0.522636	-0.0578751	0.597622	0.121103	0.235771	0.397447	0.594214	0.296405	-0.307514	0.152471	-0.202897	0.531451	0.443951
SFPQ	0.284071	-0.106056	0.37988	-0.17558	-0.11012	0.0430284	-0.297737	-0.149403	-0.0745627	-0.24877	-0.113023	0.0270294	0.603187	-0.445616	0.537493	0.648236	0.702715	0.58478	1	0.142912	0.298009	0.216538	0.503939	-0.239992	0.409444	0.310232	0.338208	-0.26072	0.493979	-0.377004	0.331883	0.384678	0.313628	-0.485573	0.520996	0.451878	-0.132816	0.477655	0.132708	0.219643	0.507505	0.490286	0.416207	-0.273325	0.132592	-0.108537	0.573591	0.537599
ESRP1	0.297043	0.0883839	0.510451	-0.180553	-0.0815396	-0.116007	-0.288654	-0.0812642	0.11339	0.0969202	0.148988	0.0874856	0.276399	-0.474134	0.366122	0.311348	0.0857132	0.116059	0.142912	1	-0.0505336	0.0420139	0.0347183	-0.287619	0.214357	0.367378	0.116984	-0.376495	0.139585	-0.392231	0.0826097	0.0482015	0.0121464	-0.43151	0.173766	-0.0272831	-0.406922	0.144637	0.137629	-0.151226	-0.00738985	0.105567	0.0379561	-0.407479	0.671845	-0.301552	0.109677	0.231121
PCBP1	-0.00421216	0.0791572	0.0737643	0.0307139	-0.0970835	-0.178031	-0.149415	-0.00915017	-0.0955039	0.0057663	-0.233081	-0.111401	-0.0131054	-0.292601	-0.109459	0.471087	0.186411	0.122615	0.298009	-0.0505336	1	-0.364323	0.236018	-0.195416	-0.214866	0.263316	-0.431774	-0.355474	0.353916	-0.137189	-0.0571718	0.127281	-0.449091	-0.198078	0.304983	-0.0483295	-0.108287	0.30538	-0.248814	0.319738	-0.0643618	0.0982645	-0.138946	-0.270683	0.118153	-0.409711	0.215818	0.0973256
TIA1	0.241076	-0.102633	0.139879	-0.21426	0.0221326	0.236295	-0.0465456	-0.0180442	-0.152405	-0.168994	0.0952305	0.110641	0.375746	0.0572159	0.401454	-0.218088	0.239943	0.0652047	0.216538	0.0420139	-0.364323	1	0.0730976	-0.0192227	0.359551	-0.116515	0.571212	0.0492403	-0.115313	0.0755845	0.528064	0.0807168	0.743559	-0.0749327	0.0402936	0.419842	0.124358	-0.118325	0.354902	-0.284932	0.499845	0.205494	0.576025	0.0513613	-0.0811508	0.391536	0.135025	0.190864
FUS	0.0481968	-0.144416	0.225765	-0.252491	-0.0821087	-0.0162521	-0.202	-0.0955018	-0.103449	-0.22005	-0.0516265	-0.0462677	0.526155	-0.228792	0.283818	0.447107	0.529452	0.440706	0.503939	0.0347183	0.236018	0.0730976	1	-0.158845	0.198787	0.239743	0.20407	-0.120876	0.52608	-0.296448	-0.0146077	0.465959	0.13059	-0.249938	0.419174	0.382436	-0.132473	0.496098	-0.0314289	0.450656	0.24358	0.531893	0.211784	-0.183327	0.0430149	0.00221817	0.584232	0.424466
ELAVL4	-0.270926	-0.0551834	-0.2741	0.126719	0.0995303	0.144202	0.201259	-0.0322488	-0.0454846	-0.0964003	0.0801848	0.0802119	-0.264443	0.547741	-0.298765	-0.353768	-0.246556	-0.251882	-0.239992	-0.287619	-0.195416	-0.0192227	-0.158845	1	-0.109245	-0.243872	-0.105485	0.493632	-0.309011	0.233902	-0.178669	-0.0976162	-0.105142	0.350795	-0.182279	-0.153463	0.245502	-0.210229	-0.0865109	0.0209988	-0.0759791	-0.162827	-0.196224	0.368292	-0.348507	0.356533	-0.179772	-0.174193
SYNCRIP	0.186948	-0.164282	0.301078	-0.125743	-0.0585634	0.0794007	-0.0957957	-0.136528	0.0518824	-0.205613	0.0616971	0.086173	0.552992	-0.283604	0.610389	0.227606	0.495017	0.405908	0.409444	0.214357	-0.214866	0.359551	0.198787	-0.109245	1	0.306912	0.447464	-0.0805761	0.257994	-0.181219	0.334559	0.312645	0.475581	-0.231384	0.375998	0.544631	0.0595983	0.244118	0.434284	-0.0428616	0.407628	0.446012	0.393684	-0.217238	0.112993	0.0565137	0.376663	0.416999
HNRNPF	0.188624	-0.119188	0.311239	-0.12281	-0.264358	-0.0890614	-0.222716	-0.0528796	0.0126814	-0.0723909	0.126703	0.039875	0.337872	-0.607572	0.324289	0.53065	0.409175	0.437965	0.310232	0.367378	0.263316	-0.116515	0.239743	-0.243872	0.306912	1	-0.0431929	-0.288574	0.473256	-0.400994	0.0193064	0.413013	-0.0576179	-0.36644	0.564092	0.272237	-0.109017	0.473687	0.179434	0.248628	-0.0185443	0.498869	-0.0608843	-0.44935	0.22621	-0.404402	0.272915	0.535959
RBM25	0.13304	-0.12341	0.15015	-0.0898822	-0.00190511	0.181982	-0.0945917	-0.111405	0.0211854	-0.185012	0.0803562	-0.0498327	0.548274	-0.0681042	0.574694	-0.0586233	0.276874	0.357279	0.338208	0.116984	-0.431774	0.571212	0.20407	-0.105485	0.447464	-0.0431929	1	-0.00725912	0.150543	-0.184098	0.256356	0.151884	0.740475	-0.216948	0.048301	0.472673	0.00491894	0.025291	0.220777	-0.234235	0.64115	0.319722	0.452829	-0.0324363	0.0509572	0.343139	0.367045	0.213922
ELAVL3	-0.325808	0.0960784	-0.326961	0.050094	0.0251055	0.0477783	0.301886	-0.0606801	0.123609	-0.068817	0.119076	0.148902	-0.226111	0.477026	-0.265207	-0.35603	-0.224922	-0.238459	-0.26072	-0.376495	-0.355474	0.0492403	-0.120876	0.493632	-0.0805761	-0.288574	-0.00725912	1	-0.204114	0.165429	-0.208281	-0.0368292	0.107288	0.265862	-0.262301	-0.0748201	0.241957	-0.15545	-0.0639483	-0.0134364	-0.0130001	-0.116729	-0.107141	0.585026	-0.264272	0.393332	-0.164504	-0.185521
DAZAP1	0.173645	-0.087086	0.233895	-0.113602	-0.275399	0.0106549	-0.189154	-0.12317	-0.0541268	-0.266457	-0.246543	-0.116503	0.491969	-0.475467	0.249903	0.681843	0.482539	0.590599	0.493979	0.139585	0.353916	-0.115313	0.52608	-0.309011	0.257994	0.473256	0.150543	-0.204114	1	-0.395152	-0.183997	0.493161	0.013728	-0.396148	0.509234	0.373914	-0.196811	0.681929	-0.0301337	0.441864	0.275214	0.591961	0.149168	-0.313082	0.228807	-0.267467	0.568162	0.388212
RBFOX2	-0.112182	0.159515	-0.453628	0.073623	0.147866	0.0120012	0.355143	0.136886	-0.066929	0.200256	-0.11138	-0.11292	-0.472184	0.479977	-0.363025	-0.480834	-0.228415	-0.306191	-0.377004	-0.392231	-0.137189	0.0755845	-0.296448	0.233902	-0.181219	-0.400994	-0.184098	0.165429	-0.395152	1	0.0441073	-0.311712	-0.120387	0.580506	-0.259391	-0.100609	0.524233	-0.296447	-0.0188301	-0.0499332	-0.0766849	-0.32093	-0.051924	0.293515	-0.382269	0.39435	-0.377256	-0.431448
SF3B1	0.273731	-0.0514319	0.18243	-0.210634	-0.0429155	-0.021938	-0.196008	0.0448451	0.0129125	-0.0492024	0.139358	0.108284	0.231794	-0.225486	0.369964	0.0606612	0.427771	0.10649	0.331883	0.0826097	-0.0571718	0.528064	-0.0146077	-0.178669	0.334559	0.0193064	0.256356	-0.208281	-0.183997	0.0441073	1	-0.112625	0.406283	-0.0598135	-0.0278166	0.3113	0.211365	-0.203585	0.321375	-0.440459	0.413537	0.00370753	0.502727	-0.0760705	0.0855589	0.0198653	0.0348482	0.0725746
ELAVL1	0.00347212	-0.184578	0.256715	-0.161592	-0.17458	0.0608906	-0.116496	-0.140197	-0.156789	-0.255889	-0.0282	0.00185602	0.491105	-0.239297	0.347125	0.441012	0.483949	0.613841	0.384678	0.0482015	0.127281	0.0807168	0.465959	-0.0976162	0.312645	0.413013	0.151884	-0.0368292	0.493161	-0.311712	-0.112625	1	0.137105	-0.284431	0.587943	0.395266	-0.0788905	0.602653	0.165204	0.351085	0.203326	0.587123	0.131357	-0.247895	0.0324945	-0.0218685	0.498171	0.531727
ZRANB2	0.144548	-0.122984	0.164087	-0.143921	-0.063788	0.2229	-0.0743244	-0.126226	-0.0625559	-0.147828	0.122508	0.0877592	0.515424	-0.040939	0.511558	-0.161447	0.215068	0.17038	0.313628	0.0121464	-0.449091	0.743559	0.13059	-0.105142	0.475581	-0.0576179	0.740475	0.107288	0.013728	-0.120387	0.406283	0.137105	1	-0.165077	0.0815878	0.518451	0.121785	-0.0866916	0.34906	-0.223195	0.577509	0.332212	0.534463	0.0597099	-0.0577357	0.45666	0.324147	0.330058
QKI	-0.349314	0.134296	-0.5792	0.171909	0.16265	0.0249064	0.492954	0.171384	0.0122514	0.0419152	0.0151871	0.00285303	-0.491247	0.561204	-0.46636	-0.486485	-0.348386	-0.37188	-0.485573	-0.43151	-0.198078	-0.0749327	-0.249938	0.350795	-0.231384	-0.36644	-0.216948	0.265862	-0.396148	0.580506	-0.0598135	-0.284431	-0.165077	1	-0.33489	-0.145546	0.530221	-0.345712	-0.0642764	-0.0756612	-0.205411	-0.341399	-0.165996	0.386956	-0.479889	0.265221	-0.418889	-0.484326
KHDRBS1	0.124467	-0.180625	0.368713	-0.103131	-0.224486	0.0481909	-0.070287	-0.116508	-0.183674	-0.17895	-0.0674369	0.00643294	0.500021	-0.399626	0.47386	0.527973	0.473725	0.516546	0.520996	0.173766	0.304983	0.0402936	0.419174	-0.182279	0.375998	0.564092	0.048301	-0.262301	0.509234	-0.259391	-0.0278166	0.587943	0.0815878	-0.33489	1	0.452581	-0.0793349	0.601405	0.103525	0.444171	0.191474	0.654277	0.196806	-0.347215	0.0256563	-0.0806233	0.586463	0.696336
HNRNPA3	0.0347005	-0.150423	0.219043	-0.26331	-0.146232	0.0577283	-0.0531762	-0.0218924	-0.0957787	-0.301357	0.00343791	0.0113082	0.6336	-0.259381	0.52283	0.243832	0.597316	0.522636	0.451878	-0.0272831	-0.0483295	0.419842	0.382436	-0.153463	0.544631	0.272237	0.472673	-0.0748201	0.373914	-0.100609	0.3113	0.395266	0.518451	-0.145546	0.452581	1	0.0640552	0.324406	0.337129	0.213752	0.54402	0.562695	0.407361	-0.201379	-0.0360481	0.134568	0.557661	0.479488
MBNL1	-0.208387	-0.0538753	-0.455541	0.0557733	0.0814857	0.103448	0.265279	0.0307377	0.0480485	0.052628	0.0578322	-0.195747	-0.168845	0.282069	-0.18662	-0.296026	-0.00893267	-0.0578751	-0.132816	-0.406922	-0.108287	0.124358	-0.132473	0.245502	0.0595983	-0.109017	0.00491894	0.241957	-0.196811	0.524233	0.211365	-0.0788905	0.121785	0.530221	-0.0793349	0.0640552	1	-0.197494	0.0974841	-0.0818292	0.213805	-0.0193561	0.196115	0.367664	-0.443252	0.388541	-0.0942265	-0.207856
KHSRP	0.194112	-0.0673299	0.304676	-0.155016	-0.22286	0.0223731	-0.167874	-0.102624	-0.0813891	-0.265793	-0.194491	-0.15318	0.358526	-0.395855	0.231575	0.673519	0.521032	0.597622	0.477655	0.144637	0.30538	-0.118325	0.496098	-0.210229	0.244118	0.473687	0.025291	-0.15545	0.681929	-0.296447	-0.203585	0.602653	-0.0866916	-0.345712	0.601405	0.324406	-0.197494	1	0.0662837	0.492253	0.172649	0.576076	0.0606084	-0.34612	0.198993	-0.222403	0.464534	0.441634
FMR1	0.146809	-0.0270317	0.165463	-0.349999	-0.0114474	0.137948	-0.254576	0.0128004	0.0644157	-0.142213	0.0877152	0.0741219	0.347862	-0.254635	0.341789	0.0370685	0.321592	0.121103	0.132708	0.137629	-0.248814	0.354902	-0.0314289	-0.0865109	0.434284	0.179434	0.220777	-0.0639483	-0.0301337	-0.0188301	0.321375	0.165204	0.34906	-0.0642764	0.103525	0.337129	0.0974841	0.0662837	1	-0.130136	0.205836	0.0301477	0.163379	-0.165652	0.056057	-0.0329527	0.0315632	0.22806
HNRNPA0	-0.181026	-0.0073621	0.00893247	-0.120133	-0.0623658	-0.0105199	0.0090643	-0.0390701	-0.146475	-0.101876	-0.198558	-0.134424	0.103575	-0.0517142	-0.130041	0.333339	0.181256	0.235771	0.219643	-0.151226	0.319738	-0.284932	0.450656	0.0209988	-0.0428616	0.248628	-0.234235	-0.0134364	0.441864	-0.0499332	-0.440459	0.351085	-0.223195	-0.0756612	0.444171	0.213752	-0.0818292	0.492253	-0.130136	1	-0.0919241	0.424368	-0.126722	-0.12634	-0.146409	-0.0862917	0.389971	0.347228
SRRM1	0.16264	-0.140178	0.228556	-0.224679	-0.0877788	0.133292	-0.128909	-0.120021	-0.0410973	-0.208666	-0.108432	-0.159155	0.545306	-0.13766	0.41943	0.163369	0.495413	0.397447	0.507505	-0.00738985	-0.0643618	0.499845	0.24358	-0.0759791	0.407628	-0.0185443	0.64115	-0.0130001	0.275214	-0.0766849	0.413537	0.203326	0.577509	-0.205411	0.191474	0.54402	0.213805	0.172649	0.205836	-0.0919241	1	0.401134	0.578291	0.000258662	0.0286379	0.264098	0.432319	0.164861
HNRNPA1	0.0546053	-0.209466	0.290433	-0.0785326	-0.228468	0.088193	-0.087772	-0.125465	-0.166908	-0.244394	-0.105452	-0.0795476	0.562472	-0.329663	0.388489	0.458378	0.567179	0.594214	0.490286	0.105567	0.0982645	0.205494	0.531893	-0.162827	0.446012	0.498869	0.319722	-0.116729	0.591961	-0.32093	0.00370753	0.587123	0.332212	-0.341399	0.654277	0.562695	-0.0193561	0.576076	0.0301477	0.424368	0.401134	1	0.349382	-0.225407	0.0596628	0.0110792	0.558794	0.670664
HNRNPH1	0.291991	-0.201219	0.294628	-0.158999	-0.149274	0.110218	-0.103315	0.0130669	-0.0849404	-0.166763	-0.0898816	0.0823787	0.435612	-0.22614	0.414185	0.121308	0.353767	0.296405	0.416207	0.0379561	-0.138946	0.576025	0.211784	-0.196224	0.393684	-0.0608843	0.452829	-0.107141	0.149168	-0.051924	0.502727	0.131357	0.534463	-0.165996	0.196806	0.407361	0.196115	0.0606084	0.163379	-0.126722	0.578291	0.349382	1	-0.021867	0.0209219	0.199023	0.318481	0.259045
KHDRBS2	-0.300235	0.080124	-0.328726	0.176889	0.0858741	0.058174	0.324013	-0.0519104	-0.0100072	0.0253063	0.0332944	0.0841527	-0.329819	0.639127	-0.312985	-0.456504	-0.276156	-0.307514	-0.273325	-0.407479	-0.270683	0.0513613	-0.183327	0.368292	-0.217238	-0.44935	-0.0324363	0.585026	-0.313082	0.293515	-0.0760705	-0.247895	0.0597099	0.386956	-0.347215	-0.201379	0.367664	-0.34612	-0.165652	-0.12634	0.000258662	-0.225407	-0.021867	1	-0.348514	0.37547	-0.302874	-0.280177
ESRP2	0.267105	0.141251	0.446172	-0.101331	-0.0820068	-0.237603	-0.307009	-0.124778	0.144999	0.122634	0.0407857	0.0603955	0.178946	-0.460125	0.174313	0.424187	0.131461	0.152471	0.132592	0.671845	0.118153	-0.0811508	0.0430149	-0.348507	0.112993	0.22621	0.0509572	-0.264272	0.228807	-0.382269	0.0855589	0.0324945	-0.0577357	-0.479889	0.0256563	-0.0360481	-0.443252	0.198993	0.056057	-0.146409	0.0286379	0.0596628	0.0209219	-0.348514	1	-0.383135	0.0656301	0.0775489
PTBP2	-0.162649	-0.0856727	-0.189591	0.0830192	0.0978848	0.158313	0.397704	-0.0540527	-0.112261	0.0166921	0.0889219	0.0227685	-0.00631283	0.569013	0.0426189	-0.55915	-0.167468	-0.202897	-0.108537	-0.301552	-0.409711	0.391536	0.00221817	0.356533	0.0565137	-0.404402	0.343139	0.393332	-0.267467	0.39435	0.0198653	-0.0218685	0.45666	0.265221	-0.0806233	0.134568	0.388541	-0.222403	-0.0329527	-0.0862917	0.264098	0.0110792	0.199023	0.37547	-0.383135	1	0.09025	-0.0746872
HNRNPD	0.0960331	-0.234675	0.349945	-0.227207	-0.147525	0.0589258	-0.199599	-0.154171	-0.053924	-0.275559	-0.0223111	-0.0139835	0.723665	-0.354361	0.451187	0.469766	0.48663	0.531451	0.573591	0.109677	0.215818	0.135025	0.584232	-0.179772	0.376663	0.272915	0.367045	-0.164504	0.568162	-0.377256	0.0348482	0.498171	0.324147	-0.418889	0.586463	0.557661	-0.0942265	0.464534	0.0315632	0.389971	0.432319	0.558794	0.318481	-0.302874	0.0656301	0.09025	1	0.539257
RBMX	0.113051	-0.206704	0.465669	-0.185178	-0.196786	0.0701583	-0.188999	-0.116761	-0.129496	-0.188969	0.0805475	0.177694	0.560769	-0.440069	0.49551	0.439488	0.440988	0.443951	0.537599	0.231121	0.0973256	0.190864	0.424466	-0.174193	0.416999	0.535959	0.213922	-0.185521	0.388212	-0.431448	0.0725746	0.531727	0.330058	-0.484326	0.696336	0.479488	-0.207856	0.441634	0.22806	0.347228	0.164861	0.670664	0.259045	-0.280177	0.0775489	-0.0746872	0.539257	1

## Sheet: Correlation_DFS
Supplementary Table S8 Correlation between DFS-related DEAS and SFs
Symbols	AA〇PCNP〇ID〇065963	ES〇SEMA3F〇ID〇064964	AP〇PMEPA1〇ID〇059947	ES〇ARNTL2〇ID〇020882	AT〇TMEM98〇ID〇040216	AA〇CELF1〇ID〇015766	AA〇MYEOV〇ID〇017360	AP〇CTBP2〇ID〇013412	AT〇RTFDC1〇ID〇059880	ES〇PTPRR〇ID〇023396	ES〇ABI1〇ID〇011051	ES〇LTBP4〇ID〇049935	AT〇USP6NL〇ID〇010750	ES〇SERPINA1〇ID〇029130	ES〇ANLN〇ID〇079255	ES〇CHPF2〇ID〇082357	ES〇PSMD13〇ID〇013633	AP〇PAIP2〇ID〇073592	ES〇RRAGB〇ID〇089285	ES〇SLC10A7〇ID〇070776	ES〇GUSB〇ID〇079855	AT〇SSSCA1〇ID〇016869	HNRNPA2B1	NOVA1	PTBP1	HNRNPU	HNRNPM	TARDBP	SFPQ	ESRP1	PCBP1	TIA1	FUS	ELAVL4	RBFOX2	SYNCRIP	HNRNPF	DAZAP1	SF3B1	ELAVL1	QKI	ELAVL3	RBM25	ZRANB2	FMR1	MBNL1	HNRNPA0	KHDRBS1	HNRNPH1
AA〇PCNP〇ID〇065963	1	-0.0771965	0.280402	-0.0217797	0.130997	-0.163746	0.121387	0.0625393	-0.120049	0.00311208	-0.0895032	-0.0672253	-0.0688646	0.0768199	-0.0763441	-0.00097753	0.0682346	-0.00432297	-0.120262	-0.202475	0.156053	0.228879	0.403857	-0.334351	0.232875	0.38868	0.239245	0.391769	0.285724	0.22539	-0.017895	0.273469	0.0845561	-0.172508	-0.18306	0.440187	0.208983	0.143927	0.396446	0.177919	-0.117391	-0.22731	0.236682	0.274978	0.243111	0.0251076	-0.103584	0.178904	0.383543
ES〇SEMA3F〇ID〇064964	-0.0771965	1	-0.15872	0.163556	-0.0178494	0.110316	-0.116101	0.190443	0.0497626	0.0557893	-0.0381045	0.12858	0.0190457	-0.0322385	0.204478	0.10304	-0.0302412	0.0299312	-0.0252273	0.0356967	0.0716048	-0.00408118	-0.0203156	0.00957264	-0.0416684	0.0535224	0.035212	0.00339502	-0.00720244	0.0520087	-0.0191434	0.103366	-0.0215561	-0.0440562	-0.0189289	-0.00829789	0.101859	0.0254347	0.00472617	0.0572336	-0.0628171	0.0440643	0.113444	0.126112	0.0115594	0.0268502	-0.106232	-0.0392119	0.0862078
AP〇PMEPA1〇ID〇059947	0.280402	-0.15872	1	0.0202322	-0.0196988	-0.036718	0.0340965	0.0709322	-0.0219908	-0.0574533	0.0988997	0.0387429	-0.0535529	-0.00642552	0.0702667	-0.0121311	-0.0353601	-0.195733	0.0210047	-0.0981149	0.0552333	0.179491	0.111481	-0.155889	0.158778	0.101943	0.0857434	0.0535303	0.100534	0.0649108	0.112244	0.0673236	-0.0194707	-0.0203595	-0.156883	0.152938	0.170454	0.117818	0.0962504	0.050006	-0.128751	0.0714688	-0.102449	-0.0569946	0.0324611	0.0209674	0.0814773	0.0433082	0.0612777
ES〇ARNTL2〇ID〇020882	-0.0217797	0.163556	0.0202322	1	-0.219626	0.180453	-0.161093	0.18895	0.165078	-0.0596449	-0.0389151	0.149094	-0.100449	-0.0847221	-0.00517806	-0.0260304	0.133496	-0.27222	-0.0354799	-0.104994	0.0834371	-0.00334339	-0.173719	0.296637	-0.280255	-0.16334	-0.184025	-0.10907	-0.130524	-0.167105	-0.153847	0.193946	-0.1747	0.261891	0.27036	-0.0112192	-0.268002	-0.173336	0.0990362	-0.132077	0.15721	0.244722	0.0286305	0.0994342	-0.066701	0.328315	-0.152823	-0.140101	0.153736
AT〇TMEM98〇ID〇040216	0.130997	-0.0178494	-0.0196988	-0.219626	1	-0.0483697	0.0512707	-0.151897	0.0122523	0.00563423	-0.0797346	-0.0180018	-0.1174	0.0691035	0.0233287	-0.0320232	-0.12828	0.406812	0.0338366	-0.0630019	0.0298127	-0.0376206	0.0751134	-0.258984	0.233179	0.149193	0.149027	0.0739075	0.251215	0.0631466	0.326264	-0.193004	0.101364	-0.158581	-0.00294441	0.0272744	0.275703	0.058076	0.0440594	0.0287049	-0.0635045	-0.240622	-0.0975302	-0.128237	-0.0535602	-0.0970676	0.103814	0.255631	-0.113205
AA〇CELF1〇ID〇015766	-0.163746	0.110316	-0.036718	0.180453	-0.0483697	1	0.00202165	0.0768269	0.171469	0.0262998	0.0157297	0.142622	-0.0797902	-0.278748	-0.0571197	0.106406	0.230247	0.105747	-0.179789	0.0638205	0.071325	-0.237891	-0.222211	0.12125	-0.054234	-0.0187439	-0.0260421	-0.256696	-0.0601557	-0.248238	0.12986	-0.055781	-0.0133418	0.144082	0.221325	-0.132917	0.0339643	-0.0022532	-0.012336	0.0220972	0.229864	0.0513655	-0.250768	-0.14107	-0.0489879	0.399227	0.0746546	-0.0472024	-0.0189119
AA〇MYEOV〇ID〇017360	0.121387	-0.116101	0.0340965	-0.161093	0.0512707	0.00202165	1	-0.156489	-0.29722	0.0238046	0.0535772	-0.0366656	-0.0468514	0.217176	-0.156772	-0.141618	-0.0273084	0.201356	-0.0172997	0.00917522	-0.000191315	0.043581	0.108848	-0.0527577	0.119819	0.0991021	-0.00236124	0.143885	0.0711229	0.111031	0.0269251	0.083224	0.0525225	-0.192597	-0.113608	0.0615764	-0.0838422	-0.0351221	0.231021	0.0311677	-0.0507077	-0.0860499	0.0561969	0.0882295	0.096338	-0.018446	-0.0809181	-0.0351059	0.118436
AP〇CTBP2〇ID〇013412	0.0625393	0.190443	0.0709322	0.18895	-0.151897	0.0768269	-0.156489	1	0.117407	0.146285	0.0454275	0.115871	0.0332482	-0.0396707	0.12745	0.201111	0.191313	-0.154979	0.129108	-0.116636	0.188464	0.0129758	-0.0951783	0.0377974	-0.182315	-0.0842797	-0.0545052	-0.0336086	-0.289001	0.0864256	-0.207897	0.109513	-0.185328	0.0863182	-0.0312317	-0.0274685	-0.022608	-0.091182	0.0731986	-0.089109	0.102456	0.0283558	-0.00928342	-0.0633365	0.149196	0.0869743	-0.15606	-0.0888862	0.0393273
AT〇RTFDC1〇ID〇059880	-0.120049	0.0497626	-0.0219908	0.165078	0.0122523	0.171469	-0.29722	0.117407	1	0.0948092	0.0753327	0.138183	-0.16253	-0.174017	0.245963	0.308485	0.0558886	-0.0254488	0.0362809	0.0449685	0.0762613	-0.0675054	-0.107907	0.00330223	0.0423898	0.00645002	0.1589	-0.109038	-0.0594579	-0.0825774	0.0705895	-0.0729221	-0.166319	0.0578877	0.238993	0.0985593	0.219065	0.0658139	-0.125334	-0.0120579	-0.0117025	-0.026305	-0.100058	-0.209255	-0.0307483	0.203446	0.0199757	0.0836329	-0.0983805
ES〇PTPRR〇ID〇023396	0.00311208	0.0557893	-0.0574533	-0.0596449	0.00563423	0.0262998	0.0238046	0.146285	0.0948092	1	-0.020871	0.0389966	0.0296699	0.00948512	-0.0123134	0.0717655	0.132563	-0.0804215	-0.0785865	0.0463747	0.0949044	0.0480538	0.0575579	-0.0769542	0.0531529	0.0258213	0.00673772	0.0411778	0.0353407	0.0117028	0.0471807	0.00635881	-0.101032	-0.0948297	-0.116402	-0.02158	0.120816	0.0736496	0.00509408	0.0494782	-0.129413	0.0261314	0.0777013	0.0476216	0.119688	0.0352362	-0.0449005	0.0675343	0.0344964
ES〇ABI1〇ID〇011051	-0.0895032	-0.0381045	0.0988997	-0.0389151	-0.0797346	0.0157297	0.0535772	0.0454275	0.0753327	-0.020871	1	-0.0422762	0.0273502	-0.0356145	0.0775078	0.0844382	-0.0234339	-0.0147175	-0.0791181	-0.0264075	0.10305	0.00142415	-0.059467	-0.216695	0.0464277	-0.116634	-0.0714277	-0.0910258	-0.130915	0.120811	-0.0244064	-0.214982	-0.0367165	-0.0855925	-0.000272798	-0.00938131	0.0288903	-0.0130869	-0.0271818	-0.20122	0.00164892	0.0878919	-0.0710339	-0.139937	0.01386	0.0829729	-0.103933	-0.181091	-0.0196264
ES〇LTBP4〇ID〇049935	-0.0672253	0.12858	0.0387429	0.149094	-0.0180018	0.142622	-0.0366656	0.115871	0.138183	0.0389966	-0.0422762	1	0.0247534	0.0214873	0.138459	0.00655069	-0.0775816	-0.060946	0.114137	0.0204523	0.0733744	-0.110575	-0.106399	0.316194	-0.271256	-0.11973	-0.134799	-0.13022	-0.123462	-0.163773	-0.176222	0.198158	-0.219073	0.192681	0.175076	-0.0869444	-0.255779	-0.250469	0.113188	-0.228756	0.242525	0.125081	0.159322	0.153737	0.0177167	0.275093	-0.264013	-0.331629	-0.00578005
AT〇USP6NL〇ID〇010750	-0.0688646	0.0190457	-0.0535529	-0.100449	-0.1174	-0.0797902	-0.0468514	0.0332482	-0.16253	0.0296699	0.0273502	0.0247534	1	-0.054935	-0.0436258	-0.0486098	0.069045	-0.0664299	0.0601541	0.243589	-0.0724632	0.175744	-0.128559	0.123698	-0.125795	-0.255966	-0.0619123	-0.165234	-0.183421	-0.0176294	-0.105214	-0.137202	-0.048131	-0.00413657	-0.0403723	-0.162901	-0.0222596	-0.0177125	-0.252518	0.0971381	0.187375	0.111856	0.0644274	-0.0274204	-0.125063	0.13042	-0.00662551	0.00853348	-0.139827
ES〇SERPINA1〇ID〇029130	0.0768199	-0.0322385	-0.00642552	-0.0847221	0.0691035	-0.278748	0.217176	-0.0396707	-0.174017	0.00948512	-0.0356145	0.0214873	-0.054935	1	-0.0873635	-0.195214	-0.238315	-0.00564269	0.0284454	-0.10791	-0.0801151	0.0991139	0.0340024	0.0303965	-0.0204508	-0.063903	-0.0965157	0.109072	-0.107342	0.259303	-0.0781268	0.0710905	-0.0261304	-0.125115	-0.0493063	-0.0551116	-0.102068	-0.180257	0.0808762	-0.0634003	-0.120079	-0.0782369	0.125847	0.079277	-0.0310451	-0.246537	-0.136753	-0.135899	-0.101194
ES〇ANLN〇ID〇079255	-0.0763441	0.204478	0.0702667	-0.00517806	0.0233287	-0.0571197	-0.156772	0.12745	0.245963	-0.0123134	0.0775078	0.138459	-0.0436258	-0.0873635	1	0.0889992	0.0155536	0.0114422	0.0626035	0.115651	0.0411014	0.115115	0.0363262	-0.0641255	0.0453201	0.0173352	0.0608252	-0.0438946	0.0271991	-0.0190668	0.138883	0.00647698	0.038171	-0.00233254	-0.0852402	0.0610468	0.170021	0.13663	-0.0897621	-0.000596038	-0.0291362	0.0804507	-0.0795293	-0.0380091	-0.0140556	-0.018488	0.0394865	0.0568712	-0.00529759
ES〇CHPF2〇ID〇082357	-0.00097753	0.10304	-0.0121311	-0.0260304	-0.0320232	0.106406	-0.141618	0.201111	0.308485	0.0717655	0.0844382	0.00655069	-0.0486098	-0.195214	0.0889992	1	0.00253243	-0.0426875	0.0299855	-0.0806005	0.265626	-0.067113	-0.0297014	-0.0724825	-0.0214929	-0.0120436	0.0271808	-0.15731	-0.112073	-0.0699777	0.0195044	-0.137711	-0.128346	-0.0298585	-0.00170751	-0.071976	0.151776	0.0105392	-0.0910943	-0.149806	0.0627726	-0.0789695	-0.0468402	-0.169172	-0.0342761	0.107966	-0.114435	-0.104539	-0.0071192
ES〇PSMD13〇ID〇013633	0.0682346	-0.0302412	-0.0353601	0.133496	-0.12828	0.230247	-0.0273084	0.191313	0.0558886	0.132563	-0.0234339	-0.0775816	0.069045	-0.238315	0.0155536	0.00253243	1	-0.0831045	-0.0962763	0.10544	0.0972463	0.066157	-0.0344766	-0.0932936	-0.0401745	-0.0418125	0.00530577	-0.00957764	-0.0968213	0.00885357	-0.0325391	0.0643873	-0.0998765	-0.118001	0.0998223	0.0326907	0.0323813	0.0279451	0.00965709	0.115357	0.0276965	0.0731319	0.000661391	0.00153782	0.153822	0.208895	0.0459732	0.0758493	0.0605164
AP〇PAIP2〇ID〇073592	-0.00432297	0.0299312	-0.195733	-0.27222	0.406812	0.105747	0.201356	-0.154979	-0.0254488	-0.0804215	-0.0147175	-0.060946	-0.0664299	-0.00564269	0.0114422	-0.0426875	-0.0831045	1	0.0718128	0.0853148	-0.0251111	-0.173116	-0.200301	-0.1244	0.014702	-0.0230963	-0.0851807	-0.0951369	0.00323176	-0.032015	0.338364	-0.304825	-0.0104478	-0.247551	0.160444	-0.0201931	0.158401	-0.124537	0.0162767	-0.0873866	0.12234	-0.426842	-0.271598	-0.215685	-0.0346789	0.0558243	0.124223	0.128569	-0.140754
ES〇RRAGB〇ID〇089285	-0.120262	-0.0252273	0.0210047	-0.0354799	0.0338366	-0.179789	-0.0172997	0.129108	0.0362809	-0.0785865	-0.0791181	0.114137	0.0601541	0.0284454	0.0626035	0.0299855	-0.0962763	0.0718128	1	-0.0207072	-0.149507	0.0307933	-0.21605	0.175167	-0.274009	-0.174268	-0.116887	-0.055438	-0.205419	-0.0747396	-0.118665	-0.0239026	-0.0857349	0.116356	0.1313	-0.0625377	-0.0851104	-0.239138	-0.101148	-0.115428	0.148404	-0.0155266	-0.066545	-0.120932	-0.0310224	-0.0592107	-0.0659675	-0.137482	-0.121111
ES〇SLC10A7〇ID〇070776	-0.202475	0.0356967	-0.0981149	-0.104994	-0.0630019	0.0638205	0.00917522	-0.116636	0.0449685	0.0463747	-0.0264075	0.0204523	0.243589	-0.10791	0.115651	-0.0806005	0.10544	0.0853148	-0.0207072	1	-0.00936493	-0.00071116	-0.0882318	0.0832469	0.0414631	-0.0348539	0.0986491	-0.177476	-0.00244484	-0.0846831	-0.00642952	-0.14495	-0.0698226	-0.0392468	0.0679079	-0.0101736	-0.006582	0.142179	-0.213338	0.0490778	0.0696987	0.0918368	-0.00361024	-0.0895344	-0.0611998	0.165007	0.130965	0.0341851	-0.0299544
ES〇GUSB〇ID〇079855	0.156053	0.0716048	0.0552333	0.0834371	0.0298127	0.071325	-0.000191315	0.188464	0.0762613	0.0949044	0.10305	0.0733744	-0.0724632	-0.0801151	0.0411014	0.265626	0.0972463	-0.0251111	-0.149507	-0.00936493	1	0.08324	0.0464222	-0.153741	-0.0157407	-0.0615905	0.0093963	0.0809208	0.0224308	0.0449681	0.0123568	0.0166381	-0.282046	-0.0639592	-0.189064	-0.0025879	0.3354	-0.0253505	0.113555	-0.119016	-0.162911	-0.0883033	0.0992731	0.0305444	0.136391	0.108931	-0.252422	-0.00278664	0.0581081
AT〇SSSCA1〇ID〇016869	0.228879	-0.00408118	0.179491	-0.00334339	-0.0376206	-0.237891	0.043581	0.0129758	-0.0675054	0.0480538	0.00142415	-0.110575	0.175744	0.0991139	0.115115	-0.067113	0.066157	-0.173116	0.0307933	-0.00071116	0.08324	1	0.240047	-0.147484	-0.102263	-0.144662	0.00993038	0.35409	-0.115712	0.199661	-0.316781	0.180704	-0.116074	-0.133654	-0.242726	0.203951	0.0996539	-0.100498	0.136215	0.0343454	-0.165765	0.0530532	0.333157	0.40124	0.146234	-0.0262541	-0.231784	0.0761461	0.217937
HNRNPA2B1	0.403857	-0.0203156	0.111481	-0.173719	0.0751134	-0.222211	0.108848	-0.0951783	-0.107907	0.0575579	-0.059467	-0.106399	-0.128559	0.0340024	0.0363262	-0.0297014	-0.0344766	-0.200301	-0.21605	-0.0882318	0.0464222	0.240047	1	-0.447637	0.469886	0.632046	0.599688	0.634219	0.590315	0.246368	0.0362963	0.412487	0.556056	-0.242132	-0.506543	0.450685	0.338287	0.534	0.198085	0.474993	-0.491075	-0.0949589	0.518869	0.501912	0.307759	-0.224393	0.060539	0.425539	0.46992
NOVA1	-0.334351	0.00957264	-0.155889	0.296637	-0.258984	0.12125	-0.0527577	0.0377974	0.00330223	-0.0769542	-0.216695	0.316194	0.123698	0.0303965	-0.0641255	-0.0724825	-0.0932936	-0.1244	0.175167	0.0832469	-0.153741	-0.147484	-0.447637	1	-0.571297	-0.431296	-0.36341	-0.359976	-0.381692	-0.42063	-0.321349	0.104857	-0.172708	0.605311	0.422553	-0.285604	-0.590203	-0.424666	-0.170507	-0.172587	0.547977	0.472568	-0.000780946	0.0617765	-0.291763	0.292691	-0.0290502	-0.37755	-0.15531
PTBP1	0.232875	-0.0416684	0.158778	-0.280255	0.233179	-0.054234	0.119819	-0.182315	0.0423898	0.0531529	0.0464277	-0.271256	-0.125795	-0.0204508	0.0453201	-0.0214929	-0.0401745	0.014702	-0.274009	0.0414631	-0.0157407	-0.102263	0.469886	-0.571297	1	0.65654	0.639986	0.253855	0.658438	0.216092	0.487908	-0.156785	0.467784	-0.296703	-0.376605	0.304474	0.556625	0.698252	-0.00822045	0.484126	-0.471865	-0.22381	-0.0674442	-0.172926	0.00943338	-0.261516	0.388174	0.537491	0.123237
HNRNPU	0.38868	0.0535224	0.101943	-0.16334	0.149193	-0.0187439	0.0991021	-0.0842797	0.00645002	0.0258213	-0.116634	-0.11973	-0.255966	-0.063903	0.0173352	-0.0120436	-0.0418125	-0.0230963	-0.174268	-0.0348539	-0.0615905	-0.144662	0.632046	-0.431296	0.65654	1	0.650793	0.425014	0.691463	0.0278122	0.195552	0.26228	0.549173	-0.19394	-0.208619	0.479508	0.37356	0.530847	0.337015	0.547143	-0.30692	-0.126798	0.172433	0.190516	0.312232	-0.0291015	0.244633	0.420342	0.423188
HNRNPM	0.239245	0.035212	0.0857434	-0.184025	0.149027	-0.0260421	-0.00236124	-0.0545052	0.1589	0.00673772	-0.0714277	-0.134799	-0.0619123	-0.0965157	0.0608252	0.0271808	0.00530577	-0.0851807	-0.116887	0.0986491	0.0093963	0.00993038	0.599688	-0.36341	0.639986	0.650793	1	0.444351	0.602564	0.035551	0.144336	0.158928	0.482644	-0.148757	-0.229393	0.447742	0.441332	0.590701	0.100496	0.6387	-0.32753	-0.0968382	0.30432	0.167719	0.114449	-0.0644238	0.248601	0.514545	0.371609
TARDBP	0.391769	0.00339502	0.0535303	-0.10907	0.0739075	-0.256696	0.143885	-0.0336086	-0.109038	0.0411778	-0.0910258	-0.13022	-0.165234	0.109072	-0.0438946	-0.15731	-0.00957764	-0.0951369	-0.055438	-0.177476	0.0809208	0.35409	0.634219	-0.359976	0.253855	0.425014	0.444351	1	0.50937	0.303435	-0.124237	0.502362	0.292685	-0.265534	-0.305962	0.557788	0.28506	0.259965	0.376543	0.356964	-0.455937	-0.15422	0.57448	0.545824	0.413438	-0.250807	-0.160705	0.446892	0.454586
SFPQ	0.285724	-0.00720244	0.100534	-0.130524	0.251215	-0.0601557	0.0711229	-0.289001	-0.0594579	0.0353407	-0.130915	-0.123462	-0.183421	-0.107342	0.0271991	-0.112073	-0.0968213	0.00323176	-0.205419	-0.00244484	0.0224308	-0.115712	0.590315	-0.381692	0.658438	0.691463	0.602564	0.50937	1	0.0460633	0.328661	0.189425	0.50319	-0.15235	-0.267106	0.4364	0.358457	0.588176	0.17054	0.449672	-0.443065	-0.123835	0.237547	0.217453	0.131843	-0.180274	0.280655	0.569512	0.389974
ESRP1	0.22539	0.0520087	0.0649108	-0.167105	0.0631466	-0.248238	0.111031	0.0864256	-0.0825774	0.0117028	0.120811	-0.163773	-0.0176294	0.259303	-0.0190668	-0.0699777	0.00885357	-0.032015	-0.0747396	-0.0846831	0.0449681	0.199661	0.246368	-0.42063	0.216092	0.0278122	0.035551	0.303435	0.0460633	1	-0.0729776	0.0305849	-0.0547531	-0.354464	-0.334851	0.149402	0.28373	0.0662717	0.0686747	-0.0499935	-0.450403	-0.372987	0.133846	-0.00135252	0.194726	-0.427265	-0.193119	0.10024	-0.0412956
PCBP1	-0.017895	-0.0191434	0.112244	-0.153847	0.326264	0.12986	0.0269251	-0.207897	0.0705895	0.0471807	-0.0244064	-0.176222	-0.105214	-0.0781268	0.138883	0.0195044	-0.0325391	0.338364	-0.118665	-0.00642952	0.0123568	-0.316781	0.0362963	-0.321349	0.487908	0.195552	0.144336	-0.124237	0.328661	-0.0729776	1	-0.389882	0.301301	-0.197801	-0.101666	-0.129955	0.401899	0.365762	-0.131073	0.112833	-0.206755	-0.2567	-0.382143	-0.476054	-0.299013	-0.129114	0.414046	0.339464	-0.147636
TIA1	0.273469	0.103366	0.0673236	0.193946	-0.193004	-0.055781	0.083224	0.109513	-0.0729221	0.00635881	-0.214982	0.198158	-0.137202	0.0710905	0.00647698	-0.137711	0.0643873	-0.304825	-0.0239026	-0.14495	0.0166381	0.180704	0.412487	0.104857	-0.156785	0.26228	0.158928	0.502362	0.189425	0.0305849	-0.389882	1	0.0875603	0.0983853	-0.00470391	0.338772	-0.124162	-0.0211445	0.500969	0.215152	-0.061944	0.133954	0.616966	0.734338	0.416244	0.043965	-0.291369	-0.0129437	0.578422
FUS	0.0845561	-0.0215561	-0.0194707	-0.1747	0.101364	-0.0133418	0.0525225	-0.185328	-0.166319	-0.101032	-0.0367165	-0.219073	-0.048131	-0.0261304	0.038171	-0.128346	-0.0998765	-0.0104478	-0.0857349	-0.0698226	-0.282046	-0.116074	0.556056	-0.172708	0.467784	0.549173	0.482644	0.292685	0.50319	-0.0547531	0.301301	0.0875603	1	-0.0432669	-0.20868	0.150307	0.192166	0.568271	-0.0748207	0.49177	-0.212287	-0.0285916	0.142199	0.101513	-0.0664052	-0.202959	0.487698	0.378825	0.252736
ELAVL4	-0.172508	-0.0440562	-0.0203595	0.261891	-0.158581	0.144082	-0.192597	0.0863182	0.0578877	-0.0948297	-0.0855925	0.192681	-0.00413657	-0.125115	-0.00233254	-0.0298585	-0.118001	-0.247551	0.116356	-0.0392468	-0.0639592	-0.133654	-0.242132	0.605311	-0.296703	-0.19394	-0.148757	-0.265534	-0.15235	-0.354464	-0.197801	0.0983853	-0.0432669	1	0.249422	-0.0974273	-0.29643	-0.211883	-0.117043	-0.0907561	0.322117	0.49557	-0.0491307	-0.044858	-0.179507	0.254208	0.0335617	-0.170695	-0.0835654
RBFOX2	-0.18306	-0.0189289	-0.156883	0.27036	-0.00294441	0.221325	-0.113608	-0.0312317	0.238993	-0.116402	-0.000272798	0.175076	-0.0403723	-0.0493063	-0.0852402	-0.00170751	0.0998223	0.160444	0.1313	0.0679079	-0.189064	-0.242726	-0.506543	0.422553	-0.376605	-0.208619	-0.229393	-0.305962	-0.267106	-0.334851	-0.101666	-0.00470391	-0.20868	0.249422	1	-0.121305	-0.336005	-0.324732	-0.00434506	-0.218817	0.55263	0.120824	-0.204968	-0.132717	-0.0894705	0.479327	0.0548014	-0.20507	-0.0977857
SYNCRIP	0.440187	-0.00829789	0.152938	-0.0112192	0.0272744	-0.132917	0.0615764	-0.0274685	0.0985593	-0.02158	-0.00938131	-0.0869444	-0.162901	-0.0551116	0.0610468	-0.071976	0.0326907	-0.0201931	-0.0625377	-0.0101736	-0.0025879	0.203951	0.450685	-0.285604	0.304474	0.479508	0.447742	0.557788	0.4364	0.149402	-0.129955	0.338772	0.150307	-0.0974273	-0.121305	1	0.268408	0.322349	0.277965	0.388777	-0.237709	-0.0505764	0.299343	0.338271	0.485135	-0.0271447	0.0254345	0.403054	0.343869
HNRNPF	0.208983	0.101859	0.170454	-0.268002	0.275703	0.0339643	-0.0838422	-0.022608	0.219065	0.120816	0.0288903	-0.255779	-0.0222596	-0.102068	0.170021	0.151776	0.0323813	0.158401	-0.0851104	-0.006582	0.3354	0.0996539	0.338287	-0.590203	0.556625	0.37356	0.441332	0.28506	0.358457	0.28373	0.401899	-0.124162	0.192166	-0.29643	-0.336005	0.268408	1	0.448243	-0.0847137	0.340312	-0.45826	-0.33061	-0.0960114	-0.160031	0.155218	-0.175736	0.201854	0.569878	-0.052039
DAZAP1	0.143927	0.0254347	0.117818	-0.173336	0.058076	-0.0022532	-0.0351221	-0.091182	0.0658139	0.0736496	-0.0130869	-0.250469	-0.0177125	-0.180257	0.13663	0.0105392	0.0279451	-0.124537	-0.239138	0.142179	-0.0253505	-0.100498	0.534	-0.424666	0.698252	0.530847	0.590701	0.259965	0.588176	0.0662717	0.365762	-0.0211445	0.568271	-0.211883	-0.324732	0.322349	0.448243	1	-0.205303	0.505936	-0.416369	-0.040856	0.124761	0.0290838	0.011717	-0.206847	0.447519	0.533076	0.237224
SF3B1	0.396446	0.00472617	0.0962504	0.0990362	0.0440594	-0.012336	0.231021	0.0731986	-0.125334	0.00509408	-0.0271818	0.113188	-0.252518	0.0808762	-0.0897621	-0.0910943	0.00965709	0.0162767	-0.101148	-0.213338	0.113555	0.136215	0.198085	-0.170507	-0.00822045	0.337015	0.100496	0.376543	0.17054	0.0686747	-0.131073	0.500969	-0.0748207	-0.117043	-0.00434506	0.277965	-0.0847137	-0.205303	1	-0.0529354	-0.00604629	-0.125611	0.314917	0.428633	0.402749	0.234183	-0.425538	-0.115121	0.519503
ELAVL1	0.177919	0.0572336	0.050006	-0.132077	0.0287049	0.0220972	0.0311677	-0.089109	-0.0120579	0.0494782	-0.20122	-0.228756	0.0971381	-0.0634003	-0.000596038	-0.149806	0.115357	-0.0873866	-0.115428	0.0490778	-0.119016	0.0343454	0.474993	-0.172587	0.484126	0.547143	0.6387	0.356964	0.449672	-0.0499935	0.112833	0.215152	0.49177	-0.0907561	-0.218817	0.388777	0.340312	0.505936	-0.0529354	1	-0.284365	0.0764092	0.145769	0.185006	0.168258	-0.0993136	0.371525	0.503728	0.214855
QKI	-0.117391	-0.0628171	-0.128751	0.15721	-0.0635045	0.229864	-0.0507077	0.102456	-0.0117025	-0.129413	0.00164892	0.242525	0.187375	-0.120079	-0.0291362	0.0627726	0.0276965	0.12234	0.148404	0.0696987	-0.162911	-0.165765	-0.491075	0.547977	-0.471865	-0.30692	-0.32753	-0.455937	-0.443065	-0.450403	-0.206755	-0.061944	-0.212287	0.322117	0.55263	-0.237709	-0.45826	-0.416369	-0.00604629	-0.284365	1	0.199864	-0.20554	-0.0668045	-0.149138	0.505927	0.0146215	-0.372142	-0.0559221
ELAVL3	-0.22731	0.0440643	0.0714688	0.244722	-0.240622	0.0513655	-0.0860499	0.0283558	-0.026305	0.0261314	0.0878919	0.125081	0.111856	-0.0782369	0.0804507	-0.0789695	0.0731319	-0.426842	-0.0155266	0.0918368	-0.0883033	0.0530532	-0.0949589	0.472568	-0.22381	-0.126798	-0.0968382	-0.15422	-0.123835	-0.372987	-0.2567	0.133954	-0.0285916	0.49557	0.120824	-0.0505764	-0.33061	-0.040856	-0.125611	0.0764092	0.199864	1	0.0427392	0.164845	-0.092797	0.211498	0.0197813	-0.215677	0.040546
RBM25	0.236682	0.113444	-0.102449	0.0286305	-0.0975302	-0.250768	0.0561969	-0.00928342	-0.100058	0.0777013	-0.0710339	0.159322	0.0644274	0.125847	-0.0795293	-0.0468402	0.000661391	-0.271598	-0.066545	-0.00361024	0.0992731	0.333157	0.518869	-0.000780946	-0.0674442	0.172433	0.30432	0.57448	0.237547	0.133846	-0.382143	0.616966	0.142199	-0.0491307	-0.204968	0.299343	-0.0960114	0.124761	0.314917	0.145769	-0.20554	0.0427392	1	0.722393	0.258076	-0.0391747	-0.356055	-0.0509827	0.476227
ZRANB2	0.274978	0.126112	-0.0569946	0.0994342	-0.128237	-0.14107	0.0882295	-0.0633365	-0.209255	0.0476216	-0.139937	0.153737	-0.0274204	0.079277	-0.0380091	-0.169172	0.00153782	-0.215685	-0.120932	-0.0895344	0.0305444	0.40124	0.501912	0.0617765	-0.172926	0.190516	0.167719	0.545824	0.217453	-0.00135252	-0.476054	0.734338	0.101513	-0.044858	-0.132717	0.338271	-0.160031	0.0290838	0.428633	0.185006	-0.0668045	0.164845	0.722393	1	0.377512	0.0904113	-0.307529	-0.0118823	0.567555
FMR1	0.243111	0.0115594	0.0324611	-0.066701	-0.0535602	-0.0489879	0.096338	0.149196	-0.0307483	0.119688	0.01386	0.0177167	-0.125063	-0.0310451	-0.0140556	-0.0342761	0.153822	-0.0346789	-0.0310224	-0.0611998	0.136391	0.146234	0.307759	-0.291763	0.00943338	0.312232	0.114449	0.413438	0.131843	0.194726	-0.299013	0.416244	-0.0664052	-0.179507	-0.0894705	0.485135	0.155218	0.011717	0.402749	0.168258	-0.149138	-0.092797	0.258076	0.377512	1	0.0155586	-0.255697	0.0469251	0.227896
MBNL1	0.0251076	0.0268502	0.0209674	0.328315	-0.0970676	0.399227	-0.018446	0.0869743	0.203446	0.0352362	0.0829729	0.275093	0.13042	-0.246537	-0.018488	0.107966	0.208895	0.0558243	-0.0592107	0.165007	0.108931	-0.0262541	-0.224393	0.292691	-0.261516	-0.0291015	-0.0644238	-0.250807	-0.180274	-0.427265	-0.129114	0.043965	-0.202959	0.254208	0.479327	-0.0271447	-0.175736	-0.206847	0.234183	-0.0993136	0.505927	0.211498	-0.0391747	0.0904113	0.0155586	1	-0.0521184	-0.154313	0.17238
HNRNPA0	-0.103584	-0.106232	0.0814773	-0.152823	0.103814	0.0746546	-0.0809181	-0.15606	0.0199757	-0.0449005	-0.103933	-0.264013	-0.00662551	-0.136753	0.0394865	-0.114435	0.0459732	0.124223	-0.0659675	0.130965	-0.252422	-0.231784	0.060539	-0.0290502	0.388174	0.244633	0.248601	-0.160705	0.280655	-0.193119	0.414046	-0.291369	0.487698	0.0335617	0.0548014	0.0254345	0.201854	0.447519	-0.425538	0.371525	0.0146215	0.0197813	-0.356055	-0.307529	-0.255697	-0.0521184	1	0.435893	-0.0830042
KHDRBS1	0.178904	-0.0392119	0.0433082	-0.140101	0.255631	-0.0472024	-0.0351059	-0.0888862	0.0836329	0.0675343	-0.181091	-0.331629	0.00853348	-0.135899	0.0568712	-0.104539	0.0758493	0.128569	-0.137482	0.0341851	-0.00278664	0.0761461	0.425539	-0.37755	0.537491	0.420342	0.514545	0.446892	0.569512	0.10024	0.339464	-0.0129437	0.378825	-0.170695	-0.20507	0.403054	0.569878	0.533076	-0.115121	0.503728	-0.372142	-0.215677	-0.0509827	-0.0118823	0.0469251	-0.154313	0.435893	1	0.125993
HNRNPH1	0.383543	0.0862078	0.0612777	0.153736	-0.113205	-0.0189119	0.118436	0.0393273	-0.0983805	0.0344964	-0.0196264	-0.00578005	-0.139827	-0.101194	-0.00529759	-0.0071192	0.0605164	-0.140754	-0.121111	-0.0299544	0.0581081	0.217937	0.46992	-0.15531	0.123237	0.423188	0.371609	0.454586	0.389974	-0.0412956	-0.147636	0.578422	0.252736	-0.0835654	-0.0977857	0.343869	-0.052039	0.237224	0.519503	0.214855	-0.0559221	0.040546	0.476227	0.567555	0.227896	0.17238	-0.0830042	0.125993	1
PTBP2	-0.0504505	0.0575807	-0.162028	0.243865	-0.119071	-0.0091264	0.0087518	-0.127343	-0.140967	-0.0517315	-0.185603	0.174213	0.0788408	0.036881	-0.0297584	-0.206229	-0.0787193	-0.0478007	0.0421487	0.0381784	-0.107387	0.138321	-0.0111629	0.558616	-0.501784	-0.208774	-0.205483	0.0809279	-0.0512906	-0.242291	-0.322783	0.350039	0.0320921	0.363092	0.315089	-0.0496952	-0.428794	-0.195446	0.0508879	-0.0764268	0.261691	0.372925	0.344767	0.467845	-0.0990917	0.299434	-0.11178	-0.0843672	0.222701
KHSRP	-0.0196009	0.0846547	0.00716786	-0.21907	0.132787	0.0800648	0.0414511	-0.0638012	0.106451	0.0591562	-0.0538689	-0.225298	0.0207857	-0.14879	0.0891921	-0.0283245	0.0487701	-0.0219293	-0.103736	0.161055	-0.12393	-0.161642	0.325077	-0.35918	0.709815	0.547297	0.622129	0.197888	0.515856	0.0724529	0.341646	-0.0775929	0.498561	-0.164279	-0.163416	0.287889	0.446628	0.68323	-0.250933	0.639689	-0.311028	-0.0554091	-0.0383166	-0.153625	0.0180272	-0.184994	0.493513	0.548985	0.0476752
KHDRBS2	-0.300228	0.118065	-0.120781	0.278617	-0.291869	0.17134	-0.0424303	0.101102	0.0755798	0.0102523	-0.0573083	0.157872	0.0672107	-0.141249	0.141493	0.0631928	0.111986	-0.295732	0.0568841	0.135707	-0.0242749	-0.0583521	-0.309165	0.65652	-0.407505	-0.241075	-0.232767	-0.308756	-0.27266	-0.464248	-0.254502	0.0484892	-0.129431	0.50103	0.29942	-0.203385	-0.43099	-0.245251	-0.094328	-0.171545	0.411625	0.661242	-0.0639022	0.0615146	-0.174721	0.374039	-0.043096	-0.325007	-0.00672632
HNRNPA1	0.284752	0.0131001	0.0569514	-0.0970177	0.107045	0.0141879	0.0257338	-0.0962489	0.144303	0.0940005	-0.158663	-0.169766	-0.0376165	-0.08345	0.0522815	-0.030982	0.0744268	-0.0779535	-0.185245	0.0920024	-0.0601485	0.142384	0.531874	-0.275863	0.551976	0.583665	0.663348	0.359445	0.513857	-0.0070896	0.186316	0.12372	0.551666	-0.104989	-0.221847	0.408513	0.477271	0.639732	-0.0630772	0.586134	-0.293297	-0.0557705	0.221661	0.207778	0.00589803	-0.0669011	0.461055	0.595829	0.314624
ESRP2	0.105754	0.0728367	0.0911993	-0.157381	0.0468935	-0.277958	0.0957444	-0.00128674	-0.00609901	-0.020293	0.172794	-0.0464285	0.0938411	0.141182	0.0693788	0.0290014	-0.057649	-0.0714429	-0.141248	0.0456091	0.000648266	0.132465	0.232331	-0.430132	0.412553	0.139295	0.184337	0.114771	0.0939024	0.673994	0.129668	-0.104393	0.0245237	-0.358337	-0.34112	0.112349	0.233063	0.218576	0.0476756	0.00521795	-0.451947	-0.25617	0.0879531	-0.0926002	0.00672047	-0.357654	-0.118879	0.0301447	-0.0406735
SRRM1	0.344098	0.0536463	-0.102419	0.0258807	-0.0208927	-0.041736	0.0730396	-0.0387272	-0.138902	0.228663	-0.1268	0.0881748	0.0303271	-0.0854497	-0.0987222	0.0309637	0.140859	-0.111416	-0.228491	0.103346	0.219125	0.0377068	0.462907	-0.0939168	0.136746	0.424815	0.335758	0.318941	0.401615	-0.0985662	-0.0344228	0.401325	0.176777	-0.0207854	-0.0794236	0.243038	-0.0153959	0.290776	0.3275	0.252095	-0.109522	0.0742548	0.578337	0.500383	0.179742	0.24427	-0.0809385	0.119727	0.507416
HNRNPA3	0.304401	0.0595013	0.0168785	-0.126165	0.195372	-0.13147	0.0743796	-0.049246	0.0064085	0.0555603	-0.135462	-0.163543	-0.0250083	0.00967287	0.036277	-0.0342758	0.0752121	-0.0557419	-0.0491916	-0.0553784	0.0618833	0.190326	0.535079	-0.168277	0.243389	0.49175	0.527477	0.541031	0.473717	-0.0946457	-0.0360849	0.4228	0.359991	-0.0934932	-0.0749703	0.459033	0.202605	0.352733	0.242891	0.451276	-0.119301	0.0440614	0.427141	0.486864	0.243211	0.0268707	0.1656	0.422116	0.456732
[truncated: 7 more columns]

## Sheet: Correlation p.value_DFS
Supplementary Table S9 Correlation p.value between DFS-related DEAS and SFs
Symbols	AA〇PCNP〇ID〇065963	ES〇SEMA3F〇ID〇064964	AP〇PMEPA1〇ID〇059947	ES〇ARNTL2〇ID〇020882	AT〇TMEM98〇ID〇040216	AA〇CELF1〇ID〇015766	AA〇MYEOV〇ID〇017360	AP〇CTBP2〇ID〇013412	AT〇RTFDC1〇ID〇059880	ES〇PTPRR〇ID〇023396	ES〇ABI1〇ID〇011051	ES〇LTBP4〇ID〇049935	AT〇USP6NL〇ID〇010750	ES〇SERPINA1〇ID〇029130	ES〇ANLN〇ID〇079255	ES〇CHPF2〇ID〇082357	ES〇PSMD13〇ID〇013633	AP〇PAIP2〇ID〇073592	ES〇RRAGB〇ID〇089285	ES〇SLC10A7〇ID〇070776	ES〇GUSB〇ID〇079855	AT〇SSSCA1〇ID〇016869	HNRNPA2B1	NOVA1	PTBP1	HNRNPU	HNRNPM	TARDBP	SFPQ	ESRP1	PCBP1	TIA1	FUS	ELAVL4	RBFOX2	SYNCRIP	HNRNPF	DAZAP1	SF3B1	ELAVL1	QKI	ELAVL3	RBM25	ZRANB2	FMR1	MBNL1	HNRNPA0	KHDRBS1	HNRNPH1
AA〇PCNP〇ID〇065963	NA	0.327355	0.000288524	0.782581	0.0955591	0.0367437	0.122698	0.427731	0.126906	0.96855	0.255878	0.393862	0.382404	0.329727	0.33274	0.990119	0.386783	0.956324	0.126228	0.00954084	0.0466767	0.00329536	8.99687e-08	1.28842e-05	0.00277599	2.94092e-07	0.00209961	2.32203e-07	0.00021801	0.00381867	0.820636	0.000412242	0.283202	0.027664	0.019337	4.11087e-09	0.0074239	0.0668106	1.61612e-07	0.0230745	0.135601	0.00352209	0.00235139	0.000381745	0.00176599	0.750382	0.188227	0.0223136	4.33358e-07
ES〇SEMA3F〇ID〇064964	0.327355	NA	0.0430058	0.0369654	0.821084	0.160958	0.139981	0.0148906	0.528153	0.479355	0.629154	0.101889	0.809315	0.682883	0.0088386	0.190574	0.701564	0.70448	0.749232	0.650994	0.363709	0.958764	0.796868	0.903471	0.597414	0.497419	0.655428	0.965693	0.927295	0.509678	0.808356	0.189164	0.784758	0.576562	0.810462	0.916275	0.195732	0.747239	0.952255	0.468034	0.425677	0.576491	0.149339	0.108691	0.883566	0.733688	0.177123	0.619216	0.273869
AP〇PMEPA1〇ID〇059947	0.000288524	0.0430058	NA	0.797684	0.802907	0.641693	0.665675	0.368245	0.780527	0.466325	0.209105	0.623416	0.497173	0.93512	0.372766	0.877852	0.654071	0.0122802	0.790135	0.212759	0.483753	0.0218711	0.156552	0.0469106	0.0429286	0.19536	0.276472	0.497356	0.201639	0.410385	0.153718	0.393169	0.805144	0.796439	0.0455079	0.0512904	0.0295999	0.134175	0.221623	0.526134	0.101429	0.364624	0.19314	0.469897	0.680813	0.790499	0.301161	0.583057	0.437129
ES〇ARNTL2〇ID〇020882	0.782581	0.0369654	0.797684	NA	0.00484895	0.0211612	0.0399455	0.0157097	0.0352191	0.449465	0.621873	0.0575005	0.202025	0.282254	0.947696	0.741527	0.089345	0.000439174	0.652976	0.182252	0.289644	0.966214	0.0265737	0.00012057	0.000290741	0.0372193	0.0186974	0.165766	0.0967721	0.0330029	0.0499074	0.0131133	0.0257185	0.000732782	0.000482321	0.88697	0.000542638	0.026915	0.208474	0.0928329	0.0450534	0.00164184	0.716761	0.206642	0.397569	1.88071e-05	0.0514679	0.0744679	0.0500738
AT〇TMEM98〇ID〇040216	0.0955591	0.821084	0.802907	0.00484895	NA	0.539777	0.515711	0.0529144	0.876641	0.943095	0.311652	0.819583	0.135571	0.380751	0.767544	0.684887	0.102698	7.09416e-08	0.668072	0.424315	0.705595	0.633519	0.340615	0.000843285	0.00273975	0.0573338	0.0576139	0.348445	0.00121794	0.423249	2.13487e-05	0.0135719	0.197924	0.043191	0.970244	0.729643	0.000367845	0.461499	0.576534	0.716056	0.42062	0.00197478	0.21551	0.102815	0.497115	0.217706	0.187244	0.000989657	0.150203
AA〇CELF1〇ID〇015766	0.0367437	0.160958	0.641693	0.0211612	0.539777	NA	0.979567	0.329683	0.0286287	0.738948	0.842036	0.0693463	0.311314	0.00031443	0.468921	0.176413	0.00310839	0.179121	0.0216488	0.418308	0.365591	0.00222941	0.00435958	0.123124	0.49171	0.812281	0.741415	0.00094082	0.445585	0.00139799	0.0984955	0.479421	0.865771	0.0665143	0.00452215	0.0907547	0.666895	0.977227	0.875805	0.779492	0.0031598	0.514934	0.00124353	0.0724639	0.534603	1.29941e-07	0.343581	0.549616	0.810629
AA〇MYEOV〇ID〇017360	0.122698	0.139981	0.665675	0.0399455	0.515711	0.979567	NA	0.0460597	0.000116732	0.762941	0.496978	0.642168	0.552592	0.00535773	0.0456628	0.0713502	0.729319	0.00995429	0.826507	0.907461	0.998066	0.580684	0.166636	0.503592	0.127642	0.20817	0.976135	0.0668907	0.366955	0.158244	0.732973	0.290882	0.505499	0.0137745	0.14875	0.434893	0.287301	0.65625	0.00300701	0.692875	0.520339	0.274753	0.476146	0.262733	0.2212	0.81521	0.304501	0.656399	0.132131
AP〇CTBP2〇ID〇013412	0.427731	0.0148906	0.368245	0.0157097	0.0529144	0.329683	0.0460597	NA	0.135545	0.0624196	0.564742	0.14077	0.673511	0.615118	0.10496	0.0100468	0.0144306	0.0482274	0.10048	0.138151	0.0159846	0.86942	0.226836	0.631923	0.0198439	0.284784	0.489544	0.670177	0.000182938	0.272654	0.00774517	0.164043	0.0178623	0.273253	0.692276	0.727795	0.774529	0.247032	0.353101	0.257986	0.193111	0.719365	0.906374	0.421854	0.0573289	0.26961	0.0466673	0.259183	0.618184
AT〇RTFDC1〇ID〇059880	0.126906	0.528153	0.780527	0.0352191	0.876641	0.0286287	0.000116732	0.135545	NA	0.228651	0.339204	0.0785655	0.0381838	0.0263121	0.00155165	6.16719e-05	0.478572	0.747104	0.645667	0.568684	0.333266	0.39189	0.170353	0.96663	0.591079	0.934873	0.0427672	0.165893	0.45089	0.294659	0.370569	0.354927	0.0338482	0.462956	0.00212327	0.210684	0.00496163	0.40389	0.110905	0.878583	0.882136	0.738898	0.203796	0.00734517	0.696804	0.00919464	0.800195	0.28851	0.211517
ES〇PTPRR〇ID〇023396	0.96855	0.479355	0.466325	0.449465	0.943095	0.738948	0.762941	0.0624196	0.228651	NA	0.79144	0.621143	0.706941	0.90435	0.87603	0.362631	0.0916275	0.307489	0.318693	0.556645	0.228182	0.542431	0.465513	0.32888	0.500398	0.743531	0.931975	0.601741	0.654249	0.882133	0.5498	0.935792	0.199405	0.22855	0.138948	0.784525	0.12448	0.350134	0.948543	0.530516	0.0996703	0.74056	0.324192	0.546073	0.128063	0.655205	0.56927	0.391686	0.661995
ES〇ABI1〇ID〇011051	0.255878	0.629154	0.209105	0.621873	0.311652	0.842036	0.496978	0.564742	0.339204	0.79144	NA	0.592075	0.72892	0.651745	0.325402	0.283876	0.766526	0.85208	0.31542	0.737918	0.190527	0.985605	0.45082	0.00546312	0.556194	0.138157	0.3649	0.247846	0.0957672	0.124494	0.757133	0.00585336	0.641706	0.277321	0.997242	0.905392	0.714302	0.868311	0.730525	0.0100055	0.983333	0.264571	0.367557	0.0748097	0.860609	0.292345	0.186739	0.0207016	0.803617
ES〇LTBP4〇ID〇049935	0.393862	0.101889	0.623416	0.0575005	0.819583	0.0693463	0.642168	0.14077	0.0785655	0.621143	0.592075	NA	0.753789	0.785428	0.0779641	0.933859	0.32494	0.439619	0.146853	0.795531	0.351942	0.159968	0.176439	3.92544e-05	0.00046107	0.127926	0.0862358	0.0975584	0.116383	0.0367123	0.0244375	0.0112241	0.00495998	0.0137321	0.0253972	0.269775	0.000982697	0.00126096	0.150266	0.00331256	0.00181325	0.111633	0.0422116	0.0500729	0.822392	0.000379502	0.000660738	1.52953e-05	0.941625
AT〇USP6NL〇ID〇010750	0.382404	0.809315	0.497173	0.202025	0.135571	0.311314	0.552592	0.673511	0.0381838	0.706941	0.72892	0.753789	NA	0.486121	0.580295	0.537764	0.381156	0.399495	0.445597	0.00172832	0.357971	0.024834	0.101945	0.115682	0.10959	0.000974013	0.432387	0.0350447	0.0190953	0.823254	0.181335	0.0807295	0.541782	0.958205	0.608875	0.037739	0.777913	0.822435	0.00114599	0.21737	0.0166165	0.155154	0.413887	0.728252	0.111687	0.0970398	0.933105	0.913907	0.0750427
ES〇SERPINA1〇ID〇029130	0.329727	0.682883	0.93512	0.282254	0.380751	0.00031443	0.00535773	0.615118	0.0263121	0.90435	0.651745	0.785428	0.486121	NA	0.267464	0.0125171	0.00218801	0.94301	0.718515	0.170341	0.309342	0.208115	0.666543	0.700105	0.795546	0.417705	0.220346	0.165757	0.172617	0.00083045	0.321541	0.367174	0.740569	0.111537	0.531947	0.484718	0.194811	0.0213039	0.304753	0.421385	0.12681	0.320858	0.109442	0.314446	0.694023	0.00151151	0.0817377	0.0836803	0.198681
ES〇ANLN〇ID〇079255	0.33274	0.0088386	0.372766	0.947696	0.767544	0.468921	0.0456628	0.10496	0.00155165	0.87603	0.325402	0.0779641	0.580295	0.267464	NA	0.258575	0.843782	0.884739	0.427256	0.141531	0.602416	0.143401	0.645255	0.416082	0.565663	0.826156	0.440528	0.577962	0.73036	0.809108	0.0770491	0.934601	0.628556	0.976425	0.279311	0.438861	0.0300217	0.082014	0.2545	0.993975	0.711978	0.307313	0.312904	0.630014	0.858662	0.814797	0.616762	0.470861	0.94649
ES〇CHPF2〇ID〇082357	0.990119	0.190574	0.877852	0.741527	0.684887	0.176413	0.0713502	0.0100468	6.16719e-05	0.362631	0.283876	0.933859	0.537764	0.0125171	0.258575	NA	0.974406	0.588473	0.703969	0.30641	0.000610376	0.394654	0.706644	0.357843	0.785374	0.878726	0.730535	0.0449152	0.154349	0.374741	0.804813	0.0796007	0.102518	0.705164	0.982741	0.361221	0.0531065	0.89378	0.247489	0.0563056	0.426006	0.316333	0.552686	0.0308652	0.664021	0.170119	0.145793	0.184167	0.928133
ES〇PSMD13〇ID〇013633	0.386783	0.701564	0.654071	0.089345	0.102698	0.00310839	0.729319	0.0144306	0.478572	0.0916275	0.766526	0.32494	0.381156	0.00218801	0.843782	0.974406	NA	0.291577	0.221497	0.180394	0.216856	0.401438	0.662176	0.23621	0.610631	0.596146	0.946408	0.903421	0.218881	0.910691	0.680088	0.414178	0.20462	0.133565	0.204867	0.67868	0.681555	0.723262	0.902624	0.142553	0.725625	0.353541	0.993315	0.984456	0.0499453	0.00744932	0.56007	0.335892	0.442856
AP〇PAIP2〇ID〇073592	0.956324	0.70448	0.0122802	0.000439174	7.09416e-08	0.179121	0.00995429	0.0482274	0.747104	0.307489	0.85208	0.439619	0.399495	0.94301	0.884739	0.588473	0.291577	NA	0.362313	0.278889	0.750348	0.0271124	0.0103586	0.113613	0.852234	0.769794	0.279647	0.227039	0.967341	0.684964	9.97518e-06	7.60954e-05	0.894696	0.00144291	0.0407642	0.798067	0.0434325	0.113213	0.836618	0.267338	0.119764	1.33261e-08	0.000453186	0.00569042	0.660317	0.47908	0.114132	0.101919	0.0731117
ES〇RRAGB〇ID〇089285	0.126228	0.749232	0.790135	0.652976	0.668072	0.0216488	0.826507	0.10048	0.645667	0.318693	0.31542	0.146853	0.445597	0.718515	0.427256	0.703969	0.221497	0.362313	NA	0.79304	0.0568056	0.696382	0.00560723	0.0253196	0.000401069	0.0260927	0.137298	0.482131	0.00852467	0.343031	0.131377	0.761995	0.27652	0.139104	0.0947878	0.427743	0.280046	0.00210968	0.198889	0.142306	0.0586776	0.844049	0.398677	0.124117	0.694236	0.452777	0.402791	0.0801064	0.123556
ES〇SLC10A7〇ID〇070776	0.00954084	0.650994	0.212759	0.182252	0.424315	0.418308	0.907461	0.138151	0.568684	0.556645	0.737918	0.795531	0.00172832	0.170341	0.141531	0.30641	0.180394	0.278889	0.79304	NA	0.905556	0.992811	0.26272	0.290749	0.599223	0.658711	0.210266	0.0234239	0.975291	0.282476	0.93508	0.0648744	0.375803	0.618904	0.389066	0.897443	0.933543	0.0702242	0.0062511	0.533853	0.376653	0.24364	0.963519	0.255712	0.437713	0.0352992	0.0956408	0.664859	0.704261
ES〇GUSB〇ID〇079855	0.0466767	0.363709	0.483753	0.289644	0.705595	0.365591	0.998066	0.0159846	0.333266	0.228182	0.190527	0.351942	0.357971	0.309342	0.602416	0.000610376	0.216856	0.750348	0.0568056	0.905556	NA	0.290789	0.556241	0.0500665	0.841927	0.434788	0.905241	0.304485	0.77625	0.568689	0.875597	0.833043	0.000264752	0.417295	0.015646	0.973845	1.20545e-05	0.748048	0.148941	0.130233	0.0377272	0.262332	0.207382	0.698716	0.0825558	0.16631	0.00115119	0.971838	0.461252
AT〇SSSCA1〇ID〇016869	0.00329536	0.958764	0.0218711	0.966214	0.633519	0.00222941	0.580684	0.86942	0.39189	0.542431	0.985605	0.159968	0.024834	0.208115	0.143401	0.394654	0.401438	0.0271124	0.696382	0.992811	0.290789	NA	0.00202603	0.0602783	0.193955	0.0654159	0.899882	3.53406e-06	0.14132	0.0106107	3.79068e-05	0.0209797	0.140071	0.0889633	0.00179697	0.00901886	0.205636	0.201803	0.0829561	0.663383	0.034455	0.501202	1.38938e-05	1.10819e-07	0.0625118	0.739385	0.00290986	0.333999	0.00519495
HNRNPA2B1	8.99687e-08	0.796868	0.156552	0.0265737	0.340615	0.00435958	0.166636	0.226836	0.170353	0.465513	0.45082	0.176439	0.101945	0.666543	0.645255	0.706644	0.662176	0.0103586	0.00560723	0.26272	0.556241	0.00202603	NA	2.08466e-09	2.48308e-10	0	0	0	0	0.00152321	0.645527	4.46639e-08	1.28786e-14	0.00184557	5.24691e-12	1.57167e-09	1.00243e-05	2.12719e-13	0.0112548	1.49053e-10	2.8249e-11	0.227914	1.28964e-12	8.76366e-12	6.43115e-05	0.00398147	0.442685	1.49064e-08	2.47467e-10
NOVA1	1.28842e-05	0.903471	0.0469106	0.00012057	0.000843285	0.123124	0.503592	0.631923	0.96663	0.32888	0.00546312	3.92544e-05	0.115682	0.700105	0.416082	0.357843	0.23621	0.113613	0.0253196	0.290749	0.0500665	0.0602783	2.08466e-09	NA	1.77636e-15	9.05019e-09	1.86021e-06	2.36196e-06	4.97523e-07	2.26473e-08	2.88167e-05	0.182829	0.0274814	0	1.92397e-08	0.000219399	0	1.60654e-08	0.0295484	0.027592	3.70814e-14	1.9012e-10	0.992106	0.433399	0.000157541	0.000149775	0.71279	6.75524e-07	0.0477453
PTBP1	0.00277599	0.597414	0.0429286	0.000290741	0.00273975	0.49171	0.127642	0.0198439	0.591079	0.500398	0.556194	0.00046107	0.10959	0.795546	0.565663	0.785374	0.610631	0.852234	0.000401069	0.599223	0.841927	0.193955	2.48308e-10	1.77636e-15	NA	0	0	0.00107626	0	0.00559768	3.94684e-11	0.0456441	3.05578e-10	0.000120126	7.23948e-07	7.76369e-05	1.19904e-14	0	0.917054	5.85823e-11	2.03947e-10	0.00407958	0.39232	0.027283	0.904869	0.000746267	3.05626e-07	1.38556e-13	0.117054
HNRNPU	2.94092e-07	0.497419	0.19536	0.0372193	0.0573338	0.812281	0.20817	0.284784	0.934873	0.743531	0.138157	0.127926	0.000974013	0.417705	0.826156	0.878726	0.596146	0.769794	0.0260927	0.658711	0.434788	0.0654159	0	9.05019e-09	0	NA	0	1.55936e-08	0	0.724524	0.0123622	0.000719059	3.19744e-14	0.0131161	0.00753019	9.42566e-11	9.03441e-07	3.11973e-13	1.08758e-05	4.13003e-14	6.74962e-05	0.106764	0.0277324	0.0148516	4.95916e-05	0.712305	0.00164852	2.32037e-08	1.82275e-08
HNRNPM	0.00209961	0.655428	0.276472	0.0186974	0.0576139	0.741415	0.976135	0.489544	0.0427672	0.931975	0.3649	0.0862358	0.432387	0.220346	0.440528	0.730535	0.946408	0.279647	0.137298	0.210266	0.905241	0.899882	0	1.86021e-06	0	0	NA	2.81832e-09	0	0.652326	0.066031	0.0427299	6.82943e-11	0.0580737	0.003224	2.06457e-09	3.70732e-09	0	0.201813	0	1.97438e-05	0.2188	7.83181e-05	0.0323552	0.145746	0.413913	0.00137481	2.12319e-12	1.03995e-06
TARDBP	2.32203e-07	0.965693	0.497356	0.165766	0.348445	0.00094082	0.0668907	0.670177	0.165893	0.601741	0.247846	0.0975584	0.0350447	0.165757	0.577962	0.0449152	0.903421	0.227039	0.482131	0.0234239	0.304485	3.53406e-06	0	2.36196e-06	0.00107626	1.55936e-08	2.81832e-09	NA	3.82183e-12	8.23607e-05	0.114091	8.34e-12	0.000149828	0.000613162	7.13098e-05	1.02141e-14	0.000225835	0.000804407	7.27211e-07	2.90577e-06	9.59581e-10	0.0493483	1.11022e-15	4.88498e-14	4.12958e-08	0.00124129	0.0404336	2.23289e-09	1.09023e-09
SFPQ	0.00021801	0.927295	0.201639	0.0967721	0.00121794	0.445585	0.366955	0.000182938	0.45089	0.654249	0.0957672	0.116383	0.0190953	0.172617	0.73036	0.154349	0.218881	0.967341	0.00852467	0.975291	0.77625	0.14132	0	4.97523e-07	0	0	0	3.82183e-12	NA	0.5593	1.84081e-05	0.0154448	7.61236e-12	0.0522031	0.000567309	5.7693e-09	2.62285e-06	0	0.0295163	1.72694e-09	3.16869e-09	0.115273	0.00226352	0.00529792	0.093418	0.0212917	0.000284751	2.22045e-15	2.6646e-07
ESRP1	0.00381867	0.509678	0.410385	0.0330029	0.423249	0.00139799	0.158244	0.272654	0.294659	0.882133	0.124494	0.0367123	0.823254	0.00083045	0.809108	0.374741	0.910691	0.684964	0.343031	0.282476	0.568689	0.0106107	0.00152321	2.26473e-08	0.00559768	0.724524	0.652326	8.23607e-05	0.5593	NA	0.35456	0.698336	0.487568	3.44555e-06	1.24824e-05	0.056981	0.000242306	0.40062	0.38372	0.526238	1.6135e-09	9.4167e-07	0.0885026	0.986329	0.0127435	1.28479e-08	0.0135152	0.202968	0.600701
PCBP1	0.820636	0.808356	0.153718	0.0499074	2.13487e-05	0.0984955	0.732973	0.00774517	0.370569	0.5498	0.757133	0.0244375	0.181335	0.321541	0.0770491	0.804813	0.680088	9.97518e-06	0.131377	0.93508	0.875597	3.79068e-05	0.645527	2.88167e-05	3.94684e-11	0.0123622	0.066031	0.114091	1.84081e-05	0.35456	NA	2.6833e-07	9.29201e-05	0.0113746	0.196584	0.0982486	1.05176e-07	1.57701e-06	0.0953661	0.151558	0.00809615	0.000940613	4.81103e-07	1.33914e-10	0.000105643	0.100462	3.92705e-08	9.29374e-06	0.0600128
TIA1	0.000412242	0.189164	0.393169	0.0131133	0.0135719	0.479421	0.290882	0.164043	0.354927	0.935792	0.00585336	0.0112241	0.0807295	0.367174	0.934601	0.0796007	0.414178	7.60954e-05	0.761995	0.0648744	0.833043	0.0209797	4.46639e-08	0.182829	0.0456441	0.000719059	0.0427299	8.34e-12	0.0154448	0.698336	2.6833e-07	NA	0.266384	0.211495	0.952479	9.71714e-06	0.11431	0.78877	9.71845e-12	0.00581353	0.432151	0.0882418	0	0	3.27214e-08	0.577351	0.000160953	0.86974	6.66134e-16
FUS	0.283202	0.784758	0.805144	0.0257185	0.197924	0.865771	0.505499	0.0178623	0.0338482	0.199405	0.641706	0.00495998	0.541782	0.740569	0.628556	0.102518	0.20462	0.894696	0.27652	0.375803	0.000264752	0.140071	1.28786e-14	0.0274814	3.05578e-10	3.19744e-14	6.82943e-11	0.000149828	7.61236e-12	0.487568	9.29201e-05	0.266384	NA	0.583417	0.00751224	0.0554781	0.0139914	2.66454e-15	0.342505	2.62386e-11	0.00651789	0.717129	0.0701849	0.197262	0.39967	0.00936673	4.03486e-11	6.15109e-07	0.00113434
ELAVL4	0.027664	0.576562	0.796439	0.000732782	0.043191	0.0665143	0.0137745	0.273253	0.462956	0.22855	0.277321	0.0137321	0.958205	0.111537	0.976425	0.705164	0.133565	0.00144291	0.139104	0.618904	0.417295	0.0889633	0.00184557	0	0.000120126	0.0131161	0.0580737	0.000613162	0.0522031	3.44555e-06	0.0113746	0.211495	0.583417	NA	0.00132368	0.215997	0.000121958	0.00662324	0.136772	0.249256	2.75061e-05	1.74718e-11	0.533411	0.569636	0.0218589	0.0010585	0.670611	0.0293664	0.2889
RBFOX2	0.019337	0.810462	0.0455079	0.000482321	0.970244	0.00452215	0.14875	0.692276	0.00212327	0.138948	0.997242	0.0253972	0.608875	0.531947	0.279311	0.982741	0.204867	0.0407642	0.0947878	0.389066	0.015646	0.00179697	5.24691e-12	1.92397e-08	7.23948e-07	0.00753019	0.003224	7.13098e-05	0.000567309	1.24824e-05	0.196584	0.952479	0.00751224	0.00132368	NA	0.122951	1.15993e-05	2.34547e-05	0.956101	0.00501198	2.04281e-14	0.124456	0.00867393	0.091246	0.256052	9.60156e-11	0.487183	0.00863991	0.214305
SYNCRIP	4.11087e-09	0.916275	0.0512904	0.88697	0.729643	0.0907547	0.434893	0.727795	0.210684	0.784525	0.905392	0.269775	0.037739	0.484718	0.438861	0.361221	0.67868	0.798067	0.427743	0.897443	0.973845	0.00901886	1.57167e-09	0.000219399	7.76369e-05	9.42566e-11	2.06457e-09	1.02141e-14	5.7693e-09	0.056981	0.0982486	9.71714e-06	0.0554781	0.215997	0.122951	NA	0.000531762	2.71225e-05	0.000327423	2.91928e-07	0.00224735	0.521421	0.000103712	1.00349e-05	5.27478e-11	0.730879	0.747241	9.5929e-08	6.98109e-06
HNRNPF	0.0074239	0.195732	0.0295999	0.000542638	0.000367845	0.666895	0.287301	0.774529	0.00496163	0.12448	0.714302	0.000982697	0.777913	0.194811	0.0300217	0.0531065	0.681555	0.0434325	0.280046	0.933543	1.20545e-05	0.205636	1.00243e-05	0	1.19904e-14	9.03441e-07	3.70732e-09	0.000225835	2.62285e-06	0.000242306	1.05176e-07	0.11431	0.0139914	0.000121958	1.15993e-05	0.000531762	NA	1.97138e-09	0.282302	8.79823e-06	7.69356e-10	1.6303e-05	0.222777	0.0412921	0.0478786	0.0248402	0.00976834	1.9984e-15	0.509431
DAZAP1	0.0668106	0.747239	0.134175	0.026915	0.461499	0.977227	0.65625	0.247032	0.40389	0.350134	0.868311	0.00126096	0.822435	0.0213039	0.082014	0.89378	0.723262	0.113213	0.00210968	0.0702242	0.748048	0.201803	2.12719e-13	1.60654e-08	0	3.11973e-13	0	0.000804407	0	0.40062	1.57701e-06	0.78877	2.66454e-15	0.00662324	2.34547e-05	2.71225e-05	1.97138e-09	NA	0.00856303	5.61418e-12	3.23841e-08	0.604587	0.112559	0.712472	0.88199	0.00806735	2.10757e-09	2.38032e-13	0.002296
SF3B1	1.61612e-07	0.952255	0.221623	0.208474	0.576534	0.875805	0.00300701	0.353101	0.110905	0.948543	0.730525	0.150266	0.00114599	0.304753	0.2545	0.247489	0.902624	0.836618	0.198889	0.0062511	0.148941	0.0829561	0.0112548	0.0295484	0.917054	1.08758e-05	0.201813	7.27211e-07	0.0295163	0.38372	0.0953661	9.71845e-12	0.342505	0.136772	0.956101	0.000327423	0.282302	0.00856303	NA	0.502154	0.938941	0.110113	4.23403e-05	1.14139e-08	9.82919e-08	0.00262289	1.49083e-08	0.143377	1.19771e-12
ELAVL1	0.0230745	0.468034	0.526134	0.0928329	0.716056	0.779492	0.692875	0.257986	0.878583	0.530516	0.0100055	0.00331256	0.21737	0.421385	0.993975	0.0563056	0.142553	0.267338	0.142306	0.533853	0.130233	0.663383	1.49053e-10	0.027592	5.85823e-11	4.13003e-14	0	2.90577e-06	1.72694e-09	0.526238	0.151558	0.00581353	2.62386e-11	0.249256	0.00501198	2.91928e-07	8.79823e-06	5.61418e-12	0.502154	NA	0.000234298	0.332326	0.0633587	0.0180659	0.0317956	0.207196	1.04631e-06	7.17293e-12	0.00588321
QKI	0.135601	0.425677	0.101429	0.0450534	0.42062	0.0031598	0.520339	0.193111	0.882136	0.0996703	0.983333	0.00181325	0.0166165	0.12681	0.711978	0.426006	0.725625	0.119764	0.0586776	0.376653	0.0377272	0.034455	2.8249e-11	3.70814e-14	2.03947e-10	6.74962e-05	1.97438e-05	9.59581e-10	3.16869e-09	1.6135e-09	0.00809615	0.432151	0.00651789	2.75061e-05	2.04281e-14	0.00224735	7.69356e-10	3.23841e-08	0.938941	0.000234298	NA	0.01053	0.00848503	0.396836	0.0574269	5.61995e-12	0.853034	1.00084e-06	0.478308
ELAVL3	0.00352209	0.576491	0.364624	0.00164184	0.00197478	0.514934	0.274753	0.719365	0.738898	0.74056	0.264571	0.111633	0.155154	0.320858	0.307313	0.316333	0.353541	1.33261e-08	0.844049	0.24364	0.262332	0.501202	0.227914	1.9012e-10	0.00407958	0.106764	0.2188	0.0493483	0.115273	9.4167e-07	0.000940613	0.0882418	0.717129	1.74718e-11	0.124456	0.521421	1.6303e-05	0.604587	0.110113	0.332326	0.01053	NA	0.588021	0.0354822	0.238725	0.00672477	0.802099	0.00569226	0.607333
RBM25	0.00235139	0.149339	0.19314	0.716761	0.21551	0.00124353	0.476146	0.906374	0.203796	0.324192	0.367557	0.0422116	0.413887	0.109442	0.312904	0.552686	0.993315	0.000453186	0.398677	0.963519	0.207382	1.38938e-05	1.28964e-12	0.992106	0.39232	0.0277324	7.83181e-05	1.11022e-15	0.00226352	0.0885026	4.81103e-07	0	0.0701849	0.533411	0.00867393	0.000103712	0.222777	0.112559	4.23403e-05	0.0633587	0.00848503	0.588021	NA	0	0.000880835	0.619548	3.09194e-06	0.518076	1.31588e-10
ZRANB2	0.000381745	0.108691	0.469897	0.206642	0.102815	0.0724639	0.262733	0.421854	0.00734517	0.546073	0.0748097	0.0500729	0.728252	0.314446	0.630014	0.0308652	0.984456	0.00569042	0.124117	0.255712	0.698716	1.10819e-07	8.76366e-12	0.433399	0.027283	0.0148516	0.0323552	4.88498e-14	0.00529792	0.986329	1.33914e-10	0	0.197262	0.569636	0.091246	1.00349e-05	0.0412921	0.712472	1.14139e-08	0.0180659	0.396836	0.0354822	0	NA	6.77419e-07	0.251066	6.51692e-05	0.880338	2.66454e-15
FMR1	0.00176599	0.883566	0.680813	0.397569	0.497115	0.534603	0.2212	0.0573289	0.696804	0.128063	0.860609	0.822392	0.111687	0.694023	0.858662	0.664021	0.0499453	0.660317	0.694236	0.437713	0.0825558	0.0625118	6.43115e-05	0.000157541	0.904869	4.95916e-05	0.145746	4.12958e-08	0.093418	0.0127435	0.000105643	3.27214e-08	0.39967	0.0218589	0.256052	5.27478e-11	0.0478786	0.88199	9.82919e-08	0.0317956	0.0574269	0.238725	0.000880835	6.77419e-07	NA	0.843732	0.00098652	0.551966	0.00343586
MBNL1	0.750382	0.733688	0.790499	1.88071e-05	0.217706	1.29941e-07	0.81521	0.26961	0.00919464	0.655205	0.292345	0.000379502	0.0970398	0.00151151	0.814797	0.170119	0.00744932	0.47908	0.452777	0.0352992	0.16631	0.739385	0.00398147	0.000149775	0.000746267	0.712305	0.413913	0.00124129	0.0212917	1.28479e-08	0.100462	0.577351	0.00936673	0.0010585	9.60156e-11	0.730879	0.0248402	0.00806735	0.00262289	0.207196	5.61995e-12	0.00672477	0.619548	0.251066	0.843732	NA	0.508785	0.0492091	0.0277814
HNRNPA0	0.188227	0.177123	0.301161	0.0514679	0.187244	0.343581	0.304501	0.0466673	0.800195	0.56927	0.186739	0.000660738	0.933105	0.0817377	0.616762	0.145793	0.56007	0.114132	0.402791	0.0956408	0.00115119	0.00290986	0.442685	0.71279	3.05626e-07	0.00164852	0.00137481	0.0404336	0.000284751	0.0135152	3.92705e-08	0.000160953	4.03486e-11	0.670611	0.487183	0.747241	0.00976834	2.10757e-09	1.49083e-08	1.04631e-06	0.853034	0.802099	3.09194e-06	6.51692e-05	0.00098652	0.508785	NA	6.03521e-09	0.292162
KHDRBS1	0.0223136	0.619216	0.583057	0.0744679	0.000989657	0.549616	0.656399	0.259183	0.28851	0.391686	0.0207016	1.52953e-05	0.913907	0.0836803	0.470861	0.184167	0.335892	0.101919	0.0801064	0.664859	0.971838	0.333999	1.49064e-08	6.75524e-07	1.38556e-13	2.32037e-08	2.12319e-12	2.23289e-09	2.22045e-15	0.202968	9.29374e-06	0.86974	6.15109e-07	0.0293664	0.00863991	9.5929e-08	1.9984e-15	2.38032e-13	0.143377	7.17293e-12	1.00084e-06	0.00569226	0.518076	0.880338	0.551966	0.0492091	6.03521e-09	NA	0.109026
HNRNPH1	4.33358e-07	0.273869	0.437129	0.0500738	0.150203	0.810629	0.132131	0.618184	0.211517	0.661995	0.803617	0.941625	0.0750427	0.198681	0.94649	0.928133	0.442856	0.0731117	0.123556	0.704261	0.461252	0.00519495	2.47467e-10	0.0477453	0.117054	1.82275e-08	1.03995e-06	1.09023e-09	2.6646e-07	0.600701	0.0600128	6.66134e-16	0.00113434	0.2889	0.214305	6.98109e-06	0.509431	0.002296	1.19771e-12	0.00588321	0.478308	0.607333	1.31588e-10	2.66454e-15	0.00343586	0.0277814	0.292162	0.109026	NA
PTBP2	0.522459	0.465335	0.0387913	0.00170686	0.130054	0.907951	0.911713	0.105254	0.0726737	0.51194	0.0176906	0.0261406	0.317125	0.640214	0.706107	0.00826259	0.317874	0.544563	0.593193	0.628489	0.172433	0.078264	0.887534	9.32587e-15	8.88756e-12	0.00748475	0.00850384	0.304443	0.515548	0.00183245	2.64165e-05	4.6417e-06	0.684246	1.90201e-06	4.19139e-05	0.528712	1.12552e-08	0.0124106	0.518855	0.332215	0.000739943	9.45887e-07	6.58209e-06	3.03767e-10	0.208218	0.000103184	0.155439	0.284282	0.00427195
KHSRP	0.803867	0.282638	0.927644	0.00496049	0.0910744	0.309646	0.599329	0.418449	0.176227	0.453194	0.494635	0.00383356	0.792273	0.0580176	0.25754	0.719661	0.536423	0.781125	0.187579	0.0399932	0.114995	0.0392643	2.29637e-05	2.49548e-06	0	4.04121e-14	0	0.0113376	1.82654e-12	0.35804	8.06982e-06	0.324869	1.26406e-11	0.0361279	0.0371295	0.000194199	2.28772e-09	0	0.00123402	0	5.32058e-05	0.48236	0.627246	0.0502429	0.819333	0.0180732	2.17866e-11	3.26406e-14	0.54562
KHDRBS2	9.86991e-05	0.133353	0.12459	0.00031658	0.000156639	0.0287513	0.590724	0.19909	0.337617	0.896655	0.467453	0.0441464	0.393965	0.0720982	0.0716026	0.422909	0.154672	0.000126755	0.47076	0.0841205	0.758401	0.459368	5.92942e-05	0	6.70766e-08	0.00193519	0.00278898	6.07133e-05	0.000429513	4.3196e-10	0.00104395	0.538775	0.0996232	9.65428e-12	0.000103271	0.00921593	9.29621e-09	0.00160281	0.231032	0.0285574	4.79427e-08	0	0.417711	0.435355	0.0257008	8.72658e-07	0.584906	2.30619e-05	0.93209
HNRNPA1	0.000229551	0.86818	0.470235	0.217943	0.173815	0.857346	0.74437	0.221629	0.0660933	0.232663	0.043082	0.0302729	0.633556	0.289569	0.507457	0.694614	0.345059	0.322619	0.017915	0.242787	0.445639	0.069817	2.75557e-13	0.000364835	2.22045e-14	4.44089e-16	0	2.45018e-06	2.29727e-12	0.928431	0.0172515	0.115616	2.30926e-14	0.182274	0.00442562	6.18114e-08	1.18378e-10	0	0.42376	2.22045e-16	0.000144897	0.479503	0.00445988	0.00778093	0.940436	0.396152	5.88454e-10	0	4.30817e-05
ESRP2	0.179091	0.355493	0.246942	0.0448178	0.552234	0.000327547	0.224072	0.986994	0.93841	0.797089	0.0274035	0.556187	0.23346	0.0722347	0.378852	0.713251	0.464806	0.364798	0.0720999	0.563185	0.993447	0.0918679	0.00284209	1.00187e-08	4.44197e-08	0.0761685	0.0184946	0.144606	0.233153	0	0.0990007	0.184783	0.756002	2.64458e-06	8.34984e-06	0.153333	0.00275357	0.00506153	0.545618	0.947293	1.39698e-09	0.000964627	0.264237	0.239727	0.932149	2.77166e-06	0.130679	0.702471	0.606203
SRRM1	6.87703e-06	0.496423	0.193272	0.742961	0.791228	0.59682	0.35415	0.623557	0.077008	0.00332571	0.106758	0.26303	0.700756	0.278127	0.209927	0.694785	0.0728972	0.156794	0.0033502	0.189252	0.00494941	0.63274	4.92065e-10	0.233081	0.081753	1.58612e-08	1.17831e-05	3.33171e-05	1.07568e-07	0.210652	0.662671	1.1008e-07	0.0239847	0.792276	0.313549	0.00177183	0.845346	0.000166216	1.97806e-05	0.00116892	0.164008	0.346179	6.66134e-16	1.03624e-11	0.0216836	0.00167582	0.304379	0.127936	4.75908e-12
HNRNPA3	7.79602e-05	0.450559	0.830666	0.108541	0.0124446	0.0943576	0.345367	0.53245	0.935291	0.481164	0.0846884	0.0369805	0.751337	0.902466	0.645702	0.664024	0.339979	0.47973	0.532903	0.482603	0.432603	0.0149536	1.86517e-13	0.0317755	0.00174402	2.62963e-11	4.67626e-13	8.92619e-14	1.69449e-10	0.229458	0.647452	1.88397e-08	2.35961e-06	0.235205	0.341539	7.14512e-10	0.00949372	3.87374e-06	0.00178366	1.48736e-09	0.129309	0.576516	1.29867e-08	4.40361e-11	0.00175804	0.733492	0.0346373	1.99673e-08	8.89817e-10
[truncated: 7 more columns]
