# Supplementary material for: Systematic Analyses of the Differentially Expressed Alternative Splicing Events in Gastric Cancer and Its Clinical Significance
Source: Front Genet. 2020 Nov 17;11:522831. doi: 10.3389/fgene.2020.522831 (PMC7705250; doi:10.3389/fgene.2020.522831)
Supplement: Supplementary file 13 [file Table_9.XLSX]

## Sheet: Sheet2
List of survival-associated AS genes in SHI et al study.	DEAS gene in our study	overlap AS genes
CBX7	TNFRSF18	DYNLL1
DHPS	AJAP1	SMUG1
DYNLL1	KCNAB2	PLAGL1
LMO7	PLEKHG5	DYNLL1
MORF4L2	PLEKHG5	PLAGL1
RPS21	ERRFI1	SMUG1
SCYL1	MTOR
SHQ1	RCC2
SMUG1	MAN1C1
SUN2	MTFR1L
TCTN1	CNKSR1
TNIP1	EPB41
BMP4	TINAGL1
C1QC	BSDC1
DAGLB	ZSCAN20
E2F5	C1orf122
GK5	C1orf122
IRF9	MACF1
LYRM9	MACF1
MARVELD3	ST3GAL3
MGME1	ECHDC2
MT1F	ECHDC2
NFATC1	SCP2
NOB1	SRSF11
RALGPS1	FPGT-TNNI3K
TAF1D	FPGT-TNNI3K
TXNDC9	TGFBR3
WDR20	WNT2B
ALDOA	MAGI3
CCDC64B	NBPF11
CCND3	TUFT1
CLIP3	S100A4
CTBP2	FDPS
DALRD3	ADAMTS4
DCTN1	GPR161
HOXB3	GLUL
IL1R1	RNASEL
KDM2B	CDK18
KIAA1671	FAM72A
MICAL2	FAM72A
NEDD1	CD55
NFATC2	NEK2
NNT	SIPA1L2
NR2F2	GGPS1
PKM	ERO1LB
PLAGL1	PFKP
RTN4	AKR1C2
SGIP1	DCLRE1C
TCF4	KIAA1217
TNFAIP8L1	KIAA1217
ZNF544	SVIL
ABCB5	SVIL
ABCC5	MAP3K8
ACAD9	ZNF438
C1orf52	ZNF239
CD300LG	CXCL12
CPED1	CXCL12
DYNLL1	ARHGAP22
EDA	ANK3
GHR	ARID5B
IL7R	DNAJC12
MRPL30	SLC25A16
NOX4	CDH23
PRTG	PSAP
REXO2	CAMK2G
RMDN2	CAMK2G
SLC35G1	VCL
SMG8	PAPSS2
SPINK5	STAMBPL1
TSTD2	PANK1
UQCC1	CPEB3
WNT9B	DNMBP
ZBTB8OS	POLL
ZNF407	ACSL5
ZNF680	PLEKHA1
ZNF846	BNIP3
ABI1	PDDC1
ARHGAP4	SYT8
C14orf80	SLC22A18AS
CD44	OSBPL5
EML2	ZNF195
FSTL1	ZNF195
GGA3	APBB1
GRIPAP1	TEAD1
HPGD	FAR1
LDB2	CSTF3
MAP4	CD44
MAPKBP1	CD44
MEF2B	CD44
NCOA7	CD44
NFATC3	CD44
P4HA2	CD44
PLAGL1	CD44
RHOT1	CD44
RQCD1	CD44
SAE1	ESRRA
SEC16A	EHBP1L1
SEC31A	NADSYN1
SLC27A2	ARAP1
UBA52	P2RY6
WWP2	P2RY6
ZDHHC16	MRPL48
ZNF140	KCNE3
COPZ1	LRRC32
CYHR1	USP35
FAU	SYTL2
FOS	SYTL2
METTL3	ME3
SMUG1	CHORDC1
UBE2V1	C11orf54
	C11orf54
	CCDC82
	EXPH5
	TTC12
	SIDT2
	TMPRSS13
	TMEM25
	CHEK1
	HYLS1
	ST3GAL4
	NFRKB
	PRDM10
	NTM
	CACNA2D4
	RHNO1
	COPS7A
	CDCA3
	CLEC2B
	APOLD1
	C2CD5
	FGD4
	KIF21A
	SLC38A1
	CACNB3
	CERS5
	LETMD1
	LETMD1
	LETMD1
	MAP3K12
	CALCOCO1
	HOXC6
	PPP1R1A
	ITGA7
	SUOX
	SUOX
	OS9
	GLIPR1L2
	APPL2
	RIC8B
	SLC8B1
	TAOK3
	PRKAB1
	CAMKK2
	CCDC92
	ULK1
	EP400NL
	CAB39L
	DLEU7
	LMO7
	RBM26
	CARKD
	NDRG2
	DHRS1
	NFATC4
	CTAGE5
	FANCM
	KLHDC2
	NEMF
	RTN1
	SPTB
	GPHN
	ABCD4
	ANGEL1
	NRXN3
	TTC8
	SYNE3
	SLC25A29
	MARK3
	MARK3
	ADSSL1
	AKT1
	C14orf79
	C14orf80
	GOLGA8B
	GCHFR
	NEDD4
	TEX9
	GCNT3
	DAPK2
	SMAD6
	ISLR
	SCAMP5
	ST20
	FAH
	LYSMD4
	DECR2
	RPUSD1
	LMF1
	UNKL
	NUBP2
	SYNGR3
	PAQR4
	HMOX2
	ZC3H7A
	SYT17
	LYRM1
	GGA2
	ERN2
	SH2B1
	NFATC2IP
	ZNF771
	VKORC1
	MT1H
	DOK4
	GPR56
	CHTF8
	PHLPP2
	KIAA0513
	CDK10
	VPS9D1
	ZNF276
	TRPV3
	ANKFY1
	MED11
	CAMTA2
	GABARAP
	GAS7
	FLCN
	TOM1L2
	TVP23B
	ALDH3A1
	MYO18A
	RAD51D
	CCL14
	DUSP14
	COASY
	UBTF
	GJC1
	SNX11
	HOXB3
	CALCOCO2
	SPOP
	SPATA20
	SUPT4H1
	RNF43
	43712
	BCAS3
	PSMC5
	ICAM2
	MAP2K6
	TTYH2
	NUP85
	GGA3
	ITGB4
	GALK1
	43717
	AFMID
	CCDC40
	TGIF1
	ARHGAP28
	SOGA2
	LDLRAD4
	LAMA3
	OSBPL1A
	DTNA
	DTNA
	DTNA
	LINC00908
	MBP
	PQLC1
	PQLC1
	TXNL4A
	RPS15
	C19orf25
	TLE2
	ZNF791
	TNPO2
	TNPO2
	ZNF333
	WIZ
	TPM4
	TPM4
	EPS15L1
	SMIM7
	RPL18A
	LPAR2
	ZNF85
	C19orf12
	FXYD3
	DMKN
	DMKN
	DMKN
	DMKN
	ZNF585A
	HKR1
	ZNF607
	SAMD4B
	CEACAM1
	DMPK
	SYMPK
	PRKD2
	RUVBL2
	PNKP
	TBC1D17
	ETFB
	ZNF160
	ZNF813
	ZNF331
	NDUFA3
	RPS9
	EPS8L1
	EPS8L1
	BRSK1
	RPL28
	ZNF548
	ZNF671
	ZNF606
	ZNF329
	ZNF324
	DNMT3A
	DNMT3A
	SPTBN1
	MEIS1
	PCYOX1
	DYSF
	DYSF
	RTKN
	LBX2
	DOK1
	ELMOD3
	ELMOD3
	FHL2
	SULT1C2
	LIMS1
	IL1RN
	BIN1
	ARHGEF4
	PLEKHB2
	PKP4
	GAD1
	CHN1
	CCDC141
	SSFA2
	ALS2
	ICA1L
	TNS1
	TNS1
	PNKD
	PNKD
	BCS1L
	PID1
	UGT1A1
	COL6A3
	LRRFIP1
	ANKMY1
	C20orf96
	NSFL1C
	NSFL1C
	PCED1A
	LZTS3
	C20orf194
	PCNA
	MACROD2
	NECAB3
	SGK2
	HNF4A
	SLC13A3
	TMEM189
	ADNP
	RPS21
	COL18A1
	MICAL3
	PI4KA
	SLC2A11
	HPS4
	HPS4
	SFI1
	TMEM184B
	TEF
	TTLL12
	PRR5
	ARHGAP8
	NUP50
	FAM19A5
	FBLN2
	BTD
	RARB
	SLC4A7
	CLASP2
	ACAA1
	GORASP1
	CXCR6
	ALS2CL
	IP6K2
	IP6K2
	DAG1
	TRAIP
	GNAI2
	HYAL1
	PPM1M
	SFMBT1
	CACNA1D
	ARHGEF3
	ARHGEF3
	C3orf67
	GRAMD1C
	CD80
	MAATS1
	CD86
	TMEM108
	ACPL2
	SCHIP1
	TNIK
	KCNMB3
	VPS8
	MFI2
	IDUA
	CTBP1
	SH3BP2
	C4orf19
	TBC1D1
	KLF3
	SEC31A
	CCSER1
	PDLIM5
	NPNT
	EXOSC9
	NUDT6
	RPS3A
	FBXW7
	DCTD
	43530
	ADAMTS12
	NIM1
	NIM1
	ERCC8
	HEXB
	PDE8B
	PDE8B
	ZCCHC9
	TRIM36
	SHROOM1
	PHF15
	SAR1B
	HARS
	PCDHA9
	MRPL22
	PDLIM7
	PDLIM7
	ADAMTS2
	SERPINB6
	PSMG4
	CDYL
	TMEM14B
	ZNF76
	MRPL2
	CLIC5
	KHDC1
	COL12A1
	GRIK2
	GOPC
	PKIB
	EPB41L2
	ESR1
	RPS6KA2
	PRKAR1B
	PRKAR1B
	GET4
	TMEM184A
	CYTH3
	ETV1
	HDAC9
	HDAC9
	FAM221A
	HOXA10
	CHN2
	CHN2
	ELMO1
	INHBA
	URGCP
	GTF2IRD1
	TRIM73
	HGF
	CDK6
	CYP3A5
	CYP3A5
	AP4M1
	POLR2J3
	CDHR3
	TMEM168
	CHCHD3
	EZH2
	SLC4A2
	SLC4A2
	SMARCD3
	KMT2C
	SHH
	TNKS
	NAT1
	TNFRSF10C
	CHMP7
	DPYSL2
	ADRA1A
	EXTL3
	DCTN6
	DDHD2
	SLC20A2
	FNTA
	C8orf34
	E2F5
	DECR1
	DECR1
	DECR1
	PDP1
	OSR2
	OXR1
	ANGPT1
	SYBU
	SYBU
	DENND3
	MROH6
	ZNF707
	KDM4C
	MLLT3
	CDKN2B
	IL11RA
	FAM214B
	CBWD5
	NOL8
	NOL8
	C9orf89
	PTPN3
	AKAP2
	KIF12
	TNC
	TNC
	TNC
	ASTN2
	ASTN2
	PHF19
	DAB2IP
	DENND1A
	DENND1A
	NTMT1
	RAPGEF1
	ABCA2
	ABCA2
	NPDC1
	GRIN1
	CSF2RA
	AKAP17A
	ARSE
	ARHGAP6
	ARHGAP6
	NHS
	SH3KBP1
	CXorf23
	GK
	PHF16
	SYP
	ARHGEF9
	LAS1L
	HEPH
	ARMCX5
	TMSB15B
	RNF128
	PLS3
	CXorf40A
	CXorf40A
	MTMR1
	FLNA
	CMC4
	FLAD1
	KIF21A
	SLC15A4
	RPL26
	SOCS7
	RBM39
	PPP6R2
	TMEM151B
	FAM49B
	KCNK9
	TNC
	TCF7L2
	PSMD3
	PKM
	RPS6
	RPS6
	ATP5A1
	RPS2
	RPS6
	WASH4P
