# Supplementary material for: Systematic Analyses of the Differentially Expressed Alternative Splicing Events in Gastric Cancer and Its Clinical Significance
Source: Front Genet. 2020 Nov 17;11:522831. doi: 10.3389/fgene.2020.522831 (PMC7705250; doi:10.3389/fgene.2020.522831)
Supplement: Supplementary file 14 [file Table_10.XLSX]

## Sheet: Sheet2
Table 11 General characteristics of prognostic predictors for STAD
Model	Formula	C-index
OS	AA〇RPS21〇ID〇060075 * (-0.5806) + AP〇SLC20A2〇ID〇083730 * 0.5915 + ES〇MBNL2〇ID〇026144 * (-0.6428) + AT〇MRPL30〇ID〇054687 * (-1.1845) + AD〇PUM1〇ID〇001443 * 0.6824 + ES〇DMKN〇ID〇049143 * (-0.6938) + ES〇NSFL1C〇ID〇058501 * 0.6608 + ES〇NAIP〇ID〇072436 * 0.4907 + ES〇ABI1〇ID〇011051 * 0.8168 + AP〇PTAFR〇ID〇001375 * 0.5659 + ES〇MED15〇ID〇061169 * 0.4662 + AT〇MCF2L〇ID〇026328 * 0.6051	0.857
DFS	AA〇PCNP〇ID〇065963 * (-1.9837) + ES〇SEMA3F〇ID〇064964 * (-0.8838) + AP〇PMEPA1〇ID〇059947 * 1.4251 + ES〇ARNTL2〇ID〇020882 * (-2.2046) + AT〇TMEM98〇ID〇040216 * (-1.9898) + AA〇CELF1〇ID〇015766 * (-0.6298) + AA〇MYEOV〇ID〇017360 * 1.4532 + AP〇CTBP2〇ID〇013412 * (-1.5909) + AT〇RTFDC1〇ID〇059880 * (-1.2217) + ES〇PTPRR〇ID〇023396 * (-1.2072) + ES〇ABI1〇ID〇011051 * 1.1537 + ES〇LTBP4〇ID〇049935 * 2.3745 + AT〇USP6NL〇ID…	0.926
OS
Symbol	median
AA〇RPS21〇ID〇060075	0.4064
AP〇SLC20A2〇ID〇083730	0.1081
ES〇MBNL2〇ID〇026144	0.3496
AT〇MRPL30〇ID〇054687	0.8993
AD〇PUM1〇ID〇001443	0.5126
ES〇DMKN〇ID〇049143	0.0607
ES〇NSFL1C〇ID〇058501	0.6356
ES〇NAIP〇ID〇072436	0.378902
ES〇ABI1〇ID〇011051	0.9961
AP〇PTAFR〇ID〇001375	0.7905
ES〇MED15〇ID〇061169	0.6347
AT〇MCF2L〇ID〇026328	0.0252
DFS
Symbol	median
AA〇PCNP〇ID〇065963	0.7318
ES〇SEMA3F〇ID〇064964	0.5273
AP〇PMEPA1〇ID〇059947	0.1413
ES〇ARNTL2〇ID〇020882	0.2607
AT〇TMEM98〇ID〇040216	0.9901
AA〇CELF1〇ID〇015766	0.6856
AA〇MYEOV〇ID〇017360	0.9526
AP〇CTBP2〇ID〇013412	0.1639
AT〇RTFDC1〇ID〇059880	0.9907
ES〇PTPRR〇ID〇023396	0.9348
ES〇ABI1〇ID〇011051	0.9953
ES〇LTBP4〇ID〇049935	0.3839
AT〇USP6NL〇ID〇010750	0.329176
ES〇SERPINA1〇ID〇029130	0.458153
ES〇ANLN〇ID〇079255	0.8975
ES〇CHPF2〇ID〇082357	0.9369
ES〇PSMD13〇ID〇013633	0.9936
AP〇PAIP2〇ID〇073592	0.998
ES〇RRAGB〇ID〇089285	0.0708
ES〇SLC10A7〇ID〇070776	0.9391
ES〇GUSB〇ID〇079855	0.8026
AT〇SSSCA1〇ID〇016869	0.8228
